# Supplementary material for: Immuno-metabolic dysregulation in type 2 diabetes is associated with altered neutrophil functional plasticity, mitochondrial dysfunction, and compromised responses in sepsis
Source: J Transl Med. 2026 Jan 10;24:156. doi: 10.1186/s12967-026-07696-z (PMC12882159; doi:10.1186/s12967-026-07696-z)
Supplement: Supplementary file 2 — Supplementary Material 2 [file 12967_2026_7696_MOESM2_ESM.xlsx]

## Sheet: Sheet1
ID	Ontology Source	Term	GOLevels	GOGroups	Nr. Genes	% Associated Genes	Term PValue	Term PValue Corrected with Bonferroni step down	Group PValue	Group PValue Corrected with Bonferroni step down	Associated Genes Found	All Associated Genes	OverViewTerm
GO:0000041	GO_BiologicalProcess-EBI-UniProt-GOA-ACAP-ARAP_25.05.2022_00h00	transition metal ion transport	[7]	[Group326]	6	4.87805	0.137749	1	{Group326=0.5147116880387497}	{Group326=1.0}	[Abcc2, Nectin1, Slc11a2, Steap3, Tfr2, Trpc6]	[Abcb6, Abcb7, Abcc2, Abcc5, Ap3b1, Ap3d1, Arhgap1, Asic3, Atox1, Atp2c1, Atp2c2, Atp7a, Atp7b, B2m, Cblif, Cfap276, Cltc, Cp, Dnm2, Fkbp4, Flvcr1, Flvcr2, Ftdc1, Ftdc2, Fth1, Fthl17a, Fthl17b, Fthl17c, Fthl17d, Fthl17e, Fthl17f, Ftl1, Ftl2-ps, Ftmt, Hamp, Hamp2, Heph, Hephl1, Hfe, Hpx, Hrg, Hrh1, Hsd3b2, Hsd3b3, Hsd3b6, Ifng, Inhca, Iscu, Lcn2, Lmtk2, Ltf, Meltf, Mmgt1, Mmgt2, Mt3, Myo1b, Nectin…	TRUE
GO:0000086	GO_BiologicalProcess-EBI-UniProt-GOA-ACAP-ARAP_25.05.2022_00h00	G2/M transition of mitotic cell cycle	[5, 6]	[Group068]	5	3.44828	0.426275	1	{Group068=0.615087204078113}	{Group068=1.0}	[Abcb1a, Brsk1, Cdk4, Pinx1, Ush1c]	[Abcb1a, Abcb1b, Abraxas1, App, Arpp19, Atm, Aurkb, Aven, Babam1, Babam2, Bach1, Bard1, Birc5, Blm, Brca1, Brcc3, Brd4, Brip1, Brsk1, Brsk2, Calm1, Calm2, Calm3, Camk2d, Ccdc57, Ccna2, Ccnb1, Ccnb3, Ccnd1, Ccng1, Ccny, Cdc14b, Cdc25a, Cdc25b, Cdc25c, Cdc6, Cdc7, Cdk1, Cdk14, Cdk2, Cdk4, Cdk5rap3, Cdkn1a, Cdkn2a, Cenpf, Chek1, Chek2, Chfr, Chmp4c, Cit, Clspn, Ctc1, D7Ertd443e, Donson, Dtl, Ensa, E…	TRUE
GO:0000096	GO_BiologicalProcess-EBI-UniProt-GOA-ACAP-ARAP_25.05.2022_00h00	sulfur amino acid metabolic process	[4]	[Group479]	3	9.375	0.048106	1	{Group479=3.603676211446741E-4}	{Group479=0.162525797136248}	[Cacna1a, Ggt1, Mri1]	[Adi1, Agxt, Apip, Bhmt, Bhmt2, Blmh, Cacna1a, Cbs, Cdo1, Comt, Cps1, Csad, Cth, Dpep1, Enoph1, Gclc, Gclm, Ggt1, Gnmt, Mat1a, Mmut, Mpst, Mri1, Mtap, Mthfd1, Mthfd2l, Mthfr, Mtr, Mtrr, Nox4, Slc7a11, Tst]	FALSE
GO:0000149	GO_MolecularFunction-EBI-UniProt-GOA-ACAP-ARAP_25.05.2022_00h00	SNARE binding	[3]	[Group400, Group411, Group532]	8	6.61157	0.0128648	1	{Group400=0.03957174030795905, Group411=0.01588843438570222, Group532=1.97712679841487E-5}	{Group400=1.0, Group411=1.0, Group532=0.00958906497231212}	[Cacna1a, Cplx2, Exoc3l, Rab4a, Stxbp4, Syt11, Syt2, Syt8]	[Abca1, Abcc9, Abl1, Adcy6, Ankrd27, Baiap3, Bet1, Cacna1a, Capn10, Cav1, Cav2, Cplx1, Cplx2, Cplx3, Cplx4, Dapk1, Doc2b, Exoc3, Exoc3l, Exoc3l2, Exoc3l4, Golga2, Gopc, Gosr2, Gria2, Hectd3, Kcnb1, Lrrk2, Myo5a, Napa, Napb, Napg, Nbas, Nsf, Picalm, Prrt2, Ptpn11, Ptpn2, Rab4a, Rnf40, Scfd1, Scfd2, Sec22b, Sec24a, Sec24b, Sec24c, Sec24d, Septin5, Septin8, Slc6a4, Snap23, Snap25, Snap29, Snap47, Sn…	FALSE
GO:0000165	GO_BiologicalProcess-EBI-UniProt-GOA-ACAP-ARAP_25.05.2022_00h00	MAPK cascade	[4, 5, 6]	[Group433, Group522]	33	3.7844	0.0279061	1	{Group433=0.16336630204291333, Group522=8.421277002367E-10}	{Group433=1.0, Group522=4.3622214872261056E-7}	[Alox15, Apoe, Arhgef5, Ccl2, Ccl5, Ccl9, Ccr3, Ccr7, Cd4, Dab2, Dnajc27, Dusp19, Ear1, Ece1, Epha2, Grb10, Htr2a, Igf2, Mecom, Mif, Myc, Ndrg2, Nrxn1, P2rx7, Pdgfb, Ppm1l, Prmt5, Rasgrp1, Sash1, Sh3rf1, Shank3, Tlr9, Vangl2]	[100039053, 65956, Abca7, Abl1, Abl2, Ace2, Ackr3, Acta2, Adam17, Adam8, Adam9, Adcyap1, Adipoq, Adora1, Adra1a, Adra1b, Adra1d, Adra2a, Adra2b, Adra2c, Adrb2, Adrb3, Ager, Agt, Aida, Ajuba, Akap12, Akap13, Akt1, Alk, Alkal1, Alkal2, Alox12b, Alox15, Angpt1, Ankrd26, Ankrd6, Apc, Apela, Apip, Apoe, App, Ar, Araf, Arhgap8, Arhgef5, Arl6ip5, Arrb1, Arrb2, Ash1l, Atf2, Atf3, Atf5, Atf7, Atp6ap2, Atp…	FALSE
GO:0000271	GO_BiologicalProcess-EBI-UniProt-GOA-ACAP-ARAP_25.05.2022_00h00	polysaccharide biosynthetic process	[5]	[Group491, Group511, Group512, Group524, Group526]	6	7.69231	0.0150569	1	{Group491=0.017958643155402635, Group511=5.100507196057055E-4, Group512=0.03621435819023107, Group524=1.0188508051790734E-4, Group526=8.634942337893481E-5}	{Group491=1.0, Group511=0.22901277310296175, Group512=1.0, Group524=0.04747844752134482, Group526=0.040411530141341495}	[B4gat1, Grb10, Igf2, Nr1d1, Pdgfb, Ppp1r3e]	[Acadm, Agl, Akt1, Akt2, Ap2a1, B3gnt2, B3gnt3, B3gnt4, B3gnt6, B3gnt7, B3gnt8, B3gnt9, B4galt5, B4gat1, C1qtnf2, Ccdc22, Cd36, Cltc, Csgalnact1, D7Zem1, D7Zem2, D7Zem3, Dyrk2, Egf, Enpp1, Epm2a, Epm2aip1, Esrrb, Ext1, Ext2, Fut9, Gbe1, Gck, Gfpt1, Grb10, Gyg, Gys1, Gys2, Has1, Has2, Has3, Hs2st1, Igf1, Igf2, Inpp5k, Insr, Irs1, Irs2, Mtor, Ndst1, Ndst2, Ndst3, Ndst4, Nfkb1, Nhlrc1, Nr1d1, Pask, …	TRUE
GO:0000287	GO_MolecularFunction-EBI-UniProt-GOA-ACAP-ARAP_25.05.2022_00h00	magnesium ion binding	[5]	[Group017]	10	4.16667	0.143611	1	{Group017=0.1436110327473846}	{Group017=1.0}	[Abcb1a, Adcy10, Brsk1, Cdc42bpa, Clybl, Farsb, Hpgds, Ncs1, Nt5c3b, P2rx7]	[1700009N14Rik, 1700057G04Rik, Aasdhppt, Abcb1a, Abl1, Abl2, Adcy10, Adcy2, Adprh, Adprhl1, Adprs, Adss, Adssl1, Akp3, Alpi, Arf1, Arl3, Atp10a, Atp10b, Atp10d, Atp11a, Atp11b, Atp11c, Atp4a, Atp8a1, Atp8a2, Atp8b1, Atp8b2, Atp8b3, Atp8b4, Atp8b5, Atp9a, Atp9b, Bpnt1, Brsk1, Brsk2, Cdc42bpa, Cdc42bpb, Cdc42bpg, Cdk2, Cerk, Cib1, Cib2, Cib3, Cib4, Cilk1, Clybl, Comt, Csnk1a1, Dck, Dctpp1, Dhx36, D…	TRUE
GO:0000323	GO_CellularComponent-EBI-UniProt-GOA-ACAP-ARAP_25.05.2022_00h00	lytic vacuole	[4, 5, 6]	[Group264]	24	4.10256	0.0234142	1	{Group264=0.07334373047982509}	{Group264=1.0}	[Ace, Anxa11, Apoe, Cd34, Cst7, Ctsg, Ctsw, Dnase2b, Doc2a, Gfap, Gimap3, H2-Aa, H2-Ea, H2-Eb1, H2-Ob, Igf2, Mpo, Nkg7, Prtn3, Rab38, Slc11a2, Slc2a13, Syt11, Tlr9]	[2610002M06Rik, AY761185, Abca2, Abca3, Abca5, Abcb6, Abcb9, Abcd1, Abcd4, Abhd6, Ace, Acp2, Acp4, Acp5, Acpp, Ada, Adam8, Aga, Akr1b10, Akr1b3, Akr1b7, Akr1b8, Aldob, Ank2, Ank3, Ankrd27, Anxa1, Anxa11, Anxa2, Anxa6, Ap1b1, Ap1g1, Ap1m1, Ap1s1, Ap1s2, Ap1s3, Ap5m1, Ap5s1, Apoe, App, Aqp2, Arl8a, Arl8b, Arrdc3, Arsa, Arsb, Arsg, Arsk, Asah1, Ass1, Atg16l1, Atp10b, Atp13a2, Atp6ap2, Atp6v0c, Atp6v…	TRUE
GO:0000794	GO_CellularComponent-EBI-UniProt-GOA-ACAP-ARAP_25.05.2022_00h00	condensed nuclear chromosome	[7, 8]	[Group024]	5	3.3557	0.437736	1	{Group024=0.43773583924764503}	{Group024=1.0}	[Rad9b, Syce2, Ttn, Xlr3b, Xlr4a]	[1700013H16Rik, 3830403N18Rik, 4930447C04Rik, Add3, Ago3, Atf6b, Blm, Brca1, Brca2, Brd4, Ccnb1ip1, Cdx2, Chek1, Chmp1a, Dbmc1, Dmc1, Dnmt3l, Fkbp10, Fkbp6, Gm10488, Gm14525, Gm14632, Gm14692, Gm16405, Gm1993, Gm2012, Gm2030, Gm20736, Gm20792, Gm20820, Gm20824, Gm20888, Gm20911, Gm21095, Gm21117, Gm21209, Gm21258, Gm21294, Gm21477, Gm21488, Gm21497, Gm21627, Gm21760, Gm21858, Gm21865, Gm21996, Gm…	TRUE
GO:0000902	GO_BiologicalProcess-EBI-UniProt-GOA-ACAP-ARAP_25.05.2022_00h00	cell morphogenesis	[3, 4]	[Group431, Group527]	48	4.05405	0.00172303	1	{Group431=8.557038079561615E-4, Group527=2.098984478127355E-6}	{Group431=0.37479826788479875, Group527=0.0010494922390636777}	[Amigo1, Apoe, Arhgap35, B4gat1, Bcl11b, Brsk1, C1qbp, Cacna1a, Ccl2, Ccr5, Cdh5, Celsr2, Dab2, Disc1, Dock7, Dst, Ece1, Epha2, Evl, Hecw2, Ift88, Il7r, Kif1a, Kif5c, Klk8, Lamb2, Lef1, Map7, Nectin1, Nefh, Nrxn1, P2rx7, Pmp22, Prmt3, Ptprf, Ptprs, Shank3, Slc11a2, Slit1, Smo, Syt2, Tanc2, Thy1, Trpc6, Vangl2, Vpreb1, Wdpcp, Xlr3b]	[4930544G11Rik, Abi1, Abi2, Abi3, Abitram, Abl1, Abl2, Ablim1, Ache, Actb, Actbl2, Actn1, Actn4, Actr2, Actr3, Adam10, Adam8, Adarb1, Adcy1, Add1, Adgrb3, Adnp, Adora2a, Afdn, Afg3l2, Ago4, Agrn, Ahr, Akap5, Akip1, Alcam, Aldoa, Aldoart1, Aldoart2, Als2, Amigo1, Anapc2, Ank3, Ankrd27, Ano1, Antxr1, Anxa1, Anxa7, Ap1ar, Ap3b1, Apbb1, Apbb2, Apc, Aplp1, Aplp2, Apoa1, Apoe, App, Ar, Arap1, Arap3, Ar…	FALSE
GO:0000904	GO_BiologicalProcess-EBI-UniProt-GOA-ACAP-ARAP_25.05.2022_00h00	cell morphogenesis involved in differentiation	[4, 5]	[Group431, Group527]	39	4.58284	0.000524036	0.691728	{Group431=8.557038079561615E-4, Group527=2.098984478127355E-6}	{Group431=0.37479826788479875, Group527=0.0010494922390636777}	[Amigo1, Apoe, Arhgap35, B4gat1, Bcl11b, Brsk1, C1qbp, Cacna1a, Ccr5, Celsr2, Dab2, Disc1, Dock7, Dst, Ece1, Epha2, Evl, Hecw2, Ift88, Kif1a, Kif5c, Lamb2, Lef1, Nectin1, Nefh, Pmp22, Prmt3, Ptprf, Ptprs, Shank3, Slc11a2, Slit1, Smo, Tanc2, Thy1, Trpc6, Vangl2, Wdpcp, Xlr3b]	[Abi1, Abi2, Abi3, Abitram, Abl1, Abl2, Ablim1, Ache, Actb, Actbl2, Actn1, Actn4, Actr2, Actr3, Adam10, Adarb1, Adcy1, Adgrb3, Adnp, Afdn, Afg3l2, Agrn, Akap5, Akip1, Alcam, Als2, Amigo1, Anapc2, Ank3, Ankrd27, Antxr1, Ap1ar, Apbb1, Apbb2, Apc, Aplp1, Aplp2, Apoa1, Apoe, App, Ar, Arc, Arhgap33, Arhgap35, Arhgap4, Arhgap44, Arhgef25, Arhgef26, Arhgef28, Arl13b, Arpc2, Artn, Arx, Atf4, Atg7, Atl1, …	TRUE
GO:0000932	GO_CellularComponent-EBI-UniProt-GOA-ACAP-ARAP_25.05.2022_00h00	P-body	[4, 5, 7]	[Group043]	3	3	0.744512	0.744512	{Group043=0.7445124833048022}	{Group043=1.0}	[Mex3a, Nbdy, Shfl]	[Ago1, Ago2, Ago3, Ago4, Aicda, Ajuba, Apobec3, B4galnt2, Btbd1, Btbd2, C9orf72, Caprin1, Carhsp1, Cnot1, Cnot2, Cnot3, Cnot7, Cnot8, Cnot9, Cpeb1, Csde1, Dcp1a, Dcp1b, Dcp2, Dcps, Ddx6, Dis3l2, Dxcp2, Edc3, Edc4, Eif4e, Eif4e2, Eif4enif1, Elavl1, Garre1, Hax1, Igf2bp1, Igf2bp2, Igf2bp3, Kif5a, Limd1, Lin28a, Lsm1, Lsm14a, Lsm2, Lsm3, Lsm4, Lsm6, Mex3a, Mex3b, Mov10, Nanos2, Nanos3, Nbdy, Noct, P…	TRUE
GO:0000978	GO_MolecularFunction-EBI-UniProt-GOA-ACAP-ARAP_25.05.2022_00h00	RNA polymerase II cis-regulatory region sequence-specific DNA binding	[7, 9]	[Group181]	37	3.14894	0.184878	1	{Group181=0.26589182666681155}	{Group181=1.0}	[Bach2, Bcl11b, E2f5, E430018J23Rik, Ebf1, Gm14399, Gm2026, Hoxa9, Irf8, Lef1, Mafb, Mecom, Meis1, Myc, Nr1d1, Pax5, Platr25, Prdm5, Prmt5, Rbpjl, Smyd3, Sox12, Sox4, Spib, Tcf7l2, Tef, Zfp184, Zfp229, Zfp267, Zfp300, Zfp580, Zfp59, Zfp607b, Zfp661, Zfp970, Zfp995, Zik1]	[102640370, 2010315B03Rik, 2610021A01Rik, 2610044O15Rik8, 4930522L14Rik, 5430403G16Rik, 5730507C01Rik, 628359, 666581, 9130019O22Rik, AI854703, AW146154, Ago1, Ahr, App, Ar, Arid3c, Arnt, Arnt2, Arntl, Arntl2, Arx, Ascl1, Ascl2, Atf1, Atf2, Atf3, Atf4, Atf5, Atf6, Atf6b, Atf7, Atoh1, Atoh7, Atoh8, B020011L13Rik, BC024063, Bach1, Bach2, Batf, Batf2, Batf3, Bcl11a, Bcl11b, Bcl6, Bcl6b, Bhlha15, Bhl…	TRUE
GO:0000981	GO_BiologicalProcess-EBI-UniProt-GOA-ACAP-ARAP_25.05.2022_00h00	DNA-binding transcription factor activity, RNA polymerase II-specific	[7, 8, 9, 10, 11, 12, 13]	[Group181]	42	3.13667	0.180164	1	{Group181=0.26589182666681155}	{Group181=1.0}	[Bach2, Bcl11b, Bmyc, E2f5, E430018J23Rik, Ebf1, Gm14391, Gm14399, Gm2026, Gtf2i, Hoxa9, Irf8, Lef1, Mafb, Mecom, Meis1, Myc, Mycl, Nr1d1, Pax5, Pcbp3, Platr25, Prdm5, Rbpjl, Sox12, Sox4, Spib, Tcf7l2, Tef, Zbed6, Zfp184, Zfp229, Zfp267, Zfp300, Zfp580, Zfp59, Zfp607b, Zfp661, Zfp709, Zfp970, Zfp995, Zik1]	[102640370, 1700057G04Rik, 2210418O10Rik, 2610008E11Rik, 2610021A01Rik, 2610044O15Rik8, 2810021J22Rik, 4930522L14Rik, 5430403G16Rik, 5730507C01Rik, 628359, 666581, 9130019O22Rik, A430033K04Rik, A530032D15Rik, A630001G21Rik, A630089N07Rik, AI987944, AU041133, AW146154, Adnp, Aebp1, Aggf1, Ahr, Ahrr, Alg10b, Alx1, Alx3, Alx4, Ar, Arid3c, Arnt, Arnt2, Arntl, Arntl2, Arx, Ascl1, Ascl2, Ascl3, Ascl4, …	FALSE
GO:0000987	GO_MolecularFunction-EBI-UniProt-GOA-ACAP-ARAP_25.05.2022_00h00	cis-regulatory region sequence-specific DNA binding	[6, 8]	[Group181]	37	3.0859	0.258489	1	{Group181=0.26589182666681155}	{Group181=1.0}	[Bach2, Bcl11b, E2f5, E430018J23Rik, Ebf1, Gm14399, Gm2026, Hoxa9, Irf8, Lef1, Mafb, Mecom, Meis1, Myc, Nr1d1, Pax5, Platr25, Prdm5, Prmt5, Rbpjl, Smyd3, Sox12, Sox4, Spib, Tcf7l2, Tef, Zfp184, Zfp229, Zfp267, Zfp300, Zfp580, Zfp59, Zfp607b, Zfp661, Zfp970, Zfp995, Zik1]	[102640370, 2010315B03Rik, 2610021A01Rik, 2610044O15Rik8, 4930522L14Rik, 5430403G16Rik, 5730507C01Rik, 628359, 666581, 9130019O22Rik, AI854703, AW146154, Ago1, Ahr, App, Ar, Arid3c, Arnt, Arnt2, Arntl, Arntl2, Arx, Ascl1, Ascl2, Atf1, Atf2, Atf3, Atf4, Atf5, Atf6, Atf6b, Atf7, Atoh1, Atoh7, Atoh8, B020011L13Rik, BC024063, Bach1, Bach2, Batf, Batf2, Batf3, Bcl11a, Bcl11b, Bcl6, Bcl6b, Bhlha15, Bhl…	FALSE
GO:0001091	GO_MolecularFunction-EBI-UniProt-GOA-ACAP-ARAP_25.05.2022_00h00	RNA polymerase II general transcription initiation factor binding	[5]	[Group179, Group509]	3	11.1111	0.0311423	1	{Group179=0.10139768336709369, Group509=0.047886422103429166}	{Group179=1.0, Group509=1.0}	[Fbl, Tcf7l2, Znhit6]	[Ahr, Ar, Crebbp, Ctdp1, Cyp19a1, Drap1, Edf1, Ercc1, Ercc4, Esr1, Fbl, Foxf2, Gtf2a1, Gtf2a2, Gtf2f1, Hnrnpu, Nolc1, Nop58, Ruvbl1, Ruvbl2, Taf1, Taf7, Tbp, Tcf4, Tcf7l2, Trp53, Znhit6]	TRUE
GO:0001098	GO_MolecularFunction-EBI-UniProt-GOA-ACAP-ARAP_25.05.2022_00h00	basal transcription machinery binding	[3]	[Group179, Group509]	5	7.8125	0.0241202	1	{Group179=0.10139768336709369, Group509=0.047886422103429166}	{Group179=1.0, Group509=1.0}	[Fbl, Smyd2, Smyd3, Tcf7l2, Znhit6]	[Ago1, Ago2, Ahr, Ar, Brd4, Ccar2, Cdc73, Crebbp, Ctdp1, Ctr9, Cyp19a1, Dhx9, Drap1, Edf1, Elof1, Elp2, Elp4, Ercc1, Ercc4, Ercc5, Esr1, Esrrb, Fbl, Foxf2, Gtf2a1, Gtf2a2, Gtf2b, Gtf2f1, Hnrnpu, Leo1, Llph, Ncoa3, Nolc1, Nop58, Paf1, Pcf11, Pcif1, Recql5, Rprd1a, Rprd1b, Rprd2, Rtf1, Ruvbl1, Ruvbl2, Scaf1, Scaf4, Scaf8, Smyd2, Smyd3, Spop, Supt4a, Supt4b, Taf1, Taf7, Tbp, Tcf4, Tcf7l2, Trp53, Uri…	FALSE
GO:0001099	GO_MolecularFunction-EBI-UniProt-GOA-ACAP-ARAP_25.05.2022_00h00	basal RNA polymerase II transcription machinery binding	[4]	[Group179, Group509]	5	7.8125	0.0241202	1	{Group179=0.10139768336709369, Group509=0.047886422103429166}	{Group179=1.0, Group509=1.0}	[Fbl, Smyd2, Smyd3, Tcf7l2, Znhit6]	[Ago1, Ago2, Ahr, Ar, Brd4, Ccar2, Cdc73, Crebbp, Ctdp1, Ctr9, Cyp19a1, Dhx9, Drap1, Edf1, Elof1, Elp2, Elp4, Ercc1, Ercc4, Ercc5, Esr1, Esrrb, Fbl, Foxf2, Gtf2a1, Gtf2a2, Gtf2b, Gtf2f1, Hnrnpu, Leo1, Llph, Ncoa3, Nolc1, Nop58, Paf1, Pcf11, Pcif1, Recql5, Rprd1a, Rprd1b, Rprd2, Rtf1, Ruvbl1, Ruvbl2, Scaf1, Scaf4, Scaf8, Smyd2, Smyd3, Spop, Supt4a, Supt4b, Taf1, Taf7, Tbp, Tcf4, Tcf7l2, Trp53, Uri…	FALSE
GO:0001101	GO_BiologicalProcess-EBI-UniProt-GOA-ACAP-ARAP_25.05.2022_00h00	response to acid chemical	[3]	[Group174, Group493, Group511, Group532]	5	3.42466	0.429063	1	{Group174=0.2598424429923799, Group493=0.4173764169030232, Group511=5.100507196057055E-4, Group532=1.97712679841487E-5}	{Group174=1.0, Group493=1.0, Group511=0.22901277310296175, Group532=0.00958906497231212}	[Abcb1a, Amigo1, Castor2, Ccl2, Myc]	[Abcb1a, Aifm1, Akr1b3, Alad, Amigo1, Aqp2, Arg1, Asns, Ass1, Atf2, Atp2b4, Atp5g1, Atp7a, Atp7b, Avpr1a, Bad, Baiap2, Bcl11a, Bcl2, Bcl2l1, Bcl2l2, Capn2, Casp3, Castor1, Castor2, Ccl2, Cdh1, Cdkn1b, Cdo1, Cebpb, Cfl1, Col16a1, Col1a1, Col1a2, Col3a1, Col4a1, Col4a6, Col5a2, Col6a1, Cpeb1, Cpeb3, Cpeb4, Cps1, Crls1, Cyba, Cybb, Dmd, Dnmt1, Dnmt3a, Dnmt3b, Edn1, Egfr, F7, Fyn, Fzr1, Gclc, Gclm, G…	TRUE
GO:0001216	GO_BiologicalProcess-EBI-UniProt-GOA-ACAP-ARAP_25.05.2022_00h00	DNA-binding transcription activator activity	[7, 8, 9, 10, 11, 12, 13]	[Group181]	21	3.94737	0.0504697	1	{Group181=0.26589182666681155}	{Group181=1.0}	[Bcl11b, E2f5, Ebf1, Gm2026, Gtf2i, Hoxa9, Lef1, Mafb, Mecom, Meis1, Myc, Pax5, Rbpjl, Sox12, Sox4, Spib, Tcf7l2, Tef, Zfp229, Zfp267, Zfp580]	[1700057G04Rik, 2610021A01Rik, AW146154, Alx1, Alx4, Ar, Arid3c, Arnt2, Arntl, Atf1, Atf2, Atf3, Atf4, Atf5, Atf6, Atf6b, Atmin, Atoh1, Bach1, Barhl1, Barhl2, Barx2, Batf, Bcl11b, Bhlha15, Bnc1, Brip1, Carf, Casz1, Cdc5l, Cdx1, Cdx4, Cebpa, Cebpb, Cebpd, Cebpe, Cebpg, Clock, Creb1, Creb3, Creb3l1, Creb3l2, Creb3l3, Creb3l4, Creb5, Crebrf, Crx, Csrnp1, Csrnp2, Csrnp3, Ctcf, Ctcfl, Cyp19a1, Dbp, Dd…	FALSE
GO:0001221	GO_MolecularFunction-EBI-UniProt-GOA-ACAP-ARAP_25.05.2022_00h00	transcription coregulator binding	[4]	[Group274, Group451, Group467, Group525]	5	3.4965	0.420861	1	{Group274=1.0, Group451=0.6734890711511928, Group467=0.9323932479836304, Group525=0.0016960683367553003}	{Group274=1.0, Group451=1.0, Group467=1.0, Group525=0.717436906447492}	[Bsn, Lef1, Myc, Nr1d1, Usp11]	[Ahr, Ar, Atf5, Atf7, Baiap2, Bcl6, Bsn, Cbx3, Ccnt2, Cdc5l, Cdk9, Chd4, Chd6, Cit, Cnot2, Creb1, Creb3, Crebbp, Ctbp1, Ctbp2, Ctcf, Ctnnb1, Cyp19a1, D7Zem4, Eed, Ehmt1, Ehmt2, Elob, Eloc, Eno1, Eno1b, Ep300, Epas1, Esr1, Ets1, Ezh2, Fam89b, Fos, Foxo1, Foxo3, Foxp1, Foxp2, Gata1, Gata2, Gata3, Gata4, Gata6, Hand1, Hand2, Hdac1, Hdac1-ps, Hdac2, Hdac3, Hdac5, Hdac6, Hdgf, Hes1, Hif1a, Hmga1, Hmga…	TRUE
GO:0001222	GO_MolecularFunction-EBI-UniProt-GOA-ACAP-ARAP_25.05.2022_00h00	transcription corepressor binding	[5]	[Group274]	4	7.54717	0.0468248	1	{Group274=1.0}	{Group274=1.0}	[Bsn, Lef1, Nr1d1, Usp11]	[Bcl6, Bsn, Cdc5l, Cnot2, Ctbp1, Ctbp2, Eed, Ehmt1, Ehmt2, Elob, Eloc, Eno1, Eno1b, Esr1, Ets1, Ezh2, Fam89b, Hdac1, Hdac1-ps, Hdac2, Hdac3, Hdac5, Hdac6, Hdgf, Hes1, Lcor, Lef1, Mtf2, Nek6, Nr1d1, Pbx1, Pclo, Per1, Per2, Per3, Phf1, Phf12, Rora, Runx1, Runx3, Six3, Stat1, Stk36, Suz12, Thap7, Trappc2, Trp73, Usp11, Wiz, Zbtb16, Zbtb7a, Zfp568, Zfp644]	FALSE
GO:0001228	GO_BiologicalProcess-EBI-UniProt-GOA-ACAP-ARAP_25.05.2022_00h00	DNA-binding transcription activator activity, RNA polymerase II-specific	[8, 9, 10, 11, 12, 13, 14]	[Group181]	20	3.79507	0.0915085	1	{Group181=0.26589182666681155}	{Group181=1.0}	[Bcl11b, Ebf1, Gm2026, Gtf2i, Hoxa9, Lef1, Mafb, Mecom, Meis1, Myc, Pax5, Rbpjl, Sox12, Sox4, Spib, Tcf7l2, Tef, Zfp229, Zfp267, Zfp580]	[1700057G04Rik, 2610021A01Rik, AW146154, Alx1, Alx4, Ar, Arid3c, Arnt2, Arntl, Atf1, Atf2, Atf3, Atf4, Atf5, Atf6, Atf6b, Atmin, Atoh1, Bach1, Barhl1, Barhl2, Barx2, Batf, Bcl11b, Bhlha15, Brip1, Carf, Casz1, Cdc5l, Cdx1, Cdx4, Cebpa, Cebpb, Cebpd, Cebpe, Cebpg, Clock, Creb1, Creb3, Creb3l1, Creb3l2, Creb3l3, Creb3l4, Creb5, Crebrf, Crx, Csrnp1, Csrnp2, Csrnp3, Ctcf, Ctcfl, Cyp19a1, Dbp, Ddit3, D…	FALSE
GO:0001504	GO_BiologicalProcess-EBI-UniProt-GOA-ACAP-ARAP_25.05.2022_00h00	neurotransmitter uptake	[4, 5]	[Group109, Group245, Group505]	3	6.97674	0.0977294	1	{Group109=0.03521156865577764, Group245=0.27220894598231077, Group505=0.1065994794187154}	{Group109=1.0, Group245=1.0, Group505=1.0}	[Gfap, Slc22a3, Slc29a2]	[Arl6ip5, Atp1a2, Cln8, Drd2, Drd3, Fev, Flot1, Gdnf, Gfap, Gpm6b, Itgb1, Itgb3, Kcnj10, Nat8l, Nos1, Park7, Per2, Prkn, Rab3b, Slc17a6, Slc17a8, Slc18a1, Slc18a2, Slc1a2, Slc1a5, Slc1a6, Slc1a7, Slc22a1, Slc22a2, Slc22a3, Slc29a1, Slc29a2, Slc29a4, Slc6a1, Slc6a11, Slc6a2, Slc6a3, Slc6a4, Slc6a5, Slc6a9, Snca, Syngr3, Tor1a]	TRUE
GO:0001505	GO_BiologicalProcess-EBI-UniProt-GOA-ACAP-ARAP_25.05.2022_00h00	regulation of neurotransmitter levels	[3]	[Group523, Group526, Group532]	17	6.20438	0.000769607	0.995871	{Group523=1.2871410665035355E-6, Group526=8.634942337893481E-5, Group532=1.97712679841487E-5}	{Group523=6.474319564512784E-4, Group526=0.040411530141341495, Group532=0.00958906497231212}	[Aldh5a1, Brsk1, Cacna1a, Cacnb2, Cplx2, Doc2a, Gfap, Htr2a, Kmo, Ncs1, Nrxn1, P2rx7, Slc22a3, Slc29a2, Slc4a8, Syt2, Syt8]	[Abat, Ache, Adcy1, Adora2a, Adora2b, Adra1a, Adra1d, Adra2a, Adrb2, Agtpbp1, Aldh4a1, Aldh5a1, Aldh9a1, Apba1, Apba2, Arl6ip5, Asic1, Atp1a2, Atp2a2, Bace1, Baiap3, Bche, Bcl2l1, Braf, Braf-rs1, Brsk1, Cacna1a, Cacna1b, Cacna1d, Cacnb2, Cacnb4, Cadps, Cadps2, Calm1, Calm2, Calm3, Camk2a, Cask, Cdk5, Chat, Chrm2, Chrna3, Chrna4, Chrna5, Chrna6, Chrna7, Chrnb2, Chrnb3, Cln3, Cln8, Cnr1, Colq, Comt…	FALSE
GO:0001508	GO_BiologicalProcess-EBI-UniProt-GOA-ACAP-ARAP_25.05.2022_00h00	action potential	[4]	[Group124, Group457, Group531, Group532]	6	3.72671	0.31238	1	{Group124=0.6520436841718085, Group457=0.012832967949552042, Group531=7.153011009716384E-4, Group532=1.97712679841487E-5}	{Group124=1.0, Group457=1.0, Group531=0.3154477855284925, Group532=0.00958906497231212}	[Cacna1i, Cacnb2, P2rx7, Pmp22, Rapgef4, Scn5a]	[Abcc9, Adra1a, Adra1d, Akap9, Ank2, Ank3, Atp2a2, Bin1, Cacna1c, Cacna1d, Cacna1g, Cacna1h, Cacna1i, Cacna2d1, Cacnb2, Cacnb3, Cacnb4, Calm1, Calm2, Calm3, Camk2d, Cav1, Cav3, Cd36, Chrna1, Chrna4, Chrna5, Chrna7, Chrnb2, Chrnb4, Clcn1, Cldn19, Cln3, Cnr1, Cnr2, Cntnap1, Cntnap2, Ctnna3, Cxadr, Dcdc2a, Dlg1, Dmd, Dpp6, Drd1, Dsc2, Dsg2, Dsp, Dspp, Ffar3, Fgf12, Fgf13, Fkbp1b, Flna, Fmr1, Foxp1, …	TRUE
GO:0001510	GO_BiologicalProcess-EBI-UniProt-GOA-ACAP-ARAP_25.05.2022_00h00	RNA methylation	[4, 5, 6, 7, 8]	[Group159, Group494, Group509]	3	3.7037	0.466178	1	{Group159=0.029822356149656573, Group494=0.1649661133194001, Group509=0.047886422103429166}	{Group159=1.0, Group494=1.0, Group509=1.0}	[Fbl, Nsun2, Tarbp1]	[Alkbh8, Bcdin3d, Bud23, Cbll1, Cmtr1, Cmtr2, Dalrd3, Dimt1, Emg1, Fbl, Fbll1, Fdxacb1, Ftsj1, Ftsj3, Gm10767, Gtpbp3, Gtpbp4, Henmt1, Hsd17b10, Larp7, Lcmt2, Mepce, Mettl1, Mettl14, Mettl15, Mettl16, Mettl2, Mettl3, Mettl4, Mettl5, Mettl6, Mettl8, Mrm1, Mrm2, Mrm3, Mto1, Nop2, Nsun2, Nsun3, Nsun4, Nsun5, Nsun6, Pcif1, Ramac, Rbm15, Rbm15b, Rnmt, Spop, Tarbp1, Tfb1m, Tfb2m, Tgs1, Thada, Thumpd2, …	TRUE
GO:0001523	GO_BiologicalProcess-EBI-UniProt-GOA-ACAP-ARAP_25.05.2022_00h00	retinoid metabolic process	[7, 8]	[Group279, Group512, Group515]	3	3.44828	0.490642	1	{Group279=0.1255342198811728, Group512=0.03621435819023107, Group515=9.993184779755484E-4}	{Group279=1.0, Group512=1.0, Group515=0.433704219441388}	[Cyp2j6, Prmt3, Rdh9]	[Abca4, Adh1, Adh4, Adh5, Adh6a, Adh6b, Adh7, Akr1b10, Akr1b3, Akr1b7, Akr1b8, Aldh1a1, Aldh1a2, Aldh1a3, Aldh1a7, Aldh8a1, Awat2, Bco1, Bco2, Cel, Ces1d, Ces1e, Ces1f, Ces2a, Ces2c, Ces2e, Crabp1, Crabp2, Cyp1a1, Cyp1a2, Cyp1b1, Cyp26a1, Cyp26b1, Cyp26c1, Cyp2c55, Cyp2d10, Cyp2d11, Cyp2d12, Cyp2d22, Cyp2d26, Cyp2d34, Cyp2d40, Cyp2d9, Cyp2j6, Cyp2s1, Cyp2w1, Dgat1, Dgat2, Dhrs13, Dhrs3, Dhrs4, Dh…	TRUE
GO:0001525	GO_BiologicalProcess-EBI-UniProt-GOA-ACAP-ARAP_25.05.2022_00h00	angiogenesis	[3, 4, 5, 6, 7, 8, 9]	[Group417, Group499, Group527, Group531]	27	4.65517	0.00304297	1	{Group417=0.02238549134886785, Group499=0.01148411671136464, Group527=2.098984478127355E-6, Group531=7.153011009716384E-4}	{Group417=1.0, Group499=1.0, Group527=0.0010494922390636777, Group531=0.3154477855284925}	[Ace, Adgrb2, Adgrg1, Amot, Angptl4, Ccl2, Ccl5, Ccr3, Cd34, Cdh5, Cx3cr1, Epha2, Gtf2i, Igf2, Lef1, Meis1, Nrxn1, Pik3r3, Plxdc1, Rasip1, Sash1, Slc26a1, Tcf7l2, Thy1, Vangl2, Vav2, Wars2]	[Abcc8, Abl1, Ace, Ackr3, Actg1, Acvr1, Acvrl1, Adam12, Adam15, Adam8, Adamts1, Adamts9, Add1, Adgra2, Adgrb1, Adgrb2, Adgrb3, Adgrg1, Adipor2, Adm, Adm2, Adra2b, Adrb2, Adtrp, Aggf1, Ago1, Ago2, Agt, Agtr1a, Agtr1b, Ahr, Aimp1, Akt1, Akt3, Alox5, Amot, Amotl1, Amotl2, Ang, Ang2, Ang3, Ang4, Ang5, Ang6, Angpt1, Angpt2, Angpt4, Angptl3, Angptl4, Angptl6, Anpep, Anxa1, Anxa2, Anxa3, Apela, Apln, Ap…	TRUE
GO:0001568	GO_BiologicalProcess-EBI-UniProt-GOA-ACAP-ARAP_25.05.2022_00h00	blood vessel development	[3, 5, 6, 7]	[Group472, Group477, Group499, Group527, Group531]	34	4.27673	0.00394685	1	{Group472=1.2986694152365663E-7, Group477=3.154955056419946E-4, Group499=0.01148411671136464, Group527=2.098984478127355E-6, Group531=7.153011009716384E-4}	{Group472=6.584253935249391E-5, Group477=0.14260396855018156, Group499=1.0, Group527=0.0010494922390636777, Group531=0.3154477855284925}	[Ace, Adamts6, Adgrb2, Adgrg1, Amot, Angptl4, Apoe, Ccl2, Ccl5, Ccr3, Cd34, Cdh5, Cx3cr1, Epha2, Eya1, Gtf2i, Igf2, Lef1, Meis1, Nrxn1, Pdgfb, Pik3r3, Plxdc1, Ptk7, Rasip1, Sash1, Slc26a1, Smo, Sox4, Tcf7l2, Thy1, Vangl2, Vav2, Wars2]	[Abcc8, Abl1, Ace, Ackr3, Acta2, Actg1, Acvr1, Acvr2b, Acvrl1, Adam12, Adam15, Adam8, Adamts1, Adamts6, Adamts9, Add1, Adgra2, Adgrb1, Adgrb2, Adgrb3, Adgrf4, Adgrf5, Adgrg1, Adipor2, Adm, Adm2, Adra2b, Adrb2, Adtrp, Aggf1, Ago1, Ago2, Agt, Agtr1a, Agtr1b, Ahr, Aimp1, Akt1, Akt3, Aldh1a1, Aldh1a2, Alox5, Amot, Amotl1, Amotl2, Ang, Ang2, Ang3, Ang4, Ang5, Ang6, Angpt1, Angpt2, Angpt4, Angptl3, Ang…	FALSE
GO:0001570	GO_BiologicalProcess-EBI-UniProt-GOA-ACAP-ARAP_25.05.2022_00h00	vasculogenesis	[4, 5, 6, 7, 8, 9]	[Group079, Group524, Group531]	6	6.06061	0.0421995	1	{Group079=0.08655850773933452, Group524=1.0188508051790734E-4, Group531=7.153011009716384E-4}	{Group079=1.0, Group524=0.04747844752134482, Group531=0.3154477855284925}	[Amot, Cd34, Epha2, Rasip1, Smo, Wars2]	[Ackr3, Adm, Amot, Angpt1, Apela, Aplnr, Asb4, Brpf1, Cav1, Ccm2, Cd34, Ceacam1, Cited1, Cited2, Ctnnb1, Cul7, Egfl7, Emp2, Eng, Enpp1, Epha2, Epo, Epor, Fbxw7, Fgf1, Fgf9, Fgfr1, Fgfr2, Foxf1, Foxm1, Fzd4, Gata4, Gdf2, Gjc1, Gjd3, Glmn, Has2, Hdac7, Heg1, Hey1, Hey2, Hhex, Hoxa13, Itgav, Itgb8, Junb, Kdr, Myo18b, Myo1e, Myocd, Nkx2-5, Notch1, Nrp1, Ntrk2, Paxip1, Pbrm1, Pdgfrb, Pitx2, Prok2, Ptk…	TRUE
GO:0001637	GO_BiologicalProcess-EBI-UniProt-GOA-ACAP-ARAP_25.05.2022_00h00	G protein-coupled chemoattractant receptor activity	[6, 7, 8]	[Group529]	4	15.3846	0.00409582	1	{Group529=6.109312721796342E-8}	{Group529=3.109640175394338E-5}	[Ccr3, Ccr5, Ccr7, Cx3cr1]	[Ackr2, Ackr3, Ackr4, Ccr1, Ccr10, Ccr1l1, Ccr2, Ccr3, Ccr4, Ccr5, Ccr6, Ccr7, Ccr8, Ccr9, Ccrl2, Cx3cr1, Cxcr1, Cxcr2, Cxcr3, Cxcr4, Cxcr5, Cxcr6, Gpr35, Gpr75, Noct, Xcr1]	FALSE
GO:0001650	GO_CellularComponent-EBI-UniProt-GOA-ACAP-ARAP_25.05.2022_00h00	fibrillar center	[2, 6, 7, 8]	[Group010]	9	6.08108	0.0143291	1	{Group010=0.014329119153938606}	{Group010=1.0}	[Dab2, E2f5, Fbl, Mri1, Pax5, Polr2f, Prmt7, Rai14, Selenbp2]	[Acaca, Aff4, Ager, Akna, Alg10b, Ankrd1, Apex2, Arhgap32, Btbd10, C130026I21Rik, Camk4, Cc2d1a, Ccdc137, Ccr2, Cd2ap, Cd2bp2, Cd3eap, Cdca7l, Cdk7, Chchd1, Cilk1, Coil, Dab2, Dcaf1, Dclre1a, Ddx46, Deaf1, Dkc1, Dsn1, Dusp11, E2f5, Eef1d, Eif3l, En2, Esrra, Exosc8, Ezr, Fam111a, Fbl, Fblim1, Fbll1, Fhit, Foxa1, Foxj2, Gar1, Gon4l, Heatr1, Herc4, Hoxb5, Imp4, Ip6k1, Ip6k2, Jazf1, Kdm4a, Kdm5d, Kit…	TRUE
GO:0001653	GO_MolecularFunction-EBI-UniProt-GOA-ACAP-ARAP_25.05.2022_00h00	peptide receptor activity	[3]	[Group529]	5	3.10559	0.611861	1	{Group529=6.109312721796342E-8}	{Group529=3.109640175394338E-5}	[Ccr3, Ccr5, Ccr7, Cx3cr1, Npr2]	[Ackr2, Ackr3, Ackr4, Adcyap1r1, Agtr1a, Agtr1b, Agtr2, Agtrap, Aplnr, Avpr1a, Avpr1b, Avpr2, Bdkrb1, Bdkrb2, Bicd1, Brs3, Calcr, Calcrl, Cckar, Cckbr, Ccr1, Ccr10, Ccr1l1, Ccr2, Ccr3, Ccr4, Ccr5, Ccr6, Ccr7, Ccr8, Ccr9, Ccrl2, Crcp, Crhbp, Crhr1, Crhr2, Cx3cr1, Cxcr1, Cxcr2, Cxcr3, Cxcr4, Cxcr5, Cxcr6, Cysltr1, Cysltr2, Ednra, Ednrb, F2r, F2rl1, F2rl2, F2rl3, Fbxw7as1, Fpr-rs3, Fpr-rs4, Fpr-rs6,…	FALSE
GO:0001654	GO_BiologicalProcess-EBI-UniProt-GOA-ACAP-ARAP_25.05.2022_00h00	eye development	[5, 6, 7]	[Group531]	19	4.13044	0.0501415	1	{Group531=7.153011009716384E-4}	{Group531=0.3154477855284925}	[Arhgap35, Arl6, Bcl11b, Epha2, Gdf3, Ift122, Ift88, Impg2, Lamb2, Meis1, Nectin1, Pdgfb, Ppp1r13l, Rd3, Rsc1a1, Sdk2, Thy1, Ush1c, Wdpcp]	[Abcb5, Abi2, Ache, Actl6a, Acvr2b, Acvrl1, Adamts18, Agtpbp1, Ahi1, Ahr, Aldh1a1, Aldh1a2, Aldh1a3, Alms1, Alms1-ps2, Angptl7, Apc, Aqp1, Aqp5, Arhgap35, Arhgef15, Arid1a, Arl6, Atf4, Atf6, Atoh7, Atp2b1, Atp2b2, Atp2b4, Atp8a2, B9d1, Bak1, Barhl2, Bax, Bbs4, Bbs7, Bcar3, Bcl11b, Bcl2, Bdnf, Bfsp1, Bfsp2, Bhlhe22, Bhlhe23, Birc7, Bloc1s3, Bmp4, Bmp6, Bmp7, Bmpr1b, Bmpr2, C1qtnf5, Cabp4, Cacna1c,…	FALSE
GO:0001655	GO_BiologicalProcess-EBI-UniProt-GOA-ACAP-ARAP_25.05.2022_00h00	urogenital system development	[4, 5]	[Group432, Group499, Group503, Group531]	20	4.5977	0.012893	1	{Group432=4.027129032207285E-4, Group499=0.01148411671136464, Group503=0.014542947986665826, Group531=7.153011009716384E-4}	{Group432=0.18122080644932784, Group499=1.0, Group503=1.0, Group531=0.3154477855284925}	[Ace, Adamts6, Cd34, Eya1, Fmn1, Gfra1, Hoxa9, Ift88, Kif26b, Lamb2, Lzts2, Mecom, Myc, Pdgfb, Ptk7, Smo, Sox4, Timeless, Vangl2, Wdpcp]	[Acat1, Acd, Ace, Acer1, Acta2, Acvr1, Acvr2b, Adamts1, Adamts16, Adamts6, Adipoq, Agt, Agtr1a, Agtr1b, Agtr2, Ahi1, Ahr, Akr1b3, Aldh1a1, Aldh1a2, Amer1, Amh, Ampd2, Angpt1, Angpt2, Anks6, Anxa1, Anxa4, Ap1b1, Ap2b1, Apaf1, Apc, Aph1a, Aph1b, Aph1c, Aqp1, Aqp11, Aqp2, Ar, Arg2, Arid5b, Arl3, Ass1, Asxl1, Bag6, Basp1, Bax, Bcl2, Bcl2l11, Bdnf, Bicc1, Bmp10, Bmp2, Bmp4, Bmp6, Bmp7, Bmper, C1galt1,…	TRUE
GO:0001656	GO_BiologicalProcess-EBI-UniProt-GOA-ACAP-ARAP_25.05.2022_00h00	metanephros development	[5, 6, 7, 8]	[Group508, Group524, Group531]	8	7.76699	0.00505204	1	{Group508=0.5155865371804933, Group524=1.0188508051790734E-4, Group531=7.153011009716384E-4}	{Group508=1.0, Group524=0.04747844752134482, Group531=0.3154477855284925}	[Cd34, Eya1, Fmn1, Kif26b, Lamb2, Myc, Pdgfb, Smo]	[Acat1, Adipoq, Agtr2, Akr1b3, Aph1a, Aph1b, Aph1c, Aqp1, Aqp2, Bcl2, Bmp4, Bmp7, Calb1, Cd34, Cited1, Ctnnb1, Ctsh, Cxcr2, Dlg5, Egr1, Eya1, Fat4, Fbn1, Fgf10, Fgf8, Fmn1, Foxc2, Foxd1, Foxj1, Fras1, Gata3, Gdf11, Gdf6, Gdnf, Gli3, Gpc3, Greb1l, Grem1, Hes1, Hes5, Hnf1b, Hoxa11, Hoxc11, Hoxd11, Id2, Id3, Irx1, Irx2, Irx3, Itga8, Kif26b, Lamb2, Lamc1, Lgr4, Lhx1, Lif, Mtss1, Myc, Nf1, Nkx3-1, Nph…	TRUE
GO:0001657	GO_BiologicalProcess-EBI-UniProt-GOA-ACAP-ARAP_25.05.2022_00h00	ureteric bud development	[5, 6, 8, 9, 10, 11]	[Group531]	7	5.98291	0.0312947	1	{Group531=7.153011009716384E-4}	{Group531=0.3154477855284925}	[Eya1, Fmn1, Kif26b, Lzts2, Myc, Smo, Timeless]	[Acer1, Adamts16, Agt, Agtr1a, Agtr1b, Agtr2, Arg2, Bcl2, Bdnf, Bmp2, Bmp4, Bmp7, Bmper, Calb1, Cat, Cd44, Cer1, Cited1, Cited2, Crlf1, Ctnnb1, Ctnnbip1, Dchs1, Dlg1, Dspp, Epcam, Eya1, Fat4, Fgf1, Fgf2, Fgf8, Fgfr1, Fgfr2, Fmn1, Foxc1, Foxc2, Foxd1, Foxj1, Gata3, Gdf11, Gdnf, Gli3, Gpc3, Greb1l, Grem1, Gsta3, Gzf1, Hes1, Hey1, Hnf1b, Hoxa11, Hoxb7, Hoxd11, Hs2st1, Hs3st3a1, Hs3st3b1, Ilk, Kif26b…	FALSE
GO:0001658	GO_BiologicalProcess-EBI-UniProt-GOA-ACAP-ARAP_25.05.2022_00h00	branching involved in ureteric bud morphogenesis	[5, 6, 7, 8, 9, 10, 11, 12, 13, 14]	[Group322, Group389, Group452, Group467, Group468, Group474, Group531]	4	5.71429	0.105292	1	{Group322=0.5899349541520428, Group389=0.6361954868909342, Group452=0.6325651756490223, Group467=0.9323932479836304, Group468=0.03230987375186985, Group474=0.18167341371151904, Group531=7.153011009716384E-4}	{Group322=1.0, Group389=1.0, Group452=1.0, Group467=1.0, Group468=1.0, Group474=1.0, Group531=0.3154477855284925}	[Eya1, Myc, Smo, Timeless]	[Adamts16, Agt, Agtr1a, Agtr1b, Agtr2, Bcl2, Bmp2, Bmp4, Cd44, Cited1, Cited2, Ctnnb1, Ctnnbip1, Dchs1, Dlg1, Dspp, Eya1, Fat4, Fgf1, Fgf2, Fgf8, Foxd1, Gdnf, Gli3, Gpc3, Greb1l, Grem1, Gzf1, Hnf1b, Hoxa11, Hoxb7, Hoxd11, Hs3st3a1, Hs3st3b1, Ilk, Lama5, Lgr4, Lhx1, Maged1, Myc, Nog, Npnt, Pax2, Pax8, Pbx1, Pgf, Pkd2, Pspn, Ptch1, Sall1, Shh, Six1, Six2, Six4, Smad4, Smo, Sox8, Sox9, Tacstd2, Tcf2…	TRUE
GO:0001659	GO_BiologicalProcess-EBI-UniProt-GOA-ACAP-ARAP_25.05.2022_00h00	temperature homeostasis	[3, 5]	[Group301]	12	5.76923	0.0120636	1	{Group301=0.0027341626009594598}	{Group301=1.0}	[Ccl5, Ccr5, Decr1, Dock7, Elovl6, Fh1, Gimap3, Grb10, Htr2a, Lpin1, Nr1d1, Plcl1]	[Abat, Abhd6, Acadl, Acadvl, Ache, Acot11, Acot13, Acsl1, Actn3, Acvr2b, Adam17, Adamts5, Adcyap1, Adipoq, Adipor1, Adipor2, Adora1, Adrb1, Adrb2, Adrb3, Aldh1a1, Alms1, Alms1-ps2, Alpl, Apc, Apln, Appl2, Arntl, Arrdc3, Atf4, Bscl2, Cav1, Cckar, Ccl5, Ccr2, Ccr5, Cd36, Cebpb, Ces1d, Cidea, Cmklr1, Cnksr2, Cnot3, Cnr1, Cpt2, Cxcr4, Dbh, Ddit3, Decr1, Dhrs7b, Dio2, Dock7, Drd1, Drd2, Dync1h1, Ebf2,…	TRUE
GO:0001662	GO_BiologicalProcess-EBI-UniProt-GOA-ACAP-ARAP_25.05.2022_00h00	behavioral fear response	[4, 5]	[Group480, Group528]	4	6.77966	0.0647041	1	{Group480=0.029876683511032898, Group528=1.0290450471288284E-5}	{Group480=1.0, Group528=0.005083482532816412}	[Apoe, Dpp4, Rag1, Shank3]	[Adcyap1, Alg10b, Als2, Ankfn1, Apoe, Asic1, Asic4, Atp1a2, Bcl2, Bdnf, Brinp1, Cacna1e, Cck, Cckbr, Crh, Dbi, Deaf1, Dpp4, Drd1, Drd4, Eif4e, Eif4g1, Ephb2, Esr2, Fbxl20, Gabra5, Gja1, Gng7, Grik2, Grin2b, Grm7, Grp, Grpr, Htr1a, Htr2c, Lypd1, Mapk8ip2, Mdk, Mecp2, Mef2c, Morc1, Neurod2, Npas2, Npy2r, Nr2e1, Pde8b, Penk, Penk-rs, Rag1, Rps6kb1, Shank3, Slc1a1, Spire1, Taar4, Ucma, Ucn, Usp46, Vd…	TRUE
GO:0001666	GO_BiologicalProcess-EBI-UniProt-GOA-ACAP-ARAP_25.05.2022_00h00	response to hypoxia	[3, 5]	[Group434]	16	4.63768	0.0233831	1	{Group434=0.06641421745486065}	{Group434=1.0}	[Abcb1a, Ace, Ak4, Angptl4, Ccl2, Cd34, Dpp4, Ear1, Ece1, Myc, Nos2, Pdk1, Pld2, Slc11a2, Slc2a8, Slc8a1]	[Abat, Abcb1a, Acaa2, Ace, Acot2, Actn4, Acvrl1, Ada, Adam15, Adam17, Adam8, Adipoq, Adm, Ado, Adora1, Adrb2, Adsl, Ager, Agtr1b, Agtrap, Ajuba, Ak4, Akt1, Alad, Alas2, Aldh3a1, Aldoa, Alkbh5, Ang, Ang2, Ang3, Ang4, Ang6, Angpt2, Angpt4, Angptl4, Apaf1, Aqp1, Aqp3, Arnt, Arnt2, Ascl2, Atf2, Atm, Atp1b1, Atp7a, Atp7b, B3gat1, Bach1, Bad, Bbc3, Bcl2, Becn1, Birc2, Birc3, Bmp2, Bnip3, Bnip3l, Brip1,…	TRUE
GO:0001667	GO_BiologicalProcess-EBI-UniProt-GOA-ACAP-ARAP_25.05.2022_00h00	ameboidal-type cell migration	[4]	[Group472, Group477, Group524]	17	3.45528	0.194436	1	{Group472=1.2986694152365663E-7, Group477=3.154955056419946E-4, Group524=1.0188508051790734E-4}	{Group472=6.584253935249391E-5, Group477=0.14260396855018156, Group524=0.04747844752134482}	[Amot, Apoe, C1qbp, Cdh5, Dpp4, Epha2, Evl, Igf2, Pdgfb, Pik3r3, Pmp22, Rab13, Sash1, Slc8a1, Smo, Wdpcp, Zfp580]	[Abl1, Acer1, Acta2, Actr3, Acvr1, Acvr1b, Acvr1c, Acvrl1, Adam17, Adam8, Adam9, Adamts9, Adgra2, Adgrb1, Adipor1, Adipor2, Adora2b, Adtrp, Ager, Ago2, Agt, Akap12, Akt1, Akt3, Alox12, Alx1, Amot, Amotl1, Amotl2, Angpt1, Angpt2, Angpt4, Anln, Anxa1, Anxa3, Anxa6, Apc, Apela, Apoa1, Apoe, Apoh, Appl1, Appl2, Aqp1, Arf6, Arhgap4, Arhgap5, Arhgdib, Arid5b, Arsb, Atoh8, Atp2b4, Atp5a1, Atp5b, Bag4, B…	TRUE
GO:0001676	GO_BiologicalProcess-EBI-UniProt-GOA-ACAP-ARAP_25.05.2022_00h00	long-chain fatty acid metabolic process	[5, 6, 8]	[Group515]	7	5.38462	0.0505152	1	{Group515=9.993184779755484E-4}	{Group515=0.433704219441388}	[Aig1, Alox15, Alox8, Cyp2j6, Elovl6, Ephx1, Gstm1]	[Abcd1, Abcd3, Acad9, Acadl, Acot1, Acot3, Acot4, Acot5, Acot7, Acot9, Acsbg1, Acsbg2, Acsbg3, Acsl1, Acsl3, Acsl4, Acsl5, Acsl6, Acsm1, Adtrp, Aig1, Alox12, Alox12b, Alox12e, Alox15, Alox5, Alox8, Aloxe3, Asah2, Cd36, Cpt1a, Cpt2, Cyp1a1, Cyp1a2, Cyp1b1, Cyp2a12, Cyp2a22, Cyp2a4, Cyp2a5, Cyp2b10, Cyp2b13, Cyp2b19, Cyp2b23, Cyp2b9, Cyp2c23, Cyp2c29, Cyp2c37, Cyp2c38, Cyp2c39, Cyp2c40, Cyp2c50, Cy…	FALSE
GO:0001678	GO_BiologicalProcess-EBI-UniProt-GOA-ACAP-ARAP_25.05.2022_00h00	cellular glucose homeostasis	[4, 6, 7]	[Group502, Group532]	8	3.73832	0.271194	1	{Group502=0.16215201676965676, Group532=1.97712679841487E-5}	{Group502=1.0, Group532=0.00958906497231212}	[Ace, Ccl2, Ear1, Nr1d1, Sox4, Stxbp4, Tcf7l2, Zbed6]	[Aacs, Abca12, Abcc8, Abcg1, Ace, Adcy5, Adcy8, Adra2a, Ager, Alms1, Alms1-ps2, Ang2, Angpt2, Ano1, Apoc3, Aqp4, Arrb1, Atg7, BC048507, Bad, Baiap3, Birc5, Brsk2, C1qtnf12, C2cd2l, Cacna1d, Cacna1e, Camk2n1, Cartpt, Casr, Ccdc186, Ccl2, Cdk16, Cftr, Cltrn, Cma1, Cpb2, Crh, Crhr2, Cyba, Cyp7a1, Dicer1, Dynll1, Ear1, Efna5, Endog, Eny2, Epha5, Ern1, Ern2, Fcor, Fkbp1b, Foxa2, Foxa3, Foxk1, Foxk2, F…	TRUE
GO:0001707	GO_BiologicalProcess-EBI-UniProt-GOA-ACAP-ARAP_25.05.2022_00h00	mesoderm formation	[4, 5, 6, 7, 8]	[Group389, Group531]	3	3.94737	0.447841	1	{Group389=0.6361954868909342, Group531=7.153011009716384E-4}	{Group389=1.0, Group531=0.3154477855284925}	[Epha2, Eya1, Lef1]	[Acvr1, Apela, Armc5, Axin1, Bmp4, Bmp7, Bmpr1a, Bmpr2, Chrd, Crb2, Dkk1, Ecsit, Eomes, Epb41l5, Epha2, Etv2, Exoc4, Ext2, Eya1, Fgfr1, Fgfr2, Foxc1, Foxc2, Foxf1, Gpi1, Hand1, Hmga2, Hnf1a, Hoxa11, Htt, Inhba, Itga2, Itga3, Itga8, Itgb1, Itgb3, Itgb4, Kdm6a, Kdm6b, Lef1, Macf1, Mesp1, Mesp2, Msgn1, Nanog, Nf2, Nodal, Nog, Nr4a3, Pax2, Pofut2, Pou5f1, Prkaca, Prkar1a, Scx, Sfrp2, Six2, Slc6a4, Sm…	TRUE
GO:0001727	GO_BiologicalProcess-EBI-UniProt-GOA-ACAP-ARAP_25.05.2022_00h00	lipid kinase activity	[6, 7]	[Group454, Group516, Group521, Group525]	4	5	0.149941	1	{Group454=0.14340680687730822, Group516=0.0022264161977503163, Group521=0.0019261661579690248, Group525=0.0016960683367553003}	{Group454=1.0, Group516=0.91505705727538, Group521=0.8051374540310524, Group525=0.717436906447492}	[Cd19, Pdgfb, Pik3r3, Vav2]	[100039053, 65956, Agap2, Agk, Ambra1, App, Atg14, Ccl19, Ccl21a, Ccl21b, Ccl21d, Cd19, Cd81, Cdc42, Cerk, Cerkl, Cish, Dab2ip, Dgkz, Eef1a2, Epha8, Erbb4, F2, Fgf2, Fgfr3, Fgr, Flt1, Gm10591, Gm13304, Ins2, Irs1, Klf4, Klk1b4, Lyn, Nod2, Nrbf2, P3r3urf, Pdgfb, Pdgfra, Pdgfrb, Pik3c2b, Pik3ip1, Pik3r1, Pik3r2, Pik3r3, Pik3r4, Pik3r5, Pik3r6, Pip4k2a, Pip4k2b, Pip4k2c, Ppp2r5a, Ptk2b, Rac1, Rara, …	TRUE
GO:0001736	GO_BiologicalProcess-EBI-UniProt-GOA-ACAP-ARAP_25.05.2022_00h00	establishment of planar polarity	[4, 5, 6, 7]	[Group162, Group531]	7	10.2941	0.00176962	1	{Group162=0.018561484131473103, Group531=7.153011009716384E-4}	{Group162=1.0, Group531=0.3154477855284925}	[Brsk1, Dab2, Fzd6, Mllt3, Ptk7, Vangl2, Wdpcp]	[Abl1, Abl2, Alms1, Alms1-ps2, Ankrd6, Astn2, Brsk1, Brsk2, Celsr1, Celsr3, Cplane1, Cthrc1, Dab2, Dact1, Dchs1, Dlg3, Dvl1, Dvl2, Dvl3, Erbb4, Exoc5, Fat4, Foxf2, Fuz, Fzd1, Fzd2, Fzd3, Fzd6, Gpc3, Grhl3, Ift20, Intu, Jhy, Lrp6, Med12, Mks1, Mllt3, Nkd1, Nphp1, Nphp3, Pafah1b1, Pkhd1, Plekha4, Ptk7, Rac1, Ror2, Rpgrip1l, Ryk, Sapcd2, Sec24b, Sfrp1, Sfrp2, Sfrp5, Spag6, Spag6l, Spef1, Tcp1, Trp63…	TRUE
GO:0001738	GO_BiologicalProcess-EBI-UniProt-GOA-ACAP-ARAP_25.05.2022_00h00	morphogenesis of a polarized epithelium	[5, 6]	[Group162, Group531]	7	7.44681	0.0106003	1	{Group162=0.018561484131473103, Group531=7.153011009716384E-4}	{Group162=1.0, Group531=0.3154477855284925}	[Brsk1, Dab2, Fzd6, Mllt3, Ptk7, Vangl2, Wdpcp]	[Abl1, Abl2, Actb, Actg1, Ahi1, Ajap1, Alms1, Alms1-ps2, Ankrd6, Astn2, Brsk1, Brsk2, Camsap3, Cdc42, Celsr1, Celsr3, Cplane1, Crb3, Cthrc1, Ctnnd1, Dab2, Dact1, Dchs1, Dlg3, Dlg5, Dvl1, Dvl2, Dvl3, Erbb4, Exoc5, Fat1, Fat4, Foxf1, Foxf2, Fuz, Fzd1, Fzd2, Fzd3, Fzd6, Gpc3, Grhl3, Ift20, Intu, Jhy, Lama1, Lama3, Lama5, Lrp6, Med12, Mks1, Mllt3, Msn, Myo9a, Nkd1, Nphp1, Nphp3, Ophn1, Pafah1b1, Pkhd…	FALSE
GO:0001750	GO_CellularComponent-EBI-UniProt-GOA-ACAP-ARAP_25.05.2022_00h00	photoreceptor outer segment	[2, 6, 8]	[Group198, Group201, Group239, Group244, Group305, Group381, Group531]	4	3.9604	0.332803	1	{Group198=0.03561336659007119, Group201=0.09644533278088815, Group239=0.06061363511587104, Group244=0.2215862004106273, Group305=0.009617293752766789, Group381=0.7009243867546784, Group531=7.153011009716384E-4}	{Group198=1.0, Group201=1.0, Group239=1.0, Group244=1.0, Group305=1.0, Group381=1.0, Group531=0.3154477855284925}	[Cngb1, Rapgef4, Rd3, Ush1c]	[Abca4, Ahi1, Arr3, Arrb2, Atp1a4, Bbs4, Bbs7, Bsg, Cacna1f, Ccdc66, Cdhr1, Cep250, Cep290, Cerkl, Cfap410, Cib2, Cnga1, Cnga3, Cngb1, Cngb3, Crb1, Gnat1, Gnat2, Gnat3, Gnb1, Gngt1, Grk1, Guca1a, Guca1b, Guca2b, Gucy2e, Gucy2f, Hnf1a, Ift140, Ift20, Impg1, Inha, Iqcb1, Kif17, Kifap3, Lyar, Magi2, Mak, Map1a, Map1b, Mertk, Myo3b, Myo5a, Myo7a, Myrip, Nupl2, Nxnl1, Ocrl, Opn1mw, Opn1sw, Opn3, Pcare…	TRUE
GO:0001754	GO_BiologicalProcess-EBI-UniProt-GOA-ACAP-ARAP_25.05.2022_00h00	eye photoreceptor cell differentiation	[6, 7, 8, 9, 10]	[Group511, Group531]	4	6.34921	0.0783336	1	{Group511=5.100507196057055E-4, Group531=7.153011009716384E-4}	{Group511=0.22901277310296175, Group531=0.3154477855284925}	[Pdgfb, Sdk2, Thy1, Ush1c]	[Agtpbp1, Ahi1, Alms1, Alms1-ps2, Bbs4, Bhlhe23, C1qtnf5, Cabp4, Casz1, Cep290, Cfh, Cnga3, Cntf, Crb1, Crb2, Dio3, Dscam, Dzank1, Fscn2, Gabrr2, Gm44505, Gnat1, Gnat2, Gngt1, Hcn1, Ihh, Mfrp, Naglu, Notch1, Nr2e3, Nrl, Ntrk2, Olfm3, Otx2, Pax6, Pde6c, Pdgfb, Ppp2r3a, Ppp2r3d, Prdm1, Prkci, Prom1, Ptn, Rdh13, Rom1, Rorb, Rp1, Rpgr, Rpgrip1, Rpgrip1l, Sdk2, Slc4a7, Sox8, Sox9, Stat3, Th, Thrb, Thy…	TRUE
GO:0001756	GO_BiologicalProcess-EBI-UniProt-GOA-ACAP-ARAP_25.05.2022_00h00	somitogenesis	[3, 4, 5, 6, 7]	[Group389, Group393]	3	3.75	0.462341	1	{Group389=0.6361954868909342, Group393=0.03547506589604453}	{Group389=1.0, Group393=1.0}	[Gdf3, Lef1, Ttn]	[Abi1, Aldh1a1, Aldh1a2, Atm, Axin2, Bmpr1a, Cdx1, Cdx2, Cobl, Crb2, Dkk1, Dll1, Dll3, Dmrt2, Ep300, Epb41l5, Foxa2, Foxb1, Foxc1, Foxc2, Foxf1, Gdf3, Gm10698, Hes7, Ifitm1, Kat2a, Kdm6a, Lef1, Lfng, Lhx1, Lrp6, Med12, Meox1, Meox2, Mesp1, Mesp2, Mib1, Msgn1, Myf5, Myf6, Nckap1, Nkx3-1, Nle1, Notch1, Nrarp, Otx2, Palb2, Pax1, Pax3, Pcdh8, Plxna2, Pofut1, Poglut1, Ppp2r3a, Ppp2r3d, Prkdc, Psen1, P…	TRUE
GO:0001763	GO_BiologicalProcess-EBI-UniProt-GOA-ACAP-ARAP_25.05.2022_00h00	morphogenesis of a branching structure	[2, 3, 4]	[Group389, Group467, Group471, Group531]	9	3.38346	0.429829	1	{Group389=0.6361954868909342, Group467=0.9323932479836304, Group471=0.23183237065196388, Group531=7.153011009716384E-4}	{Group389=1.0, Group467=1.0, Group471=1.0, Group531=0.3154477855284925}	[Epha2, Eya1, Lef1, Myc, Pdgfb, Rasip1, Smo, Timeless, Vangl2]	[Abl1, Acvr1, Adamts16, Adm, Agt, Agtr1a, Agtr1b, Agtr2, Ahr, Angpt1, Ar, Areg, Bcl11a, Bcl2, Bmp2, Bmp4, Bmp7, Btbd7, Btrc, Casr, Cav3, Ccl11, Cd44, Cdh1, Celsr1, Cited1, Cited2, Clic4, Col13a1, Col4a1, Cpe, Csf1, Csmd1, Ctnnb1, Ctnnbip1, Ctnnd2, Ctsd, Ctsh, Ctsl, Ctsz, Cxcl12, Cxcr4, Cyp19a1, Cyp27b1, Dag1, Dchs1, Ddr1, Dicer1, Dlg1, Dlg5, Dll4, Dlx2, Drd2, Dspp, Edn1, Ednra, Egf, Eng, Epha2, E…	TRUE
GO:0001772	GO_CellularComponent-EBI-UniProt-GOA-ACAP-ARAP_25.05.2022_00h00	immunological synapse	[2, 4]	[Group336, Group500, Group520, Group530]	4	8.16327	0.036659	1	{Group336=0.06222063382624955, Group500=2.1259132339543937E-4, Group520=5.827225961116661E-8, Group530=6.924051175540767E-5}	{Group336=1.0, Group500=0.09757941743850668, Group520=2.9718852401694973E-5, Group530=0.0325430405250416}	[Cd3e, H2-Ea, H2-Eb1, Lat]	[Alcam, Arhgdia, Atp2b1, Bcl10, Card11, Carmil2, Cd28, Cd37, Cd3e, Cd53, Cd6, Cd81, Coro1a, Cracr2a, Cracr2b, Crtam, Dlg1, Dusp3, Ezr, Fyb2, H2-Ea, H2-Eb1, H2-Eb2, Havcr2, Icam1, Il4i1, Il4i1b, Itgal, Lat, Lck, Lgals3, Myh9, Nedd9, Nptn, Pdcd6ip, Prkar1a, Prkcq, Ptprj, Rhoh, Scimp, Scrib, Skap1, Snx27, Socs6, Stoml2, Stx7, Trbv26, Vav3, Zap70]	TRUE
GO:0001774	GO_BiologicalProcess-EBI-UniProt-GOA-ACAP-ARAP_25.05.2022_00h00	microglial cell activation	[4, 5, 6, 7]	[Group157, Group341, Group482, Group491, Group495]	6	13.6364	0.000857298	1	{Group157=0.1927993024815749, Group341=1.1322116048467398E-5, Group482=9.495073417367201E-4, Group491=0.017958643155402635, Group495=7.551456205192577E-7}	{Group157=1.0, Group341=0.00557048109584596, Group482=0.41303569365547327, Group491=1.0, Group495=3.805933927417059E-4}	[C1qa, Cst7, Cx3cr1, Nr1d1, Syt11, Tlr9]	[Ager, Aif1, App, Atm, C1qa, C5ar1, Casp1, Clu, Cst7, Ctsc, Cx3cl1, Cx3cr1, Grn, Ifng, Ifngr1, Ifngr2, Il13, Il33, Il4, Itgam, Jak2, Jun, Ldlr, Lrrk2, Mmp8, Nampt, Nr1d1, Pparg, Snca, Sphk1, Stap1, Syt11, Tafa3, Tlr2, Tlr3, Tlr4, Tlr6, Tlr9, Tnf, Trem2, Trpv1, Ttbk1, Ttbk2, Tyrobp]	TRUE
GO:0001776	GO_BiologicalProcess-EBI-UniProt-GOA-ACAP-ARAP_25.05.2022_00h00	leukocyte homeostasis	[2, 5]	[Group136, Group348, Group376, Group513]	11	8.20895	0.000690142	0.897875	{Group136=0.001775918258330692, Group348=9.822765256483012E-6, Group376=0.014780802436493275, Group513=0.0016498561875535277}	{Group136=0.749437505015552, Group348=0.0048622688019590915, Group376=1.0, Group513=0.6995390235226957}	[Ccl2, Chst3, Flt3, Gimap3, Il7r, Lat, Mecom, Mif, P2rx7, Rag1, Vpreb1]	[Abl1, Ada, Adam17, Ahr, Akt1, Anxa1, Axl, Bak1, Bap1, Bax, Bcl10, Bcl2, Bcl2a1a, Bcl2l11, Btk, Caml, Casp3, Ccl2, Ccnb2, Ccr2, Cd24a, Cd44, Cd74, Chst3, Coro1a, Csf1, Cxcl5, Cxcr2, Dnaja3, Dock10, Dock11, Enpp1, F2r, Fadd, Fas, Fcer1g, Fcgr2b, Flt3, Foxn1, Foxn2, Foxp3, Gapt, Gcnt4, Gimap3, Gimap5, Gpam, Gpr174, Gpr183, Hcar2, Hif1a, Hmgb1, Ifng, Ikbkb, Ikbkg, Il18, Il2, Il20rb, Il2ra, Il3, Il6,…	TRUE
GO:0001779	GO_BiologicalProcess-EBI-UniProt-GOA-ACAP-ARAP_25.05.2022_00h00	natural killer cell differentiation	[5, 6, 7, 8, 9, 10, 11]	[Group423]	3	8.10811	0.0686964	1	{Group423=1.3418583999289436E-5}	{Group423=0.006588524743651113}	[Pglyrp2, Rasgrp1, Tox]	[Axl, Flt3l, Gas6, Hectd1, Id2, Ikzf1, Il11ra1, Il15, Il15ra, Il21, Irf1, Kat7, Lgals9, Mertk, Nfil3, Pbx1, Pglyrp1, Pglyrp2, Pglyrp3, Pglyrp4, Prdm1, Ptprc, Rabl3, Rasgrp1, Rhox8, Slamf1, Slamf6, Sp3, Stat5a, Stat5b, Tcf3, Tcf7l1, Tox, Tusc2, Tyro3, Zbtb1, Zfp683]	FALSE
GO:0001782	GO_BiologicalProcess-EBI-UniProt-GOA-ACAP-ARAP_25.05.2022_00h00	B cell homeostasis	[4, 7]	[Group348, Group501]	3	6.66667	0.108346	1	{Group348=9.822765256483012E-6, Group501=1.2728792284967655E-4}	{Group348=0.0048622688019590915, Group501=0.05906159620224992}	[Il7r, Mif, Vpreb1]	[Abl1, Ada, Ahr, Bak1, Bax, Bcl10, Bcl2, Bcl2a1a, Bcl2l11, Caml, Casp3, Cd44, Cd74, Dock10, Dock11, Enpp1, Foxp3, Gapt, Hif1a, Ikbkb, Ikbkg, Il7r, Lyn, Mef2c, Mif, Nckap1l, Nkx3-1, Pik3cd, Pirb, Pkn1, Ppp2r3c, Rc3h1, Rc3h2, Sash3, Sh2b2, Sos1, Sos2, Spns2, Tnfaip3, Tnfrsf13b, Tnfrsf13c, Tnfsf13b, Traf3ip2, Vpreb1, Vpreb2]	FALSE
GO:0001783	GO_BiologicalProcess-EBI-UniProt-GOA-ACAP-ARAP_25.05.2022_00h00	B cell apoptotic process	[7]	[Group416, Group459, Group468, Group501, Group526]	3	9.09091	0.051943	1	{Group416=2.2116749841486462E-4, Group459=0.26177750960857216, Group468=0.03230987375186985, Group501=1.2728792284967655E-4, Group526=8.634942337893481E-5}	{Group416=0.10107354677559313, Group459=1.0, Group468=1.0, Group501=0.05906159620224992, Group526=0.040411530141341495}	[Blk, Mif, Myc]	[Ada, Aurkb, Bak1, Bax, Bcl10, Bcl2, Bcl2a1a, Bik, Blk, Cd24a, Cd44, Cd74, Crkl, Fnip1, Foxp1, Hsh2d, Il10, Il2, Il21, Il3, Irs2, Lyn, Mif, Myc, Nkx3-1, Noc2l, Ormdl3, Pdcd1, Pkn1, Pten, Slc39a10, Tnfrsf21, Traf3ip2]	TRUE
GO:0001784	GO_MolecularFunction-EBI-UniProt-GOA-ACAP-ARAP_25.05.2022_00h00	phosphotyrosine residue binding	[5]	[Group388, Group392, Group461, Group485, Group510, Group516, Group521]	3	6.12245	0.13082	1	{Group388=0.394307277652004, Group392=0.9071469691289111, Group461=0.003360282671623415, Group485=0.03755488029682607, Group510=1.4026351941389428E-4, Group516=0.0022264161977503163, Group521=0.0019261661579690248}	{Group388=1.0, Group392=1.0, Group461=1.0, Group485=1.0, Group510=0.06494200948863306, Group516=0.91505705727538, Group521=0.8051374540310524}	[Grb10, Pik3r3, Vav2]	[Abl1, Abl2, Acp2, Bcar3, Cbl, Cblb, Cblc, Crk, Crkl, Fgr, Grap, Grap2, Grb10, Grb2, Hck, Irs1, Lck, Ldlrap1, Mapk1, Mapk3, Nck2, P3r3urf, Pfn1, Pik3r1, Pik3r2, Pik3r3, Plcg2, Ptpn11, Ptpn3, Ptpn5, Ptpn6, Rasa1, Samsn1, Sh2d1b1, Sh2d3c, Sh3bp2, Shb, Shc1, Shc3, Shd, She, Shf, Socs3, Stap1, Syk, Vav1, Vav2, Yes1, Zap70]	TRUE
GO:0001786	GO_MolecularFunction-EBI-UniProt-GOA-ACAP-ARAP_25.05.2022_00h00	phosphatidylserine binding	[3, 4]	[Group532]	4	5.7971	0.10121	1	{Group532=1.97712679841487E-5}	{Group532=0.00958906497231212}	[Rsc1a1, Syt11, Syt2, Syt8]	[Adgrb1, Anxa13, Anxa2, Anxa6, Anxa9, Appl1, Appl2, Asap1, Axl, BC053393, Cavin2, Cd300a, Cd300lf, Cpne1, Cpne6, Dppa1, Fcho2, Gap43, Gas6, Gm12169, Gramd1b, Gsdma, Gsdma2, Gsdma3, Gsdmc, Gsdmc2, Gsdmc3, Gsdmc4, Gsdmd, Havcr1, Hmgb1, Hspa8, Jph2, Marcks, Mark1, Mfge8, Mme, Osbpl10, Osbpl5, Osbpl8, Plekhn1, Rpe65, Rs1, Rsc1a1, Scarb1, Scarb2, Smpd3, Syt1, Syt10, Syt11, Syt12, Syt13, Syt15, Syt17, …	FALSE
GO:0001816	GO_BiologicalProcess-EBI-UniProt-GOA-ACAP-ARAP_25.05.2022_00h00	cytokine production	[2, 5]	[Group233, Group266, Group315, Group504, Group514, Group530]	43	5.14354	1.64978e-05	0.0238393	{Group233=0.004909308189830116, Group266=6.654493096583895E-4, Group315=5.994797217213131E-4, Group504=3.804206927661227E-6, Group514=7.352428266965849E-6, Group530=6.924051175540767E-5}	{Group233=1.0, Group266=0.2947940441786665, Group315=0.2667684761659843, Group504=0.0018944950499752912, Group514=0.003646804420415061, Group530=0.0325430405250416}	[Adamts3, Adgrg1, Alox8, C1qbp, Ccl2, Ccl5, Ccr5, Ccr7, Cd2, Cd34, Cd3e, Cd83, Cd96, Clec4a1, Clec4n, Cx3cr1, Cyp2j6, Elane, Epha2, Epx, Ffar1, Flt3, Gimap3, Ifi205, Ighd, Il27ra, Irf8, Klrk1, Lef1, Mif, Ndrg2, Nos2, P2rx7, Pglyrp2, Prg2, Prg3, Ptprs, Rasgrp1, S1pr3, Syt11, Tigit, Tlr9, Zfp580]	[100039053, 1810058I24Rik, Abcc8, Abcd1, Abcd2, Abl1, Abl2, Ackr1, Acod1, Acp5, Adam17, Adam33, Adam8, Adamts3, Adcy7, Adcyap1, Adgrg1, Adipoq, Adora2b, Adra2a, Afap1l2, Ager, Agpat1, Agpat2, Agt, Agtr1a, Agtr2, Aif1, Aim2, Aire, Akap12, Akap8, Akirin2, Alox5, Alox8, Angpt1, Ankrd2, Ankrd42, Anxa1, Anxa4, Apoa1, Apoa2, Apod, App, Appl1, Appl2, Aqp4, Arfgef2, Arg1, Arg2, Arhgef2, Arid5a, Arnt, Arr…	TRUE
GO:0001817	GO_BiologicalProcess-EBI-UniProt-GOA-ACAP-ARAP_25.05.2022_00h00	regulation of cytokine production	[3, 4, 5, 6]	[Group233, Group266, Group315, Group504, Group514, Group530]	41	4.93976	7.00728e-05	0.0990129	{Group233=0.004909308189830116, Group266=6.654493096583895E-4, Group315=5.994797217213131E-4, Group504=3.804206927661227E-6, Group514=7.352428266965849E-6, Group530=6.924051175540767E-5}	{Group233=1.0, Group266=0.2947940441786665, Group315=0.2667684761659843, Group504=0.0018944950499752912, Group514=0.003646804420415061, Group530=0.0325430405250416}	[Alox8, C1qbp, Ccl2, Ccl5, Ccr5, Ccr7, Cd2, Cd34, Cd3e, Cd83, Cd96, Clec4a1, Clec4n, Cx3cr1, Cyp2j6, Elane, Epha2, Epx, Ffar1, Flt3, Gimap3, Ifi205, Ighd, Il27ra, Irf8, Klrk1, Lef1, Mif, Ndrg2, Nos2, P2rx7, Pglyrp2, Prg2, Prg3, Ptprs, Rasgrp1, S1pr3, Syt11, Tigit, Tlr9, Zfp580]	[100039053, 1810058I24Rik, Abcc8, Abcd1, Abcd2, Abl1, Abl2, Ackr1, Acod1, Acp5, Adam17, Adam33, Adam8, Adcy7, Adcyap1, Adipoq, Adora2b, Adra2a, Afap1l2, Ager, Agpat1, Agpat2, Agt, Agtr1a, Agtr2, Aif1, Aim2, Aire, Akap12, Akap8, Akirin2, Alox5, Alox8, Angpt1, Ankrd2, Ankrd42, Anxa1, Anxa4, Apoa1, Apoa2, Apod, App, Appl1, Appl2, Aqp4, Arfgef2, Arg1, Arg2, Arhgef2, Arid5a, Arnt, Arrb1, Arrb2, Atf2, …	TRUE
GO:0001818	GO_BiologicalProcess-EBI-UniProt-GOA-ACAP-ARAP_25.05.2022_00h00	negative regulation of cytokine production	[3, 4, 5, 6, 7]	[Group233, Group315, Group484, Group514, Group530]	22	7.26073	1.31779e-05	0.0190948	{Group233=0.004909308189830116, Group315=5.994797217213131E-4, Group484=1.573749650182343E-6, Group514=7.352428266965849E-6, Group530=6.924051175540767E-5}	{Group233=1.0, Group315=0.2667684761659843, Group484=7.900223243915362E-4, Group514=0.003646804420415061, Group530=0.0325430405250416}	[C1qbp, Ccr7, Cd34, Cd83, Cd96, Clec4a1, Cx3cr1, Elane, Epha2, Epx, Ffar1, Flt3, Gimap3, Il27ra, Lef1, Ndrg2, Pglyrp2, Prg2, Ptprs, Syt11, Tigit, Tlr9]	[Abcd1, Abcd2, Acod1, Acp5, Adcy7, Adipoq, Ager, Akap8, Angpt1, Anxa1, Anxa4, Apoa1, Apoa2, Apod, Appl2, Aqp4, Arg1, Arg2, Arrb1, Arrb2, Atg12, Atg5, Atg9a, Atp2b1, Axl, Banf1, Bank1, Bcl3, Bcl6, Bpi, Bst2, Btk, Btn1a1, Btn2a2, C1qbp, C1qtnf3, C5ar2, Cactin, Ccr7, Cd200, Cd200r1, Cd24a, Cd274, Cd276, Cd2ap, Cd33, Cd34, Cd59a, Cd83, Cd84, Cd96, Cdh3, Ceacam1, Chid1, Chrna7, Cidea, Clec4a1, Clec4a2…	TRUE
GO:0001819	GO_BiologicalProcess-EBI-UniProt-GOA-ACAP-ARAP_25.05.2022_00h00	positive regulation of cytokine production	[3, 4, 5, 6, 7]	[Group266, Group382, Group484, Group504, Group514, Group530]	29	5.29197	0.000279545	0.377944	{Group266=6.654493096583895E-4, Group382=3.053087360879509E-5, Group484=1.573749650182343E-6, Group504=3.804206927661227E-6, Group514=7.352428266965849E-6, Group530=6.924051175540767E-5}	{Group266=0.2947940441786665, Group382=0.014654819332221642, Group484=7.900223243915362E-4, Group504=0.0018944950499752912, Group514=0.003646804420415061, Group530=0.0325430405250416}	[Alox8, Ccl2, Ccl5, Ccr5, Ccr7, Cd2, Cd34, Cd3e, Cd83, Clec4n, Cyp2j6, Elane, Epx, Flt3, Gimap3, Ifi205, Ighd, Il27ra, Irf8, Klrk1, Mif, Nos2, P2rx7, Prg2, Prg3, Rasgrp1, Tigit, Tlr9, Zfp580]	[100039053, 1810058I24Rik, Abcc8, Abl1, Abl2, Adam17, Adam8, Adcyap1, Adipoq, Adora2b, Adra2a, Afap1l2, Ager, Agpat1, Agpat2, Agt, Agtr1a, Agtr2, Aif1, Aim2, Aire, Akap12, Akirin2, Alox8, Ankrd42, Anxa1, Apoa2, App, Appl1, Arfgef2, Arhgef2, Arid5a, Arnt, Atf2, Atf4, Atp6ap2, B2m, Batf, Bcl10, Bcl3, Bmpr1a, Brca1, Bsg, Btk, Btnl2, C1qtnf3, C1qtnf4, C3, C3ar1, C5ar1, Cadm1, Calca, Camp, Card11, Car…	TRUE
GO:0001822	GO_BiologicalProcess-EBI-UniProt-GOA-ACAP-ARAP_25.05.2022_00h00	kidney development	[4, 5, 6, 7]	[Group420, Group432, Group499, Group503, Group531]	18	4.8	0.0118907	1	{Group420=0.08857432820361946, Group432=4.027129032207285E-4, Group499=0.01148411671136464, Group503=0.014542947986665826, Group531=7.153011009716384E-4}	{Group420=1.0, Group432=0.18122080644932784, Group499=1.0, Group503=1.0, Group531=0.3154477855284925}	[Ace, Adamts6, Cd34, Eya1, Fmn1, Gfra1, Ift88, Kif26b, Lamb2, Lzts2, Myc, Pdgfb, Ptk7, Smo, Sox4, Timeless, Vangl2, Wdpcp]	[Acat1, Ace, Acer1, Acta2, Acvr2b, Adamts1, Adamts16, Adamts6, Adipoq, Agt, Agtr1a, Agtr1b, Agtr2, Ahi1, Ahr, Akr1b3, Aldh1a1, Aldh1a2, Amer1, Ampd2, Angpt1, Angpt2, Anks6, Anxa4, Ap1b1, Ap2b1, Apaf1, Apc, Aph1a, Aph1b, Aph1c, Aqp1, Aqp11, Aqp2, Arg2, Arid5b, Arl3, Ass1, Asxl1, Bag6, Basp1, Bax, Bcl2, Bcl2l11, Bdnf, Bicc1, Bmp10, Bmp2, Bmp4, Bmp6, Bmp7, Bmper, C1galt1, C3ar1, Calb1, Casp9, Cat, C…	TRUE
GO:0001823	GO_BiologicalProcess-EBI-UniProt-GOA-ACAP-ARAP_25.05.2022_00h00	mesonephros development	[5, 6, 7, 8]	[Group531]	7	5.7377	0.0379821	1	{Group531=7.153011009716384E-4}	{Group531=0.3154477855284925}	[Eya1, Fmn1, Kif26b, Lzts2, Myc, Smo, Timeless]	[Acer1, Adamts16, Agt, Agtr1a, Agtr1b, Agtr2, Arg2, Bcl2, Bdnf, Bmp2, Bmp4, Bmp7, Bmper, Calb1, Cat, Cd44, Cer1, Cited1, Cited2, Crlf1, Ctnnb1, Ctnnbip1, Dchs1, Dlg1, Dspp, Epcam, Eya1, Fat4, Fgf1, Fgf10, Fgf2, Fgf8, Fgfr1, Fgfr2, Fmn1, Foxc1, Foxc2, Foxd1, Foxj1, Gata3, Gdf11, Gdnf, Gli3, Gpc3, Greb1l, Grem1, Gsta3, Gzf1, Hes1, Hey1, Hnf1b, Hoxa11, Hoxb7, Hoxd11, Hs2st1, Hs3st3a1, Hs3st3b1, Ilk,…	FALSE
GO:0001838	GO_BiologicalProcess-EBI-UniProt-GOA-ACAP-ARAP_25.05.2022_00h00	embryonic epithelial tube formation	[5, 6, 7, 8]	[Group503, Group531]	8	4.93827	0.0725053	1	{Group503=0.014542947986665826, Group531=7.153011009716384E-4}	{Group503=1.0, Group531=0.3154477855284925}	[Arhgap35, Cecr2, Fzd6, Ift122, Ptk7, Shank3, Sox4, Vangl2]	[1700123L14Rik, Abl1, Abl2, Adm, Alg10b, Alx1, Apaf1, Arhgap35, Arid1a, Bbs4, Bcl10, Bmp4, Bmp5, Bmp7, Brd2, Brpf1, Casp3, Casp8, Cc2d2a, Cdk20, Cecr2, Celsr1, Cfl1, Cited2, Cluap1, Cobl, Coq7, Cthrc1, Ctnnb1, Deaf1, Dlc1, Dvl1, Dvl2, Dvl3, Enah, Folr1, Fuz, Fzd1, Fzd2, Fzd3, Fzd6, Gata3, Gatad2a, Gdf7, Gdnf, Glmn, Gm10698, Grem1, Grhl2, Grhl3, Hand1, Hectd1, Hes5, Hif1a, Hnf1b, Hs2st1, Ift122, I…	TRUE
GO:0001841	GO_BiologicalProcess-EBI-UniProt-GOA-ACAP-ARAP_25.05.2022_00h00	neural tube formation	[5, 6, 7, 8, 9]	[Group503, Group531]	7	5.03597	0.0940578	1	{Group503=0.014542947986665826, Group531=7.153011009716384E-4}	{Group503=1.0, Group531=0.3154477855284925}	[Arhgap35, Cecr2, Fzd6, Ift122, Ptk7, Sox4, Vangl2]	[1700123L14Rik, Abl1, Abl2, Adm, Alg10b, Alx1, Apaf1, Arhgap35, Arid1a, Bbs4, Bcl10, Bmp4, Bmp5, Bmp7, Brd2, Brpf1, Casp3, Casp8, Cc2d2a, Cdk20, Cecr2, Celsr1, Cfl1, Cited2, Cluap1, Cobl, Coq7, Cthrc1, Deaf1, Dlc1, Dvl1, Dvl2, Dvl3, Enah, Folr1, Fuz, Fzd1, Fzd2, Fzd3, Fzd6, Gatad2a, Gdf7, Glmn, Gm10698, Grhl2, Grhl3, Hectd1, Hif1a, Ift122, Ift172, Ift52, Ift57, Ipmk, Kat2a, Kdm2a, Kdm2b, Kdm6a, K…	FALSE
GO:0001843	GO_BiologicalProcess-EBI-UniProt-GOA-ACAP-ARAP_25.05.2022_00h00	neural tube closure	[5, 6, 7, 8, 9, 10, 11]	[Group531]	6	5.26316	0.0735007	1	{Group531=7.153011009716384E-4}	{Group531=0.3154477855284925}	[Arhgap35, Cecr2, Fzd6, Ift122, Ptk7, Vangl2]	[Abl1, Abl2, Adm, Alg10b, Alx1, Apaf1, Arhgap35, Arid1a, Bbs4, Bcl10, Bmp4, Brd2, Casp3, Cc2d2a, Cdk20, Cecr2, Celsr1, Cited2, Cluap1, Cobl, Cthrc1, Deaf1, Dlc1, Dvl1, Dvl2, Dvl3, Enah, Folr1, Fuz, Fzd1, Fzd2, Fzd3, Fzd6, Gatad2a, Glmn, Gm10698, Grhl2, Grhl3, Hectd1, Ift122, Ift172, Ift57, Kat2a, Kdm2a, Kdm2b, Kdm6a, Kif20b, Lhx2, Lias, Lmo4, Lrp2, Lrp6, Med12, Mks1, Mthfd1, Mthfd1l, Mthfr, Nckap…	FALSE
GO:0001878	GO_BiologicalProcess-EBI-UniProt-GOA-ACAP-ARAP_25.05.2022_00h00	response to yeast	[4, 6]	[Group350]	3	13.0435	0.0203265	1	{Group350=0.007686033129685377}	{Group350=1.0}	[Clec4n, Elane, Mpo]	[Ang, Ang2, Ang3, Ang4, Ang6, Angpt2, Angpt4, App, Camp, Cd209b, Clec4n, Clec7a, Crk, Elane, Mpo, Ncf1, Npy, Pitx3, Plcg2, Ptx3, Tac1, Vamp5, Vip]	FALSE
GO:0001881	GO_BiologicalProcess-EBI-UniProt-GOA-ACAP-ARAP_25.05.2022_00h00	receptor recycling	[5, 6]	[Group308, Group464]	3	7.5	0.0826599	1	{Group308=0.8911469158504001, Group464=0.39285397968658275}	{Group308=1.0, Group464=1.0}	[Dab2, Ece1, Tbc1d16]	[Ache, Agtr1a, Als2, Anxa2, Ap1ar, Arap1, Arfgef2, Bves, Caml, Chmp5, Dab2, Ece1, Ehd3, Gria1, Gria2, Gria3, Inpp5f, Kif16b, Lamtor1, Ldlr, Lmtk2, Nsf, Nsg1, Optn, Pcsk9, Pheta1, Pheta2, Plekhj1, Psen1, Psen2, Rab11b, Rab29, Ramp3, Rep15, Scrib, Snca, Sorl1, Tbc1d16, Trat1, Vamp3]	TRUE
GO:0001885	GO_BiologicalProcess-EBI-UniProt-GOA-ACAP-ARAP_25.05.2022_00h00	endothelial cell development	[5, 6, 7]	[Group224, Group321]	4	5.1948	0.135857	1	{Group224=0.09385271648575058, Group321=0.15367262685163877}	{Group224=1.0, Group321=1.0}	[Cdh5, Ift88, Ptprs, S1pr3]	[Abcb1b, Add1, Afdn, Agt, Akap11, Arhgef26, Ccm2, Cdh5, Cldn1, Cldn3, Cldn5, Clic4, Cnmd, Col15a1, Col18a1, Col22a1, Col24a1, Dicer1, Dmd, Ednra, Ednrb, Ezr, F11r, F2rl1, Fasn, Foxp3, Gpx1, Hapln2, Heg1, Hoxa13, Hpse, Icam1, Id1, Ift88, Ikbkb, Il1b, Marveld2, Met, Msn, Myadm, Myd88, Notch4, Pde2a, Pde4d, Pecam1, Plcb1, Plod3, Ppp1r16b, Proc, Ptprs, Rap1a, Rap1b, Rap2c, Rapgef1, Rapgef2, Rapgef3, …	TRUE
GO:0001889	GO_BiologicalProcess-EBI-UniProt-GOA-ACAP-ARAP_25.05.2022_00h00	liver development	[5, 6]	[Group172, Group206, Group327, Group335]	7	3.58974	0.35578	1	{Group172=0.013193172684072045, Group206=0.09548640882639155, Group327=0.016745776315235113, Group335=0.38511053307697574}	{Group172=1.0, Group206=1.0, Group327=1.0, Group335=1.0}	[Ak4, Ephx1, Ggt1, Ift88, Myc, Prmt5, Smo]	[Aacs, Acadm, Acat1, Aco2, Ada, Adsl, Ahr, Ak4, Aldh1a1, Aldh1a2, Anxa1, Arf6, Arg1, Asl, Asns, Ass1, Atf2, Atf5, Atf7, Atg7, Atp7a, Atp7b, Aurka, Baat, Bmp4, Cadm1, Ccdc39, Ccdc40, Ccnd1, Cdk5rap3, Cdkn2a, Cdkn2b, Ceacam1, Ceacam2, Cebpa, Cebpb, Cebpg, Cfc1, Cflar, Cit, Cited2, Cldn1, Cobl, Cpb2, Cps1, Cpt1a, Csnk2a1, Cul3, Cyp1a1, Dnaaf1, E2f7, E2f8, Egfr, Elk1, Ephx1, Ezh1, Ezh2, Fgf1, Fgf18, …	TRUE
GO:0001892	GO_BiologicalProcess-EBI-UniProt-GOA-ACAP-ARAP_25.05.2022_00h00	embryonic placenta development	[3, 4, 5, 6, 7, 8]	[Group161, Group356, Group403, Group524, Group525, Group526, Group531]	4	3.2	0.56561	1	{Group161=0.4969172345060726, Group356=0.738108406990616, Group403=0.3558994804004274, Group524=1.0188508051790734E-4, Group525=0.0016960683367553003, Group526=8.634942337893481E-5, Group531=7.153011009716384E-4}	{Group161=1.0, Group356=1.0, Group403=1.0, Group524=0.04747844752134482, Group525=0.717436906447492, Group526=0.040411530141341495, Group531=0.3154477855284925}	[Igf2, Lef1, Pdgfb, Slc8a1]	[Adm, Akt1, Arnt, Ascl2, Birc6, Bmp5, Bmp7, Bptf, Ccn1, Ccna2, Cdkn1c, Cdx2, Cdx4, Cebpa, Cebpb, Cited1, Cited2, Csf2, Cts7, Cts8, D7Zem1, D7Zem2, D7Zem3, Dnajb6, E2f7, E2f8, Egfr, Egln1, Elf5, Eomes, Epas1, Erf, Esrrb, Esx1, Fbxw8, Fgfr2, Foxd3, Fzd5, Gab1, Gata2, Gcm1, Gcm2, Ggnbp2, Gjb5, Gm10698, Grb2, Grhl2, Hand1, Hectd1, Hes1, Hey1, Hey2, Hif1a, Hs6st1, Hsf1, Igf2, Il10, Itga4, Itgav, Junb,…	TRUE
GO:0001894	GO_BiologicalProcess-EBI-UniProt-GOA-ACAP-ARAP_25.05.2022_00h00	tissue homeostasis	[3, 5]	[Group154, Group301]	12	4.10959	0.0935705	1	{Group154=0.003343562268700926, Group301=0.0027341626009594598}	{Group154=1.0, Group301=1.0}	[Abcb1a, Bbs10, Cd34, Cd7, Cngb1, Fh1, Flt3, Muc13, P2rx7, Smo, Tlr9, Ush1c]	[Abca12, Abca3, Abca4, Abcb1a, Abcc8, Acaca, Acp5, Adam8, Add1, Adgrf5, Adgrv1, Adrb2, Ahsg, Aipl1, Akr1b3, Akt3, Aldh1a1, Angpt1, Ankrd11, Apbb2, Atp1b2, Bap1, Bax, Bbs1, Bbs10, Bbs12, Bbs2, Bbs4, Bcl2, Bdkrb2, Bsg, Calca, Calcr, Car2, Cartpt, Cbl, Ccdc154, Ccdc66, Ccn2, Ccr2, Cd34, Cd38, Cd7, Cdh23, Cdh3, Cdhr1, Ceacam1, Cep290, Chmp4b, Cib2, Clcn3, Cldn18, Cldn5, Cln8, Clrn1, Cngb1, Col11a2, C…	TRUE
GO:0001895	GO_BiologicalProcess-EBI-UniProt-GOA-ACAP-ARAP_25.05.2022_00h00	retina homeostasis	[4, 6]	[Group201, Group255, Group305, Group531]	3	5	0.199487	1	{Group201=0.09644533278088815, Group255=0.201240011866954, Group305=0.009617293752766789, Group531=7.153011009716384E-4}	{Group201=1.0, Group255=1.0, Group305=1.0, Group531=0.3154477855284925}	[Bbs10, Cngb1, Ush1c]	[Abca4, Adgrv1, Aipl1, Atp1b2, Bbs1, Bbs10, Bbs12, Bbs2, Bbs4, Bsg, Ccdc66, Cdh23, Cdh3, Cdhr1, Cep290, Cib2, Clcn3, Cln8, Clrn1, Cngb1, Crb1, Crb2, Crocc, Dram2, Ercc6, Esrrb, Iqcb1, Lca5, Mak, Map1a, Mkks, Nphp3, Nphp4, Nxnl1, Nxnl2, Pcdh15, Pde6a, Poc1b, Prom1, Rho, Rhod, Rp1, Rp1l1, Rpe65, Slc28a2, Slc28a2b, Slc28a3, Slc2a1, Sod1, Spata7, Tub, Tulp1, Ush1c, Ush1g, Ush2a, Usp45, Vhl, Vstm4, Wd…	TRUE
GO:0001909	GO_BiologicalProcess-EBI-UniProt-GOA-ACAP-ARAP_25.05.2022_00h00	leukocyte mediated cytotoxicity	[3, 4]	[Group423, Group530]	15	9.31677	1.80878e-05	0.0260827	{Group423=1.3418583999289436E-5, Group530=6.924051175540767E-5}	{Group423=0.006588524743651113, Group530=0.0325430405250416}	[Ccl2, Cd2, Ctsg, Cx3cr1, Elane, Gimap3, H2-Ea, Igf2, Il7r, Klrc2, Klri2, Klrk1, Nkg7, P2rx7, Rasgrp1]	[Ager, Ap1g1, Arg1, Arl8b, Arrb2, B2m, Cadm1, Ccl2, Cd160, Cd1d1, Cd1d2, Cd2, Cd226, Ceacam1, Cebpg, Clec12b, Clec2d, Coro1a, Crk, Crtam, Ctsc, Ctsg, Ctsh, Cx3cr1, Cxcl1, Cxcl5, Cyrib, D7Zem1, D7Zem2, D7Zem3, Dnase1, Dnase1l3, Elane, Emp2, F2, F2rl1, Fadd, Fcgr1, Fcgr3, Gfer, Gfus, Gimap3, Gimap5, Gm11127, Gzmb, Gzmc, Gzmd, Gzme, Gzmf, Gzmg, Gzmm, Gzmn, H2-Bl, H2-D1, H2-Ea, H2-K1, H2-K2, H2-M3, H…	TRUE
GO:0001910	GO_BiologicalProcess-EBI-UniProt-GOA-ACAP-ARAP_25.05.2022_00h00	regulation of leukocyte mediated cytotoxicity	[4, 5, 6]	[Group284, Group370, Group530]	11	9.82143	0.00014592	0.201953	{Group284=0.01580557156747179, Group370=1.8866366201274645E-5, Group530=6.924051175540767E-5}	{Group284=1.0, Group370=0.009169053973819478, Group530=0.0325430405250416}	[Ccl2, Cx3cr1, Gimap3, H2-Ea, Igf2, Il7r, Klrc2, Klri2, Klrk1, P2rx7, Rasgrp1]	[Ager, Ap1g1, Arg1, Arrb2, B2m, Cadm1, Ccl2, Cd160, Cd1d1, Cd1d2, Cd226, Ceacam1, Clec12b, Clec2d, Crk, Crtam, Cx3cr1, Cxcl1, Cxcl5, Cyrib, D7Zem1, D7Zem2, D7Zem3, Dnase1, Dnase1l3, F2rl1, Fadd, Gfer, Gimap3, Gimap5, Gm11127, H2-Bl, H2-D1, H2-Ea, H2-K1, H2-K2, H2-M3, H2-Q1, H2-Q10, H2-Q2, H2-Q4, H2-Q6, H2-Q9, H2-T23, Havcr2, Hspa8, Igf2, Il12a, Il12b, Il18rap, Il21, Il23a, Il7r, Itgam, Klrb1, Klr…	TRUE
GO:0001911	GO_BiologicalProcess-EBI-UniProt-GOA-ACAP-ARAP_25.05.2022_00h00	negative regulation of leukocyte mediated cytotoxicity	[4, 5, 6, 7]	[Group210, Group284, Group317, Group364, Group530]	3	8.57143	0.0600438	1	{Group210=0.15350637094041406, Group284=0.01580557156747179, Group317=4.973747544206055E-5, Group364=0.04487175415110509, Group530=6.924051175540767E-5}	{Group210=1.0, Group284=1.0, Group317=0.023525825884094638, Group364=1.0, Group530=0.0325430405250416}	[Cx3cr1, Igf2, Il7r]	[Arrb2, Ceacam1, Clec12b, Clec2d, Crk, Cx3cr1, D7Zem1, D7Zem2, D7Zem3, Gfer, H2-Bl, Havcr2, Igf2, Il7r, Klrb1b, Klrb1c, Klrd1, Klre1, Lgals9, Muc4, Nckap1l, Ppp3cb, Ptprc, Serpinb9, Serpinb9b, Serpinb9c, Serpinb9d, Serpinb9e, Serpinb9f, Serpinb9g, Serpinb9h, Sh2d1b1, Sh2d1b2, Tap1, Tap2]	TRUE
GO:0001912	GO_BiologicalProcess-EBI-UniProt-GOA-ACAP-ARAP_25.05.2022_00h00	positive regulation of leukocyte mediated cytotoxicity	[4, 5, 6, 7]	[Group530]	8	10.6667	0.000667515	0.871108	{Group530=6.924051175540767E-5}	{Group530=0.0325430405250416}	[Ccl2, Gimap3, H2-Ea, Klrc2, Klri2, Klrk1, P2rx7, Rasgrp1]	[Ap1g1, Arg1, B2m, Cadm1, Ccl2, Cd160, Cd1d1, Cd1d2, Cd226, Crtam, Cxcl1, Cyrib, F2rl1, Fadd, Gimap3, Gimap5, Gm11127, H2-Bl, H2-D1, H2-Ea, H2-K1, H2-K2, H2-M3, H2-Q1, H2-Q10, H2-Q2, H2-Q4, H2-Q6, H2-Q9, H2-T23, Hspa8, Il12a, Il12b, Il18rap, Il21, Il23a, Itgam, Klrb1c, Klrc1, Klrc2, Klrc3, Klrd1, Klre1, Klri1, Klri2, Klrk1, LOC547349, Lag3, Lamp1, Mr1, Nectin2, P2rx7, Pnp, Pomc, Ptprc, Pvr, Raet1…	FALSE
GO:0001913	GO_BiologicalProcess-EBI-UniProt-GOA-ACAP-ARAP_25.05.2022_00h00	T cell mediated cytotoxicity	[4, 5, 6]	[Group370, Group376, Group483, Group501, Group530]	3	5.45455	0.167207	1	{Group370=1.8866366201274645E-5, Group376=0.014780802436493275, Group483=4.809876925361916E-8, Group501=1.2728792284967655E-4, Group530=6.924051175540767E-5}	{Group370=0.009169053973819478, Group376=1.0, Group483=2.457847108859939E-5, Group501=0.05906159620224992, Group530=0.0325430405250416}	[H2-Ea, Il7r, P2rx7]	[Ager, B2m, Cd1d1, Cd1d2, Ceacam1, Ctsc, Ctsh, Cyrib, Emp2, Fadd, Gfus, Gm11127, Gzmb, Gzmm, H2-Bl, H2-D1, H2-Ea, H2-K1, H2-K2, H2-M3, H2-Q1, H2-Q10, H2-Q2, H2-Q4, H2-Q6, H2-Q9, H2-T23, Hprt, Hspa8, Il12a, Il12b, Il23a, Il7r, Klrd1, LOC547349, Mr1, Muc4, Nckap1l, Nectin2, P2rx7, Pnp, Ppp3cb, Prf1, Ptprc, Pvr, Rab27a, Raet1e, Ripk3, Serpinb9, Serpinb9b, Slc22a13, Stx11, Stx7, Tap2, Xcl1]	TRUE
GO:0001914	GO_BiologicalProcess-EBI-UniProt-GOA-ACAP-ARAP_25.05.2022_00h00	regulation of T cell mediated cytotoxicity	[5, 6, 7, 8]	[Group370, Group376, Group483, Group501, Group530]	3	7.14286	0.0925888	1	{Group370=1.8866366201274645E-5, Group376=0.014780802436493275, Group483=4.809876925361916E-8, Group501=1.2728792284967655E-4, Group530=6.924051175540767E-5}	{Group370=0.009169053973819478, Group376=1.0, Group483=2.457847108859939E-5, Group501=0.05906159620224992, Group530=0.0325430405250416}	[H2-Ea, Il7r, P2rx7]	[Ager, B2m, Cd1d1, Cd1d2, Ceacam1, Cyrib, Fadd, Gm11127, H2-Bl, H2-D1, H2-Ea, H2-K1, H2-K2, H2-M3, H2-Q1, H2-Q10, H2-Q2, H2-Q4, H2-Q6, H2-Q9, H2-T23, Hspa8, Il12a, Il12b, Il23a, Il7r, Klrd1, LOC547349, Mr1, Muc4, Nckap1l, Nectin2, P2rx7, Pnp, Ppp3cb, Ptprc, Pvr, Ripk3, Slc22a13, Stx7, Tap2, Xcl1]	FALSE
GO:0001919	GO_BiologicalProcess-EBI-UniProt-GOA-ACAP-ARAP_25.05.2022_00h00	regulation of receptor recycling	[3, 4, 5, 6, 7]	[Group308, Group464]	3	10.3448	0.0374761	1	{Group308=0.8911469158504001, Group464=0.39285397968658275}	{Group308=1.0, Group464=1.0}	[Dab2, Ece1, Tbc1d16]	[Ache, Agtr1a, Anxa2, Ap1ar, Arap1, Bves, Chmp5, Dab2, Ece1, Gria1, Gria2, Gria3, Inpp5f, Kif16b, Lamtor1, Ldlr, Nsf, Nsg1, Optn, Pcsk9, Psen1, Psen2, Rab29, Ramp3, Scrib, Snca, Tbc1d16, Trat1, Vamp3]	TRUE
GO:0001932	GO_BiologicalProcess-EBI-UniProt-GOA-ACAP-ARAP_25.05.2022_00h00	regulation of protein phosphorylation	[6, 7, 8]	[Group427, Group444, Group522]	41	3.37727	0.0751535	1	{Group427=0.08574769442444499, Group444=0.15613316109160455, Group522=8.421277002367E-10}	{Group427=1.0, Group444=1.0, Group522=4.3622214872261056E-7}	[Ace, Apoe, Arhgef5, Ccl5, Ccr7, Cd3e, Cd4, Cdh5, Clec4n, Cx3cr1, Dab2, Dock7, Dusp19, Ear1, Fgf3, Flt3, Gdf3, Gfra1, Gfra2, Htr2a, Igf2, Il31ra, Lat, Mif, Nrxn1, P2rx7, Pdgfb, Pik3r3, Pmp22, Prkar1b, Rasgrp1, Rasip1, Sash1, Slc8a1, Smyd3, Telo2, Thy1, Tlr9, Trpc6, Ttn, Vangl2]	[100039053, 2610042L04Rik, 65956, Abi1, Abl1, Ace, Acp4, Acsl1, Actb, Acvr1, Acvr1b, Acvr2a, Acvr2b, Acvrl1, Adam17, Adam8, Adam9, Adar, Adarb1, Adcy8, Adcyap1, Adipoq, Adipor2, Adnp, Adora1, Adora2a, Adra1a, Adra1d, Adra2a, Adra2b, Adra2c, Adrb2, Adtrp, Afap1l2, Agap2, Ager, Agrn, Agt, Agtr1a, Ahsg, Aida, Aif1, Ajuba, Akap11, Akap13, Akap5, Akap6, Akap8, Akap8l, Akap9, Akt1, Akt1s1, Akt2, Aktip,…	TRUE
GO:0001934	GO_BiologicalProcess-EBI-UniProt-GOA-ACAP-ARAP_25.05.2022_00h00	positive regulation of protein phosphorylation	[6, 7, 8, 9]	[Group427, Group444, Group522]	32	3.80048	0.0258307	1	{Group427=0.08574769442444499, Group444=0.15613316109160455, Group522=8.421277002367E-10}	{Group427=1.0, Group444=1.0, Group522=4.3622214872261056E-7}	[Ace, Arhgef5, Ccl5, Ccr7, Cd3e, Cd4, Clec4n, Cx3cr1, Dab2, Dock7, Dusp19, Ear1, Fgf3, Flt3, Gdf3, Gfra1, Htr2a, Igf2, Il31ra, Lat, Mif, Nrxn1, P2rx7, Pdgfb, Pik3r3, Rasgrp1, Sash1, Smyd3, Telo2, Tlr9, Trpc6, Vangl2]	[100039053, 65956, Abi1, Abl1, Ace, Acsl1, Acvr1, Acvr1b, Acvr2a, Acvr2b, Acvrl1, Adam17, Adam8, Adam9, Adcy8, Adcyap1, Adipoq, Adipor2, Adnp, Adora1, Adra1a, Adra1d, Adra2a, Adra2b, Adra2c, Adrb2, Adtrp, Afap1l2, Agap2, Ager, Agrn, Agt, Agtr1a, Aif1, Ajuba, Akap11, Akap13, Akap5, Akap6, Akap9, Akt1, Akt2, Aktip, Alk, Alkal1, Alkal2, Als2, Ang, Ang2, Ang3, Ang4, Ang6, Angpt1, Angpt2, Angpt4, Anxa…	TRUE
GO:0001935	GO_BiologicalProcess-EBI-UniProt-GOA-ACAP-ARAP_25.05.2022_00h00	endothelial cell proliferation	[4]	[Group314, Group418, Group499, Group524, Group529]	8	3.82775	0.263704	1	{Group314=0.022716638618890624, Group418=0.032630121714738454, Group499=0.01148411671136464, Group524=1.0188508051790734E-4, Group529=6.109312721796342E-8}	{Group314=1.0, Group418=1.0, Group499=1.0, Group524=0.04747844752134482, Group529=3.109640175394338E-5}	[Apoe, Ccl2, Ccr3, Cd34, Epha2, Igf2, Pdgfb, Zfp580]	[Acvrl1, Adam17, Adora2b, Ager, Aggf1, Agtr1a, Agtr1b, Aimp1, Akt1, Akt3, Aldh1a1, Aldh1a2, Alox5, Ang, Ang2, Ang3, Ang4, Ang6, Angpt2, Angpt4, Apc, Apela, Apln, Aplnr, Apoa1, Apoe, Apoh, Arg1, Atoh8, Atp5a1, Atpif1, Bmp2, Bmp4, Bmp6, Bmper, Bmpr1a, Bmpr2, Calca, Cav1, Cav2, Ccl11, Ccl12, Ccl2, Ccl24, Ccl26, Ccr3, Cd34, Cdh13, Cnmd, Col18a1, Col4a3, Cxcl12, Cxcr3, Cyba, D7Zem1, D7Zem2, D7Zem3, Db…	TRUE
GO:0001936	GO_BiologicalProcess-EBI-UniProt-GOA-ACAP-ARAP_25.05.2022_00h00	regulation of endothelial cell proliferation	[5, 6]	[Group314, Group418, Group511, Group524, Group529]	6	3.15789	0.492887	1	{Group314=0.022716638618890624, Group418=0.032630121714738454, Group511=5.100507196057055E-4, Group524=1.0188508051790734E-4, Group529=6.109312721796342E-8}	{Group314=1.0, Group418=1.0, Group511=0.22901277310296175, Group524=0.04747844752134482, Group529=3.109640175394338E-5}	[Apoe, Ccl2, Ccr3, Igf2, Pdgfb, Zfp580]	[Acvrl1, Adam17, Adora2b, Ager, Aggf1, Agtr1a, Agtr1b, Aimp1, Akt1, Akt3, Aldh1a1, Aldh1a2, Alox5, Ang, Ang2, Ang3, Ang4, Ang6, Angpt2, Angpt4, Apc, Apela, Apln, Aplnr, Apoe, Apoh, Arg1, Atoh8, Atp5a1, Atpif1, Bmp2, Bmp4, Bmp6, Bmpr1a, Bmpr2, Cav1, Cav2, Ccl11, Ccl12, Ccl2, Ccl24, Ccl26, Ccr3, Cdh13, Cnmd, Col18a1, Col4a3, Cxcl12, Cxcr3, Cyba, D7Zem1, D7Zem2, D7Zem3, Dbh, Dicer1, Dlk1, Dll4, Dysf…	TRUE
GO:0001938	GO_BiologicalProcess-EBI-UniProt-GOA-ACAP-ARAP_25.05.2022_00h00	positive regulation of endothelial cell proliferation	[5, 6, 7]	[Group314, Group418, Group511, Group524, Group526, Group529]	5	4.34783	0.223773	1	{Group314=0.022716638618890624, Group418=0.032630121714738454, Group511=5.100507196057055E-4, Group524=1.0188508051790734E-4, Group526=8.634942337893481E-5, Group529=6.109312721796342E-8}	{Group314=1.0, Group418=1.0, Group511=0.22901277310296175, Group524=0.04747844752134482, Group526=0.040411530141341495, Group529=3.109640175394338E-5}	[Ccl2, Ccr3, Igf2, Pdgfb, Zfp580]	[Acvrl1, Adam17, Adora2b, Aggf1, Agtr1a, Agtr1b, Akt1, Akt3, Ang, Ang2, Ang3, Ang4, Ang6, Angpt2, Angpt4, Apela, Apln, Aplnr, Arg1, Bmp2, Bmp4, Bmp6, Bmpr2, Cav1, Cav2, Ccl11, Ccl2, Ccl24, Ccl26, Ccr3, Cdh13, Col18a1, Cxcl12, Cyba, D7Zem1, D7Zem2, D7Zem3, Dicer1, Dysf, Ecm1, Egf, Egfl7, Egr3, Emc10, F3, Fgf10, Fgf2, Fgf7, Fgfbp1, Fgfr1, Fgfr3, Flt4, Gata2, Gdf2, Ghrl, Ghsr, Hmgb1, Hmgb2, Hmox1, H…	FALSE
GO:0001941	GO_BiologicalProcess-EBI-UniProt-GOA-ACAP-ARAP_25.05.2022_00h00	postsynaptic membrane organization	[5, 7]	[Group439, Group480, Group527, Group528, Group532]	4	8.16327	0.036659	1	{Group439=0.01957152777969501, Group480=0.029876683511032898, Group527=2.098984478127355E-6, Group528=1.0290450471288284E-5, Group532=1.97712679841487E-5}	{Group439=1.0, Group480=1.0, Group527=0.0010494922390636777, Group528=0.005083482532816412, Group532=0.00958906497231212}	[Apoe, Nlgn2, Nrxn1, Shank3]	[Agrn, Apoe, Cdh2, Chrdl1, Chrnb1, Colq, Corin, Cript, Crkl, Dbn1, Dlg4, Dvl1, Ephb2, Etv5, Frrs1l, Fzd9, Gdnf, Glrb, Gphn, Grip2, Htr1a, Lhfpl4, Lrp4, Lrp5, Lrrc4, Lrrtm4, Magi2, Mesd, Musk, Nlgn1, Nlgn2, Nlgn3, Nlgn4l, Nrxn1, Nrxn2, Ptn, Rapsn, Reln, Rer1, Shank3, Shisa6, Shisa7, Slc7a11, Snx27, Sorbs1, Sorbs2, Ssh1, Zdhhc2, Zmynd8]	TRUE
GO:0001942	GO_BiologicalProcess-EBI-UniProt-GOA-ACAP-ARAP_25.05.2022_00h00	hair follicle development	[3, 4, 5, 6]	[Group415, Group503, Group525, Group531]	4	3.57143	0.538177	1	{Group415=0.021501305767356586, Group503=0.014542947986665826, Group525=0.0016960683367553003, Group531=7.153011009716384E-4}	{Group415=1.0, Group503=1.0, Group525=0.717436906447492, Group531=0.3154477855284925}	[Fzd6, Nsun2, Smo, Vangl2]	[Acvr1b, Alx4, Apc, Apcdd1, Atp7a, Atp7b, Bcl2, Cd109, Cdh3, Celsr1, Corin, Ctnnb1, Ctsl, Dbi, Dicer1, Dkk1, Dkk4, Dlx3, Dnase1l2, Dsg4, Eda, Edar, Edaradd, Egfr, Ercc2, Ext1, Fermt1, Fgf10, Fgf7, Fgfr2, Foxe1, Foxn1, Foxn2, Foxq1, Fst, Fuz, Fzd3, Fzd6, Gal, Ggta1, Gli2, Gnas, Gorab, Gsdma3, Hdac1, Hdac1-ps, Hdac2, Hoxc13, Hpse, Igfbp5, Inhba, Intu, Krt17, Krt25, Krt27, Krt71, Krtap21-1, Krtap6-2…	TRUE
GO:0001944	GO_BiologicalProcess-EBI-UniProt-GOA-ACAP-ARAP_25.05.2022_00h00	vasculature development	[4, 5, 6]	[Group499, Group527, Group531]	38	4.58384	0.000670746	0.874652	{Group499=0.01148411671136464, Group527=2.098984478127355E-6, Group531=7.153011009716384E-4}	{Group499=1.0, Group527=0.0010494922390636777, Group531=0.3154477855284925}	[Ace, Adamts6, Adgrb2, Adgrg1, Amot, Angptl4, Apoe, Ccl2, Ccl5, Ccr3, Cd34, Cdh5, Cx3cr1, Epha2, Eya1, Gtf2i, Ift88, Igf2, Immp2l, Lef1, Meis1, Nrxn1, Pdgfb, Pik3r3, Plxdc1, Ptk7, Ptpn14, Rasip1, Sash1, Slc26a1, Smo, Sox4, Svep1, Tcf7l2, Thy1, Vangl2, Vav2, Wars2]	[Abcc8, Abl1, Ace, Ackr3, Acta2, Actg1, Acvr1, Acvr2b, Acvrl1, Adam10, Adam12, Adam15, Adam8, Adamts1, Adamts6, Adamts9, Add1, Adgra2, Adgrb1, Adgrb2, Adgrb3, Adgrf4, Adgrf5, Adgrg1, Adipor2, Adm, Adm2, Adra2b, Adrb2, Adtrp, Aggf1, Ago1, Ago2, Agt, Agtr1a, Agtr1b, Ahr, Aimp1, Akt1, Akt3, Aldh1a1, Aldh1a2, Alox5, Amot, Amotl1, Amotl2, Ang, Ang2, Ang3, Ang4, Ang5, Ang6, Angpt1, Angpt2, Angpt4, Angp…	FALSE
GO:0001945	GO_BiologicalProcess-EBI-UniProt-GOA-ACAP-ARAP_25.05.2022_00h00	lymph vessel development	[3, 5, 6, 7]	[Group396]	3	9.09091	0.051943	1	{Group396=5.322368960208583E-4}	{Group396=0.23737765562530277}	[Epha2, Ptpn14, Svep1]	[Acvr2b, Acvrl1, Bmpr2, Ccbe1, Clec14a, Efnb2, Epha2, Fgf2, Flt4, Foxc1, Foxc2, Heg1, Kdr, Lgals12, Lgals8, Nfatc1, Ngp, Nprl3, Nr2f2, Pdpn, Pkd1, Ppp3cb, Prox1, Ptpn14, Sox18, Svep1, Syk, Tbx1, Tie1, Tmem204, Vash1, Vegfa, Vegfc]	TRUE
GO:0001947	GO_BiologicalProcess-EBI-UniProt-GOA-ACAP-ARAP_25.05.2022_00h00	heart looping	[5, 6, 7, 8, 9]	[Group319, Group502, Group503, Group531]	3	4.47761	0.246801	1	{Group319=0.15857722360806853, Group502=0.16215201676965676, Group503=0.014542947986665826, Group531=7.153011009716384E-4}	{Group319=1.0, Group502=1.0, Group503=1.0, Group531=0.3154477855284925}	[Asb2, Smo, Vangl2]	[Ahi1, Aldh1a1, Aldh1a2, Aplnr, Arl13b, Asb2, C2cd3, Ccdc103, Ccdc39, Ccdc40, Cfc1, Cited2, Cluap1, Dll1, Dnaaf1, Eng, Fgf8, Folr1, Foxh1, Foxn4, Gata4, Gja1, Gm10698, Hand1, Hand2, Hif1a, Ift172, Ift52, Ift57, Ihh, Kdm2a, Kif3a, Lbx1, Lrp6, Mef2c, Mesp1, Mib1, Mical2, Nkx2-5, Nodal, Notch1, Notch2, Noto, Nphp3, Ovol2, Pkd2, Psen1, Rbpj, Rnf207, Setdb2, Shh, Smad3, Smo, Sox17, Srf, Stil, Sufu, Tb…	TRUE
GO:0001952	GO_BiologicalProcess-EBI-UniProt-GOA-ACAP-ARAP_25.05.2022_00h00	regulation of cell-matrix adhesion	[5, 6]	[Group360]	5	3.67647	0.403812	1	{Group360=0.16290128658172004}	{Group360=1.0}	[Cd3e, Disc1, Fmn1, Thy1, Wdpcp]	[65956, Abl1, Acer2, Actg1, Acvrl1, Adam15, Ajap1, Apod, Arhgap6, BC024139, Bcas3, Bcl2, Bcl6, Bst1, Camsap3, Cask, Ccl21a, Ccl21b, Ccl21d, Ccl25, Ccl28, Cd36, Cd3e, Cdh13, Cdk6, Cdkn2a, Cfl1, Cib1, Clasp1, Clasp2, Col16a1, Coro1c, Csf1, Dag1, Dapk3, Ddr1, Dicer1, Disc1, Dlc1, Dmd, Dmtn, Dusp22, Dusp3, Efemp2, Efna5, Emp2, Enpp2, Epb41l5, Epha1, Epha3, Fam107a, Fermt1, Fermt2, Fmn1, Fut1, Gfus, G…	TRUE
GO:0001954	GO_BiologicalProcess-EBI-UniProt-GOA-ACAP-ARAP_25.05.2022_00h00	positive regulation of cell-matrix adhesion	[5, 6, 7]	[Group360, Group500]	4	5.6338	0.109449	1	{Group360=0.16290128658172004, Group500=2.1259132339543937E-4}	{Group360=1.0, Group500=0.09757941743850668}	[Cd3e, Disc1, Fmn1, Thy1]	[65956, Abl1, Ccl21a, Ccl21b, Ccl21d, Ccl25, Ccl28, Cd36, Cd3e, Cdh13, Cdk6, Cfl1, Cib1, Col16a1, Csf1, Dag1, Dicer1, Disc1, Dmd, Efemp2, Emp2, Enpp2, Epb41l5, Epha1, Fermt1, Fermt2, Fmn1, Fut1, Gfus, Gm10591, Gm13304, Gsk3b, Hpse, Hrg, Ilk, Iqgap1, Itgb1bp1, Itgb3, Jup, Kdr, Lims1, Map4k4, Myoc, Ninj1, Nrp1, Pcsk5, Plekha2, Poldip2, Ppm1f, Prkcz, Ptk2b, Ptpn11, Ptprj, Rabgef1, Rac1, Rin2, Rock1,…	FALSE
GO:0001956	GO_BiologicalProcess-EBI-UniProt-GOA-ACAP-ARAP_25.05.2022_00h00	positive regulation of neurotransmitter secretion	[4, 5, 6, 7, 8, 9, 10]	[Group241, Group425, Group526, Group532]	3	10	0.0408706	1	{Group241=0.036994364090294926, Group425=0.017106819515323654, Group526=8.634942337893481E-5, Group532=1.97712679841487E-5}	{Group241=1.0, Group425=1.0, Group526=0.040411530141341495, Group532=0.00958906497231212}	[Cacnb2, Kmo, Slc4a8]	[Adora2a, Baiap3, Bcl2l1, Cacna1b, Cacna1d, Cacnb2, Cacnb4, Cdk5, Cnr1, Dnm1l, Dtnbp1, Erc1, Gm37013, Gper1, Htr2c, Kmo, Nlgn1, Pcdha4, Ptger4, Rab3gap1, Slc4a8, Snca, Sphk1, Stx1a, Stx1b, Stxbp1, Syt1, Tacr2, Unc13a, Unc13b]	TRUE
GO:0002009	GO_BiologicalProcess-EBI-UniProt-GOA-ACAP-ARAP_25.05.2022_00h00	morphogenesis of an epithelium	[4, 5]	[Group499, Group531]	25	3.99361	0.0284169	1	{Group499=0.01148411671136464, Group531=7.153011009716384E-4}	{Group499=1.0, Group531=0.3154477855284925}	[Arhgap35, Asb2, Brsk1, Cecr2, Dab2, Epha2, Eya1, Fgf3, Fmn1, Fzd6, Ift122, Kif26b, Lef1, Lzts2, Mllt3, Myc, Pdgfb, Ptk7, Rasip1, Shank3, Smo, Sox4, Timeless, Vangl2, Wdpcp]	[1700123L14Rik, Abl1, Abl2, Actb, Actg1, Acvr1, Acvrl1, Adam17, Adamts12, Adamts16, Adm, Agt, Agtr1a, Agtr1b, Agtr2, Ahi1, Ahr, Aire, Ajap1, Ajuba, Aldh1a1, Aldh1a2, Aldh1a3, Alg10b, Alms1, Alms1-ps2, Alox12, Alx1, Angpt1, Ankrd6, Apaf1, Aplnr, Ar, Areg, Arhgap12, Arhgap24, Arhgap35, Arid1a, Arl13b, Asb2, Astn2, Atp7a, Atp7b, Bbs4, Bcl10, Bcl2, Bmp2, Bmp4, Bmp5, Bmp7, Brd2, Brpf1, Brsk1, Brsk2, B…	FALSE
GO:0002020	GO_MolecularFunction-EBI-UniProt-GOA-ACAP-ARAP_25.05.2022_00h00	protease binding	[4]	[Group035]	7	3.7037	0.346741	1	{Group035=0.34674069195837887}	{Group035=1.0}	[Cep295nl, Ctsg, Dpp4, Elane, Mif, Slc2a13, Ttn]	[A2m, Adamts4, Adamtsl4, Adrm1, Akp3, Aldoa, Alpi, Alppl2, Amfr, Anxa2, Anxa9, Apc, Atp5a1, Atp9a, Bag6, Bank1, Bcl10, Bcl2, Bcl2l10, Bdkrb2, Bfar, Bin1, Brca2, Casp12, Casp3, Casp8ap2, Cast, Ccbe1, Cd177, Cd28, Cd70, Cdk5r1, Cep295nl, Cflar, Chl1, Chmp3, Cltc, Col1a1, Col1a2, Col3a1, Comp, Cradd, Cst3, Csta1, Csta2, Csta3, Cstb, Cstdc4, Cstdc5, Cstdc6, Ctsg, Ddt, Derl1, Dpp4, Dvl3, Ecm1, Elane, …	TRUE
GO:0002027	GO_BiologicalProcess-EBI-UniProt-GOA-ACAP-ARAP_25.05.2022_00h00	regulation of heart rate	[3, 6, 7]	[Group525, Group531, Group532]	4	3.38983	0.549497	1	{Group525=0.0016960683367553003, Group531=7.153011009716384E-4, Group532=1.97712679841487E-5}	{Group525=0.717436906447492, Group531=0.3154477855284925, Group532=0.00958906497231212}	[Cacnb2, Popdc2, Scn5a, Slc8a1]	[Ada, Adm, Adm2, Adra1a, Adra1b, Adra1d, Adrb1, Agt, Agtr2, Akap9, Ank2, Apln, Atp5j, Avpr1a, Bin1, Bves, Cacna1c, Cacna1d, Cacna1e, Cacna1g, Cacna2d1, Cacnb2, Calm1, Calm2, Calm3, Casq2, Cav1, Cav3, Chrm3, Chrna7, Crhr2, Ctnna3, Dmd, Drd2, Dsc2, Dsg2, Dsp, Dspp, Edn1, Edn2, Edn3, Ednra, Ednrb, Epas1, Ffar3, Fkbp1b, Gch1, Gja5, Gjd3, Gpd1l, Hcn1, Hcn2, Hcn3, Hcn4, Hey2, Hrc, Irx5, Isl1, Jup, Kcna…	FALSE
GO:0002028	GO_BiologicalProcess-EBI-UniProt-GOA-ACAP-ARAP_25.05.2022_00h00	regulation of sodium ion transport	[6, 7, 8]	[Group176, Group369, Group443, Group531, Group532]	5	5.15464	0.104329	1	{Group176=0.18372073917147705, Group369=0.10301135437017586, Group443=0.016169908923658712, Group531=7.153011009716384E-4, Group532=1.97712679841487E-5}	{Group176=1.0, Group369=1.0, Group443=1.0, Group531=0.3154477855284925, Group532=0.00958906497231212}	[Fgf11, Hecw2, P2rx7, Scn5a, Slc8a1]	[Adrb2, Agrn, Ahcyl1, Akt1, Akt2, Akt3, Ank3, Arf1, Atp1a1, Atp1a2, Atp1b1, Atp1b2, Atp1b3, Atp2b4, Bpifa1, Bpifa5, Camk2d, Cav3, Chp1, Chp2, Cnksr3, Cntn1, Commd1, Cxcl1, Dmd, Dmpk, Dnm2, Drd2, Drd3, Drd4, Fgf11, Fgf12, Fgf13, Fgf14, Fxyd1, Fxyd2, Glrx, Gnas, Gpd1l, Gper1, Grp, Hecw1, Hecw2, Ikbkb, Kcnq1, Kif5b, Klhl24, Mllt6, Nedd4, Nedd4l, Neto1, Neto2, Nkain1, Nkain2, Nkain3, Nkain4, Nkx2-5, …	TRUE
GO:0002039	GO_MolecularFunction-EBI-UniProt-GOA-ACAP-ARAP_25.05.2022_00h00	p53 binding	[3]	[Group106, Group468, Group509]	3	3.79747	0.458585	1	{Group106=0.03288700042524986, Group468=0.03230987375186985, Group509=0.047886422103429166}	{Group106=1.0, Group468=1.0, Group509=1.0}	[Prmt5, Smyd2, Usp10]	[Ankrd1, Armc10, Axin1, Bcl2l12, Blm, Brd4, Brd7, Cdk5, Cdkn2a, Cdkn2aip, Chd8, Crebbp, Daxx, Dusp26, Eef2, Ehmt1, Ehmt2, Ep300, Gata1, Gja1, Gsk3b, Hdac1, Hdac1-ps, Hif1a, Hspd1, Htt, Kdm1a, Kmt5a, Mapkapk5, Mdm2, Mdm4, Msx1, Muc1, Mul1, Noc2l, Nop53, Npm1, Ntrk3, Nuak1, Plk3, Pou4f2, Ppp1r13b, Prmt5, Prpf4b, Psme3, Ptges3, Pttg1ip, Rchy1, Rffl, Rfwd3, Rnf125, Rnf20, Rnf34, Setd7, Sirt1, Slc6a4,…	TRUE
GO:0002052	GO_BiologicalProcess-EBI-UniProt-GOA-ACAP-ARAP_25.05.2022_00h00	positive regulation of neuroblast proliferation	[5, 6, 7, 8, 9, 10]	[Group316, Group436, Group497]	3	8.57143	0.0600438	1	{Group316=0.014196489552419778, Group436=0.07570458252210162, Group497=1.6077192401750095E-6}	{Group316=1.0, Group436=1.0, Group497=8.054673393276798E-4}	[Cx3cr1, Disc1, Smo]	[Aspm, Bex1, Bex2, Cip2a, Ctf2, Ctnnb1, Cx3cl1, Cx3cr1, Dct, Disc1, Dmrta2, Drd2, Fgf2, Foxg1, Fzd3, Gli3, Hif1a, Id4, Itgb1, Kdm1a, Mapk8, Notch1, Nr2e1, Otp, Pax6, Prl2c2, Shh, Smarcd3, Smo, Sox10, Sox2, Vegfa, Vegfc, Wdr62, Zfp335]	TRUE
GO:0002064	GO_BiologicalProcess-EBI-UniProt-GOA-ACAP-ARAP_25.05.2022_00h00	epithelial cell development	[4, 5, 6]	[Group163, Group224, Group321]	12	4.56274	0.0479753	1	{Group163=0.0070605744733422396, Group224=0.09385271648575058, Group321=0.15367262685163877}	{Group163=1.0, Group224=1.0, Group321=1.0}	[Abcb1a, Bcl11b, Cdh5, Epha2, Ift88, Lamb2, Map7, Pdgfb, Ptprs, Rab13, S1pr3, Smo]	[Abca12, Abcb1a, Abcb1b, Abi2, Acta2, Adamtsl4, Add1, Adipoq, Adrm1, Afdn, Agt, Akap11, Akap9, Akr1b3, Ampd2, Ar, Arhgef26, Arid4a, Arid4b, Arntl, Asxl1, Atf4, Atrx, B4galt1, Bad, Bcl11b, Bfsp1, Bfsp2, Bhlha15, Bmp15, Bmp4, Bmp5, Bmp6, C1galt1, Ccdc88c, Ccm2, Cdh1, Cdh2, Cdh5, Cdk6, Cdsn, Cebpa, Cftr, Cgn, Cldn1, Cldn3, Cldn5, Clic4, Clock, Cnmd, Col15a1, Col18a1, Col22a1, Col24a1, Cryaa, Crygb, …	TRUE
GO:0002065	GO_BiologicalProcess-EBI-UniProt-GOA-ACAP-ARAP_25.05.2022_00h00	columnar/cuboidal epithelial cell differentiation	[5, 6]	[Group290, Group393, Group435, Group437, Group467, Group502, Group503, Group525, Group531]	5	3.5461	0.415676	1	{Group290=0.5606834114184638, Group393=0.03547506589604453, Group435=0.1078231088067779, Group437=0.0378523461037092, Group467=0.9323932479836304, Group502=0.16215201676965676, Group503=0.014542947986665826, Group525=0.0016960683367553003, Group531=7.153011009716384E-4}	{Group290=1.0, Group393=1.0, Group435=1.0, Group437=1.0, Group467=1.0, Group502=1.0, Group503=1.0, Group525=0.717436906447492, Group531=0.3154477855284925}	[Il31ra, Lef1, Smo, Sox4, Zbed6]	[Abl1, Abl2, Afdn, Agr2, Arntl, Ascl1, B9d1, Bad, Bccip, Bhlha15, Bmp2, Bmp4, Bmp5, Bmp6, Bmp7, C1galt1, Cav1, Cbfa2t2, Cdh1, Cdh2, Cdk6, Cdx2, Cebpb, Cftr, Clcn2, Clock, Ctnnb1, Dicer1, Dlg5, Dll1, Dlx3, Dmbt1, Dspp, Emx1, Enam, Ext1, Fam20c, Fasn, Fgf2, Fgf8, Fgfr2, Fgfr3, Foxa1, Foxp1, Foxp4, Fst, Fzd5, Fzr1, Gak, Gata2, Gata4, Gata5, Gata6, Gcm2, Gdf11, Gja1, Gpat4, Gsdmc2, Hes1, Hif1a, Hnf4a…	TRUE
GO:0002067	GO_BiologicalProcess-EBI-UniProt-GOA-ACAP-ARAP_25.05.2022_00h00	glandular epithelial cell differentiation	[6, 7]	[Group290, Group435, Group437, Group502]	3	3.61446	0.474074	1	{Group290=0.5606834114184638, Group435=0.1078231088067779, Group437=0.0378523461037092, Group502=0.16215201676965676}	{Group290=1.0, Group435=1.0, Group437=1.0, Group502=1.0}	[Il31ra, Smo, Zbed6]	[Agr2, Arntl, Ascl1, Bad, Bhlha15, Bmp2, Bmp4, Bmp5, Bmp6, Cav1, Cdh2, Cdk6, Cftr, Clcn2, Clock, Ctnnb1, Dll1, Ext1, Fasn, Fgf2, Fgf8, Fgfr2, Foxa1, Foxp1, Foxp4, Fzd5, Gata2, Gata6, Gcm2, Gdf11, Gpat4, Hes1, Hif1a, Hnf4a, Hoxa5, Il31ra, Insm1, Klf4, Lhx3, Men1, Muc2, Neurod1, Nfib, Nkx2-2, Nkx6-1, Nkx6-2, Nkx6-3, Notch1, Nprl3, Nr5a2, Onecut1, Pax4, Pax6, Pdhx, Pdpk1, Pdx1, Percc1, Pgr, Prox1, R…	TRUE
GO:0002088	GO_BiologicalProcess-EBI-UniProt-GOA-ACAP-ARAP_25.05.2022_00h00	lens development in camera-type eye	[3, 7, 8, 9]	[Group531]	3	3	0.744512	0.744512	{Group531=7.153011009716384E-4}	{Group531=0.3154477855284925}	[Epha2, Meis1, Nectin1]	[Abi2, Atf4, Bcar3, Bfsp1, Bfsp2, Birc7, Bmp4, Cdkn1b, Cdkn1c, Cdon, Cited2, Cryaa, Cryab, Cryba1, Cryba2, Cryba4, Crybb1, Crybb2, Crybb3, Crybg3, Cryga, Crygb, Crygc, Crygd, Cryge, Crygf, Crygn, Crygs, Ctnnb1, Ctns, Dlg1, Epha2, Fat1, Fgf2, Fgfr2, Fgfr3, Foxe3, Frs2, Fzr1, Gata3, Gja1, Gja8, Gjc3, Gje1, Hipk1, Hipk2, Hsf4, Kdm5b, Lctl, Lhx2, Lhx5, Lim2, Maf, Mbd4, Med1, Meis1, Mip, Nectin1, Nect…	FALSE
GO:0002089	GO_BiologicalProcess-EBI-UniProt-GOA-ACAP-ARAP_25.05.2022_00h00	lens morphogenesis in camera-type eye	[3, 4, 7, 8, 9, 10]	[Group531]	3	10.3448	0.0374761	1	{Group531=7.153011009716384E-4}	{Group531=0.3154477855284925}	[Epha2, Meis1, Nectin1]	[Abi2, Atf4, Bcar3, Bmp4, Cited2, Cryaa, Crygb, Ctnnb1, Epha2, Fgfr3, Hipk1, Hipk2, Lctl, Meis1, Nectin1, Nectin3, Nprl3, Pitx3, Pou2f1, Prox1, Shroom2, Six3, Ski, Sox1, Sox11, Sox2, Tbc1d20, Tdrd7, Tfap2a]	FALSE
GO:0002200	GO_BiologicalProcess-EBI-UniProt-GOA-ACAP-ARAP_25.05.2022_00h00	somatic diversification of immune receptors	[2, 3, 5, 6]	[Group408]	6	6.97674	0.0232691	1	{Group408=3.0790515099838395E-5}	{Group408=0.014748656732822591}	[Bcl11b, Ighd, Il27ra, Lef1, Rag1, Rag2]	[Adar, Aicda, Aplf, Atad5, Atm, Batf, Bcl11b, Bcl6, Ccr6, Cd28, Cd40, Cd40lg, Clcf1, Ctnnbl1, Cyren, Dcaf1, Dclre1c, Ercc1, Exo1, Exosc3, Exosc6, Ezh2, Foxp1, Foxp3, Hmces, Hmgb1, Hspd1, Icosl, Ifng, Ighd, Il2, Il27ra, Il4, Kmt5b, Kmt5c, Lef1, Lig4, Mad2l2, Mcm3ap, Mlh1, Msh2, Msh3, Msh6, Nbn, Ndfip1, Nhej1, Nsd2, Nuggc, Pagr1a, Parp3, Paxip1, Pms2, Polb, Polm, Polq, Prkdc, Ptprc, Rag1, Rag2, Rif…	TRUE
GO:0002209	GO_BiologicalProcess-EBI-UniProt-GOA-ACAP-ARAP_25.05.2022_00h00	behavioral defense response	[3, 4]	[Group480, Group528]	4	6.66667	0.0679857	1	{Group480=0.029876683511032898, Group528=1.0290450471288284E-5}	{Group480=1.0, Group528=0.005083482532816412}	[Apoe, Dpp4, Rag1, Shank3]	[Adcyap1, Alg10b, Als2, Ankfn1, Apoe, Asic1, Asic4, Atp1a2, Bcl2, Bdnf, Brinp1, Cacna1e, Cck, Cckbr, Crh, Dbi, Deaf1, Dpp4, Drd1, Drd4, Eif4e, Eif4g1, Ep300, Ephb2, Esr2, Fbxl20, Gabra5, Gja1, Gng7, Grik2, Grin2b, Grm7, Grp, Grpr, Htr1a, Htr2c, Lypd1, Mapk8ip2, Mdk, Mecp2, Mef2c, Morc1, Neurod2, Npas2, Npy2r, Nr2e1, Pde8b, Penk, Penk-rs, Rag1, Rps6kb1, Shank3, Slc1a1, Spire1, Taar4, Ucma, Ucn, Us…	FALSE
GO:0002218	GO_BiologicalProcess-EBI-UniProt-GOA-ACAP-ARAP_25.05.2022_00h00	activation of innate immune response	[3, 5, 6, 7, 8, 9]	[Group530]	7	10.7692	0.0013573	1	{Group530=6.924051175540767E-5}	{Group530=0.0325430405250416}	[Clec4n, Ifi205, Ifi209, Klrc2, Klri2, Klrk1, Tlr9]	[Aim2, Casp6, Cgas, Clec4n, Clec7a, Fcna, Fcnb, Ffar2, Hexim1, Hmgb1, Hsp90aa1, Ifi202b, Ifi203, Ifi204, Ifi205, Ifi206, Ifi207, Ifi208, Ifi209, Ifi211, Ifi213, Ifi214, Igf2bp1, Klrc1, Klrc2, Klrc3, Klrd1, Klre1, Klri1, Klri2, Klrk1, Masp1, Masp2, Matr3, Mavs, Mbl2, Mndal, Nlrc4, Nono, Plcg2, Pqbp1, Prkdc, Pspc1, Pycard, Rbm14, Sfpq, Sin3a, Sting1, Syk, Tbk1, Tlr2, Tlr4, Tlr9, Tomm70a, Trim12a, T…	FALSE
GO:0002220	GO_BiologicalProcess-EBI-UniProt-GOA-ACAP-ARAP_25.05.2022_00h00	innate immune response activating cell surface receptor signaling pathway	[5, 6, 7, 8, 9, 10, 11]	[Group461, Group530]	4	20	0.001499	1	{Group461=0.003360282671623415, Group530=6.924051175540767E-5}	{Group461=1.0, Group530=0.0325430405250416}	[Clec4n, Klrc2, Klri2, Klrk1]	[Clec4n, Clec7a, Fcna, Fcnb, Ffar2, Klrc1, Klrc2, Klrc3, Klrd1, Klre1, Klri1, Klri2, Klrk1, Masp1, Masp2, Mbl2, Plcg2, Syk, Tlr2, Tyrobp]	FALSE
GO:0002221	GO_BiologicalProcess-EBI-UniProt-GOA-ACAP-ARAP_25.05.2022_00h00	pattern recognition receptor signaling pathway	[4, 5, 6]	[Group385, Group530]	9	4.73684	0.0640472	1	{Group385=0.009795829450314267, Group530=6.924051175540767E-5}	{Group385=1.0, Group530=0.0325430405250416}	[C1qbp, Cd180, Colec12, Gramd4, Nr1d1, Oasl1, Ptprs, Tlr9, Tnip3]	[Acod1, Aim2, Alpk1, Ankrd17, Ap3b1, App, Appl1, Appl2, Arf6, Arrb2, Bcl10, Bpifb1, C1qbp, Cactin, Casp1, Cav1, Cd14, Cd180, Cd300a, Cd300ld3, Cd300lf, Cd36, Cd40, Cd86, Clec4e, Clec7a, Clpb, Colec12, Cyba, D1Pas1, Dab2ip, Ddx3x, Ddx58, Ddx60, Dhx58, Epg5, Erbin, Esr1, F2rl1, Fcna, Fcnb, Ffar2, Flot1, Gfi1, Gm6377, Gpatch3, Gpr108, Gps2, Gramd4, Havcr2, Hmgb1, Hspa1a, Hspa1b, Hspd1, Ifi35, Ifih1,…	TRUE
GO:0002223	GO_BiologicalProcess-EBI-UniProt-GOA-ACAP-ARAP_25.05.2022_00h00	stimulatory C-type lectin receptor signaling pathway	[5, 6, 7, 8, 9, 10, 11, 12]	[Group461, Group530]	4	30.7692	0.000255147	0.345979	{Group461=0.003360282671623415, Group530=6.924051175540767E-5}	{Group461=1.0, Group530=0.0325430405250416}	[Clec4n, Klrc2, Klri2, Klrk1]	[Clec4n, Clec7a, Klrc1, Klrc2, Klrc3, Klrd1, Klre1, Klri1, Klri2, Klrk1, Plcg2, Syk, Tyrobp]	FALSE
GO:0002224	GO_BiologicalProcess-EBI-UniProt-GOA-ACAP-ARAP_25.05.2022_00h00	toll-like receptor signaling pathway	[5, 6, 7]	[Group385]	7	5.51181	0.0455451	1	{Group385=0.009795829450314267}	{Group385=1.0}	[Cd180, Colec12, Gramd4, Nr1d1, Ptprs, Tlr9, Tnip3]	[Acod1, Ap3b1, App, Appl1, Appl2, Arf6, Arrb2, Bcl10, Bpifb1, Cactin, Cav1, Cd14, Cd180, Cd300a, Cd300ld3, Cd300lf, Cd36, Cd40, Cd86, Colec12, Cyba, D1Pas1, Dab2ip, Ddx3x, Epg5, Esr1, F2rl1, Flot1, Gfi1, Gm6377, Gpr108, Gps2, Gramd4, Havcr2, Hmgb1, Hspd1, Ifi35, Irak1, Irak2, Irak3, Irf1, Irf3, Irf4, Irf7, Lbp, Lgals9, Lgr4, Lrrc14, Lrrc19, Lrrfip2, Ltf, Ly96, Lyn, Mapkapk2, Mapkapk3, Mfhas1, Myd…	FALSE
GO:0002228	GO_BiologicalProcess-EBI-UniProt-GOA-ACAP-ARAP_25.05.2022_00h00	natural killer cell mediated immunity	[4, 5, 6, 7]	[Group423, Group446, Group514, Group530]	10	10.6383	0.000149761	0.207119	{Group423=1.3418583999289436E-5, Group446=8.18828754332873E-8, Group514=7.352428266965849E-6, Group530=6.924051175540767E-5}	{Group423=0.006588524743651113, Group446=4.159650072010995E-5, Group514=0.003646804420415061, Group530=0.0325430405250416}	[Cd2, Cd96, Dpp4, Gimap3, Igf2, Klrc2, Klri2, Klrk1, Nkg7, Rasgrp1]	[Ap1g1, Arl8b, Arrb2, Cadm1, Cd160, Cd2, Cd226, Cd96, Ceacam1, Cebpg, Clec12b, Clec2d, Clnk, Coro1a, Crk, Crtam, D7Zem1, D7Zem2, D7Zem3, Dpp4, Gfer, Gimap3, Gimap5, Gzmb, Gzmc, Gzmd, Gzme, Gzmf, Gzmg, Gzmn, H2-Bl, H2-M3, H60b, H60c, Havcr2, Igf2, Il12a, Il12b, Il18, Il18rap, Il21, Kif5b, Klrb1, Klrb1a, Klrb1b, Klrb1c, Klrb1f, Klrc1, Klrc2, Klrc3, Klrd1, Klre1, Klri1, Klri2, Klrk1, Lag3, Lamp1, Le…	FALSE
GO:0002237	GO_BiologicalProcess-EBI-UniProt-GOA-ACAP-ARAP_25.05.2022_00h00	response to molecule of bacterial origin	[4, 6]	[Group265, Group478, Group481, Group529]	26	6.04651	6.65423e-05	0.0940908	{Group265=3.0437776162199407E-9, Group478=9.942324406168571E-5, Group481=1.6725234490066368E-7, Group529=6.109312721796342E-8}	{Group265=1.5736330275857094E-6, Group478=0.04643065497680723, Group481=8.462968651973583E-5, Group529=3.109640175394338E-5}	[Abcb1a, Ace, Ccl2, Ccl5, Ccr7, Cd180, Cd96, Cdk4, Ctsg, Cx3cr1, Cxcl3, Cxcl9, Elane, Ggt1, Irf8, Klrk1, Kmo, Mif, Mpo, Nos2, Nr1d1, P2rx7, Sash1, Tlr9, Tnip3, Zfp709]	[AY761185, Abca1, Abcb1a, Abcc8, Abcg2, Abl1, Abr, Ace, Acod1, Acp5, Adam17, Adam9, Adamts13, Adh5, Adipor2, Adm, Aicda, Akap12, Akap8, Akirin2, Akt1, Alad, Aldoa, Alpl, Ankrd1, Apob, Arg1, Arid5a, Ass1, Atp1b1, Atp2a2, Atp4b, Axl, B2m, Bcl10, Bcr, Bdkrb1, Bmp6, Bpi, Btk, C5ar1, Cactin, Camp, Capn2, Card9, Casp1, Casp3, Casp9, Ccl12, Ccl2, Ccl3, Ccl5, Ccr7, Cd14, Cd180, Cd24a, Cd274, Cd300lb, Cd3…	FALSE
GO:0002250	GO_BiologicalProcess-EBI-UniProt-GOA-ACAP-ARAP_25.05.2022_00h00	adaptive immune response	[3]	[Group357, Group421, Group483, Group510, Group520, Group530]	36	5.93081	5.15302e-06	0.0075028	{Group357=3.4171557642330173E-10, Group421=3.6647967933410627E-9, Group483=4.809876925361916E-8, Group510=1.4026351941389428E-4, Group520=5.827225961116661E-8, Group530=6.924051175540767E-5}	{Group357=1.773503841636936E-7, Group421=1.8910351453639884E-6, Group483=2.457847108859939E-5, Group510=0.06494200948863306, Group520=2.9718852401694973E-5, Group530=0.0325430405250416}	[Alox15, Bach2, C1qa, C1qb, C1qbp, C1qc, Ccr7, Cd19, Cd3e, Cd4, Cd7, Cd8a, Cd8b1, Clec4n, Cx3cr1, Dpp4, Gimap3, H2-Aa, H2-Ab1, H2-Ea, H2-Eb1, H2-Ob, Ighd, Ighv1-31, Igll1, Il27ra, Il7r, Klrk1, Lat, Lef1, Mif, P2rx7, Rag1, Themis, Trbc1, Trbc2]	[100039053, AI182371, Ada, Adam17, Adcy7, Adgre1, Ager, Ahr, Aicda, Aire, Akirin2, Alcam, Alox15, Anxa1, Aplf, Arg1, Arg2, Arid5a, Atad5, B2m, Bach2, Batf, Bcl10, Bcl3, Bcl6, Bmx, Btk, Btla, C1qa, C1qb, C1qbp, C1qc, C1ra, C1rb, C1rl, C1s1, C1s2, C2, C3, C3ar1, C4a, C4b, C4bp, C6, C7, C8a, C8b, C8g, C9, Camk4, Card9, Ccl19, Ccl20, Ccr2, Ccr6, Ccr7, Cd160, Cd19, Cd1d1, Cd1d2, Cd226, Cd244a, Cd247, …	FALSE
GO:0002253	GO_BiologicalProcess-EBI-UniProt-GOA-ACAP-ARAP_25.05.2022_00h00	activation of immune response	[2, 4, 5, 6]	[Group481, Group510, Group530]	25	5.39957	0.00049329	0.653116	{Group481=1.6725234490066368E-7, Group510=1.4026351941389428E-4, Group530=6.924051175540767E-5}	{Group481=8.462968651973583E-5, Group510=0.06494200948863306, Group530=0.0325430405250416}	[Blk, C1qa, C1qb, C1qbp, C1qc, Ccr7, Cd19, Cd22, Cd3e, Cd8a, Clec4n, Ifi205, Ifi209, Ighd, Ighv1-31, Igll1, Klrc2, Klri2, Klrk1, Mfap4, Themis, Thy1, Tlr9, Trbc1, Trbc2]	[A2m, AI182371, Abl1, Ada, Aim2, Appl1, Appl2, Bag6, Bax, Bcar1, Bcl10, Bcl2, Bcl2a1d, Bik, Blk, Blnk, Bmx, Braf, Braf-rs1, Btk, Btn1a1, Btn2a2, Btnl1, Btnl10, Btnl2, Btnl4, Btnl6, Btnl9, C1qa, C1qb, C1qbp, C1qc, C1ra, C1rb, C1rl, C1s1, C1s2, C2, C3, C3ar1, C4a, C4b, C4bp, C5ar1, C5ar2, C6, C7, C8a, C8b, C8g, C9, Cacnb3, Cacnb4, Card11, Carmil2, Casp6, Cblb, Ccr7, Cd160, Cd19, Cd22, Cd226, Cd247,…	FALSE
GO:0002260	GO_BiologicalProcess-EBI-UniProt-GOA-ACAP-ARAP_25.05.2022_00h00	lymphocyte homeostasis	[3, 6]	[Group136, Group348, Group376, Group501, Group513]	8	8.69565	0.00252304	1	{Group136=0.001775918258330692, Group348=9.822765256483012E-6, Group376=0.014780802436493275, Group501=1.2728792284967655E-4, Group513=0.0016498561875535277}	{Group136=0.749437505015552, Group348=0.0048622688019590915, Group376=1.0, Group501=0.05906159620224992, Group513=0.6995390235226957}	[Chst3, Gimap3, Il7r, Lat, Mif, P2rx7, Rag1, Vpreb1]	[Abl1, Ada, Ahr, Akt1, Bak1, Bax, Bcl10, Bcl2, Bcl2a1a, Bcl2l11, Caml, Casp3, Ccnb2, Cd24a, Cd44, Cd74, Chst3, Coro1a, Dnaja3, Dock10, Dock11, Enpp1, Fadd, Fas, Foxn1, Foxn2, Foxp3, Gapt, Gimap3, Gimap5, Gpam, Gpr174, Hif1a, Ikbkb, Ikbkg, Il2, Il20rb, Il2ra, Il7r, Jak3, Lat, Lgals2, Lmo1, Lyn, Mef2c, Mif, Nckap1l, Nkx3-1, P2rx7, Pik3cd, Pirb, Pkn1, Pmaip1, Ppp2r3c, Ppp3cb, Prdx2, Rag1, Rc3h1, Rc3…	TRUE
GO:0002263	GO_BiologicalProcess-EBI-UniProt-GOA-ACAP-ARAP_25.05.2022_00h00	cell activation involved in immune response	[3]	[Group282, Group495, Group530]	18	5.21739	0.00493276	1	{Group282=5.175393989550084E-4, Group495=7.551456205192577E-7, Group530=6.924051175540767E-5}	{Group282=0.23134011133288873, Group495=3.805933927417059E-4, Group530=0.0325430405250416}	[Blk, Ccr7, Cd180, Cd19, Cplx2, Cx3cr1, H2-Ea, Il27ra, Irf8, Klrc2, Lat, Lef1, Lgals1, Nkg7, Pglyrp2, Pld2, Rag2, Rasgrp1]	[100039053, Abl1, Abr, Ada, Adora2b, Adora3, Aicda, Anxa1, Anxa3, Ap1g1, Apbb1ip, Aplf, App, Atad5, Atp7a, Atp7b, Batf, Bcl3, Bcl6, Bcr, Bik, Blk, Btk, Cbl, Ccl19, Ccl20, Ccl3, Ccr2, Ccr6, Ccr7, Cd160, Cd177, Cd180, Cd19, Cd244a, Cd28, Cd300a, Cd40, Cd40lg, Cd46, Cd74, Cd81, Cd84, Cdh17, Ceacam1, Chga, Clcf1, Clec4d, Clec4e, Clec7a, Clnk, Coro1a, Cplx2, Cracr2a, Cracr2b, Crhr1, Cx3cr1, D6Wsu163e,…	TRUE
GO:0002269	GO_BiologicalProcess-EBI-UniProt-GOA-ACAP-ARAP_25.05.2022_00h00	leukocyte activation involved in inflammatory response	[3, 4, 5]	[Group157, Group341, Group482, Group491, Group495]	6	12.5	0.00136697	1	{Group157=0.1927993024815749, Group341=1.1322116048467398E-5, Group482=9.495073417367201E-4, Group491=0.017958643155402635, Group495=7.551456205192577E-7}	{Group157=1.0, Group341=0.00557048109584596, Group482=0.41303569365547327, Group491=1.0, Group495=3.805933927417059E-4}	[C1qa, Cst7, Cx3cr1, Nr1d1, Syt11, Tlr9]	[Ager, Aif1, App, Atm, C1qa, C5ar1, Casp1, Clu, Cst7, Ctsc, Cx3cl1, Cx3cr1, Enpp1, Grn, Ifng, Ifngr1, Ifngr2, Il13, Il33, Il4, Itgam, Jak2, Jun, Ldlr, Lrrk2, Mmp8, Myd88, Nampt, Nr1d1, Pparg, Scnn1b, Snca, Sphk1, Stap1, Syt11, Tafa3, Tlr2, Tlr3, Tlr4, Tlr6, Tlr9, Tnf, Traf3ip2, Trem2, Trpv1, Ttbk1, Ttbk2, Tyrobp]	FALSE
GO:0002274	GO_BiologicalProcess-EBI-UniProt-GOA-ACAP-ARAP_25.05.2022_00h00	myeloid leukocyte activation	[3, 4]	[Group482, Group495]	17	5.90278	0.00185958	1	{Group482=9.495073417367201E-4, Group495=7.551456205192577E-7}	{Group482=0.41303569365547327, Group495=3.805933927417059E-4}	[Blk, C1qa, Ccl5, Cplx2, Cst7, Ctsg, Cx3cr1, Gimap3, Klrk1, Lat, Nr1d1, Pld2, Prg3, Rasgrp1, Slc7a2, Syt11, Tlr9]	[Abr, Adam10, Adam9, Adgrf5, Adora2b, Adora3, Ager, Aif1, Anxa1, Anxa3, App, Atm, BC053393, Batf, Batf2, Batf3, Bcl10, Bcr, Bik, Blk, Bpi, Btk, C1qa, C5ar1, Camk4, Camp, Casp1, Cbl, Ccl3, Ccl5, Ccr2, Cd177, Cd1d1, Cd200, Cd226, Cd244a, Cd300a, Cd300lb, Cd300lf, Cd33, Cd37, Cd48, Cd84, Cd99, Cebpa, Cftr, Chga, Clec4d, Clnk, Clu, Cnr1, Cnr2, Cplx2, Crhr1, Crlf2, Crtc3, Csf2, Cst7, Ctsc, Ctsg, Cx3cl…	FALSE
GO:0002275	GO_BiologicalProcess-EBI-UniProt-GOA-ACAP-ARAP_25.05.2022_00h00	myeloid cell activation involved in immune response	[4, 5]	[Group495]	6	4.65116	0.149722	1	{Group495=7.551456205192577E-7}	{Group495=3.805933927417059E-4}	[Blk, Cplx2, Cx3cr1, Lat, Pld2, Rasgrp1]	[Abr, Adora2b, Adora3, Anxa3, Bcr, Bik, Blk, Btk, Cbl, Ccl3, Ccr2, Cd177, Cd300a, Cd84, Chga, Clnk, Cplx2, Crhr1, Cx3cr1, D6Wsu163e, Dnase1, Dnase1l3, Dock2, Dysf, Enpp3, F2rl1, Fcer1a, Fcer1g, Fer, Fer1l5, Fers, Fes, Fgr, Foxf1, Gab2, Gata1, Gata2, Grn, Grp, Havcr2, Hmgb1, Hmox1, Ifi35, Ifnb1, Ifng, Il13, Il13ra2, Il33, Il4, Il4ra, Itgam, Itgb2, Itgb2l, Kars, Kit, Lat, Lat2, Lbp, Lilrb4a, Lyn, L…	FALSE
GO:0002279	GO_BiologicalProcess-EBI-UniProt-GOA-ACAP-ARAP_25.05.2022_00h00	mast cell activation involved in immune response	[5, 6]	[Group456, Group495, Group521, Group532]	5	6.32911	0.0524553	1	{Group456=0.08912718479136336, Group495=7.551456205192577E-7, Group521=0.0019261661579690248, Group532=1.97712679841487E-5}	{Group456=1.0, Group495=3.805933927417059E-4, Group521=0.8051374540310524, Group532=0.00958906497231212}	[Blk, Cplx2, Lat, Pld2, Rasgrp1]	[Adora2b, Adora3, Bik, Blk, Btk, Cbl, Cd300a, Cd84, Chga, Clnk, Cplx2, Crhr1, D6Wsu163e, Enpp3, Fcer1a, Fcer1g, Fer, Fers, Fes, Fgr, Foxf1, Gab2, Gata1, Gata2, Grp, Hmox1, Il13, Il13ra2, Il4, Il4ra, Kit, Lat, Lat2, Lilrb4a, Lyn, Milr1, Mrgpra1, Mrgpra2a, Mrgpra3, Mrgpra4, Mrgpra5, Mrgpra6, Mrgpra7, Mrgpra8, Mrgpra9, Mrgprb1, Mrgprb2, Mrgprb3, Mrgprb4, Mrgprb5, Mrgprb8, Mrgprx2, Ms4a1, Ms4a2, Nppa…	TRUE
GO:0002285	GO_BiologicalProcess-EBI-UniProt-GOA-ACAP-ARAP_25.05.2022_00h00	lymphocyte activation involved in immune response	[4, 5]	[Group282, Group495]	12	5.35714	0.0162017	1	{Group282=5.175393989550084E-4, Group495=7.551456205192577E-7}	{Group282=0.23134011133288873, Group495=3.805933927417059E-4}	[Ccr7, Cd180, Cd19, H2-Ea, Il27ra, Irf8, Klrc2, Lef1, Lgals1, Nkg7, Pglyrp2, Rag2]	[100039053, Abl1, Ada, Aicda, Anxa1, Ap1g1, Apbb1ip, Aplf, Atad5, Atp7a, Atp7b, Batf, Bcl3, Bcl6, Ccl19, Ccl20, Ccr2, Ccr6, Ccr7, Cd160, Cd180, Cd19, Cd244a, Cd28, Cd40, Cd40lg, Cd46, Cd74, Cd81, Cdh17, Ceacam1, Clcf1, Clec4d, Clec4e, Coro1a, Cracr2a, Cracr2b, Dll1, Dock10, Dock11, Eif2ak4, Enpp1, Entpd7, Eomes, Ercc1, Exo1, Exosc3, Exosc6, F2rl1, Fcer1g, Fgl2, Foxp1, Foxp3, Gadd45g, Gapt, Gata3,…	FALSE
GO:0002287	GO_BiologicalProcess-EBI-UniProt-GOA-ACAP-ARAP_25.05.2022_00h00	alpha-beta T cell activation involved in immune response	[6, 7]	[Group410, Group530]	3	3.94737	0.447841	1	{Group410=0.001786832245941626, Group530=6.924051175540767E-5}	{Group410=0.7522563755414245, Group530=0.0325430405250416}	[Ccr7, H2-Ea, Lef1]	[100039053, Anxa1, Atp7a, Atp7b, Batf, Bcl3, Bcl6, Ccl19, Ccl20, Ccr2, Ccr6, Ccr7, Cracr2a, Cracr2b, Entpd7, Eomes, Foxp1, Foxp3, Gadd45g, Gata3, Gpr183, H2-Ea, H2-M3, Hlx, Hmgb1, Ifng, Il12b, Il18, Il18r1, Il2, Il21, Il23a, Il27, Il4, Il4ra, Il6, Il6ra, Irf1, Irf4, Jak3, Lef1, Loxl3, Ly9, Malt1, Mtor, Myb, Nfkbid, Nfkbiz, Nlrp3, Otud5, Ppp1r9b, Prkcz, Ptger4, Rara, Rc3h1, Rc3h2, Relb, Ripk2, Ror…	TRUE
GO:0002292	GO_BiologicalProcess-EBI-UniProt-GOA-ACAP-ARAP_25.05.2022_00h00	T cell differentiation involved in immune response	[6, 7, 8, 9, 10, 11, 12]	[Group410, Group530]	3	3.65854	0.47009	1	{Group410=0.001786832245941626, Group530=6.924051175540767E-5}	{Group410=0.7522563755414245, Group530=0.0325430405250416}	[Ccr7, H2-Ea, Lef1]	[100039053, Anxa1, Atp7a, Atp7b, Batf, Bcl3, Bcl6, Ccl19, Ccl20, Ccr2, Ccr6, Ccr7, Cd46, Clec4d, Clec4e, Cracr2a, Cracr2b, Entpd7, Eomes, Fcer1g, Fgl2, Foxp1, Foxp3, Gadd45g, Gata3, Gpr183, H2-Ea, Hlx, Hmgb1, Ifng, Il12b, Il18, Il18r1, Il2, Il21, Il23a, Il27, Il4, Il4ra, Il6, Il6ra, Irf1, Irf4, Jak3, Lef1, Loxl3, Ly9, Malt1, Mtor, Myb, Nfkbid, Nfkbiz, Nlrp3, Otud5, Pck1, Ppp1r9b, Prkcz, Ptger4, R…	FALSE
GO:0002293	GO_BiologicalProcess-EBI-UniProt-GOA-ACAP-ARAP_25.05.2022_00h00	alpha-beta T cell differentiation involved in immune response	[7, 8, 9, 10, 11, 12, 13]	[Group410, Group530]	3	4	0.444452	1	{Group410=0.001786832245941626, Group530=6.924051175540767E-5}	{Group410=0.7522563755414245, Group530=0.0325430405250416}	[Ccr7, H2-Ea, Lef1]	[100039053, Anxa1, Atp7a, Atp7b, Batf, Bcl3, Bcl6, Ccl19, Ccl20, Ccr2, Ccr6, Ccr7, Cracr2a, Cracr2b, Entpd7, Eomes, Foxp1, Foxp3, Gadd45g, Gata3, Gpr183, H2-Ea, Hlx, Hmgb1, Ifng, Il12b, Il18, Il18r1, Il2, Il21, Il23a, Il27, Il4, Il4ra, Il6, Il6ra, Irf1, Irf4, Jak3, Lef1, Loxl3, Ly9, Malt1, Mtor, Myb, Nfkbid, Nfkbiz, Nlrp3, Otud5, Ppp1r9b, Prkcz, Ptger4, Rara, Rc3h1, Rc3h2, Relb, Ripk2, Rora, Rorc…	FALSE
GO:0002294	GO_BiologicalProcess-EBI-UniProt-GOA-ACAP-ARAP_25.05.2022_00h00	CD4-positive, alpha-beta T cell differentiation involved in immune response	[8, 9, 10, 11, 12, 13, 14]	[Group410, Group530]	3	4.05405	0.441166	1	{Group410=0.001786832245941626, Group530=6.924051175540767E-5}	{Group410=0.7522563755414245, Group530=0.0325430405250416}	[Ccr7, H2-Ea, Lef1]	[100039053, Anxa1, Atp7a, Atp7b, Batf, Bcl3, Bcl6, Ccl19, Ccl20, Ccr2, Ccr6, Ccr7, Cracr2a, Cracr2b, Entpd7, Foxp1, Foxp3, Gadd45g, Gata3, Gpr183, H2-Ea, Hlx, Hmgb1, Ifng, Il12b, Il18, Il18r1, Il2, Il21, Il23a, Il27, Il4, Il4ra, Il6, Il6ra, Irf1, Irf4, Jak3, Lef1, Loxl3, Ly9, Malt1, Mtor, Myb, Nfkbid, Nfkbiz, Nlrp3, Otud5, Ppp1r9b, Prkcz, Ptger4, Rara, Rc3h1, Rc3h2, Relb, Ripk2, Rora, Rorc, Sema4…	FALSE
GO:0002312	GO_BiologicalProcess-EBI-UniProt-GOA-ACAP-ARAP_25.05.2022_00h00	B cell activation involved in immune response	[5, 6]	[Group282, Group359, Group495]	6	6.38298	0.0340518	1	{Group282=5.175393989550084E-4, Group359=6.564306566423265E-5, Group495=7.551456205192577E-7}	{Group282=0.23134011133288873, Group359=0.030917883927853575, Group495=3.805933927417059E-4}	[Cd180, Cd19, Il27ra, Irf8, Lgals1, Rag2]	[Abl1, Ada, Aicda, Aplf, Atad5, Batf, Bcl3, Bcl6, Ccr6, Cd180, Cd19, Cd28, Cd40, Cd40lg, Cdh17, Clcf1, Dll1, Dock10, Dock11, Enpp1, Ercc1, Exo1, Exosc3, Exosc6, Foxp3, Gapt, Gpr183, Hmces, Hspd1, Icosl, Ifnb1, Ifng, Il10, Il2, Il21, Il27ra, Il4, Il6, Irf8, Itfg2, Itm2a, Kmt5b, Kmt5c, Lfng, Lgals1, Lgals8, Lig4, Lilrb4a, Mad2l2, Mfng, Mlh1, Msh2, Msh6, Nbn, Ndfip1, Nkx2-3, Notch2, Nsd2, Pagr1a, Pa…	FALSE
GO:0002313	GO_BiologicalProcess-EBI-UniProt-GOA-ACAP-ARAP_25.05.2022_00h00	mature B cell differentiation involved in immune response	[6, 7, 8, 9, 10, 11, 12, 13]	[Group282, Group359]	3	9.67742	0.0444145	1	{Group282=5.175393989550084E-4, Group359=6.564306566423265E-5}	{Group282=0.23134011133288873, Group359=0.030917883927853575}	[Irf8, Lgals1, Rag2]	[Ada, Bcl3, Bcl6, Cdh17, Dll1, Dock10, Dock11, Enpp1, Gpr183, Il10, Il2, Il21, Il6, Irf8, Itfg2, Itm2a, Lfng, Lgals1, Lgals8, Lilrb4a, Mfng, Nkx2-3, Notch2, Plcg2, Pou2af1, Ptk2b, Rag2, Spi1, St3gal1, Tnfaip3, Xbp1]	FALSE
GO:0002323	GO_BiologicalProcess-EBI-UniProt-GOA-ACAP-ARAP_25.05.2022_00h00	natural killer cell activation involved in immune response	[5, 6]	[Group423]	3	6.81818	0.102983	1	{Group423=1.3418583999289436E-5}	{Group423=0.006588524743651113}	[Klrc2, Nkg7, Pglyrp2]	[Ap1g1, Cd160, Cd244a, Coro1a, Gm13271, Gm13275, Gm13276, Gm13278, Gm13283, Gm13287, Ifna1, Ifna11, Ifna12, Ifna13, Ifna14, Ifna15, Ifna16, Ifna2, Ifna4, Ifna5, Ifna6, Ifna7, Ifna9, Ifnab, Ifnb1, Ifne, Ifnk, Ifnz, Il12b, Klrc1, Klrc2, Klrc3, Lamp1, Lgals9, Nkg7, Pglyrp1, Pglyrp2, Pglyrp3, Pglyrp4, Rab27a, Stx11, Unc13d, Vamp7, Zfp683]	FALSE
GO:0002327	GO_BiologicalProcess-EBI-UniProt-GOA-ACAP-ARAP_25.05.2022_00h00	immature B cell differentiation	[6, 7, 8, 9, 10, 11, 12]	[Group359, Group408]	3	16.6667	0.0102937	1	{Group359=6.564306566423265E-5, Group408=3.0790515099838395E-5}	{Group359=0.030917883927853575, Group408=0.014748656732822591}	[Rag1, Rag2, Spib]	[Abl1, Atm, Atp11c, Cd24a, Fnip1, Foxp1, Gm28035, Irf2bp2, Kit, Laptm5, Lrrc8a, Prkdc, Rag1, Rag2, Spi1, Spib, Syvn1, Traf3ip2]	FALSE
GO:0002335	GO_BiologicalProcess-EBI-UniProt-GOA-ACAP-ARAP_25.05.2022_00h00	mature B cell differentiation	[6, 7, 8, 9, 10, 11, 12]	[Group282, Group359, Group401]	5	12.5	0.00342727	1	{Group282=5.175393989550084E-4, Group359=6.564306566423265E-5, Group401=0.016026141138360112}	{Group282=0.23134011133288873, Group359=0.030917883927853575, Group401=1.0}	[Cd19, Dpp4, Irf8, Lgals1, Rag2]	[Ada, Bcl3, Bcl6, Cd19, Cdh17, Cmtm7, Dll1, Dock10, Dock11, Dpp4, Enpp1, Gpr183, Il10, Il2, Il21, Il2rg, Il6, Irf8, Itfg2, Itm2a, Lfng, Lgals1, Lgals8, Lilrb4a, Malt1, Mfng, Nfatc1, Nkx2-3, Notch2, Plcg2, Plcl2, Pou2af1, Pou2f2, Ptk2b, Rag2, Slamf8, Spi1, St3gal1, Tnfaip3, Xbp1]	TRUE
GO:0002361	GO_BiologicalProcess-EBI-UniProt-GOA-ACAP-ARAP_25.05.2022_00h00	CD4-positive, CD25-positive, alpha-beta regulatory T cell differentiation	[7, 8, 9, 10, 11, 12, 13, 14]	[Group336, Group530]	3	25	0.00311116	1	{Group336=0.06222063382624955, Group530=6.924051175540767E-5}	{Group336=1.0, Group530=0.0325430405250416}	[Gimap3, H2-Ea, Tox]	[Foxp3, Fut7, Gimap3, Gimap5, H2-Ea, Ifng, Il2rg, Ncor1, Pla2g2d, Rhox8, Tgfb1, Tox]	FALSE
GO:0002366	GO_BiologicalProcess-EBI-UniProt-GOA-ACAP-ARAP_25.05.2022_00h00	leukocyte activation involved in immune response	[3, 4]	[Group282, Group495, Group530]	18	5.29412	0.00455849	1	{Group282=5.175393989550084E-4, Group495=7.551456205192577E-7, Group530=6.924051175540767E-5}	{Group282=0.23134011133288873, Group495=3.805933927417059E-4, Group530=0.0325430405250416}	[Blk, Ccr7, Cd180, Cd19, Cplx2, Cx3cr1, H2-Ea, Il27ra, Irf8, Klrc2, Lat, Lef1, Lgals1, Nkg7, Pglyrp2, Pld2, Rag2, Rasgrp1]	[100039053, Abl1, Abr, Ada, Adora2b, Adora3, Aicda, Anxa1, Anxa3, Ap1g1, Apbb1ip, Aplf, Atad5, Atp7a, Atp7b, Batf, Bcl3, Bcl6, Bcr, Bik, Blk, Btk, Cbl, Ccl19, Ccl20, Ccl3, Ccr2, Ccr6, Ccr7, Cd160, Cd177, Cd180, Cd19, Cd244a, Cd28, Cd300a, Cd40, Cd40lg, Cd46, Cd74, Cd81, Cd84, Cdh17, Ceacam1, Chga, Clcf1, Clec4d, Clec4e, Clec7a, Clnk, Coro1a, Cplx2, Cracr2a, Cracr2b, Crhr1, Cx3cr1, D6Wsu163e, Dll1…	FALSE
GO:0002367	GO_BiologicalProcess-EBI-UniProt-GOA-ACAP-ARAP_25.05.2022_00h00	cytokine production involved in immune response	[3, 6]	[Group484, Group513, Group530]	7	5.46875	0.0471654	1	{Group484=1.573749650182343E-6, Group513=0.0016498561875535277, Group530=6.924051175540767E-5}	{Group484=7.900223243915362E-4, Group513=0.6995390235226957, Group530=0.0325430405250416}	[Cd96, Epx, Gimap3, Mif, P2rx7, Prg2, Tlr9]	[Acp5, Angpt1, Apoa1, Apoa2, Arg1, Arid5a, Atg5, Atg9a, Axl, B2m, Bcl6, Bst2, Card9, Casp1, Casp4, Ccl20, Ccr2, Cd160, Cd226, Cd36, Cd55, Cd55b, Cd74, Cd81, Cd96, Clec7a, Clic1, Clnk, Cuedc2, Ddx1, Ddx21, Ddx58, Dennd1b, Dhx36, Epx, F2rl1, Fcer1a, Fcer1g, Ffar2, Ffar3, Foxp3, Fzd5, Gata3, Gimap3, Gimap5, Gprc5b, Hfe, Hk1, Hmox1, Ifnb1, Ifng, Il10, Il18, Il18r1, Il1b, Il1r1, Il21, Il4, Il6, Inava,…	TRUE
GO:0002377	GO_BiologicalProcess-EBI-UniProt-GOA-ACAP-ARAP_25.05.2022_00h00	immunoglobulin production	[3, 6]	[Group309, Group377, Group410, Group416, Group484, Group514, Group530]	5	4.23729	0.233021	1	{Group309=0.06111638472513421, Group377=0.005325919775128338, Group410=0.001786832245941626, Group416=2.2116749841486462E-4, Group484=1.573749650182343E-6, Group514=7.352428266965849E-6, Group530=6.924051175540767E-5}	{Group309=1.0, Group377=1.0, Group410=0.7522563755414245, Group416=0.10107354677559313, Group484=7.900223243915362E-4, Group514=0.003646804420415061, Group530=0.0325430405250416}	[Cd22, H2-Ab1, Ighd, Il27ra, Tlr9]	[Aicda, Aplf, Atad5, Batf, Bcl6, Btk, Ccr6, Cd22, Cd27, Cd28, Cd37, Cd40, Cd40lg, Cd86, Cgas, Clcf1, Ctnnbl1, Cyren, Dnajb9, Ephb2, Ercc1, Exo1, Exosc3, Exosc6, Ezh2, Fcgr2b, Foxp1, Foxp3, Gpi1, H2-Ab1, Hmces, Hpx, Hspd1, Icosl, Ifng, Ighd, Ighm, Il10, Il13, Il13ra2, Il2, Il21, Il27ra, Il33, Il4, Il4ra, Il5, Il6, Kmt5b, Kmt5c, Lig4, Lilrb4a, Mad2l2, Mcm3ap, Mlh1, Msh2, Msh3, Msh6, Mzb1, Nbn, Ndfi…	TRUE
GO:0002396	GO_BiologicalProcess-EBI-UniProt-GOA-ACAP-ARAP_25.05.2022_00h00	MHC protein complex assembly	[6]	[Group520]	5	33.3333	2.65314e-05	0.038046	{Group520=5.827225961116661E-8}	{Group520=2.9718852401694973E-5}	[H2-Aa, H2-Ab1, H2-Ea, H2-Eb1, H2-Ob]	[B2m, Calr, H2-Aa, H2-Ab1, H2-DMa, H2-DMb1, H2-DMb2, H2-Ea, H2-Eb1, H2-Eb2, H2-Oa, H2-Ob, Pdia3, Tapbp, Tapbpl]	FALSE
GO:0002399	GO_BiologicalProcess-EBI-UniProt-GOA-ACAP-ARAP_25.05.2022_00h00	MHC class II protein complex assembly	[7]	[Group520]	5	45.4545	4.44535e-06	0.00647687	{Group520=5.827225961116661E-8}	{Group520=2.9718852401694973E-5}	[H2-Aa, H2-Ab1, H2-Ea, H2-Eb1, H2-Ob]	[B2m, H2-Aa, H2-Ab1, H2-DMa, H2-DMb1, H2-DMb2, H2-Ea, H2-Eb1, H2-Eb2, H2-Oa, H2-Ob]	FALSE
GO:0002407	GO_BiologicalProcess-EBI-UniProt-GOA-ACAP-ARAP_25.05.2022_00h00	dendritic cell chemotaxis	[4, 5, 6, 7]	[Group490, Group514, Group522, Group529]	3	12	0.0254237	1	{Group490=7.527632809564277E-5, Group514=7.352428266965849E-6, Group522=8.421277002367E-10, Group529=6.109312721796342E-8}	{Group490=0.035304597876856456, Group514=0.003646804420415061, Group522=4.3622214872261056E-7, Group529=3.109640175394338E-5}	[Arhgef5, C1qbp, Ccr7]	[100039053, 65956, Ano6, Arhgef5, C1qbp, Calr, Ccl19, Ccl21a, Ccl21b, Ccl21d, Ccr6, Ccr7, Gas6, Gm10591, Gm13304, Gpr183, Il12a, Retnlg, Slamf1, Slamf8, Slamf9, Spi1, Tnfsf18, Trpm2, Trpm4]	TRUE
GO:0002429	GO_BiologicalProcess-EBI-UniProt-GOA-ACAP-ARAP_25.05.2022_00h00	immune response-activating cell surface receptor signaling pathway	[4, 5, 6, 7, 8]	[Group342, Group357, Group500, Group530]	18	5.01393	0.0064594	1	{Group342=0.07393837665317193, Group357=3.4171557642330173E-10, Group500=2.1259132339543937E-4, Group530=6.924051175540767E-5}	{Group342=1.0, Group357=1.773503841636936E-7, Group500=0.09757941743850668, Group530=0.0325430405250416}	[Blk, Ccr7, Cd19, Cd22, Cd3e, Cd8a, Clec4n, Ifi205, Ighd, Ighv1-31, Igll1, Klrc2, Klri2, Klrk1, Themis, Thy1, Trbc1, Trbc2]	[Abl1, Ada, Appl1, Appl2, Bag6, Bax, Bcar1, Bcl10, Bcl2, Bcl2a1d, Bik, Blk, Blnk, Bmx, Braf, Braf-rs1, Btk, Btn1a1, Btn2a2, Btnl1, Btnl10, Btnl2, Btnl4, Btnl6, Btnl9, C3ar1, C5ar1, C5ar2, Cacnb3, Cacnb4, Card11, Carmil2, Cblb, Ccr7, Cd160, Cd19, Cd22, Cd226, Cd247, Cd276, Cd28, Cd300a, Cd38, Cd3e, Cd47, Cd79a, Cd79b, Cd81, Cd8a, Ceacam1, Clec2i, Clec4n, Clec7a, Cmklr1, Cmtm3, Cr1l, Cr2, Crkl, Csk…	TRUE
GO:0002437	GO_BiologicalProcess-EBI-UniProt-GOA-ACAP-ARAP_25.05.2022_00h00	inflammatory response to antigenic stimulus	[3, 5]	[Group238, Group529]	5	6.09756	0.0597527	1	{Group238=0.017368772298317018, Group529=6.109312721796342E-8}	{Group238=1.0, Group529=3.109640175394338E-5}	[Ahcy, Ccr7, Elane, Il31ra, Rasgrp1]	[A2m, Adcyap1, Ahcy, Ak7, Bdkrb2, Btk, C3, Ccr2, Ccr7, Cd24a, Cd28, Cd6, Cd68, Cd81, Cnr1, Cxcr2, Cysltr1, Elane, Enpp1, Ephb6, Ext1, Fcer1a, Fcer1g, Fcgr1, Fcgr2b, Fcgr3, Fut7, Gata3, Gm37013, Gpr17, Gpx1, Gpx2, Hmgb2, Icam1, Ighg1, Ighg2a, Ighg2b, Il10, Il12b, Il1f10, Il1rn, Il20rb, Il25, Il2ra, Il31ra, Il36a, Il36b, Il36g, Il36rn, Il5ra, Kars, Lilrb4a, Lta, Mkrn2, Mydgf, Nlrp6, Nod2, Notch1, N…	TRUE
GO:0002438	GO_BiologicalProcess-EBI-UniProt-GOA-ACAP-ARAP_25.05.2022_00h00	acute inflammatory response to antigenic stimulus	[4, 6]	[Group238, Group529]	3	7.5	0.0826599	1	{Group238=0.017368772298317018, Group529=6.109312721796342E-8}	{Group238=1.0, Group529=3.109640175394338E-5}	[Ccr7, Elane, Il31ra]	[A2m, Adcyap1, Bdkrb2, Btk, C3, Ccr7, Cd6, Cnr1, Cxcr2, Elane, Ephb6, Ext1, Fcer1a, Fcer1g, Fcgr1, Fcgr2b, Fcgr3, Fut7, Gata3, Gm37013, Icam1, Ighg1, Ighg2a, Ighg2b, Il20rb, Il31ra, Nlrp6, Npy, Npy5r, Olfr48, Oprm1, Park7, Pcdha4, Pla2g2d, Ppp1r9b, Pzp, Selenos, Serpinb9, Spn, Zp3]	FALSE
GO:0002440	GO_BiologicalProcess-EBI-UniProt-GOA-ACAP-ARAP_25.05.2022_00h00	production of molecular mediator of immune response	[2, 5]	[Group377, Group397, Group416, Group421, Group484, Group513, Group514, Group530]	12	4.89796	0.0373899	1	{Group377=0.005325919775128338, Group397=2.3971765852552044E-8, Group416=2.2116749841486462E-4, Group421=3.6647967933410627E-9, Group484=1.573749650182343E-6, Group513=0.0016498561875535277, Group514=7.352428266965849E-6, Group530=6.924051175540767E-5}	{Group377=1.0, Group397=1.2297515882359198E-5, Group416=0.10107354677559313, Group421=1.8910351453639884E-6, Group484=7.900223243915362E-4, Group513=0.6995390235226957, Group514=0.003646804420415061, Group530=0.0325430405250416}	[Cd22, Cd96, Elane, Epx, Gimap3, H2-Ab1, Ighd, Il27ra, Mif, P2rx7, Prg2, Tlr9]	[Acp5, Aicda, Angpt1, Aplf, Apoa1, Apoa2, Arg1, Arid5a, Atad5, Atg5, Atg9a, Axl, B2m, Batf, Bcl6, Bst2, Btk, Card9, Casp1, Casp4, Ccl20, Ccr2, Ccr6, Cd160, Cd22, Cd226, Cd244a, Cd27, Cd28, Cd36, Cd37, Cd40, Cd40lg, Cd55, Cd55b, Cd74, Cd81, Cd86, Cd96, Cgas, Clcf1, Clec7a, Clic1, Clnk, Ctnnbl1, Cuedc2, Cyren, Ddx1, Ddx21, Ddx58, Dennd1b, Dhx36, Dnajb9, Elane, Ephb2, Epx, Ercc1, Evpl, Exo1, Exosc3,…	TRUE
GO:0002443	GO_BiologicalProcess-EBI-UniProt-GOA-ACAP-ARAP_25.05.2022_00h00	leukocyte mediated immunity	[3]	[Group481, Group510, Group522, Group530]	36	6.1017	1.85191e-06	0.0027112	{Group481=1.6725234490066368E-7, Group510=1.4026351941389428E-4, Group522=8.421277002367E-10, Group530=6.924051175540767E-5}	{Group481=8.462968651973583E-5, Group510=0.06494200948863306, Group522=4.3622214872261056E-7, Group530=0.0325430405250416}	[Ace, Blk, C1qa, C1qb, C1qbp, C1qc, Ccl2, Cd19, Cd2, Cd8a, Cd96, Cplx2, Ctsg, Cx3cr1, Dpp4, Elane, Gimap3, H2-Ab1, H2-Ea, Igf2, Ighd, Ighv1-31, Igll1, Il27ra, Il7r, Klrc2, Klri2, Klrk1, Lat, Nkg7, P2rx7, Pld2, Rasgrp1, Tlr9, Trbc1, Trbc2]	[AI182371, Abr, Ace, Adora2b, Adora3, Ager, Ahr, Aicda, Aire, Anxa3, Ap1g1, Aplf, Arg1, Arid5a, Arl8b, Arrb2, Atad5, B2m, Batf, Bcl10, Bcl3, Bcl6, Bcr, Bik, Blk, Bst2, Btk, C1qa, C1qb, C1qbp, C1qc, C1ra, C1rb, C1rl, C1s1, C1s2, C2, C3, C4a, C4b, C4bp, C6, C7, C8a, C8b, C8g, C9, Cadm1, Card9, Cbl, Ccl2, Ccl20, Ccl3, Ccr2, Ccr6, Cd160, Cd177, Cd19, Cd1d1, Cd1d2, Cd2, Cd226, Cd24a, Cd28, Cd300a, Cd3…	TRUE
GO:0002444	GO_BiologicalProcess-EBI-UniProt-GOA-ACAP-ARAP_25.05.2022_00h00	myeloid leukocyte mediated immunity	[4]	[Group350, Group495]	9	6.29371	0.011646	1	{Group350=0.007686033129685377, Group495=7.551456205192577E-7}	{Group350=1.0, Group495=3.805933927417059E-4}	[Ace, Blk, Cplx2, Ctsg, Cx3cr1, Elane, Lat, Pld2, Rasgrp1]	[Abr, Ace, Adora2b, Adora3, Anxa3, Arg1, Bcr, Bik, Blk, Btk, C3, Card9, Cbl, Ccl3, Ccr2, Cd177, Cd300a, Cd300lb, Cd84, Chga, Clnk, Cplx2, Crhr1, Ctsg, Cx3cr1, Cxcl1, Cxcl5, D6Wsu163e, Ddx1, Ddx21, Ddx58, Dhx36, Dnase1, Dnase1l3, Elane, F2, F2rl1, Fcer1a, Fcer1g, Fcgr1, Fcgr3, Fer, Fers, Fes, Fgr, Foxf1, Gab2, Gata1, Gata2, Grp, Hmox1, Ighg1, Ighg2a, Ighg2b, Il13, Il13ra2, Il4, Il4ra, Irak4, Itgam…	FALSE
GO:0002446	GO_BiologicalProcess-EBI-UniProt-GOA-ACAP-ARAP_25.05.2022_00h00	neutrophil mediated immunity	[5]	[Group350, Group419, Group495]	3	6.52174	0.113814	1	{Group350=0.007686033129685377, Group419=0.08809052170974375, Group495=7.551456205192577E-7}	{Group350=1.0, Group419=1.0, Group495=3.805933927417059E-4}	[Ace, Ctsg, Elane]	[Abr, Ace, Anxa3, Arg1, Bcr, Card9, Cd177, Cd300lb, Ctsg, Cxcl1, Cxcl5, Dnase1, Dnase1l3, Elane, F2, F2rl1, Irak4, Itgam, Itgb2, Itgb2l, Jagn1, Kmt2e, Lypd10, Lypd11, Lyst, Myd88, Myo1f, Ncf1, Nlrp6, Pikfyve, Pomc, Pram1, Ptafr, Rpl3, Scnn1b, Spi1, Stx11, Stxbp2, Stxbp3, Syk, Tinagl1, Trem1, Trem3, Tusc2, Vamp7, Wdr1]	TRUE
GO:0002448	GO_BiologicalProcess-EBI-UniProt-GOA-ACAP-ARAP_25.05.2022_00h00	mast cell mediated immunity	[5]	[Group456, Group495, Group521, Group532]	5	6.41026	0.050145	1	{Group456=0.08912718479136336, Group495=7.551456205192577E-7, Group521=0.0019261661579690248, Group532=1.97712679841487E-5}	{Group456=1.0, Group495=3.805933927417059E-4, Group521=0.8051374540310524, Group532=0.00958906497231212}	[Blk, Cplx2, Lat, Pld2, Rasgrp1]	[Adora2b, Adora3, Bik, Blk, Btk, Cbl, Cd300a, Cd84, Chga, Clnk, Cplx2, Crhr1, D6Wsu163e, Fcer1a, Fcer1g, Fer, Fers, Fes, Fgr, Foxf1, Gab2, Gata1, Gata2, Grp, Hmox1, Il13, Il13ra2, Il4, Il4ra, Kit, Lat, Lat2, Lyn, Milr1, Mrgpra1, Mrgpra2a, Mrgpra3, Mrgpra4, Mrgpra5, Mrgpra6, Mrgpra7, Mrgpra8, Mrgpra9, Mrgprb1, Mrgprb2, Mrgprb3, Mrgprb4, Mrgprb5, Mrgprb8, Mrgprx2, Ms4a1, Ms4a2, Ndst2, Nppa, Nppc, N…	FALSE
GO:0002449	GO_BiologicalProcess-EBI-UniProt-GOA-ACAP-ARAP_25.05.2022_00h00	lymphocyte mediated immunity	[4]	[Group481, Group510, Group530]	26	5.65217	0.000236189	0.321689	{Group481=1.6725234490066368E-7, Group510=1.4026351941389428E-4, Group530=6.924051175540767E-5}	{Group481=8.462968651973583E-5, Group510=0.06494200948863306, Group530=0.0325430405250416}	[C1qa, C1qb, C1qbp, C1qc, Cd19, Cd2, Cd8a, Cd96, Dpp4, Gimap3, H2-Ab1, H2-Ea, Igf2, Ighd, Ighv1-31, Igll1, Il27ra, Il7r, Klrc2, Klri2, Klrk1, Nkg7, P2rx7, Rasgrp1, Trbc1, Trbc2]	[AI182371, Ager, Ahr, Aicda, Aire, Ap1g1, Aplf, Arg1, Arid5a, Arl8b, Arrb2, Atad5, B2m, Batf, Bcl10, Bcl3, Bcl6, Btk, C1qa, C1qb, C1qbp, C1qc, C1ra, C1rb, C1rl, C1s1, C1s2, C2, C3, C4a, C4b, C4bp, C6, C7, C8a, C8b, C8g, C9, Cadm1, Card9, Ccl20, Ccr2, Ccr6, Cd160, Cd19, Cd1d1, Cd1d2, Cd2, Cd226, Cd24a, Cd28, Cd40, Cd40lg, Cd46, Cd55, Cd55b, Cd70, Cd74, Cd81, Cd8a, Cd96, Cdh17, Ceacam1, Cebpg, Cfb,…	FALSE
GO:0002455	GO_BiologicalProcess-EBI-UniProt-GOA-ACAP-ARAP_25.05.2022_00h00	humoral immune response mediated by circulating immunoglobulin	[4, 7]	[Group510, Group530]	10	5.26316	0.0322585	1	{Group510=1.4026351941389428E-4, Group530=6.924051175540767E-5}	{Group510=0.06494200948863306, Group530=0.0325430405250416}	[C1qa, C1qb, C1qbp, C1qc, Gimap3, Ighd, Ighv1-31, Igll1, Trbc1, Trbc2]	[AI182371, Bcl3, C1qa, C1qb, C1qbp, C1qc, C1ra, C1rb, C1rl, C1s1, C1s2, C2, C3, C4a, C4b, C4bp, C6, C7, C8a, C8b, C8g, C9, Cd46, Cd55, Cd55b, Cd81, Cfb, Cfi, Cr1l, Cr2, Crip2, Crp, Csmd3, Cxcl10, Exo1, Fcer2a, Fcgr2b, Foxj1, Gimap3, Gimap5, Hc, Hpx, Igh-VJ558, Igha, Ighd, Ighg, Ighg1, Ighg2a, Ighg2b, Ighg2c, Ighg3, Ighm, Ighv1-11, Ighv1-12, Ighv1-15, Ighv1-16, Ighv1-18, Ighv1-19, Ighv1-20, Ighv1-…	FALSE
GO:0002456	GO_BiologicalProcess-EBI-UniProt-GOA-ACAP-ARAP_25.05.2022_00h00	T cell mediated immunity	[5]	[Group370, Group421, Group483, Group530]	5	3.90625	0.388553	1	{Group370=1.8866366201274645E-5, Group421=3.6647967933410627E-9, Group483=4.809876925361916E-8, Group530=6.924051175540767E-5}	{Group370=0.009169053973819478, Group421=1.8910351453639884E-6, Group483=2.457847108859939E-5, Group530=0.0325430405250416}	[Cd8a, Dpp4, H2-Ea, Il7r, P2rx7]	[Ager, Ahr, Aire, Arg1, Arid5a, B2m, Ccl20, Ccr2, Cd1d1, Cd1d2, Cd24a, Cd46, Cd55, Cd55b, Cd70, Cd81, Cd8a, Cdh17, Ceacam1, Clec4g, Clic1, Cr1l, Ctsc, Ctsh, Cyrib, Dennd1b, Dpp4, Dusp22, Emp2, Ephb6, Fadd, Fbxo38, Foxp3, Fut7, Fzd5, Gata3, Gfus, Gm11127, Gzmb, Gzmm, H2-Bl, H2-D1, H2-Ea, H2-K1, H2-K2, H2-M3, H2-Q1, H2-Q10, H2-Q2, H2-Q4, H2-Q6, H2-Q9, H2-T23, Hfe, Hmgb1, Hprt, Hspa8, Hspd1, Icam1, …	FALSE
GO:0002460	GO_BiologicalProcess-EBI-UniProt-GOA-ACAP-ARAP_25.05.2022_00h00	adaptive immune response based on somatic recombination of immune receptors built from immunoglobulin superfamily domains	[4]	[Group397, Group421, Group483, Group510, Group530]	23	5.02183	0.00236836	1	{Group397=2.3971765852552044E-8, Group421=3.6647967933410627E-9, Group483=4.809876925361916E-8, Group510=1.4026351941389428E-4, Group530=6.924051175540767E-5}	{Group397=1.2297515882359198E-5, Group421=1.8910351453639884E-6, Group483=2.457847108859939E-5, Group510=0.06494200948863306, Group530=0.0325430405250416}	[Bach2, C1qa, C1qb, C1qbp, C1qc, Ccr7, Cd19, Cd4, Cd8a, Clec4n, Dpp4, Gimap3, H2-Ab1, H2-Ea, Ighd, Ighv1-31, Igll1, Il27ra, Il7r, Lef1, P2rx7, Trbc1, Trbc2]	[100039053, AI182371, Ada, Adam17, Ager, Ahr, Aicda, Aire, Anxa1, Aplf, Arg1, Arid5a, Atad5, B2m, Bach2, Batf, Bcl10, Bcl3, Bcl6, Btk, C1qa, C1qb, C1qbp, C1qc, C1ra, C1rb, C1rl, C1s1, C1s2, C2, C3, C3ar1, C4a, C4b, C4bp, C6, C7, C8a, C8b, C8g, C9, Card9, Ccl19, Ccl20, Ccr2, Ccr6, Ccr7, Cd19, Cd1d1, Cd1d2, Cd226, Cd24a, Cd274, Cd28, Cd4, Cd40, Cd40lg, Cd46, Cd55, Cd55b, Cd70, Cd74, Cd81, Cd8a, Cdh…	FALSE
GO:0002468	GO_BiologicalProcess-EBI-UniProt-GOA-ACAP-ARAP_25.05.2022_00h00	dendritic cell antigen processing and presentation	[3]	[Group520, Group530]	3	15.7895	0.0119943	1	{Group520=5.827225961116661E-8, Group530=6.924051175540767E-5}	{Group520=2.9718852401694973E-5, Group530=0.0325430405250416}	[Ccr7, Clec4a1, H2-Ea]	[100039053, Ccl19, Ccl21a, Ccr7, Cd68, Cd74, Clec4a1, Clec4a2, Clec4a3, Clec4a4, Clec4b1, Fcgr4, Fgl2, H2-Ea, Nod1, Nod2, Slc11a1, Thbs1, Washc1]	FALSE
GO:0002478	GO_BiologicalProcess-EBI-UniProt-GOA-ACAP-ARAP_25.05.2022_00h00	antigen processing and presentation of exogenous peptide antigen	[4]	[Group520, Group530]	6	14.2857	0.000665254	0.868822	{Group520=5.827225961116661E-8, Group530=6.924051175540767E-5}	{Group520=2.9718852401694973E-5, Group530=0.0325430405250416}	[Clec4a1, H2-Aa, H2-Ab1, H2-Ea, H2-Eb1, H2-Ob]	[B2m, Cd74, Clec4a1, Clec4a2, Clec4a3, Clec4a4, Clec4b1, Ctse, Ctss, Fcer1g, Fcgr1, Fcgr2b, Fcgr3, Gm11127, H2-Aa, H2-Ab1, H2-Bl, H2-D1, H2-DMa, H2-DMb1, H2-DMb2, H2-Ea, H2-Eb1, H2-Eb2, H2-K1, H2-K2, H2-M3, H2-Oa, H2-Ob, H2-Q10, H2-Q2, H2-Q6, H2-T23, Ifi30, LOC547349, Mfsd6, Pikfyve, Tap1, Tap2, Tapbp, Traf6, Unc93b1]	FALSE
GO:0002495	GO_BiologicalProcess-EBI-UniProt-GOA-ACAP-ARAP_25.05.2022_00h00	antigen processing and presentation of peptide antigen via MHC class II	[4]	[Group520]	5	20.8333	0.00031016	0.418096	{Group520=5.827225961116661E-8}	{Group520=2.9718852401694973E-5}	[H2-Aa, H2-Ab1, H2-Ea, H2-Eb1, H2-Ob]	[B2m, Cd74, Ctse, Ctss, Fcer1g, Fcgr2b, H2-Aa, H2-Ab1, H2-DMa, H2-DMb1, H2-DMb2, H2-Ea, H2-Eb1, H2-Eb2, H2-Oa, H2-Ob, Ifi30, Marchf1, Marchf8, Pikfyve, Pycard, Traf6, Trem2, Unc93b1]	FALSE
GO:0002501	GO_BiologicalProcess-EBI-UniProt-GOA-ACAP-ARAP_25.05.2022_00h00	peptide antigen assembly with MHC protein complex	[4, 6, 7]	[Group520]	5	33.3333	2.65314e-05	0.038046	{Group520=5.827225961116661E-8}	{Group520=2.9718852401694973E-5}	[H2-Aa, H2-Ab1, H2-Ea, H2-Eb1, H2-Ob]	[B2m, Calr, H2-Aa, H2-Ab1, H2-DMa, H2-DMb1, H2-DMb2, H2-Ea, H2-Eb1, H2-Eb2, H2-Oa, H2-Ob, Pdia3, Tapbp, Tapbpl]	FALSE
GO:0002503	GO_BiologicalProcess-EBI-UniProt-GOA-ACAP-ARAP_25.05.2022_00h00	peptide antigen assembly with MHC class II protein complex	[5, 7, 8]	[Group520]	5	45.4545	4.44535e-06	0.00647687	{Group520=5.827225961116661E-8}	{Group520=2.9718852401694973E-5}	[H2-Aa, H2-Ab1, H2-Ea, H2-Eb1, H2-Ob]	[B2m, H2-Aa, H2-Ab1, H2-DMa, H2-DMb1, H2-DMb2, H2-Ea, H2-Eb1, H2-Eb2, H2-Oa, H2-Ob]	FALSE
GO:0002504	GO_BiologicalProcess-EBI-UniProt-GOA-ACAP-ARAP_25.05.2022_00h00	antigen processing and presentation of peptide or polysaccharide antigen via MHC class II	[3]	[Group520]	5	19.2308	0.000460108	0.610103	{Group520=5.827225961116661E-8}	{Group520=2.9718852401694973E-5}	[H2-Aa, H2-Ab1, H2-Ea, H2-Eb1, H2-Ob]	[Arl8b, B2m, Cd74, Ctse, Ctss, Fcer1g, Fcgr2b, H2-Aa, H2-Ab1, H2-DMa, H2-DMb1, H2-DMb2, H2-Ea, H2-Eb1, H2-Eb2, H2-Oa, H2-Ob, Ifi30, Marchf1, Marchf8, Pikfyve, Pycard, Thbs1, Traf6, Trem2, Unc93b1]	FALSE
GO:0002507	GO_BiologicalProcess-EBI-UniProt-GOA-ACAP-ARAP_25.05.2022_00h00	tolerance induction	[2, 3, 5, 6]	[Group297, Group342, Group401, Group413, Group496, Group500, Group530]	3	9.09091	0.051943	1	{Group297=0.002062067872209805, Group342=0.07393837665317193, Group401=0.016026141138360112, Group413=1.0843637923709402E-5, Group496=2.8111293563398546E-4, Group500=2.1259132339543937E-4, Group530=6.924051175540767E-5}	{Group297=0.8557581669670691, Group342=1.0, Group401=1.0, Group413=0.0053459134963887356, Group496=0.1273441598421954, Group500=0.09757941743850668, Group530=0.0325430405250416}	[Blk, Ccr7, Cd3e]	[Acod1, Aire, Bik, Blk, C3ar1, Cblb, Ccr4, Ccr7, Cd274, Cd3e, Cd86, Clic1, Foxj1, Foxp3, Havcr2, Hmgb1, Icos, Ido1, Il2ra, Irak3, Itch, Lilrb4a, Lilrb4b, Lyn, Marchf7, Noct, Pdcd1, Phlpp1, Runx1, Tgfb1, Tgfbr2, Tnfaip3, Xkr8]	TRUE
GO:0002520	GO_BiologicalProcess-EBI-UniProt-GOA-ACAP-ARAP_25.05.2022_00h00	immune system development	[2, 4, 5]	[Group378, Group455, Group504, Group530]	53	4.43886	0.000100401	0.14036	{Group378=1.743988691307934E-4, Group455=1.6853889163785028E-4, Group504=3.804206927661227E-6, Group530=6.924051175540767E-5}	{Group378=0.08022347980016496, Group455=0.07769642904504898, Group504=0.0018944950499752912, Group530=0.0325430405250416}	[Ace, Bcl11b, Blk, C1qc, Ccl5, Ccr7, Cd19, Cd34, Cd3e, Cd4, Cd83, Cd8a, Dab2, Dock7, Dpp4, Ear1, Epha2, Fgf3, Flt3, Gimap3, Gpatch4, H2-Aa, H2-Ab1, H2-Ea, Hoxa9, Ighd, Il27ra, Il31ra, Il7r, Irf8, Lef1, Lgals1, Mafb, Mecom, Meis1, Mllt3, Myc, Pdgfb, Pglyrp2, Prtn3, Rag1, Rag2, Rasgrp1, Sh3rf1, Slc11a2, Sox12, Sox4, Spib, Themis, Tlr9, Tox, Trim58, Vpreb1]	[100039053, 3830403N18Rik, 4930474N05Rik, 65956, Abca15, Abcb10, Abi1, Abl1, Abl2, Ace, Acin1, Acod1, Acp6, Actb, Actl6a, Actl6b, Actn1, Acvr1b, Acvr2a, Ada, Adam17, Adam8, Adar, Add1, Add2, Adgrf4, Adgrf5, Adgrg3, Adipoq, Adrm1, Ager, Agpat5, Ahctf1, Ahr, Ahsp, Aicda, Aire, Alas1, Alas2, Ambra1, Angpt1, Angpt2, Ank1, Ankle1, Ankrd54, Anln, Anxa1, Anxa2, Ap2a2, Ap3b1, Ap3d1, Apc, Apcs, Aplf, Apob…	FALSE
GO:0002521	GO_BiologicalProcess-EBI-UniProt-GOA-ACAP-ARAP_25.05.2022_00h00	leukocyte differentiation	[4, 5, 6, 7, 8]	[Group359, Group455, Group530]	36	5.24017	6.28352e-05	0.0891004	{Group359=6.564306566423265E-5, Group455=1.6853889163785028E-4, Group530=6.924051175540767E-5}	{Group359=0.030917883927853575, Group455=0.07769642904504898, Group530=0.0325430405250416}	[Bcl11b, Blk, C1qc, Ccl5, Ccr7, Cd19, Cd3e, Cd4, Cd83, Cd8a, Dpp4, Epha2, Flt3, Gimap3, H2-Aa, H2-Ab1, H2-Ea, Il31ra, Il7r, Irf8, Lef1, Lgals1, Mafb, Myc, Pglyrp2, Prtn3, Rag1, Rag2, Rasgrp1, Sh3rf1, Sox12, Sox4, Spib, Themis, Tlr9, Tox]	[100039053, Abl1, Abl2, Acin1, Actb, Actl6a, Actl6b, Ada, Adam17, Adam8, Adgrg3, Adipoq, Adrm1, Ager, Ahr, Aire, Ambra1, Ankle1, Anxa1, Anxa2, Ap3b1, Ap3d1, Apc, Apcs, App, Arid1a, Arid1b, Arid2, Armc5, Asxl2, Atf2, Atg5, Atm, Atp11c, Atp6ap1, Atp7a, Atp7b, Axl, Azi2, Azin2, B2m, Bad, Bak1, Bap1, Batf, Batf2, Batf3, Bax, Bcl11a, Bcl11b, Bcl2, Bcl2a1d, Bcl3, Bcl6, Bik, Blk, Blm, Bmi1, Bmp4, Braf, …	TRUE
GO:0002526	GO_BiologicalProcess-EBI-UniProt-GOA-ACAP-ARAP_25.05.2022_00h00	acute inflammatory response	[5]	[Group238, Group529]	8	5.92593	0.0233198	1	{Group238=0.017368772298317018, Group529=6.109312721796342E-8}	{Group238=1.0, Group529=3.109640175394338E-5}	[Ccl5, Ccr5, Ccr7, Cd163, Elane, Il31ra, Saa3, Tfr2]	[A2m, Acvr1, Adam8, Adcyap1, Adora1, Adra2a, Ahsg, Alox5, Alox5ap, Ano6, Aoc3, Ash1l, Ass1, B4galt1, Bdkrb2, Btk, C2cd4a, C2cd4b, C3, Casp6, Ccl5, Ccr5, Ccr7, Cd163, Cd6, Cnr1, Crip2, Crp, Ctnnbip1, Cxcl1, Cxcr2, Defb1, Dnase1, Dnase1l3, Ednrb, Eif2ak1, Elane, Ephb6, Epo, Ext1, F12, F2, F3, F8, Fcer1a, Fcer1g, Fcgr1, Fcgr2b, Fcgr3, Ffar2, Ffar3, Fn1, Fut7, Gata3, Gm37013, Gstp1, Hfe, Hp, Hpse, Ic…	FALSE
GO:0002544	GO_BiologicalProcess-EBI-UniProt-GOA-ACAP-ARAP_25.05.2022_00h00	chronic inflammatory response	[5]	[Group497, Group529]	3	13.0435	0.0203265	1	{Group497=1.6077192401750095E-6, Group529=6.109312721796342E-8}	{Group497=8.054673393276798E-4, Group529=3.109640175394338E-5}	[Ahcy, Ccl2, Cx3cr1]	[Adora2b, Ahcy, Camp, Ccl11, Ccl2, Cx3cr1, Cyp19a1, Foxp3, Gja1, Gm5849, Ido1, Il10, Il4, Lta, Pde5a, S100a9, Thbs1, Tnf, Tnfaip3, Unc13d, Vamp5, Vcam1, Vnn1]	FALSE
GO:0002548	GO_BiologicalProcess-EBI-UniProt-GOA-ACAP-ARAP_25.05.2022_00h00	monocyte chemotaxis	[4, 6, 7]	[Group371, Group419, Group433, Group449, Group456, Group465, Group511, Group529]	6	9.09091	0.00687652	1	{Group371=0.07233949952013279, Group419=0.08809052170974375, Group433=0.16336630204291333, Group449=0.09219395449434736, Group456=0.08912718479136336, Group465=0.3087382633322586, Group511=5.100507196057055E-4, Group529=6.109312721796342E-8}	{Group371=1.0, Group419=1.0, Group433=1.0, Group449=1.0, Group456=1.0, Group465=1.0, Group511=0.22901277310296175, Group529=3.109640175394338E-5}	[Ccl2, Ccl5, Ccl9, Ctsg, Cx3cr1, Pdgfb]	[100039053, 65956, Aif1, Ano6, Anxa1, App, Calca, Ccl1, Ccl11, Ccl12, Ccl17, Ccl19, Ccl2, Ccl20, Ccl21a, Ccl21b, Ccl21d, Ccl22, Ccl24, Ccl25, Ccl26, Ccl3, Ccl4, Ccl5, Ccl6, Ccl7, Ccl8, Ccl9, Ccn3, Ccr1, Ccr1l1, Ccr2, Creb3, Ctsg, Cx3cl1, Cx3cr1, Cxcl10, Cxcl12, Cxcl17, Defb25, Dusp1, Flt1, Gm10591, Gm13304, Grem1, Hmgb1, Lgals3, Lgmn, Lyn, Mospd2, Msmp, Myo9b, Nbl1, Ninj1, Pdgfb, Pla2g7, Ptpro, R…	TRUE
GO:0002562	GO_BiologicalProcess-EBI-UniProt-GOA-ACAP-ARAP_25.05.2022_00h00	somatic diversification of immune receptors via germline recombination within a single locus	[3, 4, 6, 7, 8, 9]	[Group307, Group408, Group410, Group466, Group501]	5	6.41026	0.050145	1	{Group307=0.021209481900718325, Group408=3.0790515099838395E-5, Group410=0.001786832245941626, Group466=2.1368836953697346E-5, Group501=1.2728792284967655E-4}	{Group307=1.0, Group408=0.014748656732822591, Group410=0.7522563755414245, Group466=0.010342517085589515, Group501=0.05906159620224992}	[Bcl11b, Il27ra, Lef1, Rag1, Rag2]	[Aicda, Aplf, Atad5, Atm, Batf, Bcl11b, Bcl6, Ccr6, Cd28, Cd40, Cd40lg, Clcf1, Cyren, Dcaf1, Dclre1c, Ercc1, Exo1, Exosc3, Exosc6, Ezh2, Foxp1, Foxp3, Hmces, Hmgb1, Hspd1, Icosl, Ifng, Il2, Il27ra, Il4, Kmt5b, Kmt5c, Lef1, Lig4, Mad2l2, Mlh1, Msh2, Msh3, Msh6, Nbn, Ndfip1, Nhej1, Nsd2, Pagr1a, Parp3, Paxip1, Pms2, Polb, Prkdc, Ptprc, Rag1, Rag2, Rif1, Rnf168, Rnf8, Sanbr, Shld1, Shld2, Shld3, Slc…	TRUE
GO:0002573	GO_BiologicalProcess-EBI-UniProt-GOA-ACAP-ARAP_25.05.2022_00h00	myeloid leukocyte differentiation	[5, 6, 7, 8, 9]	[Group455, Group530]	12	4.61538	0.0457525	1	{Group455=1.6853889163785028E-4, Group530=6.924051175540767E-5}	{Group455=0.07769642904504898, Group530=0.0325430405250416}	[C1qc, Ccl5, Ccr7, Cd4, Epha2, Gimap3, Il31ra, Lef1, Mafb, Myc, Prtn3, Spib]	[100039053, Acin1, Adam8, Adipoq, Anxa2, Ap3b1, Apc, Apcs, App, Asxl2, Atp6ap1, Bap1, Batf, Batf2, Batf3, Bmp4, C1qc, Calca, Calcr, Camk4, Car2, Cartpt, Casp8, Cbfa2t3, Ccl19, Ccl3, Ccl5, Ccn4, Ccr1, Ccr1l1, Ccr7, Cd101, Cd109, Cd300lf, Cd4, Cd74, Cd81, Cdk6, Ceacam1, Cebpa, Cebpb, Cebpe, Chuk, Cited2, Cldn18, Clec2d, Clec2g, Clec2i, Creb1, Csf1, Csf1r, Csf2, Csf3, Ctnnb1, Ctnnbip1, Cul4a, Dcstam…	FALSE
GO:0002577	GO_BiologicalProcess-EBI-UniProt-GOA-ACAP-ARAP_25.05.2022_00h00	regulation of antigen processing and presentation	[3, 4]	[Group410, Group520]	3	13.0435	0.0203265	1	{Group410=0.001786832245941626, Group520=5.827225961116661E-8}	{Group410=0.7522563755414245, Group520=2.9718852401694973E-5}	[Ccr7, H2-Ab1, H2-Ob]	[100039053, Ccl19, Ccl21a, Ccr7, Cd68, Cd74, Clec4b2, Fgl2, H2-Ab1, H2-Oa, H2-Ob, Hfe, Nod1, Nod2, Ptpn22, Pycard, Slc11a1, Tap2, Tapbpl, Thbs1, Trem2, Was, Ythdf1]	FALSE
GO:0002637	GO_BiologicalProcess-EBI-UniProt-GOA-ACAP-ARAP_25.05.2022_00h00	regulation of immunoglobulin production	[4, 5, 6, 7]	[Group377, Group416, Group484, Group514]	3	3.52941	0.48224	1	{Group377=0.005325919775128338, Group416=2.2116749841486462E-4, Group484=1.573749650182343E-6, Group514=7.352428266965849E-6}	{Group377=1.0, Group416=0.10107354677559313, Group484=7.900223243915362E-4, Group514=0.003646804420415061}	[Cd22, Il27ra, Tlr9]	[Aplf, Atad5, Bcl6, Btk, Cd22, Cd27, Cd28, Cd37, Cd40, Cd40lg, Cd86, Cgas, Clcf1, Dnajb9, Ephb2, Exosc3, Exosc6, Fcgr2b, Foxp1, Foxp3, Gpi1, Hmces, Hpx, Ifng, Ighm, Il10, Il13, Il13ra2, Il2, Il21, Il27ra, Il33, Il4, Il4ra, Il5, Il6, Kmt5b, Kmt5c, Lilrb4a, Mad2l2, Mlh1, Msh2, Mzb1, Ndfip1, Nsd2, Pagr1a, Parp3, Paxip1, Phb, Phb2, Pkn1, Pms2, Prkdc, Ptprc, Rbp4, Rif1, Sash3, Shld1, Shld2, Shld3, Sig…	FALSE
GO:0002673	GO_BiologicalProcess-EBI-UniProt-GOA-ACAP-ARAP_25.05.2022_00h00	regulation of acute inflammatory response	[5, 6, 7]	[Group236, Group238, Group269, Group476, Group496, Group501, Group529]	3	5.17241	0.186393	1	{Group236=4.4620705231590644E-5, Group238=0.017368772298317018, Group269=0.2215862004106273, Group476=0.03114038048732231, Group496=2.8111293563398546E-4, Group501=1.2728792284967655E-4, Group529=6.109312721796342E-8}	{Group236=0.021239455690237146, Group238=1.0, Group269=1.0, Group476=1.0, Group496=0.1273441598421954, Group501=0.05906159620224992, Group529=3.109640175394338E-5}	[Ccl5, Ccr5, Ccr7]	[Adam8, Adcyap1, Adora1, Alox5ap, Aoc3, Ash1l, Btk, C2cd4a, C2cd4b, C3, Ccl5, Ccr5, Ccr7, Cnr1, Dnase1, Dnase1l3, Ednrb, F12, Fcer1a, Fcer1g, Fcgr1, Fcgr2b, Fcgr3, Ffar2, Ffar3, Fut7, Gm37013, Gstp1, Hpse, Ighg1, Ighg2a, Ighg2b, Il1b, Il20rb, Il4, Il6, Nlrp3, Npy, Npy5r, Olfr48, Park7, Pcdha4, Pik3cg, Pla2g2d, Pparg, Ppp1r9b, Ptger3, Ptges, Ptges3, Ptgs2, Rhbdd3, Selenos, Spn, Tac1, Tnf, Tnfrsf11…	TRUE
GO:0002675	GO_BiologicalProcess-EBI-UniProt-GOA-ACAP-ARAP_25.05.2022_00h00	positive regulation of acute inflammatory response	[5, 6, 7, 8]	[Group236, Group238, Group269, Group476, Group496, Group501, Group529]	3	8.57143	0.0600438	1	{Group236=4.4620705231590644E-5, Group238=0.017368772298317018, Group269=0.2215862004106273, Group476=0.03114038048732231, Group496=2.8111293563398546E-4, Group501=1.2728792284967655E-4, Group529=6.109312721796342E-8}	{Group236=0.021239455690237146, Group238=1.0, Group269=1.0, Group476=1.0, Group496=0.1273441598421954, Group501=0.05906159620224992, Group529=3.109640175394338E-5}	[Ccl5, Ccr5, Ccr7]	[Adam8, Alox5ap, Aoc3, Btk, C2cd4a, C2cd4b, C3, Ccl5, Ccr5, Ccr7, Cnr1, Fcer1a, Fcer1g, Fcgr1, Fcgr3, Ffar2, Ffar3, Gm37013, Ighg1, Ighg2a, Ighg2b, Il1b, Il6, Npy5r, Olfr48, Park7, Pcdha4, Pik3cg, Ptger3, Ptgs2, Tac1, Tnf, Tnfrsf11a, Tnfsf11, Zp3]	FALSE
GO:0002682	GO_BiologicalProcess-EBI-UniProt-GOA-ACAP-ARAP_25.05.2022_00h00	regulation of immune system process	[2, 3]	[Group405, Group446, Group481, Group522, Group530]	82	4.85207	2.10622e-08	3.12774e-05	{Group405=4.8572646789011745E-9, Group446=8.18828754332873E-8, Group481=1.6725234490066368E-7, Group522=8.421277002367E-10, Group530=6.924051175540767E-5}	{Group405=2.5014913096341048E-6, Group446=4.159650072010995E-5, Group481=8.462968651973583E-5, Group522=4.3622214872261056E-7, Group530=0.0325430405250416}	[Alox15, Apoe, Blk, C1qa, C1qb, C1qbp, C1qc, Ccl2, Ccl5, Ccr7, Cd180, Cd19, Cd209a, Cd22, Cd3e, Cd4, Cd83, Cd8a, Cd8b1, Cd96, Clec4n, Colec12, Cst7, Ctsg, Cx3cr1, Dpp4, Elane, Epx, Flt3, Ggt1, Gimap3, Gramd4, H2-Aa, H2-Ab1, H2-Ea, H2-Eb1, H2-Ob, Hoxa9, Hsph1, Ifi205, Ifi209, Igf2, Ighd, Ighv1-31, Igll1, Il27ra, Il7r, Klrc2, Klri2, Klrk1, Lat, Lef1, Lgals1, Mafb, Meis1, Mfap4, Mif, Myc, Nr1d1, Oas…	[100039053, 2610528A11Rik, 65956, A2m, AI182371, Abcb10, Abl1, Abl2, Abr, Acin1, Acod1, Acp5, Actb, Actl6a, Actl6b, Acvr1b, Acvr2a, Ada, Adam10, Adam17, Adam8, Adar, Adcy7, Adcyap1, Adgrf5, Adipoq, Adk, Adora1, Adora2a, Adora2b, Adora3, Adrm1, Adtrp, Ager, Ahr, Aif1, Aim2, Aire, Akirin1, Akirin2, Akt1, Alox15, Alpk1, Ambra1, Angpt1, Ankle1, Ankrd17, Ankrd54, Ano6, Anxa1, Aoc3, Ap1g1, Ap3b1, Ap3d1…	TRUE
GO:0002683	GO_BiologicalProcess-EBI-UniProt-GOA-ACAP-ARAP_25.05.2022_00h00	negative regulation of immune system process	[2, 3, 4]	[Group283, Group317, Group405, Group530]	30	6.08519	1.53341e-05	0.0221732	{Group283=1.4378881194432564E-5, Group317=4.973747544206055E-5, Group405=4.8572646789011745E-9, Group530=6.924051175540767E-5}	{Group283=0.007031272904077524, Group317=0.023525825884094638, Group405=2.5014913096341048E-6, Group530=0.0325430405250416}	[Alox15, Blk, C1qc, Ccl2, Cd22, Cd96, Cst7, Ctsg, Cx3cr1, Dpp4, Epx, Flt3, Gimap3, H2-Aa, H2-Ob, Ifi205, Igf2, Il27ra, Il7r, Klrk1, Mafb, Mif, Myc, Nr1d1, Pglyrp2, Prg2, Rag2, Syt11, Thy1, Tigit]	[65956, A2m, Abr, Acod1, Acp5, Ada, Adar, Adcyap1, Adgrf5, Adipoq, Adora1, Adora2a, Adtrp, Ahr, Akt1, Alox15, Angpt1, Anxa1, Apcs, Apoa1, Apoa2, Apod, Appl1, Arg1, Arg2, Arrb2, Atg12, Atg5, Atg9a, Atm, Axl, Banf1, Bank1, Bcl6, Bcr, Bik, Blk, Bmp4, Bpi, Bst2, Btk, Btla, Btn1a1, Btn2a2, Btnl2, C1qc, C4bp, C5ar2, Cactin, Calca, Cartpt, Casp3, Cbfb, Cblb, Ccl12, Ccl2, Ccl21a, Ccl21b, Ccl21d, Ccl25, C…	TRUE
GO:0002684	GO_BiologicalProcess-EBI-UniProt-GOA-ACAP-ARAP_25.05.2022_00h00	positive regulation of immune system process	[2, 3, 4]	[Group357, Group481, Group522, Group530]	54	4.85175	8.881e-06	0.0128863	{Group357=3.4171557642330173E-10, Group481=1.6725234490066368E-7, Group522=8.421277002367E-10, Group530=6.924051175540767E-5}	{Group357=1.773503841636936E-7, Group481=8.462968651973583E-5, Group522=4.3622214872261056E-7, Group530=0.0325430405250416}	[Blk, C1qa, C1qb, C1qbp, C1qc, Ccl2, Ccl5, Ccr7, Cd19, Cd22, Cd3e, Cd4, Cd83, Cd8a, Clec4n, Ctsg, Cx3cr1, Dpp4, Elane, Gimap3, H2-Aa, H2-Ab1, H2-Ea, H2-Eb1, H2-Ob, Hsph1, Ifi205, Ifi209, Igf2, Ighd, Ighv1-31, Igll1, Il27ra, Il7r, Klrc2, Klri2, Klrk1, Lef1, Lgals1, Mfap4, Mif, P2rx7, Pld2, Rag1, Rasgrp1, Sox12, Sox4, Themis, Thy1, Tlr9, Tox, Trbc1, Trbc2, Zfp580]	[100039053, 65956, A2m, AI182371, Abl1, Abl2, Acin1, Acod1, Actb, Actl6a, Actl6b, Ada, Adam10, Adam17, Adam8, Adk, Adora2b, Adora3, Ager, Aif1, Aim2, Akirin1, Akirin2, Ambra1, Ankrd17, Ano6, Anxa1, Aoc3, Ap1g1, Ap3b1, Ap3d1, App, Appl1, Appl2, Aqp3, Arg1, Arid1a, Arid1b, Arid2, Arid5a, Asxl2, Atad5, Atp11c, Axl, B2m, BC053393, Bad, Bag6, Bax, Bcar1, Bcl10, Bcl2, Bcl2a1d, Bcl6, Bdkrb1, Bik, Blk, B…	FALSE
GO:0002685	GO_BiologicalProcess-EBI-UniProt-GOA-ACAP-ARAP_25.05.2022_00h00	regulation of leukocyte migration	[3, 4, 5, 6]	[Group422, Group465, Group472, Group477, Group529, Group530]	12	4.87805	0.0378056	1	{Group422=0.020540069351073612, Group465=0.3087382633322586, Group472=1.2986694152365663E-7, Group477=3.154955056419946E-4, Group529=6.109312721796342E-8, Group530=6.924051175540767E-5}	{Group422=1.0, Group465=1.0, Group472=6.584253935249391E-5, Group477=0.14260396855018156, Group529=3.109640175394338E-5, Group530=0.0325430405250416}	[C1qbp, Ccl2, Ccl5, Ccr7, Cx3cr1, Dpp4, Elane, Il27ra, Klrk1, Mif, Thy1, Zfp580]	[100039053, 2610528A11Rik, 65956, Abl1, Abl2, Abr, Ada, Adam10, Adam17, Adam8, Adora1, Adora3, Adtrp, Ager, Aif1, Aire, Akirin1, Akt1, Ano6, Anxa1, Aoc3, Apod, App, Bcr, Bdkrb1, Bst1, C1qbp, C3ar1, C5ar1, C5ar2, Calr, Camk1d, Capn1, Ccl1, Ccl12, Ccl19, Ccl2, Ccl20, Ccl21a, Ccl21b, Ccl21d, Ccl24, Ccl25, Ccl27a, Ccl28, Ccl3, Ccl5, Ccl7, Ccn3, Ccr1, Ccr1l1, Ccr2, Ccr6, Ccr7, Cd200, Cd200r1, Cd300a, …	TRUE
GO:0002686	GO_BiologicalProcess-EBI-UniProt-GOA-ACAP-ARAP_25.05.2022_00h00	negative regulation of leukocyte migration	[3, 4, 5, 6, 7]	[Group422, Group529, Group530]	5	9.43396	0.0113965	1	{Group422=0.020540069351073612, Group529=6.109312721796342E-8, Group530=6.924051175540767E-5}	{Group422=1.0, Group529=3.109640175394338E-5, Group530=0.0325430405250416}	[Ccl2, Dpp4, Il27ra, Klrk1, Mif]	[65956, Abr, Ada, Adora1, Adtrp, Akt1, Apod, Bcr, C5ar2, Ccl12, Ccl2, Ccl21a, Ccl21b, Ccl21d, Ccl25, Ccl28, Ccn3, Cd200, Cd200r1, Cd300a, Cnn2, Cxcl12, Cyp19a1, Dpp4, Dusp1, Emilin1, Gcsam, Gm10591, Gm13304, Gpr18, Grem1, Hc, Hoxa7, Il27ra, Il33, Klrk1, Lrch1, Mia3, Mif, Mmp28, Nbl1, Nf1, Padi2, Plcb1, Ptger4, Rabgef1, Rin3, Ripor2, Slamf8, Slit2, Stap1, Tnfaip6, Wasl]	FALSE
GO:0002687	GO_BiologicalProcess-EBI-UniProt-GOA-ACAP-ARAP_25.05.2022_00h00	positive regulation of leukocyte migration	[3, 4, 5, 6, 7]	[Group417, Group465, Group477, Group529]	7	4.11765	0.213598	1	{Group417=0.02238549134886785, Group465=0.3087382633322586, Group477=3.154955056419946E-4, Group529=6.109312721796342E-8}	{Group417=1.0, Group465=1.0, Group477=0.14260396855018156, Group529=3.109640175394338E-5}	[C1qbp, Ccl2, Ccl5, Ccr7, Cx3cr1, Thy1, Zfp580]	[100039053, 65956, Abl1, Abl2, Adam10, Adam17, Adam8, Adora3, Ager, Aif1, Akirin1, Ano6, Aoc3, App, Bdkrb1, C1qbp, C3ar1, C5ar1, Calr, Camk1d, Ccl1, Ccl12, Ccl19, Ccl2, Ccl20, Ccl21a, Ccl21b, Ccl21d, Ccl24, Ccl27a, Ccl3, Ccl5, Ccl7, Ccr1, Ccr1l1, Ccr2, Ccr6, Ccr7, Cd47, Cd74, Cd99, Cd99l2, Cmklr1, Coro1a, Creb3, Csf1, Csf1r, Cx3cl1, Cx3cr1, Cxcl10, Cxcl12, Cxcl13, Cxcl14, Cxcl17, Cxcr2, Dapk2, De…	TRUE
GO:0002688	GO_BiologicalProcess-EBI-UniProt-GOA-ACAP-ARAP_25.05.2022_00h00	regulation of leukocyte chemotaxis	[4, 5, 6, 7]	[Group417, Group422, Group472, Group490, Group529, Group530]	9	6.56934	0.0089437	1	{Group417=0.02238549134886785, Group422=0.020540069351073612, Group472=1.2986694152365663E-7, Group490=7.527632809564277E-5, Group529=6.109312721796342E-8, Group530=6.924051175540767E-5}	{Group417=1.0, Group422=1.0, Group472=6.584253935249391E-5, Group490=0.035304597876856456, Group529=3.109640175394338E-5, Group530=0.0325430405250416}	[C1qbp, Ccl2, Ccl5, Ccr7, Cx3cr1, Dpp4, Klrk1, Mif, Zfp580]	[100039053, 65956, Adam10, Adam17, Aif1, Akirin1, Ano6, App, Bst1, C1qbp, C3ar1, C5ar1, C5ar2, Calr, Camk1d, Ccl1, Ccl12, Ccl19, Ccl2, Ccl21a, Ccl21b, Ccl21d, Ccl27a, Ccl3, Ccl5, Ccl7, Ccn3, Ccr1, Ccr1l1, Ccr2, Ccr6, Ccr7, Cd74, Cmklr1, Creb3, Csf1, Csf1r, Cx3cl1, Cx3cr1, Cxcl10, Cxcl12, Cxcl13, Cxcl14, Cxcl17, Cxcr2, Cyp19a1, Dapk2, Defb25, Dnm1l, Dpp4, Dusp1, Dysf, Edn1, Edn2, Edn3, Ednra, F2rl…	FALSE
GO:0002689	GO_BiologicalProcess-EBI-UniProt-GOA-ACAP-ARAP_25.05.2022_00h00	negative regulation of leukocyte chemotaxis	[4, 5, 6, 7, 8]	[Group422, Group529, Group530]	4	20	0.001499	1	{Group422=0.020540069351073612, Group529=6.109312721796342E-8, Group530=6.924051175540767E-5}	{Group422=1.0, Group529=3.109640175394338E-5, Group530=0.0325430405250416}	[Ccl2, Dpp4, Klrk1, Mif]	[C5ar2, Ccl12, Ccl2, Ccn3, Cyp19a1, Dpp4, Dusp1, Gpr18, Grem1, Hc, Klrk1, Mif, Mmp28, Nbl1, Padi2, Rin3, Slamf8, Slit2, Stap1, Tnfaip6]	FALSE
GO:0002690	GO_BiologicalProcess-EBI-UniProt-GOA-ACAP-ARAP_25.05.2022_00h00	positive regulation of leukocyte chemotaxis	[4, 5, 6, 7, 8]	[Group207, Group417, Group465, Group477, Group490, Group529]	6	5.60748	0.057597	1	{Group207=0.1689396788046836, Group417=0.02238549134886785, Group465=0.3087382633322586, Group477=3.154955056419946E-4, Group490=7.527632809564277E-5, Group529=6.109312721796342E-8}	{Group207=1.0, Group417=1.0, Group465=1.0, Group477=0.14260396855018156, Group490=0.035304597876856456, Group529=3.109640175394338E-5}	[C1qbp, Ccl2, Ccl5, Ccr7, Cx3cr1, Zfp580]	[100039053, 65956, Adam10, Adam17, Aif1, Akirin1, Ano6, App, C1qbp, C3ar1, C5ar1, Calr, Camk1d, Ccl1, Ccl19, Ccl2, Ccl21a, Ccl21b, Ccl21d, Ccl27a, Ccl3, Ccl5, Ccl7, Ccr1, Ccr1l1, Ccr2, Ccr6, Ccr7, Cd74, Cmklr1, Creb3, Csf1, Csf1r, Cx3cl1, Cx3cr1, Cxcl10, Cxcl12, Cxcl13, Cxcl14, Cxcl17, Cxcr2, Dapk2, Defb25, Dnm1l, Dysf, Edn1, Edn2, Edn3, Ednra, F2rl1, F7, Gas6, Gm10591, Gm13304, Gpsm3, Hmgb1, Il1…	TRUE
GO:0002691	GO_BiologicalProcess-EBI-UniProt-GOA-ACAP-ARAP_25.05.2022_00h00	regulation of cellular extravasation	[4, 5, 6, 7]	[Group465, Group529]	4	8	0.039068	1	{Group465=0.3087382633322586, Group529=6.109312721796342E-8}	{Group465=1.0, Group529=3.109640175394338E-5}	[Ccl2, Elane, Il27ra, Thy1]	[65956, Abr, Adam8, Ager, Bcr, Capn1, Ccl2, Ccl21a, Ccl21b, Ccl21d, Ccl25, Ccl28, Ccr2, Cd47, Cd99, Cd99l2, Chst2, Chst4, Cxcl12, Elane, Fadd, Fut4, Fut7, Fut9, Gcnt1, Gm10591, Gm13304, Gp1ba, Icam1, Il1r1, Il27ra, Itga4, Jam3, Lyve1, Mdk, Med23, Pawr, Pdgfd, Pecam1, Plcb1, Plvap, Ptafr, Ptger3, Ptger4, Ripk3, Ripor2, Sele, Selp, St3gal4, Thy1]	FALSE
GO:0002694	GO_BiologicalProcess-EBI-UniProt-GOA-ACAP-ARAP_25.05.2022_00h00	regulation of leukocyte activation	[3, 4, 5]	[Group405, Group530]	51	6.52174	1.15857e-09	1.73206e-06	{Group405=4.8572646789011745E-9, Group530=6.924051175540767E-5}	{Group405=2.5014913096341048E-6, Group530=0.0325430405250416}	[Blk, Ccl2, Ccl5, Ccr7, Cd19, Cd209a, Cd22, Cd3e, Cd4, Cd83, Cst7, Ctsg, Dpp4, Flt3, Gimap3, H2-Aa, H2-Ab1, H2-Ea, H2-Eb1, H2-Ob, Hsph1, Ifi205, Igf2, Ighd, Ighv1-31, Igll1, Il27ra, Il7r, Klrc2, Klrk1, Lat, Lef1, Lgals1, Mif, Nr1d1, Pglyrp2, Pld2, Rag1, Rag2, Rasgrp1, Sh3rf1, Slc7a2, Sox12, Sox4, Syt11, Thy1, Tigit, Tlr9, Tox, Trbc1, Trbc2]	[100039053, Abl1, Abl2, Abr, Actb, Actl6a, Actl6b, Ada, Adam8, Adgrf5, Adk, Adora2a, Adora2b, Adora3, Adrm1, Ager, Ahr, Aif1, Akirin2, Ambra1, Ankle1, Anxa1, Ap1g1, Ap3b1, Ap3d1, Aplf, Arg1, Arg2, Arid1a, Arid1b, Arid2, Atad5, Atm, Atp11c, Axl, B2m, BC053393, Bad, Bank1, Bcl10, Bcl2, Bcl6, Bcr, Bid, Bik, Blk, Blm, Bloc1s3, Bloc1s6, Bmi1, Bmp4, Bpi, Braf, Braf-rs1, Brd7, Bst1, Btk, Btla, Btn1a1, B…	TRUE
GO:0002695	GO_BiologicalProcess-EBI-UniProt-GOA-ACAP-ARAP_25.05.2022_00h00	negative regulation of leukocyte activation	[3, 4, 5, 6]	[Group283, Group405]	12	5.55556	0.0137562	1	{Group283=1.4378881194432564E-5, Group405=4.8572646789011745E-9}	{Group283=0.007031272904077524, Group405=2.5014913096341048E-6}	[Blk, Cst7, Ctsg, Flt3, Gimap3, H2-Aa, Ifi205, Nr1d1, Pglyrp2, Rag2, Syt11, Tigit]	[Abr, Adgrf5, Adora2a, Anxa1, Arg1, Arg2, Atm, Axl, Bank1, Bcl6, Bcr, Bik, Blk, Bmp4, Bpi, Btk, Btla, Btn1a1, Btn2a2, Casp3, Cbfb, Cblb, Ccr2, Cd200, Cd24a, Cd274, Cd276, Cd300a, Cd300lf, Cd37, Cd44, Cd74, Cd80, Cd84, Cd86, Cdkn2a, Ceacam1, Cebpb, Clec4g, Clnk, Cnr1, Cnr2, Crtam, Cst7, Ctla4, Ctsg, Cx3cl1, Dlg1, Dlg5, Dtx1, Dusp22, Dusp3, Enpp3, Erbb2, Fas, Fbxo7, Fcgr2b, Fer, Fers, Fgl1, Fgl2, F…	FALSE
GO:0002696	GO_BiologicalProcess-EBI-UniProt-GOA-ACAP-ARAP_25.05.2022_00h00	positive regulation of leukocyte activation	[3, 4, 5, 6]	[Group530]	35	6.54206	4.75283e-07	0.000700092	{Group530=6.924051175540767E-5}	{Group530=0.0325430405250416}	[Ccl2, Ccl5, Ccr7, Cd3e, Cd4, Cd83, Dpp4, Gimap3, H2-Aa, H2-Ab1, H2-Ea, H2-Eb1, H2-Ob, Hsph1, Igf2, Ighd, Ighv1-31, Igll1, Il27ra, Il7r, Klrc2, Klrk1, Lef1, Lgals1, Mif, Pld2, Rag1, Rasgrp1, Sox12, Sox4, Thy1, Tlr9, Tox, Trbc1, Trbc2]	[100039053, Abl1, Abl2, Actb, Actl6a, Actl6b, Ada, Adam8, Adk, Adora2b, Adora3, Ager, Aif1, Akirin2, Ambra1, Anxa1, Ap1g1, Ap3b1, Ap3d1, Arid1a, Arid1b, Arid2, Atad5, Atp11c, Axl, B2m, BC053393, Bad, Bcl10, Bcl2, Bcl6, Blm, Bloc1s3, Bloc1s6, Bmi1, Brd7, Bst1, Btk, Btn2a2, Btnl2, Card11, Carmil2, Cav1, Cbfb, Ccdc88b, Ccl19, Ccl2, Ccl21a, Ccl5, Ccr2, Ccr7, Cd160, Cd177, Cd1d1, Cd1d2, Cd226, Cd244a,…	FALSE
GO:0002697	GO_BiologicalProcess-EBI-UniProt-GOA-ACAP-ARAP_25.05.2022_00h00	regulation of immune effector process	[3, 4]	[Group317, Group405, Group421, Group446, Group484, Group495, Group514, Group529, Group530]	24	5.28634	0.000824181	1	{Group317=4.973747544206055E-5, Group405=4.8572646789011745E-9, Group421=3.6647967933410627E-9, Group446=8.18828754332873E-8, Group484=1.573749650182343E-6, Group495=7.551456205192577E-7, Group514=7.352428266965849E-6, Group529=6.109312721796342E-8, Group530=6.924051175540767E-5}	{Group317=0.023525825884094638, Group405=2.5014913096341048E-6, Group421=1.8910351453639884E-6, Group446=4.159650072010995E-5, Group484=7.900223243915362E-4, Group495=3.805933927417059E-4, Group514=0.003646804420415061, Group529=3.109640175394338E-5, Group530=0.0325430405250416}	[Blk, C1qbp, Ccl2, Ccr7, Cd22, Cd96, Cx3cr1, Dpp4, Epx, Gimap3, H2-Ea, Igf2, Il27ra, Il7r, Klrc2, Klri2, Klrk1, Mif, P2rx7, Pglyrp2, Pld2, Prg2, Rasgrp1, Tlr9]	[100039053, A2m, Abr, Acp5, Adora2b, Adora3, Ager, Ahr, Angpt1, Ankrd17, Anxa1, Ap1g1, Aplf, Apoa1, Apoa2, Appl1, Appl2, Arg1, Arid5a, Arrb2, Atad5, Atg5, Atg9a, Axl, B2m, Bcl6, Bcr, Bik, Blk, Bst2, Btk, C1qbp, C3, C4bp, C6, Cadm1, Card9, Casp1, Casp4, Ccl19, Ccl2, Ccl20, Ccr2, Ccr6, Ccr7, Cd160, Cd177, Cd1d1, Cd1d2, Cd22, Cd226, Cd244a, Cd24a, Cd27, Cd28, Cd300a, Cd36, Cd37, Cd40, Cd40lg, Cd46, …	TRUE
GO:0002698	GO_BiologicalProcess-EBI-UniProt-GOA-ACAP-ARAP_25.05.2022_00h00	negative regulation of immune effector process	[3, 4, 5]	[Group284, Group317, Group405, Group484, Group530]	8	5.36913	0.0591645	1	{Group284=0.01580557156747179, Group317=4.973747544206055E-5, Group405=4.8572646789011745E-9, Group484=1.573749650182343E-6, Group530=6.924051175540767E-5}	{Group284=1.0, Group317=0.023525825884094638, Group405=2.5014913096341048E-6, Group484=7.900223243915362E-4, Group530=0.0325430405250416}	[Cd22, Cd96, Cx3cr1, Epx, Igf2, Il7r, Pglyrp2, Prg2]	[A2m, Abr, Acp5, Ahr, Angpt1, Anxa1, Apoa1, Apoa2, Appl1, Arg1, Arrb2, Atg9a, Axl, Bcl6, Bcr, Bst2, C4bp, Ccr2, Cd22, Cd300a, Cd46, Cd47, Cd55, Cd55b, Cd59a, Cd59b, Cd84, Cd96, Ceacam1, Clec12b, Clec2d, Clec4g, Cr1l, Cr2, Crk, Csmd3, Cuedc2, Cx3cr1, D7Zem1, D7Zem2, D7Zem3, Dusp10, Dusp22, Enpp3, Epx, Fcgr2b, Fer, Fers, Fgl2, Foxf1, Foxj1, Foxp3, Gfer, Grn, H2-Bl, Havcr2, Hfe, Hlx, Hmox1, Ifnb1, I…	FALSE
GO:0002699	GO_BiologicalProcess-EBI-UniProt-GOA-ACAP-ARAP_25.05.2022_00h00	positive regulation of immune effector process	[3, 4, 5]	[Group382, Group421, Group483, Group529, Group530]	14	4.60526	0.0406746	1	{Group382=3.053087360879509E-5, Group421=3.6647967933410627E-9, Group483=4.809876925361916E-8, Group529=6.109312721796342E-8, Group530=6.924051175540767E-5}	{Group382=0.014654819332221642, Group421=1.8910351453639884E-6, Group483=2.457847108859939E-5, Group529=3.109640175394338E-5, Group530=0.0325430405250416}	[Blk, Ccl2, Ccr7, Dpp4, Gimap3, H2-Ea, Klrc2, Klri2, Klrk1, Mif, P2rx7, Pld2, Rasgrp1, Tlr9]	[100039053, Adora2b, Adora3, Ankrd17, Anxa1, Ap1g1, Appl2, Arg1, Arid5a, Atad5, B2m, Bik, Blk, Btk, C3, C6, Cadm1, Card9, Casp1, Casp4, Ccl19, Ccl2, Ccr2, Ccr7, Cd160, Cd177, Cd1d1, Cd1d2, Cd226, Cd244a, Cd24a, Cd27, Cd28, Cd300a, Cd36, Cd37, Cd40, Cd46, Cd55, Cd55b, Cd74, Cd81, Cd84, Cd86, Cfp, Clcf1, Clec7a, Clnk, Colec10, Colec11, Crhr1, Crtam, Cxcl1, Cyrib, D6Wsu163e, Ddx1, Ddx21, Ddx58, Ddx6…	FALSE
GO:0002700	GO_BiologicalProcess-EBI-UniProt-GOA-ACAP-ARAP_25.05.2022_00h00	regulation of production of molecular mediator of immune response	[3, 4, 5, 6]	[Group317, Group377, Group397, Group484, Group513, Group530]	9	4.32692	0.117209	1	{Group317=4.973747544206055E-5, Group377=0.005325919775128338, Group397=2.3971765852552044E-8, Group484=1.573749650182343E-6, Group513=0.0016498561875535277, Group530=6.924051175540767E-5}	{Group317=0.023525825884094638, Group377=1.0, Group397=1.2297515882359198E-5, Group484=7.900223243915362E-4, Group513=0.6995390235226957, Group530=0.0325430405250416}	[Cd22, Cd96, Epx, Gimap3, Il27ra, Mif, P2rx7, Prg2, Tlr9]	[Acp5, Angpt1, Aplf, Apoa1, Apoa2, Arg1, Arid5a, Atad5, Atg5, Atg9a, Axl, B2m, Bcl6, Bst2, Btk, Card9, Casp1, Casp4, Ccl20, Ccr2, Cd160, Cd22, Cd226, Cd244a, Cd27, Cd28, Cd36, Cd37, Cd40, Cd40lg, Cd55, Cd55b, Cd74, Cd81, Cd86, Cd96, Cgas, Clcf1, Clec7a, Clic1, Clnk, Cuedc2, Ddx1, Ddx21, Ddx58, Dennd1b, Dhx36, Dnajb9, Ephb2, Epx, Evpl, Exosc3, Exosc6, F2rl1, Fcer1a, Fcer1g, Fcgr2b, Ffar2, Ffar3, F…	FALSE
GO:0002701	GO_BiologicalProcess-EBI-UniProt-GOA-ACAP-ARAP_25.05.2022_00h00	negative regulation of production of molecular mediator of immune response	[3, 4, 5, 6, 7]	[Group317, Group484, Group513]	4	8	0.039068	1	{Group317=4.973747544206055E-5, Group484=1.573749650182343E-6, Group513=0.0016498561875535277}	{Group317=0.023525825884094638, Group484=7.900223243915362E-4, Group513=0.6995390235226957}	[Cd22, Cd96, Epx, Prg2]	[Acp5, Angpt1, Apoa1, Apoa2, Arg1, Atg9a, Axl, Bcl6, Bst2, Cd22, Cd96, Cuedc2, Epx, Fcgr2b, Foxp3, Hfe, Hmox1, Ifnb1, Il10, Il13ra2, Il33, Irak3, Jak3, Lilrb4a, Lilrb4b, Ndfip1, Nlrx1, Nod2, Parp3, Plppr3, Prg2, Prkdc, Rabgef1, Siglecg, Slamf1, Smad7, Spink5, Tbx21, Tgfb1, Tgfb2, Tgfb3, Thoc1, Tinagl1, Tmbim6, Tnf, Twist1, Twist2, Vpreb3, Vsir, Zpbp2]	FALSE
GO:0002703	GO_BiologicalProcess-EBI-UniProt-GOA-ACAP-ARAP_25.05.2022_00h00	regulation of leukocyte mediated immunity	[4, 5]	[Group405, Group483, Group530]	17	5.80205	0.00206207	1	{Group405=4.8572646789011745E-9, Group483=4.809876925361916E-8, Group530=6.924051175540767E-5}	{Group405=2.5014913096341048E-6, Group483=2.457847108859939E-5, Group530=0.0325430405250416}	[Blk, Ccl2, Cd96, Cx3cr1, Dpp4, Gimap3, H2-Ea, Igf2, Il27ra, Il7r, Klrc2, Klri2, Klrk1, P2rx7, Pld2, Rasgrp1, Tlr9]	[Abr, Adora2b, Adora3, Ager, Ahr, Ap1g1, Aplf, Arg1, Arid5a, Arrb2, Atad5, B2m, Bcl6, Bcr, Bik, Blk, Bst2, Btk, C3, C4bp, Cadm1, Ccl2, Ccl20, Ccr2, Cd160, Cd177, Cd1d1, Cd1d2, Cd226, Cd24a, Cd28, Cd300a, Cd40, Cd46, Cd55, Cd55b, Cd81, Cd84, Cd96, Ceacam1, Clcf1, Clec12b, Clec2d, Clec4g, Clec7a, Clic1, Clnk, Cr1l, Cr2, Crhr1, Crk, Crtam, Csmd3, Cx3cr1, Cxcl1, Cxcl5, Cyrib, D6Wsu163e, D7Zem1, D7Zem…	FALSE
GO:0002704	GO_BiologicalProcess-EBI-UniProt-GOA-ACAP-ARAP_25.05.2022_00h00	negative regulation of leukocyte mediated immunity	[4, 5, 6]	[Group284, Group317, Group364, Group482]	4	4.7619	0.169537	1	{Group284=0.01580557156747179, Group317=4.973747544206055E-5, Group364=0.04487175415110509, Group482=9.495073417367201E-4}	{Group284=1.0, Group317=0.023525825884094638, Group364=1.0, Group482=0.41303569365547327}	[Cd96, Cx3cr1, Igf2, Il7r]	[Abr, Ahr, Arg1, Arrb2, Bcl6, Bcr, Bst2, C4bp, Ccr2, Cd300a, Cd46, Cd55, Cd55b, Cd84, Cd96, Ceacam1, Clec12b, Clec2d, Clec4g, Cr1l, Cr2, Crk, Csmd3, Cx3cr1, D7Zem1, D7Zem2, D7Zem3, Dusp22, Fcgr2b, Foxf1, Foxj1, Foxp3, Gfer, H2-Bl, Havcr2, Hfe, Hmox1, Ifnb1, Igf2, Il13ra2, Il20rb, Il4i1, Il4i1b, Il7r, Jak3, Klrb1b, Klrb1c, Klrd1, Klre1, Lgals9, Lilrb4a, Lilrb4b, Muc4, Nckap1l, Ndfip1, Nod2, Parp3,…	TRUE
GO:0002705	GO_BiologicalProcess-EBI-UniProt-GOA-ACAP-ARAP_25.05.2022_00h00	positive regulation of leukocyte mediated immunity	[4, 5, 6]	[Group370, Group483, Group529, Group530]	9	5.35714	0.0421892	1	{Group370=1.8866366201274645E-5, Group483=4.809876925361916E-8, Group529=6.109312721796342E-8, Group530=6.924051175540767E-5}	{Group370=0.009169053973819478, Group483=2.457847108859939E-5, Group529=3.109640175394338E-5, Group530=0.0325430405250416}	[Ccl2, Dpp4, Gimap3, H2-Ea, Klrc2, Klri2, Klrk1, P2rx7, Rasgrp1]	[Ap1g1, Arg1, Arid5a, Atad5, B2m, Btk, C3, Cadm1, Ccl2, Cd160, Cd177, Cd1d1, Cd1d2, Cd226, Cd24a, Cd28, Cd40, Cd55, Cd55b, Cd81, Clcf1, Clec7a, Clnk, Crtam, Cxcl1, Cyrib, Ddx1, Ddx21, Ddx58, Dennd1b, Dhx36, Dpp4, Exosc3, Exosc6, F2rl1, Fadd, Fbxo38, Fcer1a, Fcer1g, Fcer2a, Fcgr1, Fcgr3, Foxp3, Fzd5, Gata3, Gimap3, Gimap5, Gm11127, H2-Bl, H2-D1, H2-Ea, H2-K1, H2-K2, H2-M3, H2-Q1, H2-Q10, H2-Q2, H2…	FALSE
GO:0002706	GO_BiologicalProcess-EBI-UniProt-GOA-ACAP-ARAP_25.05.2022_00h00	regulation of lymphocyte mediated immunity	[5, 6]	[Group370, Group397, Group421, Group483, Group530]	12	5.52995	0.0140197	1	{Group370=1.8866366201274645E-5, Group397=2.3971765852552044E-8, Group421=3.6647967933410627E-9, Group483=4.809876925361916E-8, Group530=6.924051175540767E-5}	{Group370=0.009169053973819478, Group397=1.2297515882359198E-5, Group421=1.8910351453639884E-6, Group483=2.457847108859939E-5, Group530=0.0325430405250416}	[Cd96, Dpp4, Gimap3, H2-Ea, Igf2, Il27ra, Il7r, Klrc2, Klri2, Klrk1, P2rx7, Rasgrp1]	[Ager, Ahr, Ap1g1, Aplf, Arg1, Arid5a, Arrb2, Atad5, B2m, Bcl6, Btk, C3, C4bp, Cadm1, Ccl20, Ccr2, Cd160, Cd1d1, Cd1d2, Cd226, Cd24a, Cd28, Cd40, Cd46, Cd55, Cd55b, Cd81, Cd96, Ceacam1, Clcf1, Clec12b, Clec2d, Clec4g, Clic1, Clnk, Cr1l, Cr2, Crk, Crtam, Csmd3, Cyrib, D7Zem1, D7Zem2, D7Zem3, Dennd1b, Dpp4, Dusp22, Exosc3, Exosc6, Fadd, Fbxo38, Fcer1a, Fcer1g, Fcer2a, Fcgr1, Fcgr2b, Fcgr3, Foxj1, F…	FALSE
GO:0002707	GO_BiologicalProcess-EBI-UniProt-GOA-ACAP-ARAP_25.05.2022_00h00	negative regulation of lymphocyte mediated immunity	[5, 6, 7]	[Group284, Group317]	3	4.22535	0.431985	1	{Group284=0.01580557156747179, Group317=4.973747544206055E-5}	{Group284=1.0, Group317=0.023525825884094638}	[Cd96, Igf2, Il7r]	[Ahr, Arg1, Arrb2, Bcl6, C4bp, Cd46, Cd55, Cd55b, Cd96, Ceacam1, Clec12b, Clec2d, Clec4g, Cr1l, Cr2, Crk, Csmd3, D7Zem1, D7Zem2, D7Zem3, Dusp22, Fcgr2b, Foxj1, Foxp3, Gfer, H2-Bl, Havcr2, Hfe, Ifnb1, Igf2, Il20rb, Il4i1, Il4i1b, Il7r, Klrb1b, Klrb1c, Klrd1, Klre1, Lgals9, Lilrb4a, Lilrb4b, Muc4, Nckap1l, Ndfip1, Nod2, Parp3, Ppp1r9b, Ppp3cb, Ptpn6, Ptprc, Serpinb9, Serpinb9b, Serpinb9c, Serpinb9d…	FALSE
GO:0002708	GO_BiologicalProcess-EBI-UniProt-GOA-ACAP-ARAP_25.05.2022_00h00	positive regulation of lymphocyte mediated immunity	[5, 6, 7]	[Group370, Group483, Group530]	8	5.67376	0.0292467	1	{Group370=1.8866366201274645E-5, Group483=4.809876925361916E-8, Group530=6.924051175540767E-5}	{Group370=0.009169053973819478, Group483=2.457847108859939E-5, Group530=0.0325430405250416}	[Dpp4, Gimap3, H2-Ea, Klrc2, Klri2, Klrk1, P2rx7, Rasgrp1]	[Ap1g1, Arid5a, Atad5, B2m, Btk, C3, Cadm1, Cd160, Cd1d1, Cd1d2, Cd226, Cd24a, Cd28, Cd40, Cd55, Cd55b, Cd81, Clcf1, Clnk, Crtam, Cyrib, Dennd1b, Dpp4, Exosc3, Exosc6, Fadd, Fbxo38, Fcer1a, Fcer1g, Fcer2a, Fcgr1, Fcgr3, Foxp3, Fzd5, Gata3, Gimap3, Gimap5, Gm11127, H2-Bl, H2-D1, H2-Ea, H2-K1, H2-K2, H2-M3, H2-Q1, H2-Q10, H2-Q2, H2-Q4, H2-Q6, H2-Q9, H2-T23, Hmces, Hpx, Hspa8, Hspd1, Ifng, Ighg1, Ig…	FALSE
GO:0002709	GO_BiologicalProcess-EBI-UniProt-GOA-ACAP-ARAP_25.05.2022_00h00	regulation of T cell mediated immunity	[6, 7]	[Group370, Group376, Group421, Group483, Group530]	4	4.08163	0.321816	1	{Group370=1.8866366201274645E-5, Group376=0.014780802436493275, Group421=3.6647967933410627E-9, Group483=4.809876925361916E-8, Group530=6.924051175540767E-5}	{Group370=0.009169053973819478, Group376=1.0, Group421=1.8910351453639884E-6, Group483=2.457847108859939E-5, Group530=0.0325430405250416}	[Dpp4, H2-Ea, Il7r, P2rx7]	[Ager, Ahr, Arg1, Arid5a, B2m, Ccl20, Ccr2, Cd1d1, Cd1d2, Cd24a, Cd55, Cd55b, Cd81, Ceacam1, Clec4g, Clic1, Cyrib, Dennd1b, Dpp4, Dusp22, Fadd, Fbxo38, Foxp3, Fut7, Fzd5, Gata3, Gm11127, H2-Bl, H2-D1, H2-Ea, H2-K1, H2-K2, H2-M3, H2-Q1, H2-Q10, H2-Q2, H2-Q4, H2-Q6, H2-Q9, H2-T23, Hfe, Hmgb1, Hspa8, Hspd1, Ifnb1, Il12a, Il12b, Il18, Il18r1, Il1b, Il1r1, Il20rb, Il23a, Il4, Il4i1, Il4i1b, Il6, Il7r,…	FALSE
GO:0002715	GO_BiologicalProcess-EBI-UniProt-GOA-ACAP-ARAP_25.05.2022_00h00	regulation of natural killer cell mediated immunity	[5, 6, 7, 8]	[Group530]	8	11.7647	0.000341978	0.45825	{Group530=6.924051175540767E-5}	{Group530=0.0325430405250416}	[Cd96, Dpp4, Gimap3, Igf2, Klrc2, Klri2, Klrk1, Rasgrp1]	[Ap1g1, Arrb2, Cadm1, Cd160, Cd226, Cd96, Ceacam1, Clec12b, Clec2d, Clnk, Crk, Crtam, D7Zem1, D7Zem2, D7Zem3, Dpp4, Gfer, Gimap3, Gimap5, H2-Bl, H2-M3, Havcr2, Igf2, Il12a, Il12b, Il18rap, Il21, Klrb1, Klrb1a, Klrb1b, Klrb1c, Klrb1f, Klrc1, Klrc2, Klrc3, Klrd1, Klre1, Klri1, Klri2, Klrk1, Lag3, Lamp1, Lep, Lgals9, Nectin2, Pik3r6, Pvr, Raet1b, Raet1e, Rasgrp1, Serpinb9, Serpinb9b, Serpinb9c, Serp…	FALSE
GO:0002717	GO_BiologicalProcess-EBI-UniProt-GOA-ACAP-ARAP_25.05.2022_00h00	positive regulation of natural killer cell mediated immunity	[5, 6, 7, 8, 9]	[Group423, Group461, Group530]	6	15.7895	0.000381798	0.509701	{Group423=1.3418583999289436E-5, Group461=0.003360282671623415, Group530=6.924051175540767E-5}	{Group423=0.006588524743651113, Group461=1.0, Group530=0.0325430405250416}	[Dpp4, Gimap3, Klrc2, Klri2, Klrk1, Rasgrp1]	[Ap1g1, Cadm1, Cd160, Cd226, Clnk, Crtam, Dpp4, Gimap3, Gimap5, H2-M3, Il12a, Il12b, Il18rap, Il21, Klrb1c, Klrc1, Klrc2, Klrc3, Klrd1, Klre1, Klri1, Klri2, Klrk1, Lag3, Lamp1, Nectin2, Pvr, Raet1b, Raet1e, Rasgrp1, Sh2d1a, Sh2d1b1, Sh2d1b2, Slamf6, Stat5a, Stat5b, Ulbp1, Vav1]	FALSE
GO:0002718	GO_BiologicalProcess-EBI-UniProt-GOA-ACAP-ARAP_25.05.2022_00h00	regulation of cytokine production involved in immune response	[4, 5, 6, 7]	[Group484, Group513, Group530]	7	5.46875	0.0471654	1	{Group484=1.573749650182343E-6, Group513=0.0016498561875535277, Group530=6.924051175540767E-5}	{Group484=7.900223243915362E-4, Group513=0.6995390235226957, Group530=0.0325430405250416}	[Cd96, Epx, Gimap3, Mif, P2rx7, Prg2, Tlr9]	[Acp5, Angpt1, Apoa1, Apoa2, Arg1, Arid5a, Atg5, Atg9a, Axl, B2m, Bcl6, Bst2, Card9, Casp1, Casp4, Ccl20, Ccr2, Cd160, Cd226, Cd36, Cd55, Cd55b, Cd74, Cd81, Cd96, Clec7a, Clic1, Clnk, Cuedc2, Ddx1, Ddx21, Ddx58, Dennd1b, Dhx36, Epx, F2rl1, Fcer1a, Fcer1g, Ffar2, Ffar3, Foxp3, Fzd5, Gata3, Gimap3, Gimap5, Gprc5b, Hfe, Hk1, Hmox1, Ifnb1, Ifng, Il10, Il18, Il18r1, Il1b, Il1r1, Il21, Il4, Il6, Inava,…	FALSE
GO:0002719	GO_BiologicalProcess-EBI-UniProt-GOA-ACAP-ARAP_25.05.2022_00h00	negative regulation of cytokine production involved in immune response	[4, 5, 6, 7, 8]	[Group317, Group484, Group513]	3	8.10811	0.0686964	1	{Group317=4.973747544206055E-5, Group484=1.573749650182343E-6, Group513=0.0016498561875535277}	{Group317=0.023525825884094638, Group484=7.900223243915362E-4, Group513=0.6995390235226957}	[Cd96, Epx, Prg2]	[Acp5, Angpt1, Apoa1, Apoa2, Arg1, Atg9a, Axl, Bcl6, Bst2, Cd96, Cuedc2, Epx, Foxp3, Hfe, Hmox1, Ifnb1, Il10, Irak3, Jak3, Lilrb4a, Lilrb4b, Nlrx1, Nod2, Plppr3, Prg2, Rabgef1, Slamf1, Smad7, Tbx21, Tgfb1, Tgfb2, Tgfb3, Tinagl1, Tnf, Twist1, Twist2, Vsir]	FALSE
GO:0002720	GO_BiologicalProcess-EBI-UniProt-GOA-ACAP-ARAP_25.05.2022_00h00	positive regulation of cytokine production involved in immune response	[4, 5, 6, 7, 8]	[Group348, Group376, Group397, Group484, Group513, Group532]	3	3.61446	0.474074	1	{Group348=9.822765256483012E-6, Group376=0.014780802436493275, Group397=2.3971765852552044E-8, Group484=1.573749650182343E-6, Group513=0.0016498561875535277, Group532=1.97712679841487E-5}	{Group348=0.0048622688019590915, Group376=1.0, Group397=1.2297515882359198E-5, Group484=7.900223243915362E-4, Group513=0.6995390235226957, Group532=0.00958906497231212}	[Gimap3, Mif, P2rx7]	[Arid5a, B2m, Card9, Casp1, Casp4, Cd160, Cd226, Cd36, Cd55, Cd55b, Cd74, Cd81, Clec7a, Clnk, Ddx1, Ddx21, Ddx58, Dennd1b, Dhx36, F2rl1, Fcer1a, Fcer1g, Ffar2, Ffar3, Fzd5, Gata3, Gimap3, Gimap5, Gprc5b, Hk1, Ifng, Il18, Il18r1, Il1b, Il1r1, Il21, Il4, Il6, Inava, Kit, Lacc1, Laptm5, Malt1, Map3k7, Mapkapk2, Mavs, Mif, Myd88, Nlrp3, Nod1, Nod2, Nr4a3, P2rx7, Panx1, Plcg2, Prkcz, Psg22, Pycard, Ri…	FALSE
GO:0002757	GO_BiologicalProcess-EBI-UniProt-GOA-ACAP-ARAP_25.05.2022_00h00	immune response-activating signal transduction	[3, 4, 5, 6, 7]	[Group342, Group357, Group500, Group530]	18	5	0.00659757	1	{Group342=0.07393837665317193, Group357=3.4171557642330173E-10, Group500=2.1259132339543937E-4, Group530=6.924051175540767E-5}	{Group342=1.0, Group357=1.773503841636936E-7, Group500=0.09757941743850668, Group530=0.0325430405250416}	[Blk, Ccr7, Cd19, Cd22, Cd3e, Cd8a, Clec4n, Ifi205, Ighd, Ighv1-31, Igll1, Klrc2, Klri2, Klrk1, Themis, Thy1, Trbc1, Trbc2]	[Abl1, Ada, Appl1, Appl2, Bag6, Bax, Bcar1, Bcl10, Bcl2, Bcl2a1d, Bik, Blk, Blnk, Bmx, Braf, Braf-rs1, Btk, Btn1a1, Btn2a2, Btnl1, Btnl10, Btnl2, Btnl4, Btnl6, Btnl9, C3ar1, C5ar1, C5ar2, Cacnb3, Cacnb4, Card11, Carmil2, Cblb, Ccr7, Cd160, Cd19, Cd22, Cd226, Cd247, Cd276, Cd28, Cd300a, Cd38, Cd3e, Cd47, Cd79a, Cd79b, Cd81, Cd8a, Ceacam1, Clec2i, Clec4n, Clec7a, Cmklr1, Cmtm3, Cr1l, Cr2, Crkl, Csk…	FALSE
GO:0002758	GO_BiologicalProcess-EBI-UniProt-GOA-ACAP-ARAP_25.05.2022_00h00	innate immune response-activating signal transduction	[4, 5, 6, 7, 8, 9, 10]	[Group461, Group530]	4	19.0476	0.00181448	1	{Group461=0.003360282671623415, Group530=6.924051175540767E-5}	{Group461=1.0, Group530=0.0325430405250416}	[Clec4n, Klrc2, Klri2, Klrk1]	[Clec4n, Clec7a, Fcna, Fcnb, Ffar2, Klrc1, Klrc2, Klrc3, Klrd1, Klre1, Klri1, Klri2, Klrk1, Masp1, Masp2, Mbl2, Plcg2, Syk, Tlr2, Tlr4, Tyrobp]	FALSE
GO:0002761	GO_BiologicalProcess-EBI-UniProt-GOA-ACAP-ARAP_25.05.2022_00h00	regulation of myeloid leukocyte differentiation	[5, 6, 7, 8, 9, 10]	[Group275, Group455, Group525, Group526, Group530]	6	4.13793	0.280227	1	{Group275=0.30555587855653843, Group455=1.6853889163785028E-4, Group525=0.0016960683367553003, Group526=8.634942337893481E-5, Group530=6.924051175540767E-5}	{Group275=1.0, Group455=0.07769642904504898, Group525=0.717436906447492, Group526=0.040411530141341495, Group530=0.0325430405250416}	[C1qc, Ccl5, Cd4, Lef1, Mafb, Myc]	[Acin1, Adam8, Adipoq, Apc, Apcs, Asxl2, C1qc, Calca, Car2, Cartpt, Casp8, Ccl3, Ccl5, Ccr1, Ccr1l1, Cd101, Cd4, Cd74, Cdk6, Ceacam1, Cebpb, Cldn18, Clec2d, Clec2g, Clec2i, Creb1, Csf1, Csf1r, Ctnnb1, Ctnnbip1, Cul4a, Dcstamp, Dlk1, Esrra, Evi2, Evi2a, Evi2b, Fadd, Fbn1, Fbxw7, Fes, Fgfr3, Fos, Foxp1, Fshb, Fshr, Fstl3, Gata2, Gfi1b, Gnas, Gpr137, Gpr137b, Gpr55, Gpr68, Gsk3b, Hax1, Hcls1, Hoxa7,…	TRUE
GO:0002762	GO_BiologicalProcess-EBI-UniProt-GOA-ACAP-ARAP_25.05.2022_00h00	negative regulation of myeloid leukocyte differentiation	[5, 6, 7, 8, 9, 10, 11]	[Group455]	3	5.17241	0.186393	1	{Group455=1.6853889163785028E-4}	{Group455=0.07769642904504898}	[C1qc, Mafb, Myc]	[Adipoq, Apcs, C1qc, Calca, Cartpt, Ccl3, Cdk6, Ceacam1, Cldn18, Clec2d, Clec2g, Clec2i, Ctnnb1, Cul4a, Fbn1, Fbxw7, Fstl3, Gata2, Gpr137, Gpr137b, Gpr55, Gpr68, Hoxa7, Iapp, Ifnb1, Ifng, Il4, Inpp4b, Inpp5d, Lilrb4a, Lilrb4b, Lrrc17, Ltf, Lyn, Mafb, Myc, Nf1, Nme1, Nme2, Pias3, Pik3r1, Pilrb1, Prdm16, Ptpn2, Rara, Runx1, Sfrp1, Tcta, Thoc5, Tjp2, Tmem178, Tnfaip6, Tnfrsf11b, Tob2, Trib1, Ubash3b…	FALSE
GO:0002763	GO_BiologicalProcess-EBI-UniProt-GOA-ACAP-ARAP_25.05.2022_00h00	positive regulation of myeloid leukocyte differentiation	[5, 6, 7, 8, 9, 10, 11]	[Group275, Group363, Group387, Group419, Group455, Group496]	3	4	0.444452	1	{Group275=0.30555587855653843, Group363=0.2509801766455434, Group387=0.26720423826954065, Group419=0.08809052170974375, Group455=1.6853889163785028E-4, Group496=2.8111293563398546E-4}	{Group275=1.0, Group363=1.0, Group387=1.0, Group419=1.0, Group455=0.07769642904504898, Group496=0.1273441598421954}	[Ccl5, Cd4, Lef1]	[Acin1, Asxl2, Calca, Car2, Casp8, Ccl3, Ccl5, Ccr1, Ccr1l1, Cd101, Cd4, Cd74, Creb1, Csf1, Csf1r, Ctnnbip1, Dcstamp, Dlk1, Evi2, Evi2a, Evi2b, Fadd, Fes, Fos, Gfi1b, Gnas, Gpr68, Gsk3b, Hax1, Hcls1, Hsf1, Id2, Ifng, Ikzf1, Il12b, Il17a, Il20, Il23a, Il3, Il34, Il5, Itgam, Itgb3, Jun, Kitl, Klf10, Lef1, Lif, Nedd9, Ninj1, Notch2, Ocstamp, Pla2g3, Pou4f1, Pou4f2, Ppargc1b, Ppp3ca, Prkca, Rb1, Ripk…	TRUE
GO:0002764	GO_BiologicalProcess-EBI-UniProt-GOA-ACAP-ARAP_25.05.2022_00h00	immune response-regulating signaling pathway	[3, 4, 5]	[Group385, Group530]	27	4.93601	0.00135917	1	{Group385=0.009795829450314267, Group530=6.924051175540767E-5}	{Group385=1.0, Group530=0.0325430405250416}	[Blk, C1qbp, Ccr7, Cd180, Cd19, Cd22, Cd3e, Cd8a, Clec4n, Colec12, Gramd4, Ifi205, Ighd, Ighv1-31, Igll1, Klrc2, Klri2, Klrk1, Nr1d1, Oasl1, Ptprs, Themis, Thy1, Tlr9, Tnip3, Trbc1, Trbc2]	[Abl1, Acod1, Ada, Aim2, Alpk1, Ankrd17, Ap3b1, App, Appl1, Appl2, Arf6, Arrb2, Bag6, Bax, Bcar1, Bcl10, Bcl2, Bcl2a1d, Bik, Blk, Blnk, Bmx, Bpifb1, Braf, Braf-rs1, Btk, Btla, Btn1a1, Btn2a2, Btnl1, Btnl10, Btnl2, Btnl4, Btnl6, Btnl9, C1qbp, C3ar1, C5ar1, C5ar2, Cacnb3, Cacnb4, Cactin, Card11, Carmil2, Casp1, Cav1, Cblb, Ccr7, Cd14, Cd160, Cd180, Cd19, Cd22, Cd226, Cd247, Cd276, Cd28, Cd300a, Cd3…	FALSE
GO:0002768	GO_BiologicalProcess-EBI-UniProt-GOA-ACAP-ARAP_25.05.2022_00h00	immune response-regulating cell surface receptor signaling pathway	[4, 5, 6]	[Group342, Group357, Group500, Group530]	18	4.8	0.0118907	1	{Group342=0.07393837665317193, Group357=3.4171557642330173E-10, Group500=2.1259132339543937E-4, Group530=6.924051175540767E-5}	{Group342=1.0, Group357=1.773503841636936E-7, Group500=0.09757941743850668, Group530=0.0325430405250416}	[Blk, Ccr7, Cd19, Cd22, Cd3e, Cd8a, Clec4n, Ifi205, Ighd, Ighv1-31, Igll1, Klrc2, Klri2, Klrk1, Themis, Thy1, Trbc1, Trbc2]	[Abl1, Ada, Appl1, Appl2, Bag6, Bax, Bcar1, Bcl10, Bcl2, Bcl2a1d, Bik, Blk, Blnk, Bmx, Braf, Braf-rs1, Btk, Btla, Btn1a1, Btn2a2, Btnl1, Btnl10, Btnl2, Btnl4, Btnl6, Btnl9, C3ar1, C5ar1, C5ar2, Cacnb3, Cacnb4, Card11, Carmil2, Cblb, Ccr7, Cd160, Cd19, Cd22, Cd226, Cd247, Cd276, Cd28, Cd300a, Cd38, Cd3e, Cd40, Cd47, Cd79a, Cd79b, Cd81, Cd8a, Ceacam1, Clec12b, Clec2i, Clec4d, Clec4e, Clec4n, Clec7a…	FALSE
GO:0002790	GO_BiologicalProcess-EBI-UniProt-GOA-ACAP-ARAP_25.05.2022_00h00	peptide secretion	[5, 6, 7]	[Group532]	15	4.57317	0.0318834	1	{Group532=1.97712679841487E-5}	{Group532=0.00958906497231212}	[Blk, Ccl5, Ear1, Exoc3l, Ffar1, Nlgn2, Nnat, Nos2, Nr1d1, Rapgef4, Sox4, Stxbp4, Tcf7l2, Tfr2, Zbed6]	[Aacs, Abat, Abca1, Abca12, Abcc8, Abcg1, Acsl4, Acvr1c, Acvr2b, Adcy5, Adcy8, Adcyap1, Adora1, Adra2a, Agt, Aimp1, Alox5, Ano1, Anxa1, Anxa5, Apln, Aqp1, Arhgef7, Arntl, Arrb1, Atg7, BC048507, Bad, Baiap3, Bglap2, Bik, Birc5, Blk, Brsk2, C1qtnf12, C2cd2l, Cacna1c, Cacna1d, Cacna1e, Camk2n1, Capn10, Cartpt, Cask, Casr, Ccdc186, Cckar, Cckbr, Ccl5, Ccn3, Cd38, Cd74, Cdk16, Cela2a, Cftr, Chd3, Chd7…	FALSE
GO:0002791	GO_BiologicalProcess-EBI-UniProt-GOA-ACAP-ARAP_25.05.2022_00h00	regulation of peptide secretion	[5, 6, 7, 8]	[Group532]	12	4.44444	0.0759553	1	{Group532=1.97712679841487E-5}	{Group532=0.00958906497231212}	[Blk, Ccl5, Ffar1, Nlgn2, Nnat, Nos2, Nr1d1, Sox4, Stxbp4, Tcf7l2, Tfr2, Zbed6]	[Aacs, Abat, Abca12, Abcc8, Abcg1, Acsl4, Acvr1c, Adcy5, Adcy8, Adcyap1, Adora1, Adra2a, Aimp1, Alox5, Ano1, Anxa5, Apln, Arhgef7, Arntl, Arrb1, Atg7, BC048507, Bad, Baiap3, Bglap2, Bik, Birc5, Blk, Brsk2, C1qtnf12, C2cd2l, Cacna1d, Cacna1e, Camk2n1, Capn10, Cartpt, Cask, Casr, Cckar, Cckbr, Ccl5, Ccn3, Cd38, Cd74, Cdk16, Cela2a, Cftr, Chd3, Chd7, Chga, Clcf1, Clock, Cnr1, Cpt1a, Crh, Crhbp, Crhr…	FALSE
GO:0002793	GO_BiologicalProcess-EBI-UniProt-GOA-ACAP-ARAP_25.05.2022_00h00	positive regulation of peptide secretion	[4, 5, 6, 7, 8, 9]	[Group532]	7	4.96454	0.0968656	1	{Group532=1.97712679841487E-5}	{Group532=0.00958906497231212}	[Blk, Ffar1, Nlgn2, Nnat, Sox4, Tcf7l2, Tfr2]	[Aacs, Abat, Abcg1, Acsl4, Adcy8, Adcyap1, Adora1, Aimp1, Ano1, Apln, Arhgef7, Arrb1, Atg7, BC048507, Bad, Baiap3, Bglap2, Bik, Blk, C1qtnf12, C2cd2l, Cacna1d, Camk2n1, Capn10, Cask, Casr, Cckar, Cckbr, Cd38, Cftr, Clcf1, Crh, Doc2b, Drd2, Dynll1, Ecrg4, Egfr, Ffar1, Ffar4, Fga, Fgb, Fgg, Gabbr1, Gcg, Gck, Ghrh, Ghrhr, Ghrl, Gip, Gipr, Gja1, Glp1r, Glrx, Glud1, Glul, Gm28035, Golt1a, Gper1, Gpld1…	FALSE
GO:0002819	GO_BiologicalProcess-EBI-UniProt-GOA-ACAP-ARAP_25.05.2022_00h00	regulation of adaptive immune response	[4, 5]	[Group370, Group397, Group421, Group483, Group484, Group530]	12	5.30973	0.0169368	1	{Group370=1.8866366201274645E-5, Group397=2.3971765852552044E-8, Group421=3.6647967933410627E-9, Group483=4.809876925361916E-8, Group484=1.573749650182343E-6, Group530=6.924051175540767E-5}	{Group370=0.009169053973819478, Group397=1.2297515882359198E-5, Group421=1.8910351453639884E-6, Group483=2.457847108859939E-5, Group484=7.900223243915362E-4, Group530=0.0325430405250416}	[Alox15, Ccr7, Cd4, Clec4n, Dpp4, Gimap3, H2-Ab1, H2-Ea, Il27ra, Il7r, Mif, P2rx7]	[100039053, Ada, Adcy7, Ager, Ahr, Akirin2, Alox15, Anxa1, Aplf, Arg1, Arid5a, Atad5, B2m, Bcl6, Btk, C3, C4bp, Card9, Ccl19, Ccl20, Ccr2, Ccr6, Ccr7, Cd160, Cd1d1, Cd1d2, Cd226, Cd24a, Cd274, Cd28, Cd4, Cd40, Cd44, Cd46, Cd48, Cd55, Cd55b, Cd74, Cd81, Ceacam1, Clcf1, Clec4g, Clec4n, Clec7a, Clic1, Cr1l, Cr2, Csmd3, Cyrib, Dennd1b, Dpp4, Dusp10, Dusp22, Eif2ak4, Ephb2, Exosc3, Exosc6, Fadd, Fbxo3…	FALSE
GO:0002820	GO_BiologicalProcess-EBI-UniProt-GOA-ACAP-ARAP_25.05.2022_00h00	negative regulation of adaptive immune response	[4, 5, 6]	[Group048]	3	4.7619	0.219515	1	{Group048=0.2195145415172014}	{Group048=1.0}	[Alox15, Il27ra, Il7r]	[Ahr, Alox15, Arg1, Bcl6, C4bp, Cd160, Cd46, Cd55, Cd55b, Ceacam1, Clec4g, Cr1l, Cr2, Csmd3, Dusp22, Fcgr2b, Foxj1, Foxp3, Havcr2, Hfe, Ifnb1, Il1rl1, Il2, Il20rb, Il27ra, Il33, Il4, Il4i1, Il4i1b, Il4ra, Il7r, Jak3, Klrd1, Lilrb4a, Lilrb4b, Loxl3, Muc4, Nckap1l, Ndfip1, Nod2, Parp3, Ppp1r9b, Ppp3cb, Ptpn6, Ptprc, Rc3h1, Rc3h2, Samsn1, Slamf1, Smad7, Spn, Susd4, Tbx21, Thoc1, Tinagl1, Tnfrsf14, T…	TRUE
GO:0002821	GO_BiologicalProcess-EBI-UniProt-GOA-ACAP-ARAP_25.05.2022_00h00	positive regulation of adaptive immune response	[4, 5, 6]	[Group397, Group421, Group483, Group484, Group513, Group520, Group530, Group532]	8	5.6338	0.0303267	1	{Group397=2.3971765852552044E-8, Group421=3.6647967933410627E-9, Group483=4.809876925361916E-8, Group484=1.573749650182343E-6, Group513=0.0016498561875535277, Group520=5.827225961116661E-8, Group530=6.924051175540767E-5, Group532=1.97712679841487E-5}	{Group397=1.2297515882359198E-5, Group421=1.8910351453639884E-6, Group483=2.457847108859939E-5, Group484=7.900223243915362E-4, Group513=0.6995390235226957, Group520=2.9718852401694973E-5, Group530=0.0325430405250416, Group532=0.00958906497231212}	[Cd4, Clec4n, Gimap3, H2-Ab1, H2-Ea, Il27ra, Mif, P2rx7]	[Ada, Akirin2, Arid5a, Atad5, B2m, Btk, C3, Card9, Ccr2, Cd1d1, Cd1d2, Cd226, Cd24a, Cd274, Cd28, Cd4, Cd40, Cd44, Cd55, Cd55b, Cd74, Cd81, Clcf1, Clec4n, Clec7a, Cyrib, Dennd1b, Eif2ak4, Exosc3, Exosc6, Fadd, Fbxo38, Fcer1a, Fcer1g, Fcer2a, Fcgr1, Fcgr3, Foxp3, Fzd5, Gata3, Gimap3, Gimap5, Gm11127, H2-Ab1, H2-Bl, H2-D1, H2-DMa, H2-Ea, H2-K1, H2-K2, H2-M3, H2-Q1, H2-Q10, H2-Q2, H2-Q4, H2-Q6, H2-Q…	FALSE
GO:0002822	GO_BiologicalProcess-EBI-UniProt-GOA-ACAP-ARAP_25.05.2022_00h00	regulation of adaptive immune response based on somatic recombination of immune receptors built from immunoglobulin superfamily domains	[5, 6]	[Group370, Group397, Group410, Group421, Group483, Group530, Group532]	10	4.78469	0.0718767	1	{Group370=1.8866366201274645E-5, Group397=2.3971765852552044E-8, Group410=0.001786832245941626, Group421=3.6647967933410627E-9, Group483=4.809876925361916E-8, Group530=6.924051175540767E-5, Group532=1.97712679841487E-5}	{Group370=0.009169053973819478, Group397=1.2297515882359198E-5, Group410=0.7522563755414245, Group421=1.8910351453639884E-6, Group483=2.457847108859939E-5, Group530=0.0325430405250416, Group532=0.00958906497231212}	[Ccr7, Cd4, Clec4n, Dpp4, Gimap3, H2-Ab1, H2-Ea, Il27ra, Il7r, P2rx7]	[100039053, Ada, Ager, Ahr, Anxa1, Aplf, Arg1, Arid5a, Atad5, B2m, Bcl6, Btk, C3, C4bp, Card9, Ccl19, Ccl20, Ccr2, Ccr6, Ccr7, Cd1d1, Cd1d2, Cd226, Cd24a, Cd274, Cd28, Cd4, Cd40, Cd46, Cd55, Cd55b, Cd81, Ceacam1, Clcf1, Clec4g, Clec4n, Clec7a, Clic1, Cr1l, Cr2, Csmd3, Cyrib, Dennd1b, Dpp4, Dusp22, Ephb2, Exosc3, Exosc6, Fadd, Fbxo38, Fcer1a, Fcer1g, Fcer2a, Fcgr1, Fcgr2b, Fcgr3, Foxj1, Foxp3, Fut…	FALSE
GO:0002824	GO_BiologicalProcess-EBI-UniProt-GOA-ACAP-ARAP_25.05.2022_00h00	positive regulation of adaptive immune response based on somatic recombination of immune receptors built from immunoglobulin superfamily domains	[5, 6, 7]	[Group397, Group421, Group483, Group484, Group520, Group530, Group532]	7	5.22388	0.0880193	1	{Group397=2.3971765852552044E-8, Group421=3.6647967933410627E-9, Group483=4.809876925361916E-8, Group484=1.573749650182343E-6, Group520=5.827225961116661E-8, Group530=6.924051175540767E-5, Group532=1.97712679841487E-5}	{Group397=1.2297515882359198E-5, Group421=1.8910351453639884E-6, Group483=2.457847108859939E-5, Group484=7.900223243915362E-4, Group520=2.9718852401694973E-5, Group530=0.0325430405250416, Group532=0.00958906497231212}	[Cd4, Clec4n, Gimap3, H2-Ab1, H2-Ea, Il27ra, P2rx7]	[Ada, Arid5a, Atad5, B2m, Btk, C3, Card9, Ccr2, Cd1d1, Cd1d2, Cd226, Cd24a, Cd274, Cd28, Cd4, Cd40, Cd55, Cd55b, Cd81, Clcf1, Clec4n, Clec7a, Cyrib, Dennd1b, Exosc3, Exosc6, Fadd, Fbxo38, Fcer1a, Fcer1g, Fcer2a, Fcgr1, Fcgr3, Foxp3, Fzd5, Gata3, Gimap3, Gimap5, Gm11127, H2-Ab1, H2-Bl, H2-D1, H2-DMa, H2-Ea, H2-K1, H2-K2, H2-M3, H2-Q1, H2-Q10, H2-Q2, H2-Q4, H2-Q6, H2-Q9, H2-T23, Hmces, Hpx, Hspa8, …	FALSE
GO:0002825	GO_BiologicalProcess-EBI-UniProt-GOA-ACAP-ARAP_25.05.2022_00h00	regulation of T-helper 1 type immune response	[6, 7]	[Group377, Group410, Group483, Group496, Group520, Group529]	3	9.09091	0.051943	1	{Group377=0.005325919775128338, Group410=0.001786832245941626, Group483=4.809876925361916E-8, Group496=2.8111293563398546E-4, Group520=5.827225961116661E-8, Group529=6.109312721796342E-8}	{Group377=1.0, Group410=0.7522563755414245, Group483=2.457847108859939E-5, Group496=0.1273441598421954, Group520=2.9718852401694973E-5, Group529=3.109640175394338E-5}	[Ccr7, H2-Ab1, Il27ra]	[100039053, Anxa1, Arid5a, Ccl19, Ccr2, Ccr7, H2-Ab1, Havcr2, Hlx, Il12b, Il12rb1, Il18, Il18r1, Il1b, Il1r1, Il1rl1, Il23a, Il23r, Il27, Il27ra, Il33, Il4ra, Irf1, Jak3, Nlrp10, Pla2g4a, Ripk2, Slamf1, Slc11a1, Socs5, Tbx21, Tnfsf4, Xcl1]	FALSE
GO:0002831	GO_BiologicalProcess-EBI-UniProt-GOA-ACAP-ARAP_25.05.2022_00h00	regulation of response to biotic stimulus	[3, 4]	[Group446, Group481, Group530]	21	5.37084	0.00167356	1	{Group446=8.18828754332873E-8, Group481=1.6725234490066368E-7, Group530=6.924051175540767E-5}	{Group446=4.159650072010995E-5, Group481=8.462968651973583E-5, Group530=0.0325430405250416}	[Apoe, C1qbp, Ccl5, Cd180, Cd96, Clec4n, Dpp4, Gimap3, Ifi205, Ifi209, Igf2, Klrc2, Klri2, Klrk1, Mif, Oasl1, Rasgrp1, Sash1, Syt11, Tlr9, Zdhhc1]	[A2m, Acod1, Adam8, Adar, Ahr, Aim2, Akirin2, Ankrd17, Ap1g1, Apobec3, Apoe, Appl1, Appl2, Arg1, Arg2, Arrb2, Atg12, Atg5, Banf1, Bmp6, C1qbp, C3, Cactin, Cadm1, Card9, Casp6, Casp8, Ccl5, Ccr1, Cd14, Cd160, Cd180, Cd226, Cd24a, Cd274, Cd37, Cd40lg, Cd55, Cd55b, Cd74, Cd84, Cd96, Cdc37, Ceacam1, Cfh, Cfhr4, Cfi, Cgas, Clec12b, Clec2d, Clec4n, Clec7a, Clnk, Cnot7, Coch, Creb3, Crk, Crtam, Cx3cl1, …	FALSE
GO:0002833	GO_BiologicalProcess-EBI-UniProt-GOA-ACAP-ARAP_25.05.2022_00h00	positive regulation of response to biotic stimulus	[3, 4, 5]	[Group446, Group530]	14	7.07071	0.000624043	0.816248	{Group446=8.18828754332873E-8, Group530=6.924051175540767E-5}	{Group446=4.159650072010995E-5, Group530=0.0325430405250416}	[Cd180, Clec4n, Dpp4, Gimap3, Ifi205, Ifi209, Klrc2, Klri2, Klrk1, Mif, Oasl1, Rasgrp1, Sash1, Tlr9]	[Acod1, Adam8, Aim2, Akirin2, Ankrd17, Ap1g1, Arg1, Bmp6, Cadm1, Card9, Casp6, Cd14, Cd160, Cd180, Cd226, Cd24a, Cd274, Cd40lg, Cd74, Cgas, Clec4n, Clec7a, Clnk, Coch, Crtam, Cxcl1, Cyba, Ddx60, Dhx58, Dhx9, Dpp4, Emilin1, Emilin2, Ereg, F2rl1, Fadd, Fbxo38, Fcna, Fcnb, Ffar2, Gbp5, Gimap3, Gimap5, Grn, Gsdme, H2-M3, Havcr2, Hexim1, Hmgb1, Hmgb2, Hpx, Hrg, Hsp90aa1, Hspd1, Ifi202b, Ifi203, Ifi204…	FALSE
GO:0002886	GO_BiologicalProcess-EBI-UniProt-GOA-ACAP-ARAP_25.05.2022_00h00	regulation of myeloid leukocyte mediated immunity	[5, 6]	[Group495]	3	3.79747	0.458585	1	{Group495=7.551456205192577E-7}	{Group495=3.805933927417059E-4}	[Blk, Cx3cr1, Pld2]	[Abr, Adora2b, Adora3, Arg1, Bcr, Bik, Blk, Btk, C3, Ccr2, Cd177, Cd300a, Cd84, Crhr1, Cx3cr1, Cxcl1, Cxcl5, D6Wsu163e, Ddx1, Ddx21, Ddx58, Dhx36, Dnase1, Dnase1l3, F2rl1, Fcer1a, Fcer1g, Fcgr1, Fcgr3, Fer, Fers, Fes, Fgr, Foxf1, Gab2, Gata1, Gata2, Hmox1, Ighg1, Ighg2a, Ighg2b, Il13, Il13ra2, Il4, Il4ra, Itgam, Itgb2, Itgb2l, Lyn, Lypd10, Lypd11, Mavs, Ms4a1, Ms4a2, Nppa, Nppc, Olfr48, Pdpk1, Pl…	FALSE
GO:0002902	GO_BiologicalProcess-EBI-UniProt-GOA-ACAP-ARAP_25.05.2022_00h00	regulation of B cell apoptotic process	[8, 9]	[Group416, Group459, Group468, Group501, Group526]	3	11.1111	0.0311423	1	{Group416=2.2116749841486462E-4, Group459=0.26177750960857216, Group468=0.03230987375186985, Group501=1.2728792284967655E-4, Group526=8.634942337893481E-5}	{Group416=0.10107354677559313, Group459=1.0, Group468=1.0, Group501=0.05906159620224992, Group526=0.040411530141341495}	[Blk, Mif, Myc]	[Ada, Aurkb, Bax, Bcl10, Bcl2, Bcl2a1a, Bik, Blk, Cd24a, Cd44, Cd74, Fnip1, Foxp1, Hsh2d, Il10, Il2, Il3, Irs2, Lyn, Mif, Myc, Nkx3-1, Noc2l, Ormdl3, Pdcd1, Pten, Slc39a10]	FALSE
GO:0002920	GO_BiologicalProcess-EBI-UniProt-GOA-ACAP-ARAP_25.05.2022_00h00	regulation of humoral immune response	[4, 5]	[Group132, Group297, Group490, Group514, Group529, Group530]	3	5.26316	0.179933	1	{Group132=5.168740009271313E-4, Group297=0.002062067872209805, Group490=7.527632809564277E-5, Group514=7.352428266965849E-6, Group529=6.109312721796342E-8, Group530=6.924051175540767E-5}	{Group132=0.2315595524153548, Group297=0.8557581669670691, Group490=0.035304597876856456, Group514=0.003646804420415061, Group529=3.109640175394338E-5, Group530=0.0325430405250416}	[C1qbp, Ccr7, Gimap3]	[A2m, Acod1, C1qbp, C3, C4bp, C6, Ccr7, Cd37, Cd46, Cd55, Cd55b, Cd59a, Cd59b, Cd5l, Cfh, Cfhr2, Cfhr4, Cfi, Cr1l, Cr2, Csmd3, Evpl, Fcer2a, Fcgr2b, Foxj1, Gata6, Gimap3, Gimap5, H2-DMa, Hpx, Il17a, Il17f, Il1b, Ivl, Klk1b5, Klk5, Klk7, Lta, Masp1, Nod2, Olfr48, Pgc, Phb, Ppl, Ppp2r3c, Ptpn6, Ptprc, Pzp, Serping1, Spink5, Spns2, Susd4, Tnf, Trem2, Vsig4, Zp3, Zp3r]	FALSE
GO:0003002	GO_BiologicalProcess-EBI-UniProt-GOA-ACAP-ARAP_25.05.2022_00h00	regionalization	[3, 4, 5]	[Group304, Group393]	17	4.21836	0.0533106	1	{Group304=0.3925423098459555, Group393=0.03547506589604453}	{Group304=1.0, Group393=1.0}	[Adgrg1, C1qa, Celsr2, Fgf3, Gdf3, Hoxa9, Ift122, Ift88, Lef1, Mafb, Mllt3, Pgap1, Smo, Tdrkh, Ttc21b, Ttn, Vangl2]	[Abi1, Acd, Acer1, Acvr1, Acvr2a, Acvr2b, Acvrl1, Adgrg1, Ahi1, Aida, Aldh1a1, Aldh1a2, Alx1, Alx4, Apc, Ar, Arc, Arl13b, Ascl1, Atm, Atp6ap2, Aurka, Axin1, Axin2, Barx1, Bhlhe22, Bhlhe40, Bhlhe41, Bmi1, Bmp1, Bmp2, Bmp4, Bmpr1a, Bmpr1b, Bmpr2, Bptf, Btg2, C1qa, C3, Cdk20, Cdon, Cdx1, Cdx2, Cdx4, Celsr1, Celsr2, Cer1, Cfc1, Chrd, Chsy1, Cited2, Cluap1, Cobl, Corin, Cplane2, Crb2, Crkl, Ctnnb1, Ct…	TRUE
GO:0003007	GO_BiologicalProcess-EBI-UniProt-GOA-ACAP-ARAP_25.05.2022_00h00	heart morphogenesis	[4, 5, 6, 7]	[Group319, Group437, Group503, Group531, Group532]	9	3.07167	0.57328	1	{Group319=0.15857722360806853, Group437=0.0378523461037092, Group503=0.014542947986665826, Group531=7.153011009716384E-4, Group532=1.97712679841487E-5}	{Group319=1.0, Group437=1.0, Group503=1.0, Group531=0.3154477855284925, Group532=0.00958906497231212}	[Asb2, Eya1, Ift88, Ppp1r13l, Slc8a1, Smo, Sox4, Ttn, Vangl2]	[Actc1, Acvr1, Acvrl1, Adam15, Adamts1, Adgrg6, Adprhl1, Ahi1, Ahr, Aldh1a1, Aldh1a2, Alpk2, Angpt1, Ankrd1, Aplnr, Arid2, Arl13b, Asb2, Asxl1, Asxl2, Atf2, Axin2, Bmp10, Bmp2, Bmp4, Bmp5, Bmp7, Bmpr1a, Bmpr2, C2cd3, Cav3, Ccdc103, Ccdc39, Ccdc40, Ccm2l, Ccn1, Ccna2, Cdc42, Cert1, Cfc1, Chd3, Chd7, Cited2, Cluap1, Col11a1, Col2a1, Col5a1, Cpe, Cplane2, Crkl, Ctnnb1, Dchs1, Dhrs3, Dicer1, Dkk1, Dl…	FALSE
GO:0003013	GO_BiologicalProcess-EBI-UniProt-GOA-ACAP-ARAP_25.05.2022_00h00	circulatory system process	[3]	[Group531, Group532]	21	3.5473	0.144603	1	{Group531=7.153011009716384E-4, Group532=1.97712679841487E-5}	{Group531=0.3154477855284925, Group532=0.00958906497231212}	[Abcb1a, Abcc2, Ace, Amot, Apoe, Arhgap35, Cacnb2, Cd34, Cdh5, Ece1, Htr2a, Immp2l, Nos2, Pdgfb, Popdc2, Ppp1r13l, Scn5a, Slc8a1, Svep1, Ttn, Wdr35]	[Abat, Abcb1a, Abcb1b, Abcc1, Abcc2, Abcc8, Abcc9, Abcg2, Abcg3, Abl1, Abr, Ace, Ace2, Ace3, Acta2, Actc1, Acvrl1, Ada, Adamts16, Adcy6, Adcyap1, Add3, Adh5, Adipoq, Adm, Adm2, Adora1, Adora2a, Adora2b, Adra1a, Adra1b, Adra1d, Adra2a, Adra2b, Adra2c, Adrb1, Adrb2, Adrb3, Ager, Agrn, Agt, Agtr1a, Agtr1b, Agtr2, Agtrap, Ahr, Akap12, Akap13, Akap6, Akap9, Akt1, Alox5, Amot, Angpt1, Ank2, Ankrd39, An…	FALSE
GO:0003015	GO_BiologicalProcess-EBI-UniProt-GOA-ACAP-ARAP_25.05.2022_00h00	heart process	[4]	[Group531, Group532]	8	3.0303	0.556376	1	{Group531=7.153011009716384E-4, Group532=1.97712679841487E-5}	{Group531=0.3154477855284925, Group532=0.00958906497231212}	[Ace, Cacnb2, Nos2, Popdc2, Ppp1r13l, Scn5a, Slc8a1, Ttn]	[Abcc9, Ace, Ace2, Actc1, Ada, Adm, Adm2, Adora1, Adra1a, Adra1b, Adra1d, Adrb1, Adrb2, Agrn, Agt, Agtr2, Akap13, Akap6, Akap9, Ank2, Ankrd39, Apela, Apln, Atg5, Atp1a1, Atp1a2, Atp1a3, Atp1b1, Atp2a1, Atp2a2, Atp2b4, Atp5j, Avpr1a, Bin1, Bmp10, Bves, Cacna1b, Cacna1c, Cacna1d, Cacna1e, Cacna1g, Cacna1h, Cacna2d1, Cacna2d2, Cacnb2, Calca, Calm1, Calm2, Calm3, Camk2d, Casq2, Cav1, Cav3, Ccn2, Cdc4…	FALSE
GO:0003018	GO_BiologicalProcess-EBI-UniProt-GOA-ACAP-ARAP_25.05.2022_00h00	vascular process in circulatory system	[4]	[Group235, Group242, Group524, Group531]	12	5	0.0356134	1	{Group235=0.06061363511587104, Group242=0.022516515730841097, Group524=1.0188508051790734E-4, Group531=7.153011009716384E-4}	{Group235=1.0, Group242=1.0, Group524=0.04747844752134482, Group531=0.3154477855284925}	[Abcb1a, Abcc2, Ace, Amot, Apoe, Arhgap35, Cdh5, Ece1, Htr2a, Pdgfb, Slc8a1, Wdr35]	[Abcb1a, Abcb1b, Abcc1, Abcc2, Abcc8, Abcg2, Abcg3, Abl1, Abr, Ace, Acta2, Adcy6, Adcyap1, Add3, Adm, Adora1, Adora2a, Adora2b, Adra1a, Adra1b, Adra1d, Adra2a, Adra2b, Adra2c, Adrb1, Adrb2, Adrb3, Ager, Agt, Agtr1a, Agtr1b, Agtr2, Ahr, Akap12, Akt1, Alox5, Amot, Angpt1, Apln, Apoe, Arhgap35, Arhgap42, Asic2, Atg5, Atp1a2, Atp2b1, Avp, Avpr1a, Avpr1b, Avpr2, Bbs2, Bcr, Bdkrb2, Bmp6, Bmpr2, C2cd4a,…	TRUE
GO:0003143	GO_BiologicalProcess-EBI-UniProt-GOA-ACAP-ARAP_25.05.2022_00h00	embryonic heart tube morphogenesis	[4, 5, 6, 7, 8]	[Group319, Group502, Group503, Group531]	3	4.05405	0.441166	1	{Group319=0.15857722360806853, Group502=0.16215201676965676, Group503=0.014542947986665826, Group531=7.153011009716384E-4}	{Group319=1.0, Group502=1.0, Group503=1.0, Group531=0.3154477855284925}	[Asb2, Smo, Vangl2]	[Acvr1, Ahi1, Aldh1a1, Aldh1a2, Aplnr, Arl13b, Asb2, C2cd3, Ccdc103, Ccdc39, Ccdc40, Cfc1, Cited2, Cluap1, Dll1, Dnaaf1, Eng, Fgf8, Folr1, Foxh1, Foxn4, Gata4, Gja1, Gm10698, Hand1, Hand2, Hes1, Hif1a, Ift172, Ift52, Ift57, Ihh, Kdm2a, Kif3a, Lbx1, Lrp6, Mef2c, Megf8, Mesp1, Mib1, Mical2, Nkx2-5, Nodal, Notch1, Notch2, Noto, Nphp3, Ovol2, Pkd2, Psen1, Rbpj, Rnf207, Ryr2, Setdb2, Shh, Smad3, Smo, …	FALSE
GO:0003158	GO_BiologicalProcess-EBI-UniProt-GOA-ACAP-ARAP_25.05.2022_00h00	endothelium development	[5]	[Group224, Group321, Group524]	6	4.02685	0.286608	1	{Group224=0.09385271648575058, Group321=0.15367262685163877, Group524=1.0188508051790734E-4}	{Group224=1.0, Group321=1.0, Group524=0.04747844752134482}	[Cd34, Cdh5, Ift88, Pdgfb, Ptprs, S1pr3]	[Abcb1b, Acvr1, Acvr2b, Acvrl1, Adamts12, Add1, Afdn, Agt, Akap11, Alox12, Apold1, Arhgef26, Atoh8, Barx1, Bmp4, Bmp6, Bmpr1a, Bmpr2, Bsg, Btg1, Btg1b, Btg1c, Ccm2, Cd34, Cdh5, Ceacam1, Cldn1, Cldn3, Cldn5, Clic4, Cnmd, Col15a1, Col18a1, Col22a1, Col24a1, Csnk2b, Ctnnb1, Cul7, Cxcl10, Cxcr4, Dicer1, Dll1, Dll4, Dmd, Ednra, Ednrb, Etv2, Ezr, F11r, F2rl1, Fasn, Fgf1, Foxc2, Foxj2, Foxp1, Foxp3, Fst…	TRUE
GO:0003205	GO_BiologicalProcess-EBI-UniProt-GOA-ACAP-ARAP_25.05.2022_00h00	cardiac chamber development	[3, 5, 6, 7]	[Group420, Group437, Group502, Group503, Group531]	8	3.9801	0.180089	1	{Group420=0.08857432820361946, Group437=0.0378523461037092, Group502=0.16215201676965676, Group503=0.014542947986665826, Group531=7.153011009716384E-4}	{Group420=1.0, Group437=1.0, Group502=1.0, Group503=1.0, Group531=0.3154477855284925}	[Adamts6, Ift88, Ppp1r13l, Ptk7, Scn5a, Smo, Sox4, Vangl2]	[Acvr1, Adamts1, Adamts6, Adgrg6, Adprhl1, Ahr, Ank2, Ap2b1, Aplnr, Arid1a, Bmp10, Bmp2, Bmp4, Bmp5, Bmp7, Bmpr1a, Bmpr2, Cav3, Ccm2l, Ccn1, Ccna2, Cfc1, Chd3, Chd7, Cited2, Cntrl, Col11a1, Cpe, Cplane1, Ctnnb1, Cxcr4, Dand5, Dctn5, Dhrs3, Dll4, Dnah11, Dnm2, Dsp, Dspp, Dvl3, Ednra, Egln1, Eng, Epo, Epor, Fgf8, Fgf9, Fgfr2, Fgfrl1, Fhl2, Fkbp1a, Foxc1, Foxc2, Foxf1, Foxh1, Frs2, Fuz, Fzd1, Fzd2, …	FALSE
GO:0003206	GO_BiologicalProcess-EBI-UniProt-GOA-ACAP-ARAP_25.05.2022_00h00	cardiac chamber morphogenesis	[3, 4, 5, 6, 7, 8]	[Group290, Group340, Group424, Group437, Group502, Group503, Group519, Group531]	5	3.28947	0.599637	1	{Group290=0.5606834114184638, Group340=0.4636881949940324, Group424=0.09748466333049925, Group437=0.0378523461037092, Group502=0.16215201676965676, Group503=0.014542947986665826, Group519=0.010871392510198813, Group531=7.153011009716384E-4}	{Group290=1.0, Group340=1.0, Group424=1.0, Group437=1.0, Group502=1.0, Group503=1.0, Group519=1.0, Group531=0.3154477855284925}	[Ift88, Ppp1r13l, Smo, Sox4, Vangl2]	[Acvr1, Adamts1, Adgrg6, Adprhl1, Ahr, Aplnr, Bmp10, Bmp2, Bmp4, Bmp5, Bmp7, Bmpr1a, Bmpr2, Cav3, Ccm2l, Ccn1, Ccna2, Cfc1, Chd3, Chd7, Cited2, Col11a1, Cpe, Ctnnb1, Dhrs3, Dll4, Dnah11, Dsp, Dspp, Dvl3, Ednra, Egln1, Eng, Epo, Epor, Fgf8, Fgf9, Fgfr2, Fgfrl1, Fhl2, Fkbp1a, Foxc1, Foxc2, Foxf1, Foxh1, Fzd1, Fzd2, Gata3, Gata4, Gata6, Gja5, Gm14207, Grhl2, Gsk3a, Hand1, Hand2, Heg1, Hes1, Hey1, He…	TRUE
GO:0003231	GO_BiologicalProcess-EBI-UniProt-GOA-ACAP-ARAP_25.05.2022_00h00	cardiac ventricle development	[4, 6, 7, 8]	[Group243, Group503, Group531]	5	3.28947	0.599637	1	{Group243=0.25436086416448644, Group503=0.014542947986665826, Group531=7.153011009716384E-4}	{Group243=1.0, Group503=1.0, Group531=0.3154477855284925}	[Ppp1r13l, Ptk7, Scn5a, Sox4, Vangl2]	[Acvr1, Ahr, Ap2b1, Aplnr, Bmp10, Bmp4, Bmpr1a, Bmpr2, Ccm2l, Ccn1, Ccna2, Chd3, Chd7, Cited2, Cntrl, Col11a1, Cpe, Cplane1, Ctnnb1, Cxcr4, Dand5, Dctn5, Dll4, Dnm2, Dsp, Dspp, Ednra, Egln1, Eng, Epo, Epor, Fgf9, Fgfr2, Fgfrl1, Fkbp1a, Foxc1, Foxc2, Foxf1, Foxh1, Frs2, Fzd1, Fzd2, Gata3, Gata4, Gja5, Gm14207, Greb1l, Grhl2, Gsk3a, Hand1, Hand2, Hectd1, Heg1, Hes1, Hey1, Hey2, Heyl, Hif1a, Hoxa13,…	TRUE
GO:0003279	GO_BiologicalProcess-EBI-UniProt-GOA-ACAP-ARAP_25.05.2022_00h00	cardiac septum development	[3, 4, 6, 7, 8]	[Group153, Group290, Group340, Group420, Group437, Group502, Group503, Group519, Group531]	6	4.83871	0.13957	1	{Group153=0.31270289891035064, Group290=0.5606834114184638, Group340=0.4636881949940324, Group420=0.08857432820361946, Group437=0.0378523461037092, Group502=0.16215201676965676, Group503=0.014542947986665826, Group519=0.010871392510198813, Group531=7.153011009716384E-4}	{Group153=1.0, Group290=1.0, Group340=1.0, Group420=1.0, Group437=1.0, Group502=1.0, Group503=1.0, Group519=1.0, Group531=0.3154477855284925}	[Adamts6, Ift88, Ptk7, Smo, Sox4, Vangl2]	[Acvr1, Adamts6, Ank2, Ap2b1, Aplnr, Bmp4, Bmp5, Bmp7, Bmpr1a, Bmpr2, Ccn1, Ccna2, Cfc1, Chd3, Chd7, Cited2, Cntrl, Cplane1, Cxcr4, Dand5, Dctn5, Dhrs3, Dnah11, Dnm2, Dvl3, Egln1, Eng, Fgf8, Fgfr2, Fgfrl1, Frs2, Fuz, Fzd1, Fzd2, Gata3, Gata4, Gata6, Gja5, Hand1, Hectd1, Heg1, Hes1, Hey1, Hey2, Heyl, Hoxa13, Id2, Ift88, Isl1, Jag1, Kif7, Lmo4, Lrp1, Lrp2, Lrp6, Ltbp1, Luzp1, Maml1, Matr3, Mdm2, Md…	TRUE
GO:0003281	GO_BiologicalProcess-EBI-UniProt-GOA-ACAP-ARAP_25.05.2022_00h00	ventricular septum development	[4, 5, 7, 8, 9]	[Group243, Group420, Group502, Group503, Group531]	3	3.61446	0.474074	1	{Group243=0.25436086416448644, Group420=0.08857432820361946, Group502=0.16215201676965676, Group503=0.014542947986665826, Group531=7.153011009716384E-4}	{Group243=1.0, Group420=1.0, Group502=1.0, Group503=1.0, Group531=0.3154477855284925}	[Ptk7, Sox4, Vangl2]	[Acvr1, Ap2b1, Aplnr, Bmp4, Bmpr1a, Bmpr2, Ccn1, Ccna2, Cited2, Cntrl, Cplane1, Cxcr4, Dand5, Dctn5, Dnm2, Egln1, Fgfr2, Fgfrl1, Frs2, Fzd1, Fzd2, Gata3, Gata4, Gja5, Hectd1, Heg1, Hes1, Hey1, Hey2, Heyl, Hoxa13, Id2, Lmo4, Lrp2, Lrp6, Ltbp1, Luzp1, Matr3, Mdm2, Mdm4, Nfatc1, Nkx2-5, Nog, Nos3, Notch1, Nprl3, Nsd2, Pax8, Pde2a, Pitx2, Prdm1, Prox1, Ptk7, Rbm15, Rbpj, Robo1, Robo2, Sall1, Sall4, S…	FALSE
GO:0003338	GO_BiologicalProcess-EBI-UniProt-GOA-ACAP-ARAP_25.05.2022_00h00	metanephros morphogenesis	[5, 6, 7, 8, 9]	[Group531]	3	9.375	0.048106	1	{Group531=7.153011009716384E-4}	{Group531=0.3154477855284925}	[Fmn1, Kif26b, Smo]	[Agtr2, Bmp4, Calb1, Cited1, Ctnnb1, Fgf10, Fmn1, Foxj1, Fras1, Gdnf, Grem1, Hes1, Hes5, Kif26b, Lgr4, Lhx1, Lif, Pax2, Pax8, Pdgfrb, Pkd1, Pkd2, Sall1, Six2, Smo, Sox8, Sox9, Stat1, Wnt4, Wnt7b, Wnt9b, Wt1]	FALSE
GO:0003407	GO_BiologicalProcess-EBI-UniProt-GOA-ACAP-ARAP_25.05.2022_00h00	neural retina development	[3, 4, 8, 9, 10]	[Group531]	5	5.20833	0.100952	1	{Group531=7.153011009716384E-4}	{Group531=0.3154477855284925}	[Arl6, Rsc1a1, Sdk2, Thy1, Ush1c]	[Actl6a, Ahi1, Alms1, Alms1-ps2, Arl6, Atoh7, Atp2b1, Atp2b2, Atp2b4, Atp8a2, Barhl2, Bbs4, Bhlhe22, Bhlhe23, Cabp4, Calb1, Casp2, Casz1, Cfh, Cnga3, Cntf, Crb1, Crb2, Dio3, Dll4, Dlx1, Dlx2, Dscam, Fat3, Fjx1, Foxn4, Gdf11, Gm14207, Gm44505, Gnat2, Gpm6a, Hcn1, Hes1, Hipk1, Hipk2, Igfn1, Ihh, Ikzf1, Irx5, Irx6, Lhx1, Megf11, Naglu, Neurod1, Neurod4, Notch1, Nrl, Ntrk2, Obsl1, Pde6c, Pou4f2, Prom…	FALSE
GO:0003779	GO_MolecularFunction-EBI-UniProt-GOA-ACAP-ARAP_25.05.2022_00h00	actin binding	[4]	[Group111, Group367, Group470]	18	3.85439	0.100548	1	{Group111=0.08909141380713129, Group367=0.10812161002452753, Group470=0.011336064588902264}	{Group111=1.0, Group367=1.0, Group470=1.0}	[Ace, Cacnb2, Ccin, Ccr5, Cnn3, Ctnnal1, Dst, Eps8l2, Espn, Evl, Fmn1, Nos2, Phactr3, Rai14, Shank3, Trpc6, Ttn, Ush1c]	[4933400A11Rik, Abi3, Abitram, Abl1, Ablim1, Ablim2, Ablim3, Abra, Ace, Actn1, Actn2, Actn3, Actn4, Actr2, Actr3, Actr3b, Adcy8, Add1, Add2, Add3, Adssl1, Afap1, Afdn, Aif1, Aif1l, Ajuba, Akap5, Alkbh4, Ang, Ang2, Ang3, Ang4, Ang6, Angpt2, Angpt4, Anln, Antxr1, Anxa6, Anxa8, Aqp2, Arc, Arpc1a, Arpc1b, Arpc2, Arpc3, Arpc4, Arpc5, Arpc5l, Avil, Baiap2l1, Bin1, Bloc1s6, Cacnb2, Cald1, Camsap3, Cap1,…	TRUE
GO:0003924	GO_MolecularFunction-EBI-UniProt-GOA-ACAP-ARAP_25.05.2022_00h00	GTPase activity	[7]	[Group488]	31	3.38059	0.10979	1	{Group488=0.001416972849774854}	{Group488=0.6078813525534124}	[Amot, Arhgap35, Arhgef5, Arl6, Bcl11b, Ccl2, Ccl5, Ccl9, Ccr7, Dnajc27, Dock3, Dock7, Epha2, Eps8l2, Gspt2, Klrk1, Mras, Prtn3, Rab13, Rab38, Rab4a, Rapgef4, Rasa4, Rasd1, Rasgrp1, Rasip1, Rcc1l, Syde2, Tbc1d16, Thy1, Vav2]	[100039053, 1700001J03Rik, 1700003H04Rik, 1700006A11Rik, 1700009N14Rik, 1700018F24Rik, 1700123K08Rik, 4930449I24Rik, 4930474N05Rik, 4930544G11Rik, 4930596D02Rik, 4933421I07Rik, 65956, 9930111J21Rik1, 9930111J21Rik2, Abca4, Abr, Acap1, Acap2, Acap3, Adap1, Adap2, Adcyap1, Adgrb3, Adprhl1, Adrb1, Adssl1, Afdn, Agap1, Agap2, Agap3, Agfg1, Agfg2, Agrn, Ajuba, Akap13, Akt2, Als2, Als2cl, Amot, Amph, A…	TRUE
GO:0003925	GO_MolecularFunction-EBI-UniProt-GOA-ACAP-ARAP_25.05.2022_00h00	G protein activity	[2, 8]	[Group488]	3	7.14286	0.0925888	1	{Group488=0.001416972849774854}	{Group488=0.6078813525534124}	[Bcl11b, Mras, Rab4a]	[Arf6, Arl8b, Bcl11b, Cdc42, Eras, Hras, Kras, Mras, Ncoa3, Nras, Rab10, Rab11a, Rab11b, Rab1a, Rab1b, Rab27a, Rab27b, Rab4a, Rab4b, Rab5a, Rab5b, Rab5c, Rab7, Rac1, Rac3, Rala, Ralb, Rap1a, Rap1b, Rap2a, Rap2b, Rap2c, Rasl10a, Rasl10b, Rasl11a, Rasl11b, Rasl12, Rerg, Rhoa, Rit1, Rit2, Rnase4]	FALSE
GO:0004222	GO_MolecularFunction-EBI-UniProt-GOA-ACAP-ARAP_25.05.2022_00h00	metalloendopeptidase activity	[5]	[Group061]	7	4.89511	0.0998923	1	{Group061=0.6718742022965295}	{Group061=1.0}	[Ace, Adam11, Adam30, Adamts3, Adamts6, Ece1, Mmp23]	[Ace, Adam10, Adam11, Adam12, Adam15, Adam17, Adam18, Adam19, Adam1a, Adam1b, Adam2, Adam20, Adam21, Adam22, Adam23, Adam24, Adam25, Adam26a, Adam26b, Adam28, Adam29, Adam3, Adam30, Adam32, Adam33, Adam34, Adam34l, Adam39, Adam4, Adam5, Adam6a, Adam6b, Adam7, Adam8, Adam9, Adamdec1, Adamts1, Adamts10, Adamts12, Adamts13, Adamts14, Adamts15, Adamts16, Adamts17, Adamts18, Adamts19, Adamts2, Adamts2…	TRUE
GO:0004364	GO_MolecularFunction-EBI-UniProt-GOA-ACAP-ARAP_25.05.2022_00h00	glutathione transferase activity	[4]	[Group498, Group515]	5	15.1515	0.00143203	1	{Group498=0.011206799365269082, Group515=9.993184779755484E-4}	{Group498=1.0, Group515=0.433704219441388}	[Gstm1, Gstt3, Hpgds, Lancl1, Mgst3]	[Alox5ap, Gm3776, Gsta1, Gsta2, Gsta3, Gsta4, Gsta5, Gstk1, Gstm1, Gstm2, Gstm3, Gstm4, Gstm5, Gstm6, Gstm7, Gsto1, Gsto2, Gstp1, Gstp2, Gstp3, Gstt1, Gstt2, Gstt3, Gstt4, Gstz1, Hpgds, Lancl1, Ltc4s, Mgst1, Mgst2, Mgst3, Ptges, Ptges3]	FALSE
GO:0004518	GO_BiologicalProcess-EBI-UniProt-GOA-ACAP-ARAP_25.05.2022_00h00	nuclease activity	[6, 7]	[Group412, Group494]	9	3.57143	0.310714	1	{Group412=0.18162445613196304, Group494=0.1649661133194001}	{Group412=1.0, Group494=1.0}	[Dnase2b, Ear1, Ear6, Oasl1, Pop1, Rag1, Rpp40, Tsen2, Zranb3]	[1700057G04Rik, Abce1, Aen, Ago2, Ago3, Ago4, Akt1, Alkbh2, Alkbh3, Ang, Ang2, Ang3, Ang4, Ang5, Ang6, Angel1, Angel2, Angpt2, Angpt4, Ankle1, Apex1, Apex2, Aplf, Aptx, Atg13, BC035947, Bves, Cnot1, Cnot2, Cnot6, Cnot6l, Cnot7, Cnot8, Cpsf3, Cwf19l1, Dbr1, Dclre1a, Dclre1b, Dclre1c, Dcp2, Ddx1, Ddx11, Dffa, Dffb, Dicer1, Dis3, Dis3l, Dis3l2, Dna2, Dnase1, Dnase1l1, Dnase1l2, Dnase1l3, Dnase2a, Dn…	TRUE
GO:0004519	GO_BiologicalProcess-EBI-UniProt-GOA-ACAP-ARAP_25.05.2022_00h00	endonuclease activity	[7, 8]	[Group412, Group494]	8	5.40541	0.0584336	1	{Group412=0.18162445613196304, Group494=0.1649661133194001}	{Group412=1.0, Group494=1.0}	[Dnase2b, Ear1, Ear6, Pop1, Rag1, Rpp40, Tsen2, Zranb3]	[Abce1, Ago2, Ago3, Ago4, Akt1, Alkbh2, Alkbh3, Ang, Ang2, Ang3, Ang4, Ang5, Ang6, Angpt2, Angpt4, Ankle1, Apex1, Apex2, Aplf, BC035947, Bves, Cpsf3, Cwf19l1, Dbr1, Dclre1c, Ddx11, Dffb, Dicer1, Dis3, Dna2, Dnase1, Dnase1l1, Dnase1l2, Dnase1l3, Dnase2a, Dnase2b, Drosha, Ear1, Ear10, Ear14, Ear2, Ear3, Ear4, Ear6, Elac1, Elac2, Eme1, Eme2, Endod1, Endog, Endou, Endov, Ercc1, Ercc4, Ercc5, Ern1, Er…	FALSE
GO:0004520	GO_BiologicalProcess-EBI-UniProt-GOA-ACAP-ARAP_25.05.2022_00h00	endodeoxyribonuclease activity	[6, 7, 8, 9]	[Group412, Group494]	3	6.38298	0.119386	1	{Group412=0.18162445613196304, Group494=0.1649661133194001}	{Group412=1.0, Group494=1.0}	[Dnase2b, Rag1, Zranb3]	[Akt1, Ankle1, Apex1, Aplf, Dclre1c, Ddx11, Dffb, Dicer1, Dna2, Dnase1, Dnase1l1, Dnase1l2, Dnase1l3, Dnase2a, Dnase2b, Endog, Endov, Ercc1, Ercc4, Ercc5, Exo1, Exog, Fan1, Fen1, Fscn1, Gen1, Gja1, Gzma, Hmgb1, Mre11a, Mus81, Npm1, Prkcd, Ptbp1, Rad50, Rad51c, Rag1, Rbbp8, Rps3, Setmar, Sirt1, Slx1b, Xrcc1, Xrcc3, Xrcc4, Zgrf1, Zranb3]	FALSE
GO:0004521	GO_BiologicalProcess-EBI-UniProt-GOA-ACAP-ARAP_25.05.2022_00h00	endoribonuclease activity	[8, 9]	[Group277, Group412, Group494]	3	4	0.444452	1	{Group277=0.7524788027382424, Group412=0.18162445613196304, Group494=0.1649661133194001}	{Group277=1.0, Group412=1.0, Group494=1.0}	[Pop1, Rpp40, Tsen2]	[Abce1, Ago2, Ago3, Ago4, Apex1, Bves, Cpsf3, Cwf19l1, Dbr1, Dicer1, Drosha, Ear2, Ear4, Elac1, Elac2, Endog, Endou, Endov, Ern1, Ern2, Exog, Fen1, Gja1, Ints11, Khnyn, Lactb2, Mblac1, Mrpl44, Nob1, Npm1, Nudt12, Nudt16, Nudt16l1, Nudt16l2, Nynrin, Piwil1, Piwil2, Piwil4, Pld6, Pop1, Pop4, Pop5, Pop7, Prorp, Rcl1, Rida, Rnase1, Rnase2b, Rnaseh1, Rnaseh2a, Rnasek, Rnaset2a, Rnaset2b, Rpp14, Rpp21,…	TRUE
GO:0004536	GO_BiologicalProcess-EBI-UniProt-GOA-ACAP-ARAP_25.05.2022_00h00	deoxyribonuclease activity	[5, 6, 7, 8]	[Group412, Group494]	3	4.34783	0.260637	1	{Group412=0.18162445613196304, Group494=0.1649661133194001}	{Group412=1.0, Group494=1.0}	[Dnase2b, Rag1, Zranb3]	[Akt1, Ankle1, Apex1, Apex2, Aplf, Aptx, Dclre1a, Dclre1b, Dclre1c, Ddx11, Dffa, Dffb, Dicer1, Dna2, Dnase1, Dnase1l1, Dnase1l2, Dnase1l3, Dnase2a, Dnase2b, Endog, Endov, Ercc1, Ercc4, Ercc5, Exd2, Exo1, Exo5, Exog, Fan1, Fen1, Fscn1, Gen1, Gja1, Gzma, Hmgb1, Isg20, Meiob, Mgme1, Mre11a, Mus81, Nme1, Npm1, Pcna, Pld3, Pld4, Pold1, Pole, Prkcd, Ptbp1, Rad1, Rad50, Rad51c, Rad9a, Rag1, Rbbp8, Rexo2…	FALSE
GO:0004540	GO_BiologicalProcess-EBI-UniProt-GOA-ACAP-ARAP_25.05.2022_00h00	ribonuclease activity	[7, 8]	[Group412, Group494]	6	3.92157	0.294151	1	{Group412=0.18162445613196304, Group494=0.1649661133194001}	{Group412=1.0, Group494=1.0}	[Ear1, Ear6, Oasl1, Pop1, Rpp40, Tsen2]	[Abce1, Ago2, Ago3, Ago4, Ang, Ang2, Ang3, Ang4, Ang5, Ang6, Angel1, Angel2, Angpt2, Angpt4, Apex1, Bves, Cnot1, Cnot2, Cnot6, Cnot6l, Cnot7, Cnot8, Cpsf3, Cwf19l1, Dbr1, Dcp2, Dicer1, Dis3, Dis3l, Dis3l2, Drosha, Dxcp2, Ear1, Ear10, Ear14, Ear2, Ear3, Ear4, Ear6, Elac1, Elac2, Endog, Endou, Endov, Eri1, Eri2, Eri3, Ern1, Ern2, Exd2, Exog, Exosc10, Fen1, Gja1, Gm28729, Helz2, Ints11, Isg20, Isg20…	FALSE
GO:0004549	GO_BiologicalProcess-EBI-UniProt-GOA-ACAP-ARAP_25.05.2022_00h00	tRNA-specific ribonuclease activity	[8, 9]	[Group277, Group412, Group494]	3	20	0.00607646	1	{Group277=0.7524788027382424, Group412=0.18162445613196304, Group494=0.1649661133194001}	{Group277=1.0, Group412=1.0, Group494=1.0}	[Pop1, Rpp40, Tsen2]	[Bves, Elac2, Pop1, Pop4, Pop5, Pop7, Prorp, Rpp14, Rpp21, Rpp25, Rpp30, Rpp38, Rpp40, Tsen2, Tsen34]	FALSE
GO:0004601	GO_BiologicalProcess-EBI-UniProt-GOA-ACAP-ARAP_25.05.2022_00h00	peroxidase activity	[5, 8]	[Group426, Group498]	4	5.88235	0.0972024	1	{Group426=0.48362701812204834, Group498=0.011206799365269082}	{Group426=1.0, Group498=1.0}	[Epx, Gstt3, Mgst3, Mpo]	[Alox5ap, Cat, Cygb, Duox1, Duox2, Epx, Gja8, Gpx1, Gpx2, Gpx3, Gpx4, Gpx4-ps2, Gpx5, Gpx6, Gpx7, Gpx8, Gsta1, Gsta2, Gsta4, Gsta5, Gstk1, Gstm7, Gstp1, Gstp2, Gstt1, Gstt2, Gstt3, Hba, Hba-a1, Hba-x, Hbb-b1, Hbb-b2, Hbb-bh0, Hbb-bh1, Hbb-bh2, Hbb-bs, Hbb-y, Hbq1a, Hbq1b, Lpo, Lrrk2, Ltc4s, Mgst1, Mgst2, Mgst3, Mip, Mpo, Prdx1, Prdx2, Prdx3, Prdx4, Prdx5, Prdx6, Prdx6b, Prxl2b, Ptges, Ptges3, Ptg…	TRUE
GO:0004629	GO_MolecularFunction-EBI-UniProt-GOA-ACAP-ARAP_25.05.2022_00h00	phospholipase C activity	[6]	[Group151, Group259]	3	4.91803	0.206115	1	{Group151=0.23167016091584874, Group259=0.06637347952984723}	{Group151=1.0, Group259=1.0}	[Ccl5, Htr2a, Plcl1]	[Abl1, Abl2, Adcyap1r1, Adra1a, Adra1d, Agt, Ang, Ang2, Ang3, Ang4, Ang6, Angpt2, Angpt4, Arhgap6, Avpr1b, Bicd1, Ccl5, Ccr1, Ccr1l1, Cd86, Dlc1, Esr1, Fgf2, Fgfr1, Flt1, Gdpd5, Gnaq, Gpr55, Hras, Htr2a, Htr2b, Itk, Lpar1, Ms4a1, Ms4a2, Nmur1, Pdgfra, Pdgfrb, Phb, Phb2, Plcb1, Plcb2, Plcb3, Plcb4, Plcd1, Plcd3, Plcd4, Plce1, Plcg1, Plcg2, Plch1, Plch2, Plcl1, Plcl2, Plcz1, Ptafr, Pth, Sele, Smpd1…	TRUE
GO:0004672	GO_MolecularFunction-EBI-UniProt-GOA-ACAP-ARAP_25.05.2022_00h00	protein kinase activity	[3, 5]	[Group444, Group522]	40	3.30579	0.110706	1	{Group444=0.15613316109160455, Group522=8.421277002367E-10}	{Group444=1.0, Group522=4.3622214872261056E-7}	[Ace, Apoe, Arhgef5, Blk, Brsk1, Ccl5, Ccr7, Cd4, Cdc42bpa, Cdk4, Ciita, Dab2, Dusp19, Ear1, Epha2, Flt3, Htr2a, Igf2, Lat, Lmtk3, Mif, Nos2, Npr2, Nrxn1, P2rx7, Pdgfb, Pdk1, Pmp22, Prkar1b, Ptk7, Rasgrp1, Rasip1, Sash1, Slc8a1, Smyd3, Telo2, Thy1, Tlr9, Ttn, Vangl2]	[100039053, 1810024B03Rik, 65956, Aak1, Aatk, Abi1, Abl1, Abl2, Abr, Ace, Acp4, Acsl1, Actb, Acvr1, Acvr1b, Acvr1c, Acvr2a, Acvr2b, Acvrl1, Adam17, Adam8, Adam9, Adar, Adarb1, Adck1, Adck2, Adck5, Adcy8, Adcyap1, Adipoq, Adnp, Adora1, Adora2a, Adra1a, Adra1d, Adra2a, Adra2b, Adra2c, Adrb2, Afap1l2, Agap2, Ager, Agrn, Agt, Agtr1a, Ahsg, Aida, Ajuba, Akap13, Akap6, Akt1, Akt1s1, Akt2, Akt3, Alk, Al…	FALSE
GO:0004674	GO_MolecularFunction-EBI-UniProt-GOA-ACAP-ARAP_25.05.2022_00h00	protein serine/threonine kinase activity	[4, 6]	[Group522]	30	3.75469	0.0391134	1	{Group522=8.421277002367E-10}	{Group522=4.3622214872261056E-7}	[Apoe, Arhgef5, Brsk1, Ccr7, Cdc42bpa, Cdk4, Ciita, Dab2, Dusp19, Ear1, Htr2a, Igf2, Lmtk3, Mif, Nos2, Nrxn1, P2rx7, Pdgfb, Pdk1, Pmp22, Prkar1b, Rasgrp1, Rasip1, Sash1, Slc8a1, Telo2, Thy1, Tlr9, Ttn, Vangl2]	[100039053, 1810024B03Rik, Aak1, Aatk, Abl1, Abr, Acsl1, Actb, Acvr1, Acvr1b, Acvr1c, Acvr2a, Acvr2b, Acvrl1, Adam17, Adam8, Adam9, Adck1, Adck2, Adck5, Adipoq, Adra2a, Adrb2, Ager, Agt, Aida, Ajuba, Akap13, Akap6, Akt1, Akt2, Akt3, Alpk1, Alpk2, Alpk3, Als2, Amhr2, Ankk1, Apc, Apoe, App, Araf, Arhgef5, Atm, Atp2b4, Atr, Aurka, Aurkb, Aurkc, Axin1, Bccip, Bckdk, Bcl10, Bcr, Blm, Bmp2, Bmp2k, Bmp4…	FALSE
GO:0004705	GO_BiologicalProcess-EBI-UniProt-GOA-ACAP-ARAP_25.05.2022_00h00	JUN kinase activity	[6, 7, 8, 9]	[Group490, Group522]	6	7.69231	0.0150569	1	{Group490=7.527632809564277E-5, Group522=8.421277002367E-10}	{Group490=0.035304597876856456, Group522=4.3622214872261056E-7}	[Arhgef5, Ccr7, Dusp19, Sash1, Tlr9, Vangl2]	[100039053, Ager, Aida, Arhgef5, Axin1, Bcl10, Cbs, Ccl19, Ccr7, Dab2ip, Dkk1, Dnaja1, Dtnbp1, Dusp10, Dusp16, Dusp19, Dvl2, Dvl3, Edn1, Epha4, Ern1, Ern2, Fcer1a, Fgd2, Fgd4, Fzd10, Fzd2, Fzd4, Fzd5, Fzd8, Gstp1, Gstp2, Hipk3, Il1b, Il1rn, Irak1, Magi3, Map2k4, Map2k7, Map3k1, Map3k10, Map3k11, Map3k12, Map3k13, Map3k4, Map3k5, Map3k7, Map4k2, Mapk10, Mapk8, Mapk8ip1, Mapk8ip3, Mapk9, Nppa, Pak1…	FALSE
GO:0004707	GO_BiologicalProcess-EBI-UniProt-GOA-ACAP-ARAP_25.05.2022_00h00	MAP kinase activity	[5, 6, 7]	[Group362, Group433, Group522]	12	5.50459	0.0142951	1	{Group362=0.606002566739378, Group433=0.16336630204291333, Group522=8.421277002367E-10}	{Group362=1.0, Group433=1.0, Group522=4.3622214872261056E-7}	[Apoe, Arhgef5, Ccr7, Dusp19, Htr2a, Mif, P2rx7, Pdgfb, Rasgrp1, Sash1, Tlr9, Vangl2]	[100039053, Adam8, Adam9, Adipoq, Adra2a, Ager, Agt, Aida, Ajuba, Akap13, Apoe, App, Arhgef5, Axin1, Bcl10, Bmp2, Bmp4, Bmp7, Cav1, Cav3, Cblc, Cbs, Ccl19, Ccr7, Cd24a, Cd300a, Cd40, Cdk12, Cdk5rap3, Ceacam1, Csk, Dab2ip, Dkk1, Dnaja1, Drd4, Dtnbp1, Dusp1, Dusp10, Dusp16, Dusp19, Dusp7, Dvl2, Dvl3, Edn1, Edn3, Egf, Egfr, Epgn, Epha4, Erbb2, Ern1, Ern2, Erp29, Ezh2, Fcer1a, Fem1a, Fgd2, Fgd4, Fgf1…	TRUE
GO:0004713	GO_BiologicalProcess-EBI-UniProt-GOA-ACAP-ARAP_25.05.2022_00h00	protein tyrosine kinase activity	[7, 8, 9]	[Group250, Group267, Group420, Group444, Group511]	9	3.52941	0.314764	1	{Group250=0.1467142360540869, Group267=0.1252033215963464, Group420=0.08857432820361946, Group444=0.15613316109160455, Group511=5.100507196057055E-4}	{Group250=1.0, Group267=1.0, Group420=1.0, Group444=1.0, Group511=0.22901277310296175}	[Ace, Blk, Ccl5, Epha2, Flt3, Pdgfb, Ptk7, Thy1, Ttn]	[Aatk, Abi1, Abl1, Abl2, Ace, Adam17, Adora1, Adra1a, Adra1d, Adra2a, Afap1l2, Agrn, Agt, Ahsg, Alk, Alkal1, Alkal2, Angpt4, Aplp2, App, Areg, Axl, Baz1b, Bik, Blk, Bmx, Btc, Btk, Cass4, Cav1, Cbl, Cblb, Cblc, Ccl5, Cd24a, Cep43, Chka, Chmp6, Clk1, Clk2, Clk3, Clk4, Csf1r, Csk, Ddr1, Ddr2, Dgkq, Dlg3, Dlg4, Dok7, Dstyk, Dusp22, Dvl2, Dyrk1a, Dyrk1b, Dyrk2, Dyrk3, Dyrk4, Ednra, Efemp1, Efna1, Egf,…	TRUE
GO:0004721	GO_MolecularFunction-EBI-UniProt-GOA-ACAP-ARAP_25.05.2022_00h00	phosphoprotein phosphatase activity	[3, 6]	[Group507]	10	3.47222	0.342833	1	{Group507=1.1217335226654647E-4}	{Group507=0.05216060880394411}	[Abcb1a, Dusp19, Eya1, Lrrc2, Phactr3, Ppm1l, Ppp1r3e, Ptpn14, Ptprf, Ptprs]	[2810408A11Rik, 4930415L06Rik, 4932429P05Rik, Abcb1a, Acp1, Acp2, Acp4, Acpp, Agtr2, Arpp19, B3gat3, Bod1, Bod1l, Cabin1, Calm1, Calm2, Calm3, Cd300a, Cd33, Cdc14a, Cdc14b, Cdc25a, Cdc25b, Cdc25c, Cdkn3, Cmya5, Cpped1, Cry2, Csnk2a1, Csnk2b, Ctdnep1, Ctdp1, Ctdsp1, Ctdsp2, Ctdspl, Ctdspl2, Dmpk, Dnajc6, Drd2, Dusp1, Dusp10, Dusp11, Dusp12, Dusp13, Dusp14, Dusp15, Dusp16, Dusp18, Dusp19, Dusp2, Du…	TRUE
GO:0004722	GO_MolecularFunction-EBI-UniProt-GOA-ACAP-ARAP_25.05.2022_00h00	protein serine/threonine phosphatase activity	[4, 7]	[Group507]	4	3.27869	0.558364	1	{Group507=1.1217335226654647E-4}	{Group507=0.05216060880394411}	[Dusp19, Eya1, Lrrc2, Ppm1l]	[Cdc14a, Cdc14b, Cdkn3, Cpped1, Csnk2b, Ctdnep1, Ctdp1, Ctdsp1, Ctdsp2, Ctdspl, Ctdspl2, Dmpk, Dusp1, Dusp10, Dusp12, Dusp13, Dusp14, Dusp15, Dusp16, Dusp18, Dusp19, Dusp2, Dusp21, Dusp22, Dusp23, Dusp26, Dusp28, Dusp29, Dusp3, Dusp4, Dusp5, Dusp6, Dusp7, Dusp8, Dusp9, Epm2a, Eya1, Fam122a, Fam122b, Fam122c, Fig4, Ilkap, Lck, Lrrc2, Lrrc30, Lrrc39, Lrrc40, Lrrc43, Lrrc46, Lrriq4, Lrrk2, Mtmr3, Mt…	FALSE
GO:0004725	GO_MolecularFunction-EBI-UniProt-GOA-ACAP-ARAP_25.05.2022_00h00	protein tyrosine phosphatase activity	[4, 7]	[Group507, Group527]	6	5.76923	0.0514776	1	{Group507=1.1217335226654647E-4, Group527=2.098984478127355E-6}	{Group507=0.05216060880394411, Group527=0.0010494922390636777}	[Abcb1a, Dusp19, Eya1, Ptpn14, Ptprf, Ptprs]	[Abcb1a, Acp1, Acp4, Acpp, Cd33, Cdc14a, Cdc14b, Cdc25a, Cdc25b, Cdc25c, Cdkn3, Dnajc6, Dusp1, Dusp10, Dusp11, Dusp12, Dusp13, Dusp14, Dusp15, Dusp18, Dusp19, Dusp2, Dusp21, Dusp22, Dusp23, Dusp26, Dusp28, Dusp29, Dusp3, Dusp4, Dusp5, Dusp6, Dusp7, Dusp8, Dusp9, Epm2a, Eya1, Eya2, Eya3, Eya4, Gnai2, Igfbp3, Mdp1, Mgat5, Mtmr3, Mtmr4, Pald1, Pgp, Ppp2ca, Pten, Ptk2, Ptp4a1, Ptp4a2, Ptp4a3, Ptpa, P…	FALSE
GO:0004812	GO_MolecularFunction-EBI-UniProt-GOA-ACAP-ARAP_25.05.2022_00h00	aminoacyl-tRNA ligase activity	[4, 5]	[Group494]	4	8.69565	0.0299605	1	{Group494=0.1649661133194001}	{Group494=1.0}	[Farsb, Nars2, Vars2, Wars2]	[4930503L19Rik, Aars, Aars2, Aarsd1, Aimp2, Cars, Cars2, Dalrd3, Dars, Dars2, Dtd1, Ears2, Eprs, Fars2, Farsa, Farsb, Gars, Hars, Hars2, Iars, Iars2, Kars, Lars, Lars2, Lrrc47, Mars1, Mars2, Nars, Nars2, Pars2, Qars, Rars, Rars2, Rgn, Rpl5, Sars, Sars2, Tars, Tars2, Tarsl2, Vars, Vars2, Wars, Wars2, Yars, Yars2]	FALSE
GO:0004896	GO_BiologicalProcess-EBI-UniProt-GOA-ACAP-ARAP_25.05.2022_00h00	cytokine receptor activity	[5, 6, 7]	[Group251, Group529]	11	11.1111	4.72707e-05	0.0672663	{Group251=0.015284615977715955, Group529=6.109312721796342E-8}	{Group251=1.0, Group529=3.109640175394338E-5}	[Ccr3, Ccr5, Ccr7, Cd4, Cx3cr1, Flt3, Gfra2, Il27ra, Il2rb, Il31ra, Il7r]	[Ackr2, Ackr3, Ackr4, Ccr1, Ccr10, Ccr1l1, Ccr2, Ccr3, Ccr4, Ccr5, Ccr6, Ccr7, Ccr8, Ccr9, Ccrl2, Cd4, Cd44, Cd74, Cntfr, Crlf1, Crlf2, Csf2ra, Csf2rb, Csf2rb2, Csf3r, Cx3cr1, Cxcr1, Cxcr2, Cxcr3, Cxcr4, Cxcr5, Cxcr6, Ebi3, Epor, F3, Flt3, Fzd4, Gfra2, Gfra3, Gfra4, Gfral, Ghr, Ghrl, Gpr35, Gpr75, Ifnar1, Ifnar2, Ifngr1, Ifngr2, Ifnlr1, Il10ra, Il10rb, Il11ra1, Il11ra2, Il12b, Il12rb1, Il12rb2, I…	FALSE
GO:0004950	GO_BiologicalProcess-EBI-UniProt-GOA-ACAP-ARAP_25.05.2022_00h00	chemokine receptor activity	[6, 7, 8, 9]	[Group529]	4	15.3846	0.00409582	1	{Group529=6.109312721796342E-8}	{Group529=3.109640175394338E-5}	[Ccr3, Ccr5, Ccr7, Cx3cr1]	[Ackr2, Ackr3, Ackr4, Ccr1, Ccr10, Ccr1l1, Ccr2, Ccr3, Ccr4, Ccr5, Ccr6, Ccr7, Ccr8, Ccr9, Ccrl2, Cx3cr1, Cxcr1, Cxcr2, Cxcr3, Cxcr4, Cxcr5, Cxcr6, Gpr35, Gpr75, Noct, Xcr1]	FALSE
GO:0004970	GO_BiologicalProcess-EBI-UniProt-GOA-ACAP-ARAP_25.05.2022_00h00	ionotropic glutamate receptor activity	[5, 6, 7, 8, 9, 10, 11, 12, 13]	[Group487, Group528, Group532]	4	5.88235	0.0972024	1	{Group487=0.909199874302729, Group528=1.0290450471288284E-5, Group532=1.97712679841487E-5}	{Group487=1.0, Group528=0.005083482532816412, Group532=0.00958906497231212}	[Ccl2, Nlgn2, Nrxn1, Shank3]	[Adrb2, Arc, Cacng2, Cacng3, Cacng4, Cacng5, Cacng7, Cacng8, Ccl2, Ccr2, Cfl1, Cnih2, Cnih3, Crh, Crhbp, Dapk1, Dlg4, Ephb2, Gria1, Gria2, Gria3, Gria4, Grid1, Grid2, Grik1, Grik2, Grik3, Grik4, Grik5, Grin1, Grin2a, Grin2b, Grin2c, Grin2d, Grin3a, Grin3b, Gsg1l, Ifng, Ifngr1, Ifngr2, Klhl24, Mapk8ip2, Mef2c, Mink1, Neto1, Neto2, Nlgn1, Nlgn2, Nlgn3, Nrxn1, Oprm1, Park7, Pink1, Ppargc1a, Prrt1, P…	TRUE
GO:0004971	GO_BiologicalProcess-EBI-UniProt-GOA-ACAP-ARAP_25.05.2022_00h00	AMPA glutamate receptor activity	[6, 7, 8, 9, 10, 11, 12, 13, 14]	[Group390, Group439, Group528, Group532]	3	10	0.0408706	1	{Group390=0.015073778475804772, Group439=0.01957152777969501, Group528=1.0290450471288284E-5, Group532=1.97712679841487E-5}	{Group390=1.0, Group439=1.0, Group528=0.005083482532816412, Group532=0.00958906497231212}	[Nlgn2, Nrxn1, Shank3]	[Adrb2, Arc, Cacng2, Cacng3, Cacng4, Cacng5, Cacng7, Cacng8, Cnih2, Cnih3, Gria1, Gria2, Gria3, Gria4, Gsg1l, Mapk8ip2, Mef2c, Mink1, Nlgn1, Nlgn2, Nlgn3, Nrxn1, Prrt1, Reln, Shank1, Shank3, Shisa6, Shisa7, Shisa8, Shisa9]	FALSE
GO:0005085	GO_BiologicalProcess-EBI-UniProt-GOA-ACAP-ARAP_25.05.2022_00h00	guanyl-nucleotide exchange factor activity	[7]	[Group175, Group488]	8	3.34728	0.407188	1	{Group175=0.2183193951926492, Group488=0.001416972849774854}	{Group175=1.0, Group488=0.6078813525534124}	[Arhgef5, Dock3, Dock7, Eps8l2, Rapgef4, Rasgrp1, Rcc1l, Vav2]	[1700001J03Rik, 1700018F24Rik, 1700123K08Rik, 4930449I24Rik, 4930474N05Rik, 4930596D02Rik, 4933421I07Rik, Abr, Adrb1, Akap13, Als2, Als2cl, Ankrd27, Arfgef1, Arfgef2, Arfgef3, Arhgef1, Arhgef10, Arhgef10l, Arhgef11, Arhgef12, Arhgef15, Arhgef16, Arhgef17, Arhgef18, Arhgef19, Arhgef2, Arhgef25, Arhgef26, Arhgef28, Arhgef3, Arhgef33, Arhgef37, Arhgef38, Arhgef39, Arhgef4, Arhgef40, Arhgef5, Arhgef6…	TRUE
GO:0005102	GO_MolecularFunction-EBI-UniProt-GOA-ACAP-ARAP_25.05.2022_00h00	signaling receptor binding	[3]	[Group001]	65	3.58918	0.0064136	1	{Group001=0.006413603695839651}	{Group001=1.0}	[Ace, Angptl4, Apoe, Blk, C1qbp, Ccl2, Ccl5, Ccl9, Cd2, Cd22, Cd4, Cd8b1, Cdh5, Ctsg, Cx3cr1, Cxcl3, Cxcl9, Dab2, Dpp4, Dst, Fgf11, Fgf3, Frs3, Gdf3, Gfap, Gfra1, Grb10, H2-Ea, H2-Eb1, Igf2, Ighd, Ighv1-31, Igll1, Il27ra, Jakmip1, Kif5c, Klrk1, Lamb2, Lancl1, Map7, Mfap4, Mif, Nlgn2, Nrxn1, P2rx7, Pdgfb, Plcl1, Prtn3, Ptpn14, Ptprf, Rab4a, Rimbp3, S1pr3, Saa3, Shank3, Slit1, Smo, Thy1, Tigit, Tlr…	[100039053, 1700057G04Rik, 2610528A11Rik, 65956, A2m, Aak1, Abca1, Abca12, Abcb9, Abl1, Ace, Acer1, Acp4, Actn1, Acvr1c, Adam15, Adam17, Adam18, Adam24, Adam25, Adam26a, Adam8, Adam9, Adcy6, Adcyap1, Add1, Adh7, Adipoq, Adm, Adm2, Adora1, Adora2a, Adra2a, Adra2c, Adrb1, Adrb2, Adrb3, Agr2, Agrp, Agt, Agtr1a, Agtr1b, Ahr, Aimp1, Aip, Akap5, Alkal1, Alkal2, Alkbh1, Amacr, Ambn, Amelx, Amh, Amn, Ang…	TRUE
GO:0005104	GO_MolecularFunction-EBI-UniProt-GOA-ACAP-ARAP_25.05.2022_00h00	fibroblast growth factor receptor binding	[5]	[Group462]	3	10.3448	0.0374761	1	{Group462=0.36666110054283196}	{Group462=1.0}	[Fgf3, Frs3, Nrxn1]	[Fgf1, Fgf10, Fgf12, Fgf14, Fgf15, Fgf16, Fgf17, Fgf18, Fgf2, Fgf20, Fgf21, Fgf22, Fgf23, Fgf3, Fgf4, Fgf5, Fgf6, Fgf7, Fgf8, Fgf9, Flrt1, Flrt2, Flrt3, Frs2, Frs3, Kl, Klb, Nptn, Nrxn1]	TRUE
GO:0005126	GO_MolecularFunction-EBI-UniProt-GOA-ACAP-ARAP_25.05.2022_00h00	cytokine receptor binding	[4]	[Group248, Group465, Group476, Group478, Group514, Group529, Group530]	10	3.04878	0.59441	1	{Group248=0.16409377678424975, Group465=0.3087382633322586, Group476=0.03114038048732231, Group478=9.942324406168571E-5, Group514=7.352428266965849E-6, Group529=6.109312721796342E-8, Group530=6.924051175540767E-5}	{Group248=1.0, Group465=1.0, Group476=1.0, Group478=0.04643065497680723, Group514=0.003646804420415061, Group529=3.109640175394338E-5, Group530=0.0325430405250416}	[Ccl2, Ccl5, Ccl9, Cdh5, Cx3cr1, Cxcl3, Cxcl9, Il27ra, Mif, Tlr9]	[100039053, 2610528A11Rik, 65956, Adam17, Amh, Angpt1, Angpt2, Angpt4, Babam2, Bdnf, Bex3, Cadm4, Casp3, Casp8, Ccdc88a, Ccl1, Ccl11, Ccl12, Ccl17, Ccl19, Ccl2, Ccl20, Ccl21a, Ccl21b, Ccl21d, Ccl22, Ccl24, Ccl25, Ccl26, Ccl27a, Ccl28, Ccl3, Ccl4, Ccl5, Ccl6, Ccl7, Ccl8, Ccl9, Ccrl2, Cd2ap, Cd300lf, Cd40lg, Cd44, Cd70, Cdh5, Ceacam1, Cflar, Cklf, Clcf1, Cmtm2a, Cnih4, Cntf, Creb3, Crlf1, Csf1, Csf…	FALSE
GO:0005158	GO_MolecularFunction-EBI-UniProt-GOA-ACAP-ARAP_25.05.2022_00h00	insulin receptor binding	[3, 4]	[Group485, Group526]	3	9.375	0.048106	1	{Group485=0.03755488029682607, Group526=8.634942337893481E-5}	{Group485=1.0, Group526=0.040411530141341495}	[Grb10, Igf2, Ptprf]	[App, Ccdc88a, D7Zem1, D7Zem2, D7Zem3, Enpp1, Grb10, Igf1, Igf1r, Igf2, Ins1, Ins2, Irs1, Irs2, Irs3, Irs4, Lmbrd1, Pard3, Pdpk1, Phip, Pik3r1, Plcg1, Ptpn1, Ptpn11, Ptprf, Shc1, Slc2a2, Snx1, Snx2, Snx4, Sorbs1, Src]	TRUE
GO:0005178	GO_MolecularFunction-EBI-UniProt-GOA-ACAP-ARAP_25.05.2022_00h00	integrin binding	[3, 4]	[Group071]	10	6.13497	0.0095661	1	{Group071=8.90317203150981E-4}	{Group071=0.38817830057382774}	[Dab2, Dst, Gfap, Gfra1, Igf2, Lamb2, S1pr3, Thy1, Tspan4, Tspan8]	[Actn1, Adam15, Adam17, Adam18, Adam24, Adam25, Adam26a, Adam8, Adam9, Angptl3, Anxa7, App, Calr, Casr, Ccn1, Ccn2, Ccn3, Ccn4, Ccn5, Ccn6, Ccna2, Cd151, Cd177, Cd226, Cd40lg, Cd81, Cd9, Cdh17, Cdh26, Cib2, Col16a1, Col3a1, Col4a3, Comp, Cx3cl1, Cxadr, Cxcl12, D7Zem1, D7Zem2, D7Zem3, Dab2, Dmd, Dst, Egfl6, Egfr, Emilin1, Emp2, Esm1, F11r, Fap, Fbln1, Fbln5, Fbn1, Fermt1, Fermt2, Fermt3, Fgf1, Fgf…	TRUE
GO:0005200	GO_BiologicalProcess-EBI-UniProt-GOA-ACAP-ARAP_25.05.2022_00h00	structural constituent of cytoskeleton	[6]	[Group069]	3	3.94737	0.447841	1	{Group069=0.6134527448951801}	{Group069=1.0}	[Gfap, Nefh, Ttn]	[Actb, Actbl2, Actg1, Actr2, Actr3, Add1, Add2, Add3, Ank2, Ank3, Arpc1b, Arpc2, Arpc3, Arpc4, Arpc5, Camk2b, Crocc, Cylc1, Cylc2, Des, Epb41l3, Gfap, Ina, Krt16, Lmna, Lmnb1, Lmnb2, Lor, Mybpc1, Mybpc2, Mybpc3, Myom1, Myom2, Nefh, Nefl, Nefm, Odf2, Plec, Pls3, Prph, Sprr1b, Sprr2a1, Sprr2a2, Sprr2a3, Sptb, Sptbn1, Sptbn2, Sptbn4, Synm, Tcpm1, Tln1, Tln2, Tnnt2, Tpm1, Tpm2, Ttn, Tuba1a, Tuba1b, T…	TRUE
GO:0005230	GO_BiologicalProcess-EBI-UniProt-GOA-ACAP-ARAP_25.05.2022_00h00	extracellular ligand-gated ion channel activity	[7, 8, 9, 10, 11]	[Group131, Group176, Group369, Group429, Group487, Group528, Group532]	5	4.13223	0.242891	1	{Group131=0.341013776213432, Group176=0.18372073917147705, Group369=0.10301135437017586, Group429=0.29014237937914716, Group487=0.909199874302729, Group528=1.0290450471288284E-5, Group532=1.97712679841487E-5}	{Group131=1.0, Group176=1.0, Group369=1.0, Group429=1.0, Group487=1.0, Group528=0.005083482532816412, Group532=0.00958906497231212}	[Ccl2, Nlgn2, Nrxn1, P2rx7, Shank3]	[Adrb2, App, Arc, Cacng2, Cacng3, Cacng4, Cacng5, Cacng7, Cacng8, Ccl2, Ccr2, Cfl1, Chrm5, Chrna1, Chrna10, Chrna2, Chrna3, Chrna4, Chrna5, Chrna6, Chrna7, Chrna9, Chrnb1, Chrnb2, Chrnb3, Chrnb4, Chrnd, Chrne, Chrng, Cnih2, Cnih3, Crh, Crhbp, Dapk1, Dlg4, Ephb2, Gabra1, Gabra2, Gabra3, Gabra4, Gabra5, Gabra6, Gabrb1, Gabrb2, Gabrb3, Gabrd, Gabre, Gabrg1, Gabrg2, Gabrg3, Gabrp, Gabrq, Gabrr1, Gabr…	TRUE
GO:0005244	GO_BiologicalProcess-EBI-UniProt-GOA-ACAP-ARAP_25.05.2022_00h00	voltage-gated ion channel activity	[5, 7, 8, 10]	[Group463, Group528, Group531, Group532]	10	3.48432	0.341903	1	{Group463=0.11989355396345974, Group528=1.0290450471288284E-5, Group531=7.153011009716384E-4, Group532=1.97712679841487E-5}	{Group463=1.0, Group528=0.005083482532816412, Group531=0.3154477855284925, Group532=0.00958906497231212}	[Amigo1, Cacna1a, Cacna1i, Cacnb2, Ccl2, Kcnk12, Ncs1, Nrxn1, Scn5a, Stac3]	[Abcc8, Abcc9, Ahnak, Akap5, Akap6, Akap7, Amigo1, Ank3, Ano1, Ano6, Cabp1, Cabp2, Cabp4, Cabp5, Cachd1, Cacna1a, Cacna1b, Cacna1c, Cacna1d, Cacna1e, Cacna1f, Cacna1g, Cacna1h, Cacna1i, Cacna1s, Cacna2d1, Cacna2d2, Cacna2d3, Cacna2d4, Cacnb1, Cacnb2, Cacnb3, Cacnb4, Cacng1, Cacng2, Cacng3, Cacng4, Cacng5, Cacng6, Cacng7, Cacng8, Calhm1, Calhm3, Calm1, Calm2, Calm3, Catsper1, Catsper2, Catsper3, C…	TRUE
GO:0005245	GO_BiologicalProcess-EBI-UniProt-GOA-ACAP-ARAP_25.05.2022_00h00	voltage-gated calcium channel activity	[7, 8, 9, 10, 11, 12]	[Group379, Group425, Group463, Group528, Group531, Group532]	5	5.43478	0.0880061	1	{Group379=0.17098518310351932, Group425=0.017106819515323654, Group463=0.11989355396345974, Group528=1.0290450471288284E-5, Group531=7.153011009716384E-4, Group532=1.97712679841487E-5}	{Group379=1.0, Group425=1.0, Group463=1.0, Group528=0.005083482532816412, Group531=0.3154477855284925, Group532=0.00958906497231212}	[Cacna1a, Cacna1i, Cacnb2, Ncs1, Stac3]	[Ahnak, Akap5, Cabp1, Cabp2, Cabp4, Cabp5, Cachd1, Cacna1a, Cacna1b, Cacna1c, Cacna1d, Cacna1e, Cacna1f, Cacna1g, Cacna1h, Cacna1i, Cacna1s, Cacna2d1, Cacna2d2, Cacna2d3, Cacna2d4, Cacnb1, Cacnb2, Cacnb3, Cacnb4, Cacng1, Cacng2, Cacng3, Cacng4, Cacng5, Cacng7, Cacng8, Calhm1, Calm1, Calm2, Calm3, Catsper1, Catsper3, Catsper4, Cbarp, Cdk5, Cnr1, Crhr1, Dmd, Drd2, Drd3, Drd4, Dysf, Ehd3, Erc1, Fgf1…	TRUE
GO:0005248	GO_BiologicalProcess-EBI-UniProt-GOA-ACAP-ARAP_25.05.2022_00h00	voltage-gated sodium channel activity	[8, 9, 10, 11, 12]	[Group531, Group532]	3	8.57143	0.0600438	1	{Group531=7.153011009716384E-4, Group532=1.97712679841487E-5}	{Group531=0.3154477855284925, Group532=0.00958906497231212}	[Cacna1i, Fgf11, Scn5a]	[Asic2, Cacna1g, Cacna1h, Cacna1i, Fgf11, Fgf12, Fgf13, Fgf14, Gper1, Grp, Hcn1, Hcn2, Hcn3, Hcn4, Kcnq1, Kif5b, Nalcn, Pkd2, Scn10a, Scn11a, Scn1a, Scn1b, Scn2a, Scn2b, Scn3a, Scn3b, Scn4a, Scn4b, Scn5a, Scn7a, Scn8a, Scn9a, Slmap, Tpcn1, Ucma]	FALSE
GO:0005261	GO_BiologicalProcess-EBI-UniProt-GOA-ACAP-ARAP_25.05.2022_00h00	cation channel activity	[6, 7, 8, 9]	[Group298, Group457, Group528, Group532]	17	3.07971	0.412563	1	{Group298=0.30142456657667793, Group457=0.012832967949552042, Group528=1.0290450471288284E-5, Group532=1.97712679841487E-5}	{Group298=1.0, Group457=1.0, Group528=0.005083482532816412, Group532=0.00958906497231212}	[Amigo1, Cacna1a, Cacna1i, Cacnb2, Ccl2, Cngb1, Fgf11, Kcnk12, Ncs1, Nlgn2, Nrxn1, P2rx7, Rsc1a1, Scn5a, Shank3, Stac3, Trpc6]	[Abcc8, Abcc9, Actn2, Adrb1, Adrb2, Agt, Ahnak, Akap5, Akap6, Akap7, Akap9, Akt1, Amigo1, Ank2, Ank3, Ano1, Ano10, Ano6, Antkmt, Anxa2, Anxa6, Anxa9, App, Aqp1, Arc, Areg, Arpp19, Asic1, Asic2, Asic3, Asic4, Asic5, Asph, Atp2b4, Atp5a1, Atp5b, Atp5c1, Atp5d, Atp5e, Atp5h, Atp5j, Atp5j2, Atp5k, Atp5l, Atp5o, Atp5pb, Atp6v1a, Atpsckmt, Bmp4, Cabp1, Cabp2, Cabp4, Cabp5, Cachd1, Cacna1a, Cacna1b, Cac…	TRUE
GO:0005262	GO_BiologicalProcess-EBI-UniProt-GOA-ACAP-ARAP_25.05.2022_00h00	calcium channel activity	[7, 8, 9, 10, 11]	[Group379, Group425, Group463, Group506, Group518, Group528, Group532]	7	3.27103	0.508788	1	{Group379=0.17098518310351932, Group425=0.017106819515323654, Group463=0.11989355396345974, Group506=0.010421081290904344, Group518=4.152609343416104E-5, Group528=1.0290450471288284E-5, Group532=1.97712679841487E-5}	{Group379=1.0, Group425=1.0, Group463=1.0, Group506=1.0, Group518=0.019807946568094814, Group528=0.005083482532816412, Group532=0.00958906497231212}	[Cacna1a, Cacna1i, Cacnb2, Ncs1, Nrxn1, Stac3, Trpc6]	[Ahnak, Akap5, Akap6, Anxa2, Anxa6, Anxa9, Areg, Asph, Bmp4, Cabp1, Cabp2, Cabp4, Cabp5, Cachd1, Cacna1a, Cacna1b, Cacna1c, Cacna1d, Cacna1e, Cacna1f, Cacna1g, Cacna1h, Cacna1i, Cacna1s, Cacna2d1, Cacna2d2, Cacna2d3, Cacna2d4, Cacnb1, Cacnb2, Cacnb3, Cacnb4, Cacng1, Cacng2, Cacng3, Cacng4, Cacng5, Cacng6, Cacng7, Cacng8, Calhm1, Calm1, Calm2, Calm3, Casq1, Casq2, Catsper1, Catsper2, Catsper3, Cat…	TRUE
GO:0005272	GO_BiologicalProcess-EBI-UniProt-GOA-ACAP-ARAP_25.05.2022_00h00	sodium channel activity	[7, 8, 9, 10, 11]	[Group298, Group531, Group532]	4	4.81928	0.164556	1	{Group298=0.30142456657667793, Group531=7.153011009716384E-4, Group532=1.97712679841487E-5}	{Group298=1.0, Group531=0.3154477855284925, Group532=0.00958906497231212}	[Cacna1i, Fgf11, Rsc1a1, Scn5a]	[Agt, Asic1, Asic2, Asic3, Asic4, Asic5, Atp2b4, Cacna1g, Cacna1h, Cacna1i, Camk2d, Cav3, Commd1, Fgf11, Fgf12, Fgf13, Fgf14, Fxyd1, Fxyd2, Gpd1l, Gper1, Gpld1, Gria2, Grik1, Grik2, Grik3, Grik4, Grik5, Grp, Hcn1, Hcn2, Hcn3, Hcn4, Kcnk1, Kcnq1, Kif5b, Klhl24, Nalcn, Nedd4, Nedd4l, Neto1, Neto2, Nos1, Pcsk9, Pkd2, Pkd2l1, Prss30, Prss41, Prss47, Prss8, Ptpn3, Rangrf, Rsc1a1, Sclt1, Scn10a, Scn11a…	FALSE
GO:0005310	GO_BiologicalProcess-EBI-UniProt-GOA-ACAP-ARAP_25.05.2022_00h00	dicarboxylic acid transmembrane transporter activity	[6, 8, 9]	[Group505, Group532]	4	13.3333	0.00692611	1	{Group505=0.1065994794187154, Group532=1.97712679841487E-5}	{Group505=1.0, Group532=0.00958906497231212}	[Abcc2, Slc19a1, Slc26a1, Slc26a7]	[Abcc2, Slc13a2, Slc13a3, Slc13a5, Slc19a1, Slc1a1, Slc1a4, Slc1a5, Slc1a6, Slc25a10, Slc25a11, Slc25a12, Slc25a13, Slc25a14, Slc25a18, Slc25a21, Slc25a22, Slc25a30, Slc26a1, Slc26a10, Slc26a2, Slc26a3, Slc26a4, Slc26a5, Slc26a6, Slc26a7, Slc26a8, Slc26a9, Slc38a7, Slc46a1]	TRUE
GO:0005342	GO_BiologicalProcess-EBI-UniProt-GOA-ACAP-ARAP_25.05.2022_00h00	organic acid transmembrane transporter activity	[4, 6, 7]	[Group505, Group532]	9	5.11364	0.048397	1	{Group505=0.1065994794187154, Group532=1.97712679841487E-5}	{Group505=1.0, Group532=0.00958906497231212}	[Abcb1a, Abcc2, Sfxn5, Slc16a11, Slc19a1, Slc26a1, Slc26a7, Slc7a2, Slc7a6]	[AU018091, Abcb11, Abcb1a, Abcb1b, Abcc1, Abcc2, Abcc3, Abcc4, Abcg2, Cd36, Ceacam1, Ceacam2, Ctns, Gm5724, Gm6614, Grik1, Mfsd12, Mfsd2a, Mpc1, Mpc2, Nat3, Pdpn, Sfxn1, Sfxn2, Sfxn3, Sfxn5, Slc10a1, Slc10a2, Slc10a3, Slc10a4, Slc10a4-ps, Slc10a5, Slc10a6, Slc10a7, Slc13a2, Slc13a3, Slc13a5, Slc15a4, Slc16a1, Slc16a10, Slc16a11, Slc16a12, Slc16a13, Slc16a14, Slc16a2, Slc16a3, Slc16a4, Slc16a5, Sl…	FALSE
GO:0005507	GO_MolecularFunction-EBI-UniProt-GOA-ACAP-ARAP_25.05.2022_00h00	copper ion binding	[6]	[Group004]	3	4.10959	0.43799	1	{Group004=0.4379896645881391}	{Group004=1.0}	[Ahcy, P2rx7, Slc11a2]	[Adnp, Ahcy, Ang, Ang2, Ang3, Ang4, Ang6, Angpt2, Angpt4, Aoc1, Aoc1l1, Aoc1l2, Aoc1l3, Aoc2, Aoc3, Apoa4, Atox1, Atp7a, Atp7b, COX2, Ccs, Coa6, Commd1, Cox11, Cox17, Cp, Cuta, Cutal, Cutc, Dbh, F5, F8, Gpc1, Hamp, Heph, Hephl1, Il1a, Kcnab2, Lacc1, Lox, Loxl1, Loxl2, Loxl3, Loxl4, Moxd1, Moxd2, Mt1, Mt3, Mycbp2, Olfr1019, Olfr1509, P2rx2, P2rx4, P2rx7, Pam, Park7, Prn, Prnd, Prnp, Ptgs2, Rnpep, …	TRUE
GO:0005509	GO_MolecularFunction-EBI-UniProt-GOA-ACAP-ARAP_25.05.2022_00h00	calcium ion binding	[5]	[Group005]	27	3.61446	0.075936	1	{Group005=0.07593599271908813}	{Group005=1.0}	[Acer3, Alox8, Anxa11, Cabyr, Cdh5, Celsr2, Clec4a1, Clec4n, Doc2a, Dst, Efcab7, Fkbp9, Hpgds, Ncs1, Nrxn1, Pcdhga11, Pcdhga8, Pcdhgb4, Pcdhgc3, Rasgrp1, Slc8a1, Slit1, Svep1, Syt11, Syt2, Syt8, Ttn]	[1700057G04Rik, 1700109H08Rik, Acan, Acer3, Actn1, Actn2, Actn3, Actn4, Adam8, Adgre1, Adgre4, Adgre5, Adgrl3, Adgrl4, Adgrv1, Agrn, Aif1, Aif1l, Alox8, Alpl, Amelx, Amy1, Amy2a1, Amy2a2, Amy2a3, Amy2a4, Amy2a5, Amy2b, Anxa1, Anxa10, Anxa11, Anxa13, Anxa2, Anxa3, Anxa4, Anxa5, Anxa6, Anxa7, Anxa8, Anxa9, Aoah, Aoc1, Aoc1l1, Aoc1l2, Aoc1l3, Aoc3, Apcs, Arsa, Asah2, Asph, Aspn, Astn2, Atp2a1, Atp2a…	TRUE
GO:0005516	GO_MolecularFunction-EBI-UniProt-GOA-ACAP-ARAP_25.05.2022_00h00	calmodulin binding	[3]	[Group531, Group532]	8	4.0201	0.175926	1	{Group531=7.153011009716384E-4, Group532=1.97712679841487E-5}	{Group531=0.3154477855284925, Group532=0.00958906497231212}	[Bcl11b, Cacna1a, Cnn3, Ndufaf4, Nos2, Scn5a, Slc8a1, Ttn]	[Adcy1, Adcy3, Adcy8, Add1, Add2, Add3, Aebp1, Akap12, Akap5, Akt1, Arpp21, Aspm, Atp2b1, Atp2b2, Atp2b4, Atpif1, Bcl11b, Cacna1a, Cacna1c, Cacna1s, Cald1, Camk1, Camk1d, Camk1g, Camk2a, Camk2b, Camk2d, Camk2g, Camk4, Camkk1, Camkk2, Camkv, Camsap1, Camsap2, Camsap3, Cask, Cdk5rap2, Ceacam1, Ceacam2, Cfap221, Cnga2, Cnn1, Cnn2, Cnn3, Cth, Dapk1, Dapk2, Ddx5, Edf1, Eef1a1, Eef1a1-ps1, Eef2k, Efcab…	FALSE
GO:0005518	GO_MolecularFunction-EBI-UniProt-GOA-ACAP-ARAP_25.05.2022_00h00	collagen binding	[3]	[Group118, Group150, Group422]	6	7.05882	0.0221076	1	{Group118=0.232866513770145, Group150=0.14628708534479284, Group422=0.020540069351073612}	{Group118=1.0, Group150=1.0, Group422=1.0}	[Adgrg1, Crtap, Dpp4, Pcolce, Pdgfb, Podn]	[2300002M23Rik, Abi3bp, Ache, Adam9, Adgrg1, Adgrg6, Aebp1, Antxr1, Aspn, BC051665, C1qtnf1, Ccbe1, Chadl, Coch, Col6a1, Col6a2, Col6a4, Comp, Crtap, Cspg4, Cts3, Cts6, Cts7, Cts8, Ctsb, Ctsj, Ctsk, Ctsl, Ctsll3, Ctsm, Ctsq, Ctsr, Ctss, Dcn, Ddr1, Ddr2, Dpp4, Dspp, Ecm2, Gp5, Gp6, Gpc1, Gtpbp4, Hsd17b12, Itga1, Itga10, Itga11, Itga2, Itga3, Itga9, Itgb1, Lox, Lrrc15, Lum, Map1a, Mmp12, Mmp13, Mrc…	TRUE
GO:0005525	GO_MolecularFunction-EBI-UniProt-GOA-ACAP-ARAP_25.05.2022_00h00	GTP binding	[5, 6, 7, 8]	[Group488]	24	3.82166	0.0532904	1	{Group488=0.001416972849774854}	{Group488=0.6078813525534124}	[Ak4, Arhgap35, Arhgef5, Arl6, Bcl11b, Ciita, Dnajc27, Dock3, Dock7, Eps8l2, Gimap3, Gimap4, Gimap8, Gspt2, Mras, Npr2, Rab13, Rab38, Rab4a, Rapgef4, Rasd1, Rasgrp1, Rcc1l, Vav2]	[1700001J03Rik, 1700009N14Rik, 1700018F24Rik, 1700123K08Rik, 4930449I24Rik, 4930474N05Rik, 4930544G11Rik, 4930596D02Rik, 4933421I07Rik, 9930111J21Rik1, 9930111J21Rik2, Abr, Acsm1, Adrb1, Adss, Adssl1, Agap1, Agap2, Agap3, Ak3, Ak4, Akap13, Als2, Als2cl, Ankrd27, Anxa6, Arf1, Arf2, Arf3, Arf4, Arf5, Arf6, Arfgef1, Arfgef2, Arfgef3, Arfrp1, Arhgap28, Arhgap35, Arhgap5, Arhgef1, Arhgef10, Arhgef10l,…	FALSE
GO:0005537	GO_MolecularFunction-EBI-UniProt-GOA-ACAP-ARAP_25.05.2022_00h00	mannose binding	[4]	[Group146, Group191, Group350]	3	9.67742	0.0444145	1	{Group146=0.47738880570824066, Group191=0.11314566631222849, Group350=0.007686033129685377}	{Group146=1.0, Group191=1.0, Group350=1.0}	[Cd209a, Clec4a1, Clec4n]	[Acr, Bsg, Cd209a, Cd209b, Cd209c, Cd209d, Cd209e, Cd209f, Clec4a1, Clec4a2, Clec4a3, Clec4a4, Clec4b1, Clec4d, Clec4g, Clec4n, Cln5, Colec10, Colec11, Cplx3, Dpm1, Igf2r, Lman1, Lman1l, Lman2, Lman2l, Man2b1, Manba, Mbl1, Mbl2, Mrc1]	TRUE
GO:0005539	GO_MolecularFunction-EBI-UniProt-GOA-ACAP-ARAP_25.05.2022_00h00	glycosaminoglycan binding	[3]	[Group084]	17	6.66667	0.000340671	0.45684	{Group084=0.0017923509349217917}	{Group084=0.7527873926671526}	[Adgrg1, Apoe, C1qbp, Ccdc80, Ccl2, Ccl5, Ctsg, Elane, Gm8210, Impg2, Mpo, Pcolce, Pglyrp2, Ptprf, Ptprs, Serpind1, Slit1]	[2300002M23Rik, Aamp, Abi3bp, Acan, Adamts1, Adamts15, Adamts5, Adamts8, Adamtsl5, Adgre5, Adgrg1, Agrn, Alk, Ambp, Ang, Ang2, Ang3, Ang4, Ang6, Angpt2, Angpt4, Angptl3, Anxa6, Aoc1, Aoc1l1, Aoc1l2, Aoc1l3, Aplp1, Aplp2, Apoa5, Apob, Apoe, Apoh, App, Bcan, Bgn, Bmp4, Bmp7, Bsph1, Bsph2, C1qbp, Ccdc80, Ccl2, Ccl5, Ccl7, Ccl8, Ccn1, Ccn2, Ccn3, Ccn4, Ccn5, Ccn6, Ccna2, Cd44, Cemip, Cfh, Cfhr2, Cfhr…	FALSE
GO:0005543	GO_MolecularFunction-EBI-UniProt-GOA-ACAP-ARAP_25.05.2022_00h00	phospholipid binding	[3]	[Group380, Group532]	17	3.46232	0.193597	1	{Group380=0.04901327882743457, Group532=1.97712679841487E-5}	{Group380=1.0, Group532=0.00958906497231212}	[Alox15, Anxa11, Apoe, Arhgap35, Arl6, Dab2, Doc2a, Pld2, Rag2, Rasa4, Rasgrp1, Rsc1a1, Syt11, Syt2, Syt8, Thy1, Zfyve9]	[Abca1, Acap2, Actn2, Adap1, Adap2, Adgrb1, Agap1, Aida, Akt1, Aldob, Alox15, Amer1, Amer2, Amer3, Amph, Ankfy1, Anxa1, Anxa10, Anxa11, Anxa13, Anxa2, Anxa3, Anxa4, Anxa5, Anxa6, Anxa7, Anxa8, Anxa9, Ap2a2, Apba1, Apoa1, Apoa2, Apoa4, Apoa5, Apob, Apoc3, Apoe, Apoh, Apom, Appl1, Appl2, Arap1, Arap2, Arap3, Arfip1, Arfip2, Arhgap26, Arhgap32, Arhgap33, Arhgap35, Arhgap44, Arhgap9, Arl6, Asap1, Atg…	FALSE
GO:0005544	GO_MolecularFunction-EBI-UniProt-GOA-ACAP-ARAP_25.05.2022_00h00	calcium-dependent phospholipid binding	[4]	[Group380, Group532]	5	8.62069	0.016406	1	{Group380=0.04901327882743457, Group532=1.97712679841487E-5}	{Group380=1.0, Group532=0.00958906497231212}	[Anxa11, Doc2a, Syt11, Syt2, Syt8]	[Anxa1, Anxa10, Anxa11, Anxa13, Anxa2, Anxa3, Anxa4, Anxa5, Anxa6, Anxa7, Anxa8, Anxa9, C2cd5, Cpne1, Cpne2, Cpne3, Cpne4, Cpne5, Cpne6, Cpne7, Cpne8, Cpne9, Doc2a, Doc2b, Dysf, Esyt1, Esyt2, Esyt3, Fer1l5, Gm28042, Mctp2, Pclo, Pla2g4a, Pla2g4b, Pla2g4c, Pla2g4d, Pla2g4e, Pla2g4f, Plcd1, Rph3a, Syt1, Syt10, Syt11, Syt12, Syt13, Syt14, Syt15, Syt16, Syt17, Syt2, Syt3, Syt4, Syt5, Syt6, Syt7, Syt8…	FALSE
GO:0005546	GO_MolecularFunction-EBI-UniProt-GOA-ACAP-ARAP_25.05.2022_00h00	phosphatidylinositol-4,5-bisphosphate binding	[4, 7]	[Group386]	4	4.25532	0.308327	1	{Group386=0.2591409525946431}	{Group386=1.0}	[Alox15, Dab2, Rag2, Rsc1a1]	[Actn2, Adap2, Alox15, Amer1, Amer2, Amer3, Anxa2, Anxa8, Anxa9, Apba1, Asap1, Avil, Cadps, Capg, Cgas, Chmp3, Commd1, Dab2, Exoc1, Exoc1l, Exoc7, Fcho2, Flii, Frmpd4, Fzd7, Gramd2, Gsdma, Gsdma2, Gsdma3, Gsdmc, Gsdmc2, Gsdmc3, Gsdmc4, Gsdmd, Gsdme, Gsn, Hcn1, Hip1r, Jph2, Kcnj1, Kcnj2, Kcnj3, Kcnq1, Krit1, Ldlrap1, Mapkap1, Mark1, Mtss2, Myo1b, Myo1g, Obscn, Osbpl2, Pard3, Pfn1, Pfn2, Phlda3, Pi…	TRUE
GO:0005602	GO_CellularComponent-EBI-UniProt-GOA-ACAP-ARAP_25.05.2022_00h00	complement component C1 complex	[2, 3, 4]	[Group510, Group520, Group530]	3	100	1.68142e-05	0.0242797	{Group510=1.4026351941389428E-4, Group520=5.827225961116661E-8, Group530=6.924051175540767E-5}	{Group510=0.06494200948863306, Group520=2.9718852401694973E-5, Group530=0.0325430405250416}	[C1qa, C1qb, C1qc]	[C1qa, C1qb, C1qc]	FALSE
GO:0005730	GO_CellularComponent-EBI-UniProt-GOA-ACAP-ARAP_25.05.2022_00h00	nucleolus	[5, 6, 7]	[Group281]	37	3.53391	0.0559582	1	{Group281=0.2251066006520666}	{Group281=1.0}	[Bend3, C1qbp, Cd180, Cdk4, Dab2, Doc2a, E2f5, Fbl, Gpatch4, Grwd1, H1f10, Hdhd3, Ifi205, Mri1, Myc, Nop16, Npm3, Nrxn1, Nsun2, Nwd1, Oasl1, Pax5, Pinx1, Polr2f, Pop1, Ppan, Prdm5, Prmt7, Rai14, Rpp40, Scn5a, Selenbp2, Tsen2, Tsen54, Utp20, Wdr75, Zbed6]	[1700009N14Rik, 1700013H16Rik, 1700057G04Rik, 2200002D01Rik, 9930104L06Rik, AU040320, Aatf, Abcb8, Abcc4, Abhd14b, Abl1, Abt1, Abtb1, Acaca, Acadvl, Acin1, Acsl5, Actr6, Adad1, Adad2, Adar, Adarb1, Adarb2, Aen, Aff4, Ager, Agpat5, Agps, Agtpbp1, Ak6, Akap11, Akap8, Akna, Alg10b, Alkbh2, Alkbh4, Anapc11, Ang, Ang2, Ang3, Ang4, Ang6, Angpt2, Angpt4, Ankrd1, Anp32b, Aopep, Apex1, Apex2, Aptx, Arfgef…	TRUE
GO:0005732	GO_CellularComponent-EBI-UniProt-GOA-ACAP-ARAP_25.05.2022_00h00	sno(s)RNA-containing ribonucleoprotein complex	[3]	[Group277, Group412, Group494]	3	11.5385	0.0282056	1	{Group277=0.7524788027382424, Group412=0.18162445613196304, Group494=0.1649661133194001}	{Group277=1.0, Group412=1.0, Group494=1.0}	[Fbl, Pop1, Rpp40]	[Bves, Dkc1, Fbl, Fbll1, Gar1, Ins2, Lsm6, Mphosph10, Naf1, Nhp2, Nolc1, Nop10, Nop56, Nop58, Pop1, Pop4, Pop5, Pop7, Rpp25, Rpp25l, Rpp30, Rpp38, Rpp40, Rrp9, Snu13, Tnip1]	FALSE
GO:0005739	GO_CellularComponent-EBI-UniProt-GOA-ACAP-ARAP_25.05.2022_00h00	mitochondrion	[3, 4, 5]	[Group006]	67	3.40274	0.0166968	1	{Group006=0.016696750616388447}	{Group006=1.0}	[Acsf2, Adcy10, Ak4, Aldh5a1, Aldh7a1, Armcx1, Atad3a, C1qbp, Ccr7, Clybl, Coa7, Cpt1b, Cyp27a1, Decr1, Disc1, Dnajc27, Ear1, Fdx1, Fdx2, Fh1, Gcsh, Gimap3, Gimap8, Gramd4, Hdhd3, Hspe1, Immp2l, Kmo, Kynu, Lpin1, Lyrm4, Mccc2, Mmachc, Mpo, Mrps6, Mtfp1, Myc, Nars2, Ndufaf4, Ndufaf5, Nefh, Nsun2, Nthl1, P2rx7, Pdk1, Pet117, Pinx1, Ptrh1, Rab38, Rai14, Rcc1l, Sdhaf3, Sdsl, Sfxn5, Slc11a2, Slc25a26,…	[1190007I07Rik, 1600014C10Rik, 1700034I23Rik, 1700123O20Rik, 1810058I24Rik, 2310002L09Rik, 2310061I04Rik, 4930550C14Rik, 4933434E20Rik, 9130409I23Rik, AA467197, AK157302, AU015836, Aadat, Aars, Aars2, Aass, Abat, Abca12, Abca8b, Abca9, Abcb10, Abcb1b, Abcb6, Abcb7, Abcb8, Abcc12, Abcc8, Abcc9, Abcd1, Abcd2, Abcd3, Abce1, Abcf2, Abcg1, Abcg2, Abhd10, Abhd11, Abhd12, Abhd4, Abhd5, Abhd6, Abhd8, Abl…	TRUE
GO:0005741	GO_CellularComponent-EBI-UniProt-GOA-ACAP-ARAP_25.05.2022_00h00	mitochondrial outer membrane	[5, 6, 7, 8]	[Group093]	7	3.31754	0.505459	1	{Group093=0.41035248415802444}	{Group093=1.0}	[Armcx1, Cpt1b, Gimap3, Kmo, Lpin1, Slc11a2, Slc25a4]	[1700034I23Rik, 1810058I24Rik, 4930550C14Rik, Abcb6, Acsl1, Acsl3, Acsl4, Acsl5, Acsl6, Adsl, Agpat4, Aifm1, Aifm2, Akap1, Arg1, Armc1, Armc12, Armcx1, Armcx2, Armcx3, Armcx4, Armcx6, Asl, Ass1, Atad1, Atf2, Bad, Bak1, Bax, Bcl2, Bcl2a1a, Bcl2a1b, Bcl2a1c, Bcl2a1d, Bcl2l1, Bcl2l10, Bcl2l2, Bid, Bnip3, Bnip3l, Bok, Bri3bp, Capn10, Cisd1, Cisd2, Cnp, Cnr1, Cpt1a, Cpt1b, Cpt1c, Cstad, Cyb5b, Cyb5r3,…	TRUE
GO:0005759	GO_CellularComponent-EBI-UniProt-GOA-ACAP-ARAP_25.05.2022_00h00	mitochondrial matrix	[4, 5, 6]	[Group007]	13	3.59116	0.236075	1	{Group007=0.23607476022677867}	{Group007=1.0}	[Ak4, Atad3a, C1qbp, Fdx1, Fdx2, Hspe1, Mccc2, Mrps6, Nars2, Pdk1, Sdhaf3, Top1mt, Wars2]	[Abat, Acaa2, Acadl, Acadm, Acads, Acadsb, Acadvl, Acat1, Acot11, Acot13, Acot2, Acot7, Acot9, Acsm1, Acsm2, Acsm3, Acsm4, Acsm5, Acss1, Acss3, Adprs, Agxt, Ak3, Ak4, Alas1, Alas2, Aldh1b1, Aldh2, Aldh4a1, Alkbh7, Arhgap11a, Atad3a, Atg4d, Atp5b, Atxn3, Aurkaip1, Bckdha, Bckdhb, Bckdk, Bcl2l1, Bdh1, Bloc1s1, Bola3, Brca1, C1qbp, Capn10, Cars2, Casq1, Cbr2, Cbr4, Ccar2, Ccnb1, Cdk1, Chchd1, Chpf, …	TRUE
GO:0005764	GO_CellularComponent-EBI-UniProt-GOA-ACAP-ARAP_25.05.2022_00h00	lysosome	[5, 6, 7]	[Group264]	24	4.10256	0.0234142	1	{Group264=0.07334373047982509}	{Group264=1.0}	[Ace, Anxa11, Apoe, Cd34, Cst7, Ctsg, Ctsw, Dnase2b, Doc2a, Gfap, Gimap3, H2-Aa, H2-Ea, H2-Eb1, H2-Ob, Igf2, Mpo, Nkg7, Prtn3, Rab38, Slc11a2, Slc2a13, Syt11, Tlr9]	[2610002M06Rik, AY761185, Abca2, Abca3, Abca5, Abcb6, Abcb9, Abcd1, Abcd4, Abhd6, Ace, Acp2, Acp4, Acp5, Acpp, Ada, Adam8, Aga, Akr1b10, Akr1b3, Akr1b7, Akr1b8, Aldob, Ank2, Ank3, Ankrd27, Anxa1, Anxa11, Anxa2, Anxa6, Ap1b1, Ap1g1, Ap1m1, Ap1s1, Ap1s2, Ap1s3, Ap5m1, Ap5s1, Apoe, App, Aqp2, Arl8a, Arl8b, Arrdc3, Arsa, Arsb, Arsg, Arsk, Asah1, Ass1, Atg16l1, Atp10b, Atp13a2, Atp6ap2, Atp6v0c, Atp6v…	FALSE
GO:0005766	GO_CellularComponent-EBI-UniProt-GOA-ACAP-ARAP_25.05.2022_00h00	primary lysosome	[6, 7, 8]	[Group065]	3	13.6364	0.0180115	1	{Group065=0.01801145685299425}	{Group065=1.0}	[Anxa11, Mpo, Prtn3]	[AY761185, Anxa11, Defa17, Defa23, Defa3, Defa31, Defa36, Defa39, Defa4, Defa42, Hexa, Hexb, Mpo, Nos1, Prss57, Prtn3, Snap23, Stx3, Stx7, Stxbp2, Vamp7, Vamp8]	TRUE
GO:0005768	GO_CellularComponent-EBI-UniProt-GOA-ACAP-ARAP_25.05.2022_00h00	endosome	[3, 4, 5, 7]	[Group119, Group177, Group264]	31	3.07235	0.306783	1	{Group119=0.3067834187532423, Group177=0.08360313391751564, Group264=0.07334373047982509}	{Group119=1.0, Group177=1.0, Group264=1.0}	[Ace, Apoe, Ccdc120, Ccr3, Ccr5, Cd22, Cd300lg, Cst7, Ece1, Gfra1, Gimap3, H2-Ab1, H2-Ea, H2-Eb1, Igf2, Prkar1b, Ptprf, Rab13, Rab38, Rab4a, Rd3, Slc11a2, Slc26a7, Slc2a13, Steap3, Syt11, Tbc1d16, Tlr9, Usp10, Zdhhc1, Zfyve9]	[1700009N14Rik, 2610002M06Rik, Abca1, Abca2, Abca3, Abca5, Abca7, Abcb11, Abcb6, Abcc5, Abcg1, Abcg4, Abhd17a, Abhd17b, Abhd17c, Abhd6, Acap1, Acap2, Ace, Ackr1, Ackr2, Ackr3, Ackr4, Acpp, Adcy5, Adcy6, Adcyap1r1, Adrb1, Adrb2, Agap2, Agtr1a, Akap5, Akt2, Als2, Amn, Amotl2, Angptl3, Ank2, Ankfy1, Ankrd13a, Ankrd13b, Ankrd13d, Ankrd27, Anxa1, Anxa2, Anxa6, Anxa8, Aoc3, Ap1ar, Ap1b1, Ap1g1, Ap1g2, …	TRUE
GO:0005770	GO_CellularComponent-EBI-UniProt-GOA-ACAP-ARAP_25.05.2022_00h00	late endosome	[4, 5, 6, 8]	[Group119, Group264, Group336]	12	3.97351	0.137526	1	{Group119=0.3067834187532423, Group264=0.07334373047982509, Group336=0.06222063382624955}	{Group119=1.0, Group264=1.0, Group336=1.0}	[Apoe, Cd300lg, Cst7, Gfra1, Gimap3, H2-Ab1, H2-Ea, H2-Eb1, Igf2, Prkar1b, Slc11a2, Steap3]	[2610002M06Rik, Abca3, Abca5, Abcb6, Abhd6, Acpp, Ankrd13a, Ankrd13b, Ankrd13d, Ankrd27, Anxa2, Anxa6, Anxa8, Ap5b1, Ap5m1, Ap5s1, Ap5z1, Apoa5, Apoe, Arf1, Arl8a, Arl8b, Astn2, Atg9a, Atp10b, Atp13a2, Atp13a3, Atp13a4, Atp7a, Atp7b, BC051665, Bace1, Baiap3, Bst2, Ccz1, Cd1d1, Cd300lg, Cd63, Cd68, Cd74, Cd79a, Cdip1, Chid1, Chmp1a, Chmp1b, Chmp2a, Chmp2b, Chmp3, Chmp4b, Chmp4c, Chmp5, Chmp6, Chmp…	FALSE
GO:0005771	GO_CellularComponent-EBI-UniProt-GOA-ACAP-ARAP_25.05.2022_00h00	multivesicular body	[5, 6, 7, 9]	[Group119]	7	9.33333	0.00310827	1	{Group119=0.3067834187532423}	{Group119=1.0}	[Cd300lg, Cst7, Gfra1, Gimap3, H2-Ab1, Prkar1b, Steap3]	[2610002M06Rik, Abca3, Abcb6, Acpp, Atp13a2, BC051665, Bace1, Bst2, Cd300lg, Cd63, Cd74, Cd79a, Chmp1a, Chmp1b, Chmp2a, Chmp2b, Chmp3, Chmp4b, Chmp4c, Chmp5, Chmp6, Chmp7, Crhbp, Crhr1, Cst3, Cst7, Cts3, Cts6, Cts7, Cts8, Ctsj, Ctsl, Ctsll3, Ctsm, Ctsq, Ctsr, Ecpas, Egfr, Gfra1, Gimap3, Gimap5, Gja1, H2-Ab1, H2-DMa, H2-DMb2, Hgs, Ighg2a, Lamp1, Laptm4b, Lrat, Lrrk2, Mbl1, Ndfip2, Nedd4l, Nsg1, Ns…	FALSE
GO:0005773	GO_CellularComponent-EBI-UniProt-GOA-ACAP-ARAP_25.05.2022_00h00	vacuole	[3, 4, 5]	[Group264]	24	3.4632	0.141024	1	{Group264=0.07334373047982509}	{Group264=1.0}	[Ace, Anxa11, Apoe, Cd34, Cst7, Ctsg, Ctsw, Dnase2b, Doc2a, Gfap, Gimap3, H2-Aa, H2-Ea, H2-Eb1, H2-Ob, Igf2, Mpo, Nkg7, Prtn3, Rab38, Slc11a2, Slc2a13, Syt11, Tlr9]	[2610002M06Rik, AY761185, Abca2, Abca3, Abca5, Abcb6, Abcb9, Abcd1, Abcd4, Abhd6, Ace, Acp2, Acp4, Acp5, Acpp, Acr, Ada, Adam8, Aga, Aggf1, Akr1b10, Akr1b3, Akr1b7, Akr1b8, Aldob, Ambra1, Ank2, Ank3, Ankrd27, Anxa1, Anxa11, Anxa2, Anxa6, Ap1b1, Ap1g1, Ap1m1, Ap1s1, Ap1s2, Ap1s3, Ap5m1, Ap5s1, Apoe, App, Aqp2, Arhgef7, Arl8a, Arl8b, Arrdc3, Arsa, Arsb, Arsg, Arsk, Asah1, Ass1, Atg12, Atg14, Atg16l…	FALSE
GO:0005788	GO_CellularComponent-EBI-UniProt-GOA-ACAP-ARAP_25.05.2022_00h00	endoplasmic reticulum lumen	[4, 5, 6]	[Group008]	6	4.72441	0.145456	1	{Group008=0.14545596265577337}	{Group008=1.0}	[Cd4, Fkbp9, Flt3, Pcsk4, Pdia5, Sumf2]	[Ache, Aifm1, Alg12, Bche, Bdnf, Calr, Calr3, Calr4, Calu, Casq1, Casq2, Cd4, Cercam, Ces1c, Ces1d, Ces1e, Ces1g, Ces3a, Ces3b, Chil3, Cln6, Clu, Colgalt1, Colgalt2, Cyp2w1, Dnajb11, Dnajb9, Dnajc1, Dnajc10, Dnajc3, Edem2, Edem3, Edn1, Entpd5, Eogt, Erap1, Erlec1, Erp27, Erp29, Erp44, Fkbp10, Fkbp14, Fkbp7, Fkbp9, Flt3, Foxred2, Furin, Gbf1, H6pd, Hsp90b1, Hspa5, Hyou1, Il12a, Il12b, Jmjd8, Lrpap…	TRUE
GO:0005794	GO_CellularComponent-EBI-UniProt-GOA-ACAP-ARAP_25.05.2022_00h00	Golgi apparatus	[3, 4, 5]	[Group009]	50	3.09023	0.164896	1	{Group009=0.16489634167378744}	{Group009=1.0}	[Abca6, Abcb1a, Acer3, Apoe, B4galt4, B4gat1, Bsn, Cd2, Cd3e, Chst10, Chst14, Chst3, Cst7, Dpp4, Dse, Ear1, Ece1, Emid1, Fgf3, Garin4, Gfra1, Gimap8, Gpc4, H2-Ab1, Ift88, Igf2, Large2, Lat, Lmtk3, Mdga1, Ms4a4a, Ms4a4b, Ms4a4c, Ms4a6b, Ms4a6c, Ncs1, Ndrg2, Pcsk4, Pld2, Prmt5, Rab13, Rab38, Rasgrp1, Rasip1, Rsc1a1, Sh3rf1, Slc11a2, Smo, Syt11, Zdhhc1]	[1700057G04Rik, 4930402F06Rik, 4930568D16Rik, 4933434E20Rik, A3galt2, A4galt, A4gnt, AU040320, Aatf, Abca1, Abca12, Abca5, Abca6, Abca7, Abcb11, Abcb1a, Abcb1b, Abcb4, Abcb6, Abcc4, Abcc5, Abcg1, Abo, Acbd3, Acer2, Acer3, Ache, Aco1, Acpp, Acsbg1, Acsl3, Actl7a, Actr3, Adam10, Adam19, Adcy3, Adrb2, Aftph, Agbl4, Agrn, Agrp, Agtr1a, Agtrap, Ahsg, Aimp1, Ajuba, Akap8, Akap9, Akr7a5, Alb, Alkbh5, Al…	TRUE
GO:0005802	GO_CellularComponent-EBI-UniProt-GOA-ACAP-ARAP_25.05.2022_00h00	trans-Golgi network	[4, 5, 6, 7]	[Group073]	11	4.21456	0.109367	1	{Group073=0.4179585851620735}	{Group073=1.0}	[Bsn, Chst3, Ift88, Igf2, Ms4a6b, Ms4a6c, Pcsk4, Rab13, Rab38, Slc11a2, Syt11]	[AU040320, Adam10, Aftph, Ap1b1, Ap1g1, Ap1g2, Ap1m1, Ap1m2, Ap1s1, Ap1s2, Ap1s3, Ap3b1, Ap3b2, Ap3d1, Ap3s1, Ap3s2, Ap4b1, Ap4e1, Ap4m1, Ap4s1, Aqp2, Arap1, Arf1, Arfgef1, Arfgef2, Arfip1, Arfip2, Arfrp1, Arl1, Arl5a, Arl5b, Arl5c, Atg9a, Atg9b, Atp11a, Atp11b, Atp11c, Atp2c1, Atp2c2, Atp7a, Atp7b, Atp8a1, Atp8b1, Atp8b2, Atp8b3, Atp8b4, Atp8b5, Atp9a, Atp9b, Atxn2, Azin2, Bace1, Bace2, Baiap3, …	TRUE
GO:0005858	GO_CellularComponent-EBI-UniProt-GOA-ACAP-ARAP_25.05.2022_00h00	axonemal dynein complex	[3, 4, 7, 8, 9]	[Group197, Group296, Group367]	3	10.7143	0.0342329	1	{Group197=0.0413732824858315, Group296=0.30622542740854525, Group367=0.10812161002452753}	{Group197=1.0, Group296=1.0, Group367=1.0}	[Dnah2, Dnah9, Dnal1]	[Casc1, Ccdc103, Ccdc65, Cfap70, Dnah1, Dnah10, Dnah12, Dnah14, Dnah17, Dnah2, Dnah3, Dnah5, Dnah6, Dnah7a, Dnah7b, Dnah7c, Dnah8, Dnah9, Dnai1, Dnai2, Dnai3, Dnai4, Dnal1, Dnhd1, Drc1, Dync1i2, Nme8, Odad1]	TRUE
GO:0005871	GO_CellularComponent-EBI-UniProt-GOA-ACAP-ARAP_25.05.2022_00h00	kinesin complex	[3, 8]	[Group225, Group333, Group367, Group519]	5	9.43396	0.0113965	1	{Group225=0.08857101323678333, Group333=0.021398792302403213, Group367=0.10812161002452753, Group519=0.010871392510198813}	{Group225=1.0, Group333=1.0, Group367=1.0, Group519=1.0}	[Disc1, Kif1a, Kif26b, Kif3c, Kif5c]	[Borcs5, Disc1, Gm4961, Kif12, Kif13a, Kif13b, Kif14, Kif15, Kif16b, Kif17, Kif18a, Kif18b, Kif19a, Kif19b, Kif1a, Kif1b, Kif1c, Kif20a, Kif20b, Kif21a, Kif21b, Kif22, Kif23, Kif26a, Kif26b, Kif27, Kif28, Kif2a, Kif2b, Kif2c, Kif3a, Kif3b, Kif3c, Kif5a, Kif5b, Kif5c, Kif6, Kif7, Kif9, Kifap3, Kifc1, Kifc2, Kifc3, Kifc5b, Klc1, Klc2, Klc3, Klc4, Nde1, Ndel1, Pafah1b1, Stard9, Ywhae]	TRUE
GO:0005874	GO_CellularComponent-EBI-UniProt-GOA-ACAP-ARAP_25.05.2022_00h00	microtubule	[6, 7]	[Group367, Group519]	18	3.66599	0.145645	1	{Group367=0.10812161002452753, Group519=0.010871392510198813}	{Group367=1.0, Group519=1.0}	[Apoe, Arl6, Cep57l1, Disc1, Dnah2, Dnah9, Dnal1, Dst, Hsph1, Jakmip1, Kif1a, Kif26b, Kif3c, Kif5c, Lzts2, Map7, Map9, Slc8a1]	[2610002M06Rik, Abraxas2, Akna, Anapc2, Apc, Apc2, Apoe, Appbp2, Arfgef2, Arhgap18, Arhgap4, Arhgef2, Arl3, Arl6, Aspm, Atat1, Aurka, Aurkb, Aurkc, BC024139, BC048507, Bag2, Baiap2, Bcas3, Bcl10, Bcl2l11, Bex1, Bex4, Bex6, Bicd1, Bin1, Birc5, Bod1, Bod1l, Bysl, Calm1, Calm2, Calm3, Camsap1, Camsap2, Camsap3, Capn6, Casc1, Casp1, Ccdc173, Ccdc181, Ccdc57, Ccdc66, Ccsap, Cct2, Cct3, Cct4, Cct5, Cct…	TRUE
GO:0005875	GO_CellularComponent-EBI-UniProt-GOA-ACAP-ARAP_25.05.2022_00h00	microtubule associated complex	[2, 7]	[Group197, Group367, Group519]	9	5.45455	0.0403739	1	{Group197=0.0413732824858315, Group367=0.10812161002452753, Group519=0.010871392510198813}	{Group197=1.0, Group367=1.0, Group519=1.0}	[Actl7b, Disc1, Dnah2, Dnah9, Dnal1, Kif1a, Kif26b, Kif3c, Kif5c]	[Acta1, Acta2, Actc1, Acte1, Actg2, Actl10, Actl11, Actl7a, Actl7b, Actl9, Actr10, Aurka, Aurkb, Aurkc, BC048507, Birc5, Borcs5, Casc1, Ccdc103, Ccdc65, Cdca8, Cfap70, Dctn1, Dctn2, Dctn3, Dctn4, Dctn5, Dctn6, Disc1, Dnah1, Dnah10, Dnah11, Dnah12, Dnah14, Dnah17, Dnah2, Dnah3, Dnah5, Dnah6, Dnah7a, Dnah7b, Dnah7c, Dnah8, Dnah9, Dnai1, Dnai2, Dnai3, Dnai4, Dnal1, Dnal4, Dnali1, Dnhd1, Drc1, Dync1h…	FALSE
GO:0005887	GO_CellularComponent-EBI-UniProt-GOA-ACAP-ARAP_25.05.2022_00h00	integral component of plasma membrane	[4, 5]	[Group066]	57	3.23864	0.0701346	1	{Group066=0.045117421388315995}	{Group066=1.0}	[Abcc2, Adgrb2, Adgrg1, Adgrg5, Adgrl1, Amigo1, Cacna1a, Cacna1i, Cd19, Cd22, Cd4, Cd72, Chrm1, Cx3cr1, Epha2, Fcrla, Ffar1, Flt3, Ggt1, Htr2a, Il27ra, Kcnk12, Klrc2, Klri2, Lancl1, Lat, Ms4a4b, Ms4a4c, Nectin1, Nlgn2, Npr2, Nrxn1, P2rx7, Pcdhga11, Pcdhgb4, Pcdhgc3, Pmp22, Ptprf, Ptprs, S1pr3, Scn5a, Slc11a2, Slc16a11, Slc19a1, Slc22a18, Slc22a3, Slc26a1, Slc26a7, Slc29a2, Slc2a13, Slc2a8, Slc8a1…	[1700057G04Rik, Abca1, Abca4, Abcb5, Abcc1, Abcc2, Abcc3, Abcc8, Abcc9, Abcg5, Abcg8, Abhd12, Abhd6, Ackr2, Acvr1, Acvr1b, Acvr1c, Acvr2a, Acvr2b, Acvrl1, Adam17, Adam22, Adam23, Adam8, Adcy1, Adcy2, Adcy3, Adcy4, Adcy5, Adcy6, Adcy7, Adcy8, Adcy9, Adgrb1, Adgrb2, Adgrb3, Adgrd1, Adgre1, Adgre4, Adgre5, Adgrg1, Adgrg2, Adgrg3, Adgrg4, Adgrg5, Adgrg6, Adgrg7, Adgrl1, Adgrl2, Adgrl3, Adgrl4, Adora1…	TRUE
GO:0005891	GO_CellularComponent-EBI-UniProt-GOA-ACAP-ARAP_25.05.2022_00h00	voltage-gated calcium channel complex	[4, 5, 7, 8, 9]	[Group325, Group425, Group463, Group506, Group518, Group528, Group531, Group532]	4	8.51064	0.0321055	1	{Group325=0.08423385418758174, Group425=0.017106819515323654, Group463=0.11989355396345974, Group506=0.010421081290904344, Group518=4.152609343416104E-5, Group528=1.0290450471288284E-5, Group531=7.153011009716384E-4, Group532=1.97712679841487E-5}	{Group325=1.0, Group425=1.0, Group463=1.0, Group506=1.0, Group518=0.019807946568094814, Group528=0.005083482532816412, Group531=0.3154477855284925, Group532=0.00958906497231212}	[Cacna1a, Cacna1i, Cacnb2, Stac3]	[Cachd1, Cacna1a, Cacna1b, Cacna1c, Cacna1d, Cacna1e, Cacna1f, Cacna1g, Cacna1h, Cacna1i, Cacna1s, Cacna2d1, Cacna2d2, Cacna2d3, Cacna2d4, Cacnb1, Cacnb2, Cacnb3, Cacnb4, Cacng1, Cacng2, Cacng4, Cacng6, Cacng7, Cacng8, Catsper1, Catsper2, Catsper3, Catsper4, Catsperb, Catsperd, Catspere1, Catspere2, Catsperg1, Catsperg2, Catsperz, Efcab9, Fkbp1a, Hspa2, Kcnk4, Pde4b, Pde4d, Ryr1, Slco6c1, Stac3, …	TRUE
GO:0005901	GO_CellularComponent-EBI-UniProt-GOA-ACAP-ARAP_25.05.2022_00h00	caveola	[5, 6]	[Group080, Group133]	4	3.66972	0.365101	1	{Group080=0.07245620090946814, Group133=0.022303518712400078}	{Group080=1.0, Group133=1.0}	[Htr2a, Pld2, Scn5a, Smo]	[Adcy8, Adcyap1r1, Adra1a, Adra1b, Adra1d, Adrb2, Adtrp, Akap6, Aqp1, Asah2, Atp1a1, Atp1a2, Atp1b1, Atp1b3, Bmpr1a, Bmpr2, Bves, Cacna1c, Cacna1h, Cav1, Cav2, Cav3, Cavin1, Cavin2, Cavin3, Cavin4, Cbl, Cd36, Cdh1, Cdh13, Cdh15, Cln3, Coro1c, Ctnna1, Ctnnb1, Ctnnd1, Ctsb, Cyp27b1, Dlc1, Drd1, Efna5, Ehd2, Ehd3, Emp2, Erbb4, F2r, Fasl, Flot1, Flot2, Fxyd1, Fzr1, Gask1a, Gnaq, Grk2, Hck, Hdac6, Hk1…	TRUE
GO:0005903	GO_CellularComponent-EBI-UniProt-GOA-ACAP-ARAP_25.05.2022_00h00	brush border	[3]	[Group130, Group505]	11	7.18954	0.00202902	1	{Group130=0.03621616199805235, Group505=0.1065994794187154}	{Group130=1.0, Group505=1.0}	[Abcb1a, Abcc2, Ace, Espn, Pdgfb, Pld2, Rapgef4, Rsc1a1, Slc11a2, Slc19a1, Ush1c]	[Abcb1a, Abcc2, Abcg2, Abcg3, Ace, Ace2, Actn1, Actn3, Actr3, Add3, Akp3, Amn, Anks4b, Anpep, Aqp1, Aqp7, Atp6v0a4, Atp7a, Atp7b, Atp8b1, B4galt1, Capza1, Capza2, Capzb, Car4, Cd36, Cdhr2, Cdhr5, Cgn, Cltrn, Coro2a, Cubn, Cybrd1, Dab1, Dcxr, Ddr1, Diaph1, Dnm1l, Drd5, Enpep, Eps8, Espn, Ezr, Flii, Flna, Flnb, Folr1, Gipc1, Gm8894, Gna12, Gna13, Havcr1, Hsp90aa1, Hsp90ab1, Itln1, Itpr3, Kcnk1, Lct…	TRUE
GO:0005911	GO_CellularComponent-EBI-UniProt-GOA-ACAP-ARAP_25.05.2022_00h00	cell-cell junction	[4]	[Group120, Group173, Group396]	30	5.34759	0.000188187	0.258757	{Group120=5.341649072069454E-5, Group173=4.6137036187297234E-5, Group396=5.322368960208583E-4}	{Group120=0.025212583620167824, Group173=0.021915092188966187, Group396=0.23737765562530277}	[Abcb1a, Abcc2, Alox8, Amot, Cd2, Cd3e, Cdc42bpa, Cdh5, Cdk4, Cldn34c1, Ctnnal1, Dpp4, Epha2, Fmn1, Lat, Nectin1, Nrxn1, P2rx7, Pcdhgc3, Plekha7, Plxdc1, Pmp22, Ptk7, Rab13, Rasip1, Scn5a, Slc8a1, Themis, Trpc6, Vangl2]	[Abcb11, Abcb1a, Abcb1b, Abcb4, Abcc2, Abi2, Actb, Actg1, Actn1, Actn4, Actr3, Adam10, Adam15, Adam17, Adcyap1r1, Add1, Add3, Adgrl3, Adra1b, Afdn, Ahi1, Ahnak, Ajap1, Ajm1, Ajuba, Akap6, Akr1b3, Akt1, Alox8, Amot, Amotl1, Amotl2, Amtn, Ank2, Ank3, Ankrd23, Anxa5, Anxa6, Aoc1, Apc, App, Aqp3, Aqp4, Aqp7, Arhgap17, Arhgap24, Arhgef2, Arhgef6, Arvcf, Ash1l, Atp1a1, Atp1a2, Atp1b1, Atp2a2, Atp7b, B4…	TRUE
GO:0005923	GO_CellularComponent-EBI-UniProt-GOA-ACAP-ARAP_25.05.2022_00h00	bicellular tight junction	[6]	[Group396]	7	4.79452	0.104835	1	{Group396=5.322368960208583E-4}	{Group396=0.23737765562530277}	[Amot, Cdh5, Cdk4, Cldn34c1, Plxdc1, Pmp22, Rab13]	[Adcyap1r1, Amot, Amotl1, Amotl2, Ank3, Aoc1, Apc, Arhgap17, Arhgef2, Ash1l, Atp7b, Bves, C1qtnf5, Ccdc85c, Ccnd1, Cdh5, Cdk4, Cgn, Cgnl1, Cldn1, Cldn10, Cldn11, Cldn12, Cldn13, Cldn14, Cldn15, Cldn16, Cldn17, Cldn18, Cldn19, Cldn2, Cldn22, Cldn23, Cldn24, Cldn3, Cldn34a, Cldn34b1, Cldn34b2, Cldn34b3, Cldn34b4, Cldn34c1, Cldn34c2, Cldn34c4, Cldn34d, Cldn4, Cldn5, Cldn6, Cldn7, Cldn8, Cldn9, Clmp,…	FALSE
GO:0005929	GO_CellularComponent-EBI-UniProt-GOA-ACAP-ARAP_25.05.2022_00h00	cilium	[4]	[Group285, Group318, Group381, Group519]	27	3.46598	0.106202	1	{Group285=0.07484543454302342, Group318=2.535408708003806E-4, Group381=0.7009243867546784, Group519=0.010871392510198813}	{Group285=1.0, Group318=0.11536109621417318, Group381=1.0, Group519=1.0}	[Ace, Adcy10, Arhgap35, Arl6, Bbs10, Cabyr, Ccdc120, Cep295nl, Cngb1, D630045J12Rik, Disc1, Dnah2, Dnah9, Dnal1, Efcab7, Ift122, Ift88, Kif5c, Rapgef4, Rd3, Shank3, Smo, Ttc21b, Ttc23, Ush1c, Wdpcp, Wdr35]	[2700049A03Rik, Abca4, Abhd2, Ace, Ace2, Actl7a, Adam15, Adcy10, Adcy3, Adcy5, Adcy6, Adgrv1, Agbl2, Agbl4, Ahi1, Ajm1, Ak1, Ak2, Ak7, Ak8, Akap14, Akap3, Akap4, Akap9, Akt1, Aldoa, Aldoart1, Alms1, Alms1-ps2, Alpk1, Ambra1, Ankmy2, Anks3, Anks6, Ano2, Anxa1, App, Arfgef2, Arhgap35, Arl13a, Arl13b, Arl2bp, Arl3, Arl6, Armc9, Arr3, Arrb2, Atg14, Atg16l1, Atg5, Atg7, Atp1a1, Atp1a4, Atp1b1, Atp1b3,…	TRUE
GO:0005930	GO_CellularComponent-EBI-UniProt-GOA-ACAP-ARAP_25.05.2022_00h00	axoneme	[2, 6, 7]	[Group197, Group296, Group519]	7	4.04624	0.219127	1	{Group197=0.0413732824858315, Group296=0.30622542740854525, Group519=0.010871392510198813}	{Group197=1.0, Group296=1.0, Group519=1.0}	[Arl6, Dnah2, Dnah9, Dnal1, Ift88, Wdpcp, Wdr35]	[Ak8, Akap14, Ambra1, Arfgef2, Arl13b, Arl3, Arl6, Atg14, Atg16l1, Atg5, Atg7, Bbs1, Bbs5, Bbs7, Camsap3, Casc1, Ccdc103, Ccdc113, Ccdc173, Ccdc39, Ccdc40, Ccdc63, Ccdc65, Ccdc96, Ccsap, Cenpf, Cep162, Cfap100, Cfap107, Cfap126, Cfap141, Cfap161, Cfap20, Cfap206, Cfap221, Cfap276, Cfap36, Cfap43, Cfap44, Cfap45, Cfap52, Cfap53, Cfap54, Cfap61, Cfap69, Cfap70, Cfap73, Cfap74, Cfap91, Cfap95, Ctsh,…	TRUE
GO:0005976	GO_BiologicalProcess-EBI-UniProt-GOA-ACAP-ARAP_25.05.2022_00h00	polysaccharide metabolic process	[4]	[Group512, Group516, Group526]	7	5.83333	0.0352039	1	{Group512=0.03621435819023107, Group516=0.0022264161977503163, Group526=8.634942337893481E-5}	{Group512=1.0, Group516=0.91505705727538, Group526=0.040411530141341495}	[B4gat1, Grb10, Igf2, Nr1d1, Pdgfb, Ppp1r3e, Tcf7l2]	[Acadm, Adra1b, Adrb1, Agl, Akt1, Akt2, Aoah, Ap2a1, B3gnt2, B3gnt3, B3gnt4, B3gnt6, B3gnt7, B3gnt8, B3gnt9, B4galt5, B4gat1, C1qtnf2, Ccdc22, Cd36, Chia1, Chil3, Chit1, Cltc, Csgalnact1, D7Zem1, D7Zem2, D7Zem3, Dyrk2, Egf, Enpp1, Epm2a, Epm2aip1, Esrrb, Ext1, Ext2, Fut9, G6pc, Gaa, Gabarapl1, Gbe1, Gcgr, Gck, Gfpt1, Gnmt, Grb10, Gsk3a, Gsk3b, Gyg, Gys1, Gys2, Has1, Has2, Has3, Hmgb1, Hs2st1, Igf…	TRUE
GO:0005977	GO_BiologicalProcess-EBI-UniProt-GOA-ACAP-ARAP_25.05.2022_00h00	glycogen metabolic process	[6, 7]	[Group312, Group451, Group512, Group516, Group525, Group526, Group532]	5	5.81395	0.0703347	1	{Group312=0.403590825753547, Group451=0.6734890711511928, Group512=0.03621435819023107, Group516=0.0022264161977503163, Group525=0.0016960683367553003, Group526=8.634942337893481E-5, Group532=1.97712679841487E-5}	{Group312=1.0, Group451=1.0, Group512=1.0, Group516=0.91505705727538, Group525=0.717436906447492, Group526=0.040411530141341495, Group532=0.00958906497231212}	[Grb10, Igf2, Nr1d1, Ppp1r3e, Tcf7l2]	[Acadm, Adra1b, Adrb1, Agl, Akt1, Akt2, C1qtnf2, Ccdc22, Cd36, D7Zem1, D7Zem2, D7Zem3, Dyrk2, Enpp1, Epm2a, Epm2aip1, Esrrb, G6pc, Gaa, Gabarapl1, Gbe1, Gcgr, Gck, Gfpt1, Gnmt, Grb10, Gsk3a, Gsk3b, Gyg, Gys1, Gys2, Hmgb1, Igf1, Igf2, Il6st, Inpp5k, Insr, Irs1, Irs2, Khk, Lepr, Mtor, Nhlrc1, Nr1d1, Pask, Pcdh12, Per2, Pfkm, Pgm1, Pgm2, Phka1, Phka2, Phkb, Phkg1, Phkg2, Phlda2, Pomc, Ppp1ca, Ppp1cb…	TRUE
GO:0005978	GO_BiologicalProcess-EBI-UniProt-GOA-ACAP-ARAP_25.05.2022_00h00	glycogen biosynthetic process	[7, 8]	[Group512, Group526]	4	8.16327	0.036659	1	{Group512=0.03621435819023107, Group526=8.634942337893481E-5}	{Group512=1.0, Group526=0.040411530141341495}	[Grb10, Igf2, Nr1d1, Ppp1r3e]	[Acadm, Agl, Akt1, Akt2, C1qtnf2, Ccdc22, Cd36, D7Zem1, D7Zem2, D7Zem3, Dyrk2, Enpp1, Epm2a, Epm2aip1, Esrrb, Gbe1, Gck, Gfpt1, Grb10, Gyg, Gys1, Gys2, Igf1, Igf2, Inpp5k, Insr, Irs1, Irs2, Mtor, Nhlrc1, Nr1d1, Pask, Per2, Phkg1, Phkg2, Ppp1ca, Ppp1cb, Ppp1r3a, Ppp1r3b, Ppp1r3c, Ppp1r3d, Ppp1r3e, Ppp1r3f, Ppp1r3g, Prkag3, Ptges3, Pth, Sorbs1, Ugp2]	FALSE
GO:0005979	GO_BiologicalProcess-EBI-UniProt-GOA-ACAP-ARAP_25.05.2022_00h00	regulation of glycogen biosynthetic process	[6, 7, 8, 9]	[Group526]	3	8.82353	0.055923	1	{Group526=8.634942337893481E-5}	{Group526=0.040411530141341495}	[Grb10, Igf2, Ppp1r3e]	[Akt1, Akt2, C1qtnf2, Ccdc22, Cd36, D7Zem1, D7Zem2, D7Zem3, Dyrk2, Enpp1, Epm2aip1, Esrrb, Gck, Gfpt1, Grb10, Igf1, Igf2, Inpp5k, Insr, Irs1, Irs2, Mtor, Pask, Ppp1ca, Ppp1cb, Ppp1r3a, Ppp1r3b, Ppp1r3c, Ppp1r3d, Ppp1r3e, Ppp1r3f, Ppp1r3g, Pth, Sorbs1]	FALSE
GO:0006006	GO_BiologicalProcess-EBI-UniProt-GOA-ACAP-ARAP_25.05.2022_00h00	glucose metabolic process	[5, 6]	[Group492, Group526]	8	3.33333	0.408749	1	{Group492=0.004324806468329044, Group526=8.634942337893481E-5}	{Group492=1.0, Group526=0.040411530141341495}	[Abcb1a, Cyp2j6, Igf2, Myc, Pdk1, Ppp1r3e, Slc2a8, Tcf7l2]	[Abcb1a, Acacb, Acadm, Actn3, Adipoq, Adipor1, Adora2b, Adpgk, Adra1b, Akt1, Akt2, Aldoa, Aldoc, Angptl8, Apod, Arpp19, Atf3, Atf4, Bad, Bckdk, Brat1, C1qtnf1, C1qtnf12, C1qtnf2, C1qtnf3, Car5a, Cbr2, Cd36, Clk2, Cox11, Cpt1a, Crtc2, Cry1, Cyp2j6, D7Zem1, D7Zem2, D7Zem3, Dcxr, Ddb1, Dgat2, Dgkq, Dlat, Dusp12, Dyrk2, Eno1, Eno1b, Eno2, Eno3, Ep300, Epm2aip1, Erfe, Esrrb, Fabp5, Fam3a, Fam3c, Fbn1,…	FALSE
GO:0006022	GO_BiologicalProcess-EBI-UniProt-GOA-ACAP-ARAP_25.05.2022_00h00	aminoglycan metabolic process	[4]	[Group460]	7	5.83333	0.0352039	1	{Group460=0.001465711719464336}	{Group460=0.6258589042112714}	[B4galt4, B4gat1, Chst14, Chst3, Dse, Pdgfb, Pglyrp2]	[Abcc5, Angpt1, Ap2a1, B3galt6, B3gat3, B3gnt2, B3gnt3, B3gnt4, B3gnt6, B3gnt7, B3gnt8, B3gnt9, B4galt4, B4galt5, B4galt7, B4gat1, Bgn, Bpnt2, Ccnd3, Cd44, Cemip, Cemip2, Chia1, Chil1, Chil3, Chil4, Chil5, Chil6, Chit1, Chpf, Chpf2, Chst1, Chst11, Chst12, Chst13, Chst14, Chst3, Chst5, Chst7, Chsy1, Chsy3, Cln6, Cltc, Csgalnact1, Csgalnact2, Ctbs, Dcn, Dse, Dsel, Ednra, Ednrb, Egf, Egflam, Ext1, E…	TRUE
GO:0006023	GO_BiologicalProcess-EBI-UniProt-GOA-ACAP-ARAP_25.05.2022_00h00	aminoglycan biosynthetic process	[5]	[Group460]	6	9.52381	0.00548305	1	{Group460=0.001465711719464336}	{Group460=0.6258589042112714}	[B4galt4, B4gat1, Chst14, Chst3, Dse, Pdgfb]	[Abcc5, Angpt1, Ap2a1, B3galt6, B3gat3, B3gnt2, B3gnt3, B3gnt4, B3gnt6, B3gnt7, B3gnt8, B3gnt9, B4galt4, B4galt5, B4galt7, B4gat1, Ccnd3, Chpf, Chpf2, Chst1, Chst11, Chst12, Chst13, Chst14, Chst3, Chst5, Chst7, Chsy1, Chsy3, Cltc, Csgalnact1, Csgalnact2, Dse, Egf, Ext1, Ext2, Glce, Has1, Has2, Has3, Hexa, Hs3st1, Hs3st2, Hs3st3a1, Hs3st3b1, Hyal1, Il1b, Ndst1, Ndst2, Ndst3, Ndst4, Nfkb1, Pdgfb, P…	FALSE
GO:0006024	GO_BiologicalProcess-EBI-UniProt-GOA-ACAP-ARAP_25.05.2022_00h00	glycosaminoglycan biosynthetic process	[6]	[Group460]	5	9.09091	0.0132538	1	{Group460=0.001465711719464336}	{Group460=0.6258589042112714}	[B4galt4, Chst14, Chst3, Dse, Pdgfb]	[Abcc5, Angpt1, Ap2a1, B3galt6, B3gat3, B3gnt7, B4galt4, B4galt7, Ccnd3, Chpf, Chpf2, Chst1, Chst11, Chst12, Chst13, Chst14, Chst3, Chst5, Chst7, Chsy1, Chsy3, Cltc, Csgalnact1, Csgalnact2, Dse, Egf, Ext1, Ext2, Glce, Has1, Has2, Has3, Hexa, Hs3st1, Hs3st2, Hs3st3a1, Hs3st3b1, Hyal1, Il1b, Ndst1, Ndst2, Ndst3, Ndst4, Nfkb1, Pdgfb, Pdgfrb, Ptger4, Pxylp1, Slc10a7, Slc35d1, Smpd3, Tgfb1, Ugdh, Xylt…	FALSE
GO:0006029	GO_BiologicalProcess-EBI-UniProt-GOA-ACAP-ARAP_25.05.2022_00h00	proteoglycan metabolic process	[5, 6]	[Group196, Group262, Group460]	6	7.5	0.0168844	1	{Group196=0.11030576585615076, Group262=0.006232012263287669, Group460=0.001465711719464336}	{Group196=1.0, Group262=1.0, Group460=0.6258589042112714}	[Chst10, Chst14, Chst3, Dse, Tcf7l2, Vangl2]	[Acan, Adamts12, Adamts7, B3galt6, B3gat1, B3gat2, B3gat3, B4galt7, Bgn, Bmp2, Bmpr1b, Bmpr2, Bpnt2, Btk, Cant1, Chpf, Chpf2, Chst10, Chst11, Chst12, Chst13, Chst14, Chst3, Chst7, Chst8, Chst9, Chsy1, Chsy3, Col11a1, Col2a1, Csgalnact1, Csgalnact2, Ctnnb1, Cytl1, Dcn, Dse, Dsel, Egflam, Ext1, Ext2, Extl3, Fam20b, Foxl1, Glce, Gpc1, Hpse, Hs2st1, Hs3st5, Hs6st1, Hs6st2, Hs6st3, Hyal4, Idua, Igf1, …	TRUE
GO:0006073	GO_BiologicalProcess-EBI-UniProt-GOA-ACAP-ARAP_25.05.2022_00h00	cellular glucan metabolic process	[5, 6]	[Group312, Group451, Group512, Group516, Group525, Group526, Group532]	5	5.81395	0.0703347	1	{Group312=0.403590825753547, Group451=0.6734890711511928, Group512=0.03621435819023107, Group516=0.0022264161977503163, Group525=0.0016960683367553003, Group526=8.634942337893481E-5, Group532=1.97712679841487E-5}	{Group312=1.0, Group451=1.0, Group512=1.0, Group516=0.91505705727538, Group525=0.717436906447492, Group526=0.040411530141341495, Group532=0.00958906497231212}	[Grb10, Igf2, Nr1d1, Ppp1r3e, Tcf7l2]	[Acadm, Adra1b, Adrb1, Agl, Akt1, Akt2, C1qtnf2, Ccdc22, Cd36, D7Zem1, D7Zem2, D7Zem3, Dyrk2, Enpp1, Epm2a, Epm2aip1, Esrrb, G6pc, Gaa, Gabarapl1, Gbe1, Gcgr, Gck, Gfpt1, Gnmt, Grb10, Gsk3a, Gsk3b, Gyg, Gys1, Gys2, Hmgb1, Igf1, Igf2, Il6st, Inpp5k, Insr, Irs1, Irs2, Khk, Lepr, Mtor, Nhlrc1, Nr1d1, Pask, Pcdh12, Per2, Pfkm, Pgm1, Pgm2, Phka1, Phka2, Phkb, Phkg1, Phkg2, Phlda2, Pomc, Ppp1ca, Ppp1cb…	TRUE
GO:0006082	GO_BiologicalProcess-EBI-UniProt-GOA-ACAP-ARAP_25.05.2022_00h00	organic acid metabolic process	[3]	[Group221, Group479, Group515]	48	4.61095	0.000112071	0.156115	{Group221=0.0010318068827693105, Group479=3.603676211446741E-4, Group515=9.993184779755484E-4}	{Group221=0.4457405733563421, Group479=0.162525797136248, Group515=0.433704219441388}	[Abcc2, Accs, Acsf2, Ahcy, Aig1, Aldh5a1, Alox15, Alox8, Cacna1a, Cpt1b, Cyp27a1, Cyp2j6, Decr1, Elovl6, Ephx1, Fads2, Farsb, Fh1, Gamt, Gcsh, Ggt1, Gstm1, Hpgds, Htr2a, Kmo, Kynu, Lpin1, Mccc2, Mgst3, Mif, Mpo, Mri1, Myc, Nars2, Nos2, Nr1d1, P2rx7, Pdk1, Pm20d1, Prg3, Prmt3, Pycrl, Rdh9, Sdhaf3, Sdsl, Tha1, Vars2, Wars2]	[4930438A08Rik, 4930503L19Rik, Aacs, Aadat, Aars, Aars2, Aarsd1, Aasdh, Aasdhppt, Aass, Abat, Abcb11, Abcc10, Abcc2, Abcd1, Abcd2, Abcd3, Abcd4, Abcg2, Abcg3, Abhd1, Abhd2, Abhd3, Abhd5, Acaa1a, Acaa1b, Acaa2, Acaca, Acacb, Acad10, Acad11, Acad12, Acad8, Acad9, Acadl, Acadm, Acads, Acadsb, Acadvl, Acat1, Acat2, Acat3, Acbd4, Acbd5, Acbd7, Accs, Accsl, Acly, Acmsd, Acnat1, Acnat2, Aco1, Aco2, Acot…	FALSE
GO:0006090	GO_BiologicalProcess-EBI-UniProt-GOA-ACAP-ARAP_25.05.2022_00h00	pyruvate metabolic process	[7]	[Group366, Group434, Group487, Group517, Group526, Group532]	4	3.125	0.573306	1	{Group366=0.34066914396313935, Group434=0.06641421745486065, Group487=0.909199874302729, Group517=0.02246814245915817, Group526=8.634942337893481E-5, Group532=1.97712679841487E-5}	{Group366=1.0, Group434=1.0, Group487=1.0, Group517=1.0, Group526=0.040411530141341495, Group532=0.00958906497231212}	[Htr2a, Myc, P2rx7, Pdk1]	[Actn3, Adpgk, Agxt, Aldoa, Aldoart1, Aldoart2, Aldob, Aldoc, App, Arl2, Bpgm, Cbfa2t3, Ddit4, Dhtkd1, Dlat, Dld, Eif6, Eno1, Eno1b, Eno2, Eno3, Eno4, Enpp1, Ep300, Esrrb, Fbp1, Fbp2, Flcn, Foxk1, Foxk2, Gale, Galk1, Galt, Gapdh, Gapdhs, Gck, Git1, Gm10358, Gm3839, Gpd1, Gpi1, H6pd, Hdac4, Hdac5, Hif1a, Hk1, Hk2, Hk3, Hkdc1, Hoga1, Htr2a, Htt, Ier3, Ifng, Igf1, Il3, Insr, Jmjd8, Khk, Kyat1, Ldha,…	TRUE
GO:0006096	GO_BiologicalProcess-EBI-UniProt-GOA-ACAP-ARAP_25.05.2022_00h00	glycolytic process	[5, 8, 9, 10, 11, 12]	[Group487, Group517, Group526, Group532]	3	3.09278	0.740175	1	{Group487=0.909199874302729, Group517=0.02246814245915817, Group526=8.634942337893481E-5, Group532=1.97712679841487E-5}	{Group487=1.0, Group517=1.0, Group526=0.040411530141341495, Group532=0.00958906497231212}	[Htr2a, Myc, P2rx7]	[Actn3, Adpgk, Aldoa, Aldoart1, Aldoart2, Aldob, Aldoc, App, Arl2, Bpgm, Cbfa2t3, Ddit4, Dhtkd1, Eif6, Eno1, Eno1b, Eno2, Eno3, Eno4, Enpp1, Ep300, Esrrb, Fbp1, Fbp2, Flcn, Foxk1, Foxk2, Gale, Galk1, Galt, Gapdh, Gapdhs, Gck, Git1, Gm10358, Gm3839, Gpd1, Gpi1, H6pd, Hdac4, Hdac5, Hif1a, Hk1, Hk2, Hk3, Hkdc1, Htr2a, Ier3, Ifng, Igf1, Il3, Insr, Jmjd8, Khk, Mlst8, Mlxipl, Mpi, Mtch2, Mtor, Myc, Myo…	TRUE
GO:0006109	GO_BiologicalProcess-EBI-UniProt-GOA-ACAP-ARAP_25.05.2022_00h00	regulation of carbohydrate metabolic process	[4, 5]	[Group492, Group526]	11	4.88889	0.0508566	1	{Group492=0.004324806468329044, Group526=8.634942337893481E-5}	{Group492=1.0, Group526=0.040411530141341495}	[Abcb1a, Cyp2j6, Grb10, Htr2a, Igf2, Myc, P2rx7, Pdgfb, Pdk1, Ppp1r3e, Tcf7l2]	[Abcb1a, Acacb, Acadm, Actn3, Adcyap1r1, Adipoq, Adipor1, Adora2b, Adra1b, Akt1, Akt2, Ap2a1, App, Arl2, Arpp19, Avpr1b, Bad, Bckdk, C1qtnf1, C1qtnf12, C1qtnf2, C1qtnf3, Cbfa2t3, Ccdc22, Cd244a, Cd36, Clk2, Cltc, Cox11, Cry1, Cyp2j6, D7Zem1, D7Zem2, D7Zem3, Ddb1, Ddit4, Dgat2, Dgkq, Dusp12, Dyrk2, Egf, Eif6, Enpp1, Ep300, Epm2aip1, Erfe, Esrrb, Fam3a, Fam3c, Fbp1, Fbp2, Fgl1, Flcn, Foxa2, Foxk1, …	FALSE
GO:0006110	GO_BiologicalProcess-EBI-UniProt-GOA-ACAP-ARAP_25.05.2022_00h00	regulation of glycolytic process	[5, 6, 7, 8, 9, 10, 11, 12, 13]	[Group487, Group517, Group526, Group532]	3	5.66038	0.15476	1	{Group487=0.909199874302729, Group517=0.02246814245915817, Group526=8.634942337893481E-5, Group532=1.97712679841487E-5}	{Group487=1.0, Group517=1.0, Group526=0.040411530141341495, Group532=0.00958906497231212}	[Htr2a, Myc, P2rx7]	[Actn3, App, Arl2, Cbfa2t3, Ddit4, Eif6, Ep300, Esrrb, Fbp1, Fbp2, Flcn, Gapdhs, Gck, Git1, Gpd1, H6pd, Hdac4, Hdac5, Hif1a, Htr2a, Ier3, Ifng, Igf1, Il3, Insr, Jmjd8, Mlst8, Mlxipl, Mtch2, Mtor, Myc, Myog, Ncor1, Nupr1, Ogt, P2rx7, Ppara, Ppargc1a, Prkaa1, Prkaa2, Prkag2, Prxl2c, Psen1, Rptor, Sirt6, Slc2a6, Slc4a1, Slc4a4, Stat3, Tigar, Trex1, Zbtb20, Zbtb7a]	FALSE
GO:0006111	GO_BiologicalProcess-EBI-UniProt-GOA-ACAP-ARAP_25.05.2022_00h00	regulation of gluconeogenesis	[5, 6, 7, 8]	[Group526]	3	4.05405	0.441166	1	{Group526=8.634942337893481E-5}	{Group526=0.040411530141341495}	[Abcb1a, Cyp2j6, Tcf7l2]	[Abcb1a, Acadm, Adipoq, Arpp19, C1qtnf12, C1qtnf3, Clk2, Cry1, Cyp2j6, Ddb1, Dgat2, Dgkq, Ep300, Erfe, Fam3a, Fam3c, Fbp1, Fbp2, Foxo1, Gcg, Gck, Gnmt, Gpt, Hif1a, Hnf4a, Il6, Kat2a, Kat2b, Lep, Lepr, Mst1, Mup1, Mup11, Mup12, Mup13, Mup16, Mup18, Mup19, Mup2, Mup3, Mup4, Mup5, Mup6, Mup7, Mup8, Mup9, Nln, Nnmt, Nr3c1, Obp2a, Ogt, Pdk2, Pgp, Ppara, Ppp4r3a, Ppp4r3b, Ptpn2, Ranbp2, Serpina12, Sesn…	FALSE
GO:0006112	GO_BiologicalProcess-EBI-UniProt-GOA-ACAP-ARAP_25.05.2022_00h00	energy reserve metabolic process	[5]	[Group312, Group451, Group512, Group516, Group525, Group526, Group532]	5	4.54545	0.209879	1	{Group312=0.403590825753547, Group451=0.6734890711511928, Group512=0.03621435819023107, Group516=0.0022264161977503163, Group525=0.0016960683367553003, Group526=8.634942337893481E-5, Group532=1.97712679841487E-5}	{Group312=1.0, Group451=1.0, Group512=1.0, Group516=0.91505705727538, Group525=0.717436906447492, Group526=0.040411530141341495, Group532=0.00958906497231212}	[Grb10, Igf2, Nr1d1, Ppp1r3e, Tcf7l2]	[Acadm, Adgrf5, Adra1b, Adrb1, Agl, Akt1, Akt2, C1qtnf2, Ccdc22, Cd36, D7Zem1, D7Zem2, D7Zem3, Dyrk2, Enpp1, Epm2a, Epm2aip1, Esrrb, G6pc, Gaa, Gabarapl1, Gbe1, Gcgr, Gck, Gfpt1, Gnas, Gnmt, Grb10, Gsk3a, Gsk3b, Gyg, Gys1, Gys2, Hmgb1, Igf1, Igf2, Il6st, Inpp5k, Insr, Irs1, Irs2, Khk, Kl, Lep, Lepr, Mc4r, Mrap2, Mt3, Mtor, Mup1, Mup11, Mup12, Mup13, Mup16, Mup18, Mup19, Mup2, Mup3, Mup4, Mup5, Mu…	FALSE
GO:0006140	GO_BiologicalProcess-EBI-UniProt-GOA-ACAP-ARAP_25.05.2022_00h00	regulation of nucleotide metabolic process	[4, 5, 6, 7, 8]	[Group434, Group492, Group517, Group526, Group532]	9	8.82353	0.00125081	1	{Group434=0.06641421745486065, Group492=0.004324806468329044, Group517=0.02246814245915817, Group526=8.634942337893481E-5, Group532=1.97712679841487E-5}	{Group434=1.0, Group492=1.0, Group517=1.0, Group526=0.040411530141341495, Group532=0.00958906497231212}	[Ak4, Bend3, Htr2a, Myc, Ncs1, Nos2, P2rx7, Pdk1, Rd3]	[Actn3, Adora2b, Ak4, Antkmt, App, Arl2, Atpif1, Atpsckmt, Bcl2l1, Bend3, COX2, Cbfa2t3, Cda, Ddit4, Dnajc30, Dnm1l, Eif6, Eno1, Eno1b, Entpd1, Ep300, Esrrb, Fbp1, Fbp2, Fis1, Flcn, Fvis1, Gapdhs, Gck, Git1, Gpd1, Guca1a, Guca1b, Guca2a, Guca2b, H6pd, Hdac4, Hdac5, Hif1a, Hnf1a, Hpca, Htr2a, Ier3, Ifng, Igf1, Il3, Il4, Insr, Jmjd8, Lacc1, Map2k1, Mlst8, Mlxipl, Mtch2, Mtor, Myc, Myog, Ncor1, Ncs1…	FALSE
GO:0006163	GO_BiologicalProcess-EBI-UniProt-GOA-ACAP-ARAP_25.05.2022_00h00	purine nucleotide metabolic process	[5, 6, 7, 8]	[Group492, Group517, Group526]	19	3.89344	0.0794617	1	{Group492=0.004324806468329044, Group517=0.02246814245915817, Group526=8.634942337893481E-5}	{Group492=1.0, Group517=1.0, Group526=0.040411530141341495}	[Adcy10, Ak4, Ampd1, Bend3, Dnph1, Elovl6, Epha2, Gmpr, Htr2a, Kif5c, Kynu, Mccc2, Myc, Ncs1, Nos2, Npr2, P2rx7, Pdk1, Rd3]	[1700009N14Rik, Aadat, Aass, Abcc6, Abcd1, Acaa2, Acaca, Acacb, Acadsb, Acat1, Acly, Acnat1, Acnat2, Acot1, Acot10, Acot11, Acot12, Acot2, Acot3, Acot4, Acot5, Acot6, Acot7, Acot8, Acot9, Acsl1, Acsl3, Acsl4, Acsl5, Acsl6, Acsm1, Acsm2, Acsm3, Acsm4, Acsm5, Acss1, Acss2, Actn3, Ada, Adcy1, Adcy10, Adcy2, Adcy3, Adcy4, Adcy5, Adcy6, Adcy7, Adcy8, Adcy9, Adcyap1, Adk, Adora2b, Adpgk, Adsl, Adss, Ad…	FALSE
GO:0006164	GO_BiologicalProcess-EBI-UniProt-GOA-ACAP-ARAP_25.05.2022_00h00	purine nucleotide biosynthetic process	[6, 7, 8, 9]	[Group414, Group517, Group526]	11	4.80349	0.0527846	1	{Group414=0.05856238697426601, Group517=0.02246814245915817, Group526=8.634942337893481E-5}	{Group414=1.0, Group517=1.0, Group526=0.040411530141341495}	[Adcy10, Ak4, Ampd1, Elovl6, Gmpr, Myc, Ncs1, Nos2, Npr2, Pdk1, Rd3]	[Acaca, Acacb, Acat1, Acly, Acot7, Acsl1, Acsl4, Acsl5, Acsl6, Acss1, Acss2, Ada, Adcy1, Adcy10, Adcy2, Adcy3, Adcy4, Adcy5, Adcy6, Adcy7, Adcy8, Adcy9, Adk, Adora2b, Adsl, Adss, Adssl1, Ak1, Ak2, Ak3, Ak4, Ak6, Ak9, Aldoa, Aldoart1, Aldoart2, Ampd1, Ampd2, Ampd3, Antkmt, Aprt, Atic, Atp5a1, Atp5b, Atp5c1, Atp5d, Atp5e, Atp5g1, Atp5g2, Atp5g3, Atp5h, Atp5j, Atp5j2, Atp5k, Atp5l, Atp5o, Atp5pb, At…	TRUE
GO:0006165	GO_BiologicalProcess-EBI-UniProt-GOA-ACAP-ARAP_25.05.2022_00h00	nucleoside diphosphate phosphorylation	[6, 7, 8]	[Group434, Group487, Group517, Group526, Group532]	4	3.50877	0.541663	1	{Group434=0.06641421745486065, Group487=0.909199874302729, Group517=0.02246814245915817, Group526=8.634942337893481E-5, Group532=1.97712679841487E-5}	{Group434=1.0, Group487=1.0, Group517=1.0, Group526=0.040411530141341495, Group532=0.00958906497231212}	[Ak4, Htr2a, Myc, P2rx7]	[Actn3, Adpgk, Ak1, Ak4, Ak5, Ak7, Ak8, Ak9, Aldoa, Aldoart1, Aldoart2, Aldob, Aldoc, App, Arl2, Bpgm, Cbfa2t3, Cmpk1, Cmpk2, Ddit4, Dhtkd1, Eif6, Eno1, Eno1b, Eno2, Eno3, Eno4, Enpp1, Ep300, Esrrb, Fbp1, Fbp2, Flcn, Foxk1, Foxk2, Gale, Galk1, Galt, Gapdh, Gapdhs, Gck, Git1, Gm10358, Gm17949, Gm3839, Gpd1, Gpi1, H6pd, Hdac4, Hdac5, Hif1a, Hk1, Hk2, Hk3, Hkdc1, Htr2a, Ier3, Ifng, Igf1, Il3, Insr, …	FALSE
GO:0006182	GO_BiologicalProcess-EBI-UniProt-GOA-ACAP-ARAP_25.05.2022_00h00	cGMP biosynthetic process	[8, 9, 10, 11]	[Group328, Group517, Group526]	4	15.3846	0.00409582	1	{Group328=0.13167927870844798, Group517=0.02246814245915817, Group526=8.634942337893481E-5}	{Group328=1.0, Group517=1.0, Group526=0.040411530141341495}	[Ncs1, Nos2, Npr2, Rd3]	[Adora2b, Guca1a, Guca1b, Guca2a, Guca2b, Gucy1a1, Gucy1a2, Gucy1b1, Gucy1b2, Gucy2c, Gucy2d, Gucy2e, Gucy2f, Gucy2g, Hpca, Ncs1, Nos1, Nos2, Nos3, Nppa, Nppb, Nppc, Npr1, Npr2, Pdzd3, Rd3]	TRUE
GO:0006278	GO_BiologicalProcess-EBI-UniProt-GOA-ACAP-ARAP_25.05.2022_00h00	RNA-templated DNA biosynthetic process	[6, 7, 8]	[Group467]	3	3.75	0.462341	1	{Group467=0.9323932479836304}	{Group467=1.0}	[Myc, Pinx1, Telo2]	[Acd, Atm, Atr, Aurkb, Cct2, Cct3, Cct4, Cct5, Cct6a, Cct7, Cct8, Cers1, Ctc1, Ctnnb1, Dcp2, Dkc1, Dxcp2, Exosc10, Fbxo4, Fxyd1, Gar1, Gnl3l, Grem1, Grhl2, Hmbox1, Hnrnpa1, Hnrnpa2b1, Hnrnpd, Hnrnpu, Hsp90aa1, Hsp90ab1, Klf4, Map2k7, Map3k4, Mapk1, Mapk15, Mapk3, Mapkapk5, Mcrs1, Men1, Myc, Naf1, Nat10, Nek2, Nek7, Nhp2, Nop10, Nvl, Parm1, Parn, Parp3, Parp4, Pif1, Pinx1, Pkib, Pml, Pnkp, Pot1a, …	FALSE
GO:0006304	GO_BiologicalProcess-EBI-UniProt-GOA-ACAP-ARAP_25.05.2022_00h00	DNA modification	[5, 6, 7]	[Group509]	7	6.36364	0.0233329	1	{Group509=0.047886422103429166}	{Group509=1.0}	[Bend3, Dntt, Myc, Prmt5, Prmt7, Tdrkh, Tox]	[A1cf, Aicda, Alkbh1, Alkbh2, Alkbh3, Alkbh4, Apex1, Apobec1, Apobec2, Apobec3, Ascc3, Asz1, Atf7ip, Baz2a, Bend3, Bmi1, Brca1, Cdadc1, Ctcf, Ctcfl, Cyp1a1, Cyp1b1, Ddx4, Dnmt1, Dnmt3a, Dnmt3b, Dnmt3b-ps1, Dnmt3l, Dntt, Dppa3, Ehmt1, Ehmt2, Eomes, Exosc3, Exosc4, Exosc5, Exosc6, Ezh2, Fkbp10, Fkbp6, Fto, Gata3, Gnas, Grhl2, Gsk3a, Gsk3b, Gstt1, Hells, Hnrnpab, Insl3, Kdm1b, Kmt2a, Kmt2e, Mael, Mb…	FALSE
GO:0006305	GO_BiologicalProcess-EBI-UniProt-GOA-ACAP-ARAP_25.05.2022_00h00	DNA alkylation	[6, 7, 8]	[Group327, Group451, Group509, Group526]	5	6.49351	0.0478958	1	{Group327=0.016745776315235113, Group451=0.6734890711511928, Group509=0.047886422103429166, Group526=8.634942337893481E-5}	{Group327=1.0, Group451=1.0, Group509=1.0, Group526=0.040411530141341495}	[Bend3, Myc, Prmt5, Prmt7, Tdrkh]	[Asz1, Atf7ip, Baz2a, Bend3, Bmi1, Brca1, Ctcf, Ctcfl, Cyp1a1, Ddx4, Dnmt1, Dnmt3a, Dnmt3b, Dnmt3b-ps1, Dnmt3l, Dppa3, Ehmt1, Ehmt2, Eomes, Ezh2, Fkbp10, Fkbp6, Gnas, Grhl2, Gsk3a, Gsk3b, Hells, Insl3, Kdm1b, Kmt2a, Kmt2e, Mael, Mbd2, Mbd3, Mbd4, Mecp2, Mettl23, Mettl4, Mis18a, Morc1, Mov10l1, Mphosph8, Mta2, Mtrr, Myc, N6amt1, Parp1, Pax6, Pik3ca, Piwil2, Piwil4, Pld6, Ppm1d, Prdm14, Prmt5, Prmt…	TRUE
GO:0006306	GO_BiologicalProcess-EBI-UniProt-GOA-ACAP-ARAP_25.05.2022_00h00	DNA methylation	[4, 5, 6, 7, 8, 9]	[Group327, Group451, Group509, Group526]	5	6.49351	0.0478958	1	{Group327=0.016745776315235113, Group451=0.6734890711511928, Group509=0.047886422103429166, Group526=8.634942337893481E-5}	{Group327=1.0, Group451=1.0, Group509=1.0, Group526=0.040411530141341495}	[Bend3, Myc, Prmt5, Prmt7, Tdrkh]	[Asz1, Atf7ip, Baz2a, Bend3, Bmi1, Brca1, Ctcf, Ctcfl, Cyp1a1, Ddx4, Dnmt1, Dnmt3a, Dnmt3b, Dnmt3b-ps1, Dnmt3l, Dppa3, Ehmt1, Ehmt2, Eomes, Ezh2, Fkbp10, Fkbp6, Gnas, Grhl2, Gsk3a, Gsk3b, Hells, Insl3, Kdm1b, Kmt2a, Kmt2e, Mael, Mbd2, Mbd3, Mbd4, Mecp2, Mettl23, Mettl4, Mis18a, Morc1, Mov10l1, Mphosph8, Mta2, Mtrr, Myc, N6amt1, Parp1, Pax6, Pik3ca, Piwil2, Piwil4, Pld6, Ppm1d, Prdm14, Prmt5, Prmt…	FALSE
GO:0006325	GO_BiologicalProcess-EBI-UniProt-GOA-ACAP-ARAP_25.05.2022_00h00	chromatin organization	[4, 6]	[Group081, Group229, Group509]	25	3.97456	0.0290907	1	{Group081=0.029090685886094817, Group229=0.08552268407086998, Group509=0.047886422103429166}	{Group081=1.0, Group229=1.0, Group509=1.0}	[Bcl7a, Bend3, Cbx6, Cecr2, Coprs, Epop, Eya1, Grwd1, H1f10, H3c14, Mecom, Mllt3, Myc, Nap1l2, Npm3, Prdm5, Prmt5, Prmt7, Rag1, Rag2, Rccd1, Smyd2, Smyd3, Tox, Zranb3]	[0610010K14Rik, 1700013H16Rik, 3830403N18Rik, 4930402K13Rik, 4930480E11Rik, Abraxas1, Actb, Actl6a, Actl6b, Actr5, Actr6, Actr8, Aebp2, Aicda, Alkbh4, Anp32b, Anp32e, Apbb1, Apobec1, Arid1a, Arid1b, Arid2, Arid4a, Arid4b, Asf1a, Asf1b, Ash1l, Ash2l, Asxl1, Atad2, Atf7ip, Atf7ip2, Atrx, Atxn7l3, Axin1, Babam1, Babam2, Bag6, Bahd1, Banf1, Banp, Bap1, Baz1a, Baz1b, Baz2a, Bcl7a, Bcl7b, Bcl7c, Bcor, …	TRUE
GO:0006334	GO_BiologicalProcess-EBI-UniProt-GOA-ACAP-ARAP_25.05.2022_00h00	nucleosome assembly	[6, 7, 8, 9]	[Group081]	4	3.88349	0.340496	1	{Group081=0.029090685886094817}	{Group081=1.0}	[Grwd1, H1f10, Nap1l2, Smyd3]	[Anp32b, Asf1a, Asf1b, Atrx, Baz1a, Brd2, Cenpp, Chaf1a, Chaf1b, Chrac1, Daxx, Dnajc9, Gja1, Grwd1, H1f0, H1f1, H1f10, H1f2, H1f3, H1f4, H1f5, H1f6, H1f8, H1f9, H2ab1, H2ac18, H2al2a, H2bc1, H2bc11, H2bc12, H2bc13, H2bc14, H2bc15, H2bc18, H2bc21, H2bc22, H2bc3, H2bc4, H2bc6, H2bc7, H2bc8, H2bc9, H2bl1, H2bu1-ps, H2bu2, H2bw2, H3c1, H3c10, H3c11, H3c8, H3f3a, H3f3b, H4c1, H4c11, H4c12, H4c14, H4c1…	FALSE
GO:0006338	GO_BiologicalProcess-EBI-UniProt-GOA-ACAP-ARAP_25.05.2022_00h00	chromatin remodeling	[5, 7]	[Group081, Group229]	10	3.44828	0.344816	1	{Group081=0.029090685886094817, Group229=0.08552268407086998}	{Group081=1.0, Group229=1.0}	[Bcl7a, Cecr2, Grwd1, H1f10, Mllt3, Myc, Nap1l2, Npm3, Smyd3, Zranb3]	[1700013H16Rik, 3830403N18Rik, Actb, Actl6a, Actl6b, Actr5, Actr6, Actr8, Anp32b, Anp32e, Arid1a, Arid1b, Arid2, Asf1a, Asf1b, Atrx, Bahd1, Baz1a, Baz1b, Baz2a, Bcl7a, Bcl7b, Bcl7c, Bicra, Bicral, Bptf, Brd2, Brd3, Brd4, Brd7, Brd9, Brdt, Btaf1, Cebpg, Cecr2, Cenpp, Cenpv, Cfdp1, Chaf1a, Chaf1b, Chd1, Chd1l, Chd2, Chd3, Chd4, Chd5, Chd6, Chd7, Chd8, Chd9, Chrac1, Daxx, Ddx21, Dek, Dicer1, Dmap1, …	TRUE
GO:0006364	GO_BiologicalProcess-EBI-UniProt-GOA-ACAP-ARAP_25.05.2022_00h00	rRNA processing	[6, 7, 8, 9]	[Group277, Group281, Group494]	8	3.50877	0.392972	1	{Group277=0.7524788027382424, Group281=0.2251066006520666, Group494=0.1649661133194001}	{Group277=1.0, Group281=1.0, Group494=1.0}	[Fbl, Npm3, Ppan, Rpp40, Tsr2, Utp20, Wdr75, Znhit6]	[Abt1, Bms1, Bop1, Brix1, Bud23, Bysl, C1d, Cdkn2a, Chd3, Chd7, Dcaf13, Ddx10, Ddx17, Ddx18, Ddx21, Ddx27, Ddx47, Ddx49, Ddx51, Ddx52, Ddx54, Ddx56, Dhx37, Dicer1, Dimt1, Dis3, Dkc1, Drosha, Ebna1bp2, Eif4a3, Eif6, Emg1, Ercc2, Eri1, Eri2, Eri3, Esf1, Exosc1, Exosc10, Exosc2, Exosc3, Exosc4, Exosc5, Exosc6, Exosc7, Exosc8, Exosc9, Fam207a, Fbl, Fbll1, Fcf1, Fdxacb1, Frg1, Ftsj3, Gar1, Gemin4, Gja…	FALSE
GO:0006399	GO_BiologicalProcess-EBI-UniProt-GOA-ACAP-ARAP_25.05.2022_00h00	tRNA metabolic process	[7, 8]	[Group412, Group494]	13	6.98925	0.00107209	1	{Group412=0.18162445613196304, Group494=0.1649661133194001}	{Group412=1.0, Group494=1.0}	[Dtwd1, Farsb, Nars2, Nsun2, Pop1, Rpp40, Tarbp1, Trit1, Trub1, Tsen2, Tsen54, Vars2, Wars2]	[2210016F16Rik, 4930503L19Rik, Aars, Aars2, Aarsd1, Adat1, Adat2, Adat3, Alkbh1, Alkbh8, Ankrd16, Bcdin3d, Bves, Cars, Cars2, Cdk5rap1, Cdkal1, Clp1, Ctu1, Ctu2, Dalrd3, Dars, Dars2, Ddx1, Dph3, Dtd1, Dtd2, Dtwd1, Dtwd2, Dus1l, Dus2, Dus3l, Dus4l, Ears2, Elac1, Elac2, Elp1, Elp2, Elp3, Elp4, Elp5, Elp6, Epb41, Eprs, Exosc10, Exosc2, Exosc3, Exosc7, Exosc8, Exosc9, Fars2, Farsa, Farsb, Ftsj1, Gars…	FALSE
GO:0006400	GO_BiologicalProcess-EBI-UniProt-GOA-ACAP-ARAP_25.05.2022_00h00	tRNA modification	[6, 7, 8, 9, 10]	[Group159, Group494]	5	5.49451	0.0849134	1	{Group159=0.029822356149656573, Group494=0.1649661133194001}	{Group159=1.0, Group494=1.0}	[Dtwd1, Nsun2, Tarbp1, Trit1, Trub1]	[2210016F16Rik, Aars, Aars2, Adat2, Alkbh1, Alkbh8, Ankrd16, Bcdin3d, Cdk5rap1, Cdkal1, Ctu1, Ctu2, Dalrd3, Dph3, Dtwd1, Dtwd2, Dus1l, Dus2, Dus3l, Dus4l, Elp1, Elp2, Elp3, Elp4, Elp5, Elp6, Epb41, Ftsj1, Gon7, Gtpbp3, Gtpbp4, Hsd17b10, Kti12, Lcmt2, Mettl1, Mettl2, Mettl6, Mettl8, Mocs3, Mtfmt, Mto1, Nat10, Nsun2, Nsun3, Nsun4, Nsun6, Osgep, Osgepl1, Pus1, Pus10, Pus3, Pus7, Pusl1, Qtrt1, Qtrt2,…	FALSE
GO:0006418	GO_BiologicalProcess-EBI-UniProt-GOA-ACAP-ARAP_25.05.2022_00h00	tRNA aminoacylation for protein translation	[5, 6, 7, 8, 9, 10]	[Group494]	4	9.30232	0.0240476	1	{Group494=0.1649661133194001}	{Group494=1.0}	[Farsb, Nars2, Vars2, Wars2]	[4930503L19Rik, Aars, Aars2, Aarsd1, Cars, Cars2, Dalrd3, Dars, Dars2, Dtd1, Ears2, Eprs, Fars2, Farsa, Farsb, Gars, Hars, Hars2, Iars, Iars2, Kars, Lars, Lars2, Lrrc47, Mars1, Mars2, Nars, Nars2, Pars2, Qars, Rars, Rars2, Sars, Sars2, Tars, Tars2, Tarsl2, Vars, Vars2, Wars, Wars2, Yars, Yars2]	FALSE
GO:0006468	GO_BiologicalProcess-EBI-UniProt-GOA-ACAP-ARAP_25.05.2022_00h00	protein phosphorylation	[5, 6]	[Group444, Group522]	52	3.0215	0.204453	1	{Group444=0.15613316109160455, Group522=8.421277002367E-10}	{Group444=1.0, Group522=4.3622214872261056E-7}	[Ace, Apoe, Arhgef5, Blk, Brsk1, Ccl5, Ccr7, Cd3e, Cd4, Cdc42bpa, Cdh5, Cdk4, Clec4n, Ctsg, Cx3cr1, Dab2, Dock7, Dusp19, Ear1, Epha2, Fgf3, Flt3, Gdf3, Gfra1, Gfra2, Htr2a, Igf2, Il31ra, Lat, Lmtk3, Mif, Npr2, Nrxn1, P2rx7, Pdgfb, Pdk1, Pik3r3, Pmp22, Prkar1b, Ptk7, Rasgrp1, Rasip1, Saa3, Sash1, Slc8a1, Smyd3, Telo2, Thy1, Tlr9, Trpc6, Ttn, Vangl2]	[100039053, 1810024B03Rik, 2610042L04Rik, 65956, Aak1, Aatk, Abi1, Abi2, Abl1, Abl2, Abr, Ace, Acp4, Acsl1, Actb, Acvr1, Acvr1b, Acvr1c, Acvr2a, Acvr2b, Acvrl1, Adam10, Adam17, Adam8, Adam9, Adar, Adarb1, Adck1, Adcy8, Adcyap1, Adipoq, Adipor2, Adm2, Adnp, Adora1, Adora2a, Adra1a, Adra1d, Adra2a, Adra2b, Adra2c, Adrb2, Adtrp, Afap1l2, Agap2, Ager, Agrn, Agt, Agtr1a, Ahsg, Aida, Aif1, Ajuba, Akap1…	FALSE
GO:0006469	GO_BiologicalProcess-EBI-UniProt-GOA-ACAP-ARAP_25.05.2022_00h00	negative regulation of protein kinase activity	[7, 8, 9, 10]	[Group082, Group139, Group522]	7	3.28639	0.507632	1	{Group082=0.007938978193966394, Group139=0.2423772255598947, Group522=8.421277002367E-10}	{Group082=1.0, Group139=1.0, Group522=4.3622214872261056E-7}	[Apoe, Dusp19, Prkar1b, Rasip1, Slc8a1, Smyd3, Thy1]	[Abl1, Acp4, Actb, Adar, Adarb1, Adipoq, Adora2a, Agt, Ahsg, Aida, Akt1, Akt1s1, Apc, Apoe, Bmp2, Bmp4, Bmp7, Camk2n1, Camk2n2, Casp3, Cav1, Cav3, Cbl, Cblb, Cblc, Cd300a, Cdk5rap1, Cdk5rap2, Cdk5rap3, Cdkn1a, Cdkn1b, Cdkn1c, Cdkn2a, Cdkn2b, Cdkn2c, Cdkn2d, Ceacam1, Cep43, Cep85, Chmp6, Chordc1, Chp1, Coro1c, Dab2ip, Dbndd1, Dbndd2, Deptor, Dnaja1, Dnaja3, Dnajc3, Drd1, Drd5, Dtnbp1, Dusp1, Dusp1…	TRUE
GO:0006470	GO_BiologicalProcess-EBI-UniProt-GOA-ACAP-ARAP_25.05.2022_00h00	protein dephosphorylation	[5, 6]	[Group507]	9	3.46154	0.322364	1	{Group507=1.1217335226654647E-4}	{Group507=0.05216060880394411}	[Abcb1a, Cdh5, Cttnbp2nl, Dusp19, Eya1, Ppm1l, Ptpn14, Ptprf, Ptprs]	[2810408A11Rik, 4930415L06Rik, 4932429P05Rik, Abcb1a, Acp1, Acp4, Adora1, Agtr2, Akap1, Ambra1, Ankle2, Arpp19, Bcl2, Bod1, Bod1l, Btrc, Calm1, Calm2, Calm3, Camta1, Cd300a, Cd33, Cdc14a, Cdc14b, Cdc25a, Cdc25b, Cdc25c, Cdca2, Cdh5, Cdkn3, Cmya5, Cnep1r1, Cry2, Csnk2b, Ctdnep1, Ctdp1, Ctdsp1, Ctdsp2, Ctdspl2, Cttnbp2nl, Dlc1, Drd2, Dusp1, Dusp10, Dusp11, Dusp12, Dusp13, Dusp14, Dusp15, Dusp16, Du…	FALSE
GO:0006479	GO_BiologicalProcess-EBI-UniProt-GOA-ACAP-ARAP_25.05.2022_00h00	protein methylation	[4, 5, 6, 7]	[Group229, Group509]	12	5.30973	0.0169368	1	{Group229=0.08552268407086998, Group509=0.047886422103429166}	{Group229=1.0, Group509=1.0}	[Bend3, Coprs, Fbl, Fh1, Mecom, Pax5, Prdm5, Prmt3, Prmt5, Prmt7, Smyd2, Smyd3]	[4930402K13Rik, 4930480E11Rik, Antkmt, Arid4a, Arid4b, Armt1, Ash1l, Ash2l, Asxl2, Atpsckmt, Atrx, Auts2, Baz2a, Bcor, Bend3, Bhmt, Brca1, Brd4, Btg1, Btg2, Camkmt, Carm1, Chd5, Chtop, Clns1a, Coprs, Crebbp, Ctcf, Ctcfl, Ctnnb1, Ctr9, Cxxc1, Dmrtc2, Dnmt1, Dnmt3a, Dnmt3b, Dot1l, Dppa2, Dpy30, Dydc1, Dydc2, Eed, Eef1akmt1, Eef1akmt2, Eef1akmt3, Eef1akmt4, Eef2kmt, Ehmt1, Ehmt2, Etf1, Etfbkmt, Ezh1…	FALSE
GO:0006493	GO_BiologicalProcess-EBI-UniProt-GOA-ACAP-ARAP_25.05.2022_00h00	protein O-linked glycosylation	[5, 6, 7, 8]	[Group323]	3	4.41176	0.253705	1	{Group323=0.10740070533231534}	{Group323=1.0}	[B4gat1, Large2, Pomgnt2]	[A4gnt, B3galnt2, B4gat1, C1galt1, C1galt1c1, Crppa, Dpm1, Eogt, Fkrp, Fktn, Fut4, Fut9, Galnt1, Galnt10, Galnt11, Galnt12, Galnt13, Galnt14, Galnt15, Galnt16, Galnt17, Galnt18, Galnt2, Galnt3, Galnt4, Galnt5, Galnt6, Galnt7, Galnt9, Galntl5, Galntl6, Gcnt1, Gcnt3, Gxylt1, Gxylt2, Il15, Large1, Large2, Mgat5b, Ogt, Pgap6, Pgm3, Plod3, Pofut1, Pofut2, Poglut1, Poglut2, Poglut3, Pomgnt1, Pomgnt2, P…	TRUE
GO:0006509	GO_BiologicalProcess-EBI-UniProt-GOA-ACAP-ARAP_25.05.2022_00h00	membrane protein ectodomain proteolysis	[6, 7]	[Group270, Group439, Group458, Group513]	3	6.25	0.125055	1	{Group270=0.7754138221302528, Group439=0.01957152777969501, Group458=0.5645589957544517, Group513=0.0016498561875535277}	{Group270=1.0, Group439=1.0, Group458=1.0, Group513=0.6995390235226957}	[Apoe, P2rx7, Prtn3]	[Adam10, Adam17, Adam19, Adam8, Adam9, Adra2a, Aph1a, Aph1b, Aph1c, Apoe, App, Bace1, Bace2, Dag1, Erap1, Gpld1, Ifng, Il10, Il1b, Lrig2, Mmp7, Myh9, Ncstn, Nrd1, P2rx7, Pacsin3, Prkcq, Prtn3, Psen1, Psen2, Psenen, Ptpn3, Rbmx, Rbmxl1, Rgma, Sh3d19, Snx33, Snx9, Sppl2a, Sppl2b, Sppl2c, Sppl3, Timp1, Timp2, Timp3, Timp4, Tnf, Tnfrsf1b]	TRUE
GO:0006520	GO_BiologicalProcess-EBI-UniProt-GOA-ACAP-ARAP_25.05.2022_00h00	cellular amino acid metabolic process	[3, 4, 6]	[Group479, Group515]	19	6.81004	0.000118312	0.164691	{Group479=3.603676211446741E-4, Group515=9.993184779755484E-4}	{Group479=0.162525797136248, Group515=0.433704219441388}	[Accs, Ahcy, Aldh5a1, Farsb, Gamt, Gcsh, Ggt1, Kmo, Kynu, Mccc2, Mri1, Nars2, Nos2, Pm20d1, Pycrl, Sdsl, Tha1, Vars2, Wars2]	[4930438A08Rik, 4930503L19Rik, Aadat, Aars, Aars2, Aarsd1, Aasdh, Aasdhppt, Aass, Abat, Acad8, Acadsb, Acat1, Accs, Accsl, Acmsd, Acy1, Adhfe1, Adi1, Adsl, Adss, Adssl1, Afmid, Agmat, Agxt, Agxt2, Ahcy, Aldh18a1, Aldh1a1, Aldh4a1, Aldh5a1, Aldh6a1, Aldh8a1, Amdhd1, Amt, Apc, Apip, Arg1, Arg2, Asl, Asns, Asnsd1, Aspg, Asrgl1, Ass1, Atcay, Atf4, Atp2b4, Atp7a, Atp7b, Auh, Azin1, Azin2, Baat, Bcat1,…	FALSE
GO:0006575	GO_BiologicalProcess-EBI-UniProt-GOA-ACAP-ARAP_25.05.2022_00h00	cellular modified amino acid metabolic process	[3, 4]	[Group127, Group155, Group286, Group498]	10	4.71698	0.0737189	1	{Group127=0.0034040113940692726, Group155=0.018707635161574226, Group286=0.0033073827547735225, Group498=0.011206799365269082}	{Group127=1.0, Group155=1.0, Group286=1.0, Group498=1.0}	[Ahcy, Aldh7a1, Ckm, Cpt1b, Gamt, Ggt1, Gstm1, Gstt3, Hpgds, Mmachc]	[Aasdhppt, Abhd12, Abhd12b, Abhd16a, Abhd16b, Acadl, Acadm, Adsl, Ahcy, Aldh1l1, Aldh1l2, Aldh7a1, Aldh9a1, Arl6ip5, Asl, Ass1, Atic, Bbox1, Bhmt, Bhmt2, Cga, Chac1, Chac2, Chdh, Chkb, Ckb, Ckm, Ckmt1, Ckmt2, Clic1, Clic3, Clic5, Clic6, Cpq, Cpt1a, Cpt1b, Cpt1c, Cpt2, Crat, Crot, Crym, Cth, Ctns, Ctsb, Ctsk, Ctsl, Dhfr, Dio1, Dio2, Dio3, Dmgdh, Dpep1, Duox1, Duox2, Duoxa1, Duoxa2, Eef1g, Eif2ak3,…	TRUE
GO:0006576	GO_BiologicalProcess-EBI-UniProt-GOA-ACAP-ARAP_25.05.2022_00h00	cellular biogenic amine metabolic process	[5, 6]	[Group368]	5	4.20168	0.236244	1	{Group368=0.002348304177062521}	{Group368=0.9604564084185712}	[Kmo, Kynu, Prg3, Slc26a1, Srm]	[Abat, Abhd4, Acmsd, Acox1, Afmid, Agmat, Agtr1a, Agtr2, Akr1b3, Aldh2, Amd1, Amd2, Aoc1, Aoc1l1, Aoc1l2, Aoc1l3, Aoc2, Artmd1, Artmd2, Atp7a, Atp7b, Azin1, Azin2, Chka, Chrnb2, Comt, Crhr2, Cyp2d22, Dao, Dbh, Ddc, Dhps, Drd1, Drd2, Drd4, Ednra, Epas1, Gata3, Gcdh, Gch1, Gde1, Gdpd1, Gdpd3, Gpr37, Grin2a, Haao, Hand2, Hdac10, Hdac6, Hdc, Hnmt, Hprt, Htr1a, Htr2c, Ido1, Ido2, Il4i1, Il4i1b, Insm1,…	TRUE
GO:0006611	GO_BiologicalProcess-EBI-UniProt-GOA-ACAP-ARAP_25.05.2022_00h00	protein export from nucleus	[5, 6, 7, 8]	[Group442]	4	5.47945	0.117977	1	{Group442=0.212676027399025}	{Group442=1.0}	[Dnajc27, Nutf2-ps1, Ptpn14, Tcf7l2]	[1700009N14Rik, Adar, Ahcyl1, Ankle1, Anp32b, Bag3, Bard1, Calr, Camk1, Camk4, Cchcr1, Cdk5, Cdkn2a, Chchd4, Chp1, Cse1l, Ctdspl2, Desi1, Dnajc27, Dusp16, Egr2, Emd, Frat1, Frat2, Gas6, Gsk3b, Hdac3, Hspa9, Ifi27, Ifi27l2a, Mdm2, Nup214, Nupl2, Nutf2, Nutf2-ps1, Nutf2-ps2, Nxt1, Park7, Peg12, Pkd1, Ppm1a, Prkaca, Ptpn11, Ptpn14, Ran, Ranbp17, Ranbp3, Ranbp3l, Rangap1, Rapgef3, Rasl2-9, Rbm22, Rex…	TRUE
GO:0006629	GO_BiologicalProcess-EBI-UniProt-GOA-ACAP-ARAP_25.05.2022_00h00	lipid metabolic process	[3]	[Group515, Group516]	51	3.33333	0.0536075	1	{Group515=9.993184779755484E-4, Group516=0.0022264161977503163}	{Group515=0.433704219441388, Group516=0.91505705727538}	[Abcb1a, Acer3, Acsf2, Aig1, Alox15, Alox8, Angptl4, Apoe, B4galt4, Bcl11b, Cd19, Cdk4, Chst10, Cpt1b, Cyp27a1, Cyp2j6, Dab2, Decr1, Elovl6, Ephx1, Fads2, Fam135a, Fdx1, Gimap3, Glt28d2, Gstm1, Hpgds, Htr2a, Igf2, Lpin1, Map7, Mgst3, Mif, Nr1d1, P2rx7, Pdgfb, Pdk1, Pgap1, Pik3r3, Plcl1, Pld2, Pm20d1, Pmp22, Pnpla1, Prmt3, Rab38, Rdh9, Sdsl, Slc16a11, Tcf7l2, Vav2]	[100039053, 4930402F06Rik, 4930568D16Rik, 4932438A13Rik, 6430550D23Rik, 65956, 9130409I23Rik, A3galt2, A4galt, Aacs, Aadac, Aasdh, Abca1, Abca12, Abca17, Abca2, Abca3, Abca4, Abca5, Abca7, Abca8a, Abca8b, Abcb11, Abcb1a, Abcd1, Abcd2, Abcd3, Abcd4, Abcg1, Abcg4, Abhd1, Abhd11, Abhd12, Abhd12b, Abhd15, Abhd16a, Abhd16b, Abhd2, Abhd3, Abhd4, Abhd5, Abhd6, Abhd8, Abo, Acaa1a, Acaa1b, Acaa2, Acaca, A…	FALSE
GO:0006631	GO_BiologicalProcess-EBI-UniProt-GOA-ACAP-ARAP_25.05.2022_00h00	fatty acid metabolic process	[4, 5, 7]	[Group252, Group515]	16	3.37553	0.24018	1	{Group252=0.0019296887110739746, Group515=9.993184779755484E-4}	{Group252=0.8046801925178474, Group515=0.433704219441388}	[Acsf2, Aig1, Alox15, Alox8, Cpt1b, Cyp2j6, Decr1, Elovl6, Ephx1, Fads2, Gstm1, Hpgds, Lpin1, Mif, Pdk1, Pm20d1]	[Aacs, Aasdh, Abcb11, Abcd1, Abcd2, Abcd3, Abcd4, Abhd1, Abhd2, Abhd3, Abhd5, Acaa1a, Acaa1b, Acaa2, Acaca, Acacb, Acad10, Acad11, Acad12, Acad8, Acad9, Acadl, Acadm, Acads, Acadsb, Acadvl, Acat1, Acat2, Acat3, Acbd4, Acbd5, Acbd7, Acly, Acnat1, Acnat2, Acot1, Acot11, Acot12, Acot2, Acot3, Acot4, Acot5, Acot6, Acot7, Acot8, Acot9, Acox1, Acox2, Acox3, Acoxl, Acsbg1, Acsbg2, Acsbg3, Acsf2, Acsf3, …	TRUE
GO:0006633	GO_BiologicalProcess-EBI-UniProt-GOA-ACAP-ARAP_25.05.2022_00h00	fatty acid biosynthetic process	[5, 6, 7, 8]	[Group498, Group515]	7	4.43038	0.129184	1	{Group498=0.011206799365269082, Group515=9.993184779755484E-4}	{Group498=1.0, Group515=0.433704219441388}	[Alox15, Alox8, Elovl6, Fads2, Gstm1, Hpgds, Mif]	[Abcd1, Abcd2, Abcd3, Abhd1, Abhd2, Abhd3, Acaca, Acacb, Acadl, Acadvl, Acly, Acot7, Acsbg1, Acsbg2, Acsbg3, Acsf3, Acsl3, Acsm1, Acsm2, Acsm3, Acsm4, Acsm5, Acss1, Acss2, Agt, Alox12, Alox12b, Alox12e, Alox15, Alox5, Alox8, Aloxe3, Anxa1, Apoa1, Apoa4, Apoa5, Apoc1, Apoc2, Apoc3, Asah2, Avp, Avpr1a, Brca1, Cbr4, Cd74, Ceacam1, Ceacam2, Cyp7a1, Daglb, Decr2, Degs1, Edn1, Edn2, Eif6, Elovl1, Elovl…	FALSE
GO:0006636	GO_BiologicalProcess-EBI-UniProt-GOA-ACAP-ARAP_25.05.2022_00h00	unsaturated fatty acid biosynthetic process	[6, 7, 8, 9]	[Group498, Group515]	6	11.5385	0.00208047	1	{Group498=0.011206799365269082, Group515=9.993184779755484E-4}	{Group498=1.0, Group515=0.433704219441388}	[Alox15, Alox8, Elovl6, Fads2, Hpgds, Mif]	[Abcd1, Abcd2, Alox12, Alox15, Alox8, Anxa1, Avp, Avpr1a, Cd74, Daglb, Decr2, Edn1, Edn2, Elovl1, Elovl2, Elovl3, Elovl4, Elovl5, Elovl6, Elovl7, Fabp5, Fads1, Fads2, Fads2b, Fads3, Hpgds, Il1b, Mapk9, Mif, Pibf1, Pla2g10, Pla2g2a, Pla2g3, Pla2g4a, Pla2g4f, Pnpla8, Prxl2b, Ptgds, Ptges, Ptges2, Ptges3, Ptgis, Ptgs1, Ptgs2, Scd1, Scd2, Scd3, Scd4, Sco1, Sirt1, Sphk1, Tbxas1]	FALSE
GO:0006637	GO_BiologicalProcess-EBI-UniProt-GOA-ACAP-ARAP_25.05.2022_00h00	acyl-CoA metabolic process	[4, 5, 6, 7, 8, 9, 10]	[Group183]	3	3	0.744512	0.744512	{Group183=0.5656104682128216}	{Group183=1.0}	[Elovl6, Kynu, Pdk1]	[Aadat, Aass, Abcd1, Acaa2, Acaca, Acacb, Acadsb, Acat1, Acly, Acnat1, Acnat2, Acot1, Acot10, Acot11, Acot12, Acot2, Acot3, Acot4, Acot5, Acot6, Acot7, Acot8, Acot9, Acsl1, Acsl3, Acsl4, Acsl5, Acsl6, Acsm1, Acsm2, Acsm3, Acsm4, Acsm5, Acss1, Acss2, Baat, Ces1d, Cs, Csl, Dgat1, Dgat2, Dip2a, Dlat, Dld, Dlst, Ehhadh, Elovl1, Elovl3, Elovl4, Elovl5, Elovl6, Elovl7, Far1, Far2, Fasn, Fitm2, Gcdh, Gl…	TRUE
GO:0006641	GO_BiologicalProcess-EBI-UniProt-GOA-ACAP-ARAP_25.05.2022_00h00	triglyceride metabolic process	[6, 7]	[Group234, Group260, Group291, Group516, Group524]	4	3.4188	0.547436	1	{Group234=0.2851230362526112, Group260=0.30560592400150466, Group291=0.7113291843003164, Group516=0.0022264161977503163, Group524=1.0188508051790734E-4}	{Group234=1.0, Group260=1.0, Group291=1.0, Group516=0.91505705727538, Group524=0.04747844752134482}	[Apoe, Lpin1, Pnpla1, Tcf7l2]	[Aadac, Abhd5, Acsl1, Acsl4, Acsl5, Acsl6, Angptl3, Apoa1, Apoa4, Apoa5, Apob, Apobec1, Apobr, Apoc1, Apoc2, Apoc3, Apoe, Apof, Apoh, Atg14, C3, Cat, Cav1, Cav3, Ccnc, Cd36, Ces1g, Cnep1r1, Cps1, Cpt1a, Ctdnep1, Cyp2e1, Daglb, Dbi, Ddhd2, Dgat1, Dgat2, Esr1, Fgf21, Fitm2, G6pc, Galk1, Galk2, Gck, Gk, Gk2, Gk5, Gnb3, Gpam, Gpat2, Gpat3, Gpat4, Gpihbp1, Gpld1, Gpx1, Gykl1, Il6st, Insig1, Insig2, Ka…	TRUE
GO:0006643	GO_BiologicalProcess-EBI-UniProt-GOA-ACAP-ARAP_25.05.2022_00h00	membrane lipid metabolic process	[4, 5]	[Group203]	7	3.48259	0.366762	1	{Group203=0.36676179610797705}	{Group203=1.0}	[Acer3, B4galt4, Elovl6, Map7, P2rx7, Pgap1, Pnpla1]	[6430550D23Rik, 9130409I23Rik, A3galt2, A4galt, Abca12, Abca2, Abca8a, Abca8b, Acer1, Acer2, Acer3, Agk, Agmo, Alox12b, Aloxe3, Arv1, Asah1, Asah2, Atg7, B3galt1, B3galt2, B3galt4, B3gnt5, B4galnt1, B4galt3, B4galt4, B4galt5, B4galt6, Bax, Ccn1, Ccna2, Cel, Cerk, Cerkl, Cers1, Cers2, Cers3, Cers4, Cers5, Cers6, Cert1, Cln6, Cln8, Crem, Cwh43, Cyp1b1, Cyp4f39, Degs1, Degs2, Dpm1, Dpm2, Dpm3, Elovl…	TRUE
GO:0006650	GO_BiologicalProcess-EBI-UniProt-GOA-ACAP-ARAP_25.05.2022_00h00	glycerophospholipid metabolic process	[5, 6]	[Group383, Group515, Group516, Group517, Group521]	11	3.27381	0.382332	1	{Group383=0.2911431580580777, Group515=9.993184779755484E-4, Group516=0.0022264161977503163, Group517=0.02246814245915817, Group521=0.0019261661579690248}	{Group383=1.0, Group515=0.433704219441388, Group516=0.91505705727538, Group517=1.0, Group521=0.8051374540310524}	[Abcb1a, Alox15, Cd19, Htr2a, Lpin1, Pdgfb, Pgap1, Pik3r3, Pld2, Rab38, Vav2]	[100039053, 65956, Abca3, Abcb1a, Abhd12, Abhd12b, Abhd16a, Abhd16b, Abhd3, Abhd4, Abhd5, Abhd6, Abhd8, Acp6, Acsl3, Agap2, Agpat1, Agpat2, Agpat3, Agpat4, Agpat5, Ajuba, Alox15, Ambra1, Apoa1, Apoa2, Apoa4, Apoa5, Apoc1, App, Atg14, Atm, Becn1, Bpnt1, Bpnt2, Bscl2, Capn2, Ccl19, Ccl21a, Ccl21b, Ccl21d, Cd19, Cd81, Cdc42, Cdipt, Cds1, Cds2, Cept1, Chek2, Chka, Chkb, Chpt1, Chrm5, Cish, Cln3, Crls…	TRUE
GO:0006661	GO_BiologicalProcess-EBI-UniProt-GOA-ACAP-ARAP_25.05.2022_00h00	phosphatidylinositol biosynthetic process	[6, 7, 8]	[Group516, Group521]	6	3.8961	0.296208	1	{Group516=0.0022264161977503163, Group521=0.0019261661579690248}	{Group516=0.91505705727538, Group521=0.8051374540310524}	[Cd19, Htr2a, Pdgfb, Pgap1, Pik3r3, Vav2]	[100039053, 65956, Agap2, Ambra1, App, Atg14, Atm, Becn1, Bpnt1, Bpnt2, Ccl19, Ccl21a, Ccl21b, Ccl21d, Cd19, Cd81, Cdc42, Cdipt, Cds1, Chek2, Cish, Cwh43, Dab2ip, Dgke, Dgkz, Dpm1, Dpm2, Dpm3, Efr3b, Epha8, Erbb4, Fam126a, Fam126b, Fgf2, Fgfr3, Fgr, Fig4, Flt1, Gm10591, Gm13304, Gpaa1, Htr2a, Htr2b, Htr2c, Impa1, Impa2, Inpp1, Inpp4a, Inpp4b, Inppl1, Ins2, Ip6k1, Ip6k2, Ip6k3, Ipmk, Irs1, Itpka, …	FALSE
GO:0006665	GO_BiologicalProcess-EBI-UniProt-GOA-ACAP-ARAP_25.05.2022_00h00	sphingolipid metabolic process	[4, 5, 6]	[Group203]	6	3.8961	0.296208	1	{Group203=0.36676179610797705}	{Group203=1.0}	[Acer3, B4galt4, Elovl6, Map7, P2rx7, Pnpla1]	[6430550D23Rik, 9130409I23Rik, A3galt2, A4galt, Abca12, Abca2, Abca8a, Abca8b, Acer1, Acer2, Acer3, Agk, Alox12b, Aloxe3, Arv1, Asah1, Asah2, Atg7, B3galt1, B3galt2, B3galt4, B3gnt5, B4galnt1, B4galt3, B4galt4, B4galt5, B4galt6, Bax, Ccn1, Ccna2, Cel, Cerk, Cerkl, Cers1, Cers2, Cers3, Cers4, Cers5, Cers6, Cert1, Cln6, Cln8, Crem, Cyp4f39, Degs1, Degs2, Elovl1, Elovl2, Elovl3, Elovl4, Elovl5, Elov…	FALSE
GO:0006672	GO_BiologicalProcess-EBI-UniProt-GOA-ACAP-ARAP_25.05.2022_00h00	ceramide metabolic process	[5, 6, 7]	[Group203]	4	3.84615	0.344445	1	{Group203=0.36676179610797705}	{Group203=1.0}	[Acer3, B4galt4, P2rx7, Pnpla1]	[6430550D23Rik, 9130409I23Rik, Abca12, Abca2, Acer1, Acer2, Acer3, Agk, Alox12b, Aloxe3, Asah1, Asah2, B3galt1, B3galt2, B3galt4, B4galnt1, B4galt3, B4galt4, B4galt5, B4galt6, Ccn1, Ccna2, Cel, Cerk, Cers1, Cers2, Cers3, Cers4, Cers5, Cers6, Cert1, Cln6, Cln8, Cyp4f39, Degs1, Degs2, Elovl1, Enpp7, Fa2h, Fut7, Gal3st1, Galc, Gba, Gba2, Gla, Gm2a, Gm6993, Hexa, Hexb, Htra2, Itgb8, Lct, Naga, Neu1, …	FALSE
GO:0006690	GO_BiologicalProcess-EBI-UniProt-GOA-ACAP-ARAP_25.05.2022_00h00	icosanoid metabolic process	[6]	[Group349, Group498, Group515]	9	6	0.0155211	1	{Group349=0.0028951543987450036, Group498=0.011206799365269082, Group515=9.993184779755484E-4}	{Group349=1.0, Group498=1.0, Group515=0.433704219441388}	[Alox15, Alox8, Cyp2j6, Ephx1, Gstm1, Hpgds, Mgst3, Mif, Prg3]	[Abcc10, Acox1, Akr1b3, Akr1b7, Akr1c14, Akr1c18, Akr1c20, Akr1c21, Akr1c6, Akr1cl, Alox12, Alox12b, Alox12e, Alox15, Alox5, Alox5ap, Alox8, Aloxe3, Anxa1, Atp6v1b1, Avp, Avpr1a, Cd74, Ces2a, Ces2b, Ces2c, Ces2e, Ces2f, Ces2g, Ces2h, Cyp1a2, Cyp1b1, Cyp2a12, Cyp2a22, Cyp2a4, Cyp2a5, Cyp2b10, Cyp2b13, Cyp2b19, Cyp2b23, Cyp2b9, Cyp2c23, Cyp2c29, Cyp2c37, Cyp2c38, Cyp2c39, Cyp2c40, Cyp2c50, Cyp2c54,…	TRUE
GO:0006692	GO_BiologicalProcess-EBI-UniProt-GOA-ACAP-ARAP_25.05.2022_00h00	prostanoid metabolic process	[6, 7, 9]	[Group498, Group515]	3	5	0.199487	1	{Group498=0.011206799365269082, Group515=9.993184779755484E-4}	{Group498=1.0, Group515=0.433704219441388}	[Gstm1, Hpgds, Mif]	[Acox1, Akr1b3, Akr1b7, Akr1c14, Akr1c18, Akr1c20, Akr1c21, Akr1c6, Akr1cl, Anxa1, Atp6v1b1, Avp, Avpr1a, Cd74, Ces2a, Ces2b, Ces2c, Ces2e, Ces2f, Ces2g, Ces2h, Cyp2s1, Daglb, Edn1, Edn2, Fabp5, Gsta1, Gstm1, Gstp1, Gstp2, Hpgd, Hpgds, Il1b, Mapk9, Mif, Pdpn, Pibf1, Pla2g10, Pla2g2a, Pla2g3, Pla2g4a, Pla2g4f, Plaa, Pnpla8, Prxl2b, Ptgds, Ptges, Ptges2, Ptges3, Ptgis, Ptgr1, Ptgr2, Ptgs1, Ptgs2, S…	FALSE
GO:0006693	GO_BiologicalProcess-EBI-UniProt-GOA-ACAP-ARAP_25.05.2022_00h00	prostaglandin metabolic process	[7, 8, 10]	[Group498, Group515]	3	5	0.199487	1	{Group498=0.011206799365269082, Group515=9.993184779755484E-4}	{Group498=1.0, Group515=0.433704219441388}	[Gstm1, Hpgds, Mif]	[Acox1, Akr1b3, Akr1b7, Akr1c14, Akr1c18, Akr1c20, Akr1c21, Akr1c6, Akr1cl, Anxa1, Atp6v1b1, Avp, Avpr1a, Cd74, Ces2a, Ces2b, Ces2c, Ces2e, Ces2f, Ces2g, Ces2h, Cyp2s1, Daglb, Edn1, Edn2, Fabp5, Gsta1, Gstm1, Gstp1, Gstp2, Hpgd, Hpgds, Il1b, Mapk9, Mif, Pdpn, Pibf1, Pla2g10, Pla2g2a, Pla2g3, Pla2g4a, Pla2g4f, Plaa, Pnpla8, Prxl2b, Ptgds, Ptges, Ptges2, Ptges3, Ptgis, Ptgr1, Ptgr2, Ptgs1, Ptgs2, S…	FALSE
GO:0006694	GO_BiologicalProcess-EBI-UniProt-GOA-ACAP-ARAP_25.05.2022_00h00	steroid biosynthetic process	[5]	[Group218, Group257, Group332, Group384, Group391, Group464, Group512, Group516]	6	3.15789	0.492887	1	{Group218=0.445868579773401, Group257=0.03971180484102176, Group332=0.14687173511640886, Group384=0.03662752746569488, Group391=1.0, Group464=0.39285397968658275, Group512=0.03621435819023107, Group516=0.0022264161977503163}	{Group218=1.0, Group257=1.0, Group332=1.0, Group384=1.0, Group391=1.0, Group464=1.0, Group512=1.0, Group516=0.91505705727538}	[Apoe, Cyp27a1, Dab2, Fdx1, Igf2, Nr1d1]	[Abcd3, Abcg1, Abcg4, Acbd3, Adora2b, Akr1c18, Akr1c20, Akr1c21, Akr1c6, Akr1d1, Amacr, Apoa1, Apoa4, Apoa5, Apob, Apoe, Armc5, Asah1, Atp1a1, Baat, Bmp2, Bmp5, Bmp6, Bmpr1b, Cacna1h, Ces1a, Ces1b, Ces1c, Ces1d, Ces1e, Ces1f, Ces1g, Cftr, Cga, Ch25h, Clcn2, Cmtm2a, Crh, Cyb5r1, Cyb5r2, Cyb5r3, Cyp11a1, Cyp11b1, Cyp11b2, Cyp17a1, Cyp19a1, Cyp1a1, Cyp21a1, Cyp27a1, Cyp27b1, Cyp2r1, Cyp39a1, Cyp3a11…	TRUE
GO:0006749	GO_BiologicalProcess-EBI-UniProt-GOA-ACAP-ARAP_25.05.2022_00h00	glutathione metabolic process	[4, 5, 6]	[Group155, Group286, Group498]	5	5.95238	0.0649224	1	{Group155=0.018707635161574226, Group286=0.0033073827547735225, Group498=0.011206799365269082}	{Group155=1.0, Group286=1.0, Group498=1.0}	[Ggt1, Gstm1, Gstt3, Hpgds, Mmachc]	[Arl6ip5, Chac1, Chac2, Clic1, Clic3, Clic5, Clic6, Cth, Ctns, Dpep1, Eef1g, Eif2ak3, Ethe1, G6pd2, G6pdx, Gclc, Gclm, Gdap1, Gdap1l1, Ggt1, Ggt5, Ggt6, Ggt7, Glo1, Gm3776, Gpx1, Gpx3, Gpx4, Gpx4-ps2, Gsr, Gss, Gsta1, Gsta2, Gsta3, Gsta4, Gsta5, Gstk1, Gstm1, Gstm2, Gstm3, Gstm4, Gstm5, Gstm6, Gstm7, Gsto1, Gsto2, Gstp1, Gstp2, Gstp3, Gstt1, Gstt2, Gstt3, Gstt4, Gstz1, Hagh, Hbb-b1, Hbb-b2, Hbb-b…	TRUE
GO:0006753	GO_BiologicalProcess-EBI-UniProt-GOA-ACAP-ARAP_25.05.2022_00h00	nucleoside phosphate metabolic process	[4, 5, 6]	[Group414, Group517, Group526]	22	3.81283	0.0610089	1	{Group414=0.05856238697426601, Group517=0.02246814245915817, Group526=8.634942337893481E-5}	{Group414=1.0, Group517=1.0, Group526=0.040411530141341495}	[Adcy10, Ak4, Ampd1, Bend3, Dnph1, Elovl6, Entpd3, Epha2, Gmpr, Htr2a, Kif5c, Kmo, Kynu, Mccc2, Myc, Ncs1, Nos2, Npr2, Nt5c3b, P2rx7, Pdk1, Rd3]	[1700009N14Rik, Aadat, Aass, Abcc6, Abcd1, Acaa2, Acaca, Acacb, Acadsb, Acat1, Acly, Acnat1, Acnat2, Acot1, Acot10, Acot11, Acot12, Acot2, Acot3, Acot4, Acot5, Acot6, Acot7, Acot8, Acot9, Acpp, Acsl1, Acsl3, Acsl4, Acsl5, Acsl6, Acsm1, Acsm2, Acsm3, Acsm4, Acsm5, Acss1, Acss2, Actn3, Ada, Adal, Adcy1, Adcy10, Adcy2, Adcy3, Adcy4, Adcy5, Adcy6, Adcy7, Adcy8, Adcy9, Adcyap1, Adk, Adora2b, Adpgk, Ad…	FALSE
GO:0006757	GO_BiologicalProcess-EBI-UniProt-GOA-ACAP-ARAP_25.05.2022_00h00	ATP generation from ADP	[4, 7, 8, 9, 10, 11]	[Group487, Group517, Group526, Group532]	3	3.06122	0.741574	1	{Group487=0.909199874302729, Group517=0.02246814245915817, Group526=8.634942337893481E-5, Group532=1.97712679841487E-5}	{Group487=1.0, Group517=1.0, Group526=0.040411530141341495, Group532=0.00958906497231212}	[Htr2a, Myc, P2rx7]	[Actn3, Adpgk, Ak9, Aldoa, Aldoart1, Aldoart2, Aldob, Aldoc, App, Arl2, Bpgm, Cbfa2t3, Ddit4, Dhtkd1, Eif6, Eno1, Eno1b, Eno2, Eno3, Eno4, Enpp1, Ep300, Esrrb, Fbp1, Fbp2, Flcn, Foxk1, Foxk2, Gale, Galk1, Galt, Gapdh, Gapdhs, Gck, Git1, Gm10358, Gm3839, Gpd1, Gpi1, H6pd, Hdac4, Hdac5, Hif1a, Hk1, Hk2, Hk3, Hkdc1, Htr2a, Ier3, Ifng, Igf1, Il3, Insr, Jmjd8, Khk, Mlst8, Mlxipl, Mpi, Mtch2, Mtor, Myc…	FALSE
GO:0006766	GO_BiologicalProcess-EBI-UniProt-GOA-ACAP-ARAP_25.05.2022_00h00	vitamin metabolic process	[3]	[Group257, Group279]	5	5.20833	0.100952	1	{Group257=0.03971180484102176, Group279=0.1255342198811728}	{Group257=1.0, Group279=1.0}	[Clybl, Cyp27a1, Mmachc, Prmt3, Rdh9]	[Abcc1, Abcd4, Acpp, Akr1a1, Aldh1l1, Aldh1l2, Alpl, Amn, Btd, Cblif, Cbr1, Cbr3, Cd320, Clybl, Crabp1, Cubn, Cyp24a1, Cyp26a1, Cyp26b1, Cyp26c1, Cyp27a1, Cyp27b1, Cyp2r1, Cyp2w1, Cyp3a11, Cyp3a13, Cyp3a25, Cyp3a41a, Cyp3a44, Cyp3a57, Cyp3a59, Cyp4f14, Cyp4f15, Cyp4f18, Cyp4f40, Dgat1, Dhfr, Enpp1, Fgf23, Fgfr1, Fgfr4, Folr1, Gc, Gclc, Gfi1, Gsto1, Gsto2, Gulo, Ifng, Il1b, Isx, Lrat, Lrp2, Mmaa, …	TRUE
GO:0006790	GO_BiologicalProcess-EBI-UniProt-GOA-ACAP-ARAP_25.05.2022_00h00	sulfur compound metabolic process	[3]	[Group155, Group221, Group286, Group460, Group498]	19	5.32213	0.003259	1	{Group155=0.018707635161574226, Group221=0.0010318068827693105, Group286=0.0033073827547735225, Group460=0.001465711719464336, Group498=0.011206799365269082}	{Group155=1.0, Group221=0.4457405733563421, Group286=1.0, Group460=0.6258589042112714, Group498=1.0}	[Abcc2, Ahcy, B4galt4, Cacna1a, Chst14, Chst3, Dse, Elovl6, Fdx2, Gamt, Ggt1, Gstm1, Gstt3, Hpgds, Kynu, Lyrm4, Mmachc, Mri1, Pdk1]	[AK157302, Aadat, Aass, Abcb7, Abcc2, Abcd1, Acaa2, Acaca, Acacb, Acadsb, Acat1, Acly, Acnat1, Acnat2, Acot1, Acot10, Acot11, Acot12, Acot2, Acot3, Acot4, Acot5, Acot6, Acot7, Acot8, Acot9, Acpp, Acsl1, Acsl3, Acsl4, Acsl5, Acsl6, Acsm1, Acsm2, Acsm3, Acsm4, Acsm5, Acss1, Acss2, Adi1, Agxt, Ahcy, Ahcyl1, Ahcyl2, Amd1, Amd2, Angpt1, Apip, Arl6ip5, Arsg, Artmd1, Artmd2, B3galt6, B3gnt7, B4galt4, Ba…	TRUE
GO:0006801	GO_BiologicalProcess-EBI-UniProt-GOA-ACAP-ARAP_25.05.2022_00h00	superoxide metabolic process	[4]	[Group289]	4	5.26316	0.131288	1	{Group289=0.003782542316785835}	{Group289=1.0}	[Immp2l, Mpo, Nos2, Prg3]	[Aatf, Acp5, Agt, Agtr1a, Akt1, Apoa4, App, Atp7a, Atp7b, Cbs, Ccs, Cd177, Cd36, Crip2, Crp, Cxcl1, Cyb5r4, Cyba, Cybb, Dhfr, Duox1, Duox2, Edn1, Egfr, F2rl1, Fancc, Fbln5, Fpr2, Gch1, Gnai2, Gnai3, Gstp1, Hvcn1, Il18, Immp2l, Itgam, Itgb2, Itgb2l, Lypd10, Mapt, Mpo, Mt3, Ncf1, Ncf2, Ncf4, Nfe2l2, Nos2, Nos3, Nox1, Nox3, Nox4, Noxa1, Noxo1, Nqo1, Nrros, Park7, Pon3, Prdx1, Prdx2, Prg3, Prkcd, Rgn…	TRUE
GO:0006809	GO_BiologicalProcess-EBI-UniProt-GOA-ACAP-ARAP_25.05.2022_00h00	nitric oxide biosynthetic process	[5]	[Group246]	7	7.86517	0.00795312	1	{Group246=0.01313873431705695}	{Group246=1.0}	[Cd34, Cx3cr1, Gimap3, Klrk1, Nos2, Slc7a2, Wdr35]	[Acp5, Adsl, Agt, Agxt2, Aif1, Akt1, Akt2, App, Asl, Ass1, Atp2b4, Cav1, Cd34, Cd36, Cd47, Clu, Crip2, Crp, Cx3cr1, Cyb5b, Cyb5r3, Cyp1b1, Ddah1, Ddah2, Dnm2, Dynll1, Epor, Esr1, Gimap3, Gimap5, Gla, H2-M3, Hrh1, Hsp90aa1, Hsp90ab1, Icam1, Ifng, Igf1, Il10, Il1b, Il4, Il6, Insr, Itgb2, Itgb2l, Jak2, Khsrp, Klf2, Klf4, Klrk1, Mapk9, Mmp8, Mtarc1, Mtarc2, Mtor, Nos1, Nos2, Nos3, Oprm1, P2rx4, Pitx3…	TRUE
GO:0006810	GO_BiologicalProcess-EBI-UniProt-GOA-ACAP-ARAP_25.05.2022_00h00	transport	[3]	[Group428, Group532]	151	3.11084	0.00746127	1	{Group428=0.012195682798706475, Group532=1.97712679841487E-5}	{Group428=1.0, Group532=0.00958906497231212}	[Abca6, Abcb1a, Abcc2, Ace, Adcy10, Alox15, Amigo1, Anxa11, Apoe, Arhgef5, Arl6, Bach2, Blk, Brsk1, Bsn, Cacna1a, Cacna1i, Cacnb2, Ccl2, Ccl5, Ccr5, Ccr7, Cd163, Cd19, Cd209a, Cd22, Cd300lg, Cd4, Cdc42bpa, Celsr2, Chrm1, Cngb1, Colec12, Cplx2, Cpt1b, Cttnbp2nl, Cxcl9, Dab2, Dnah9, Dnajc27, Doc2a, Dock7, Dst, Ear1, Efcab7, Elane, Exoc3l, Ffar1, Fgf11, Gfap, Gimap3, Grb10, Hecw2, Htr2a, Ift122, Ift…	[0610009B22Rik, 100039053, 1700009N14Rik, 1700017N19Rik, 1700057G04Rik, 1700123L14Rik, 2610002M06Rik, 4930550C14Rik, 4931428L18Rik, 4932438A13Rik, 65956, A1cf, AU015836, AU018091, AU040320, Aaas, Aacs, Aagab, Aak1, Abat, Abca1, Abca12, Abca13, Abca14, Abca15, Abca16, Abca17, Abca2, Abca3, Abca4, Abca5, Abca6, Abca7, Abca8a, Abca8b, Abca9, Abcb10, Abcb11, Abcb1a, Abcb1b, Abcb4, Abcb5, Abcb6, Abcb7…	FALSE
GO:0006811	GO_BiologicalProcess-EBI-UniProt-GOA-ACAP-ARAP_25.05.2022_00h00	ion transport	[4]	[Group532]	63	3.67991	0.00400609	1	{Group532=1.97712679841487E-5}	{Group532=0.00958906497231212}	[Abcb1a, Abcc2, Ace, Amigo1, Cacna1a, Cacna1i, Cacnb2, Ccl2, Ccl5, Ccr5, Cd19, Cd4, Chrm1, Cngb1, Cxcl9, Ffar1, Fgf11, Gfap, Gimap3, Hecw2, Htr2a, Kcnk12, Kmo, Mfsd3, Mif, Myc, Ncs1, Nectin1, Nlgn2, Nos2, Nrxn1, P2rx7, Pdgfb, Pm20d1, Rsc1a1, Scn5a, Sfxn5, Shank3, Slc11a2, Slc16a11, Slc19a1, Slc22a18, Slc22a3, Slc25a26, Slc25a4, Slc26a1, Slc26a7, Slc2a13, Slc2a8, Slc4a8, Slc7a2, Slc7a6, Slc8a1, St…	[100039053, 65956, AU018091, Abat, Abcb11, Abcb1a, Abcb1b, Abcb4, Abcb6, Abcb7, Abcb8, Abcc1, Abcc10, Abcc2, Abcc3, Abcc4, Abcc5, Abcc6, Abcc8, Abcc9, Abcd3, Abcg2, Abcg3, Abl1, Ace, Ace2, Acsl4, Actn2, Ada, Adcyap1, Adcyap1r1, Add2, Adora1, Adora2a, Adora3, Adra1a, Adra1d, Adrb1, Adrb2, Afg3l2, Ager, Agrn, Agt, Agtr1a, Agtr2, Agxt, Ahcyl1, Ahnak, Ahr, Akap5, Akap6, Akap7, Akap9, Akt1, Akt2, Akt3…	FALSE
GO:0006812	GO_BiologicalProcess-EBI-UniProt-GOA-ACAP-ARAP_25.05.2022_00h00	cation transport	[5]	[Group532]	50	3.78788	0.00676701	1	{Group532=1.97712679841487E-5}	{Group532=0.00958906497231212}	[Abcb1a, Abcc2, Ace, Amigo1, Cacna1a, Cacna1i, Cacnb2, Ccl2, Ccl5, Ccr5, Cd19, Cd4, Cngb1, Cxcl9, Ffar1, Fgf11, Gimap3, Hecw2, Htr2a, Kcnk12, Mfsd3, Ncs1, Nectin1, Nlgn2, Nrxn1, P2rx7, Pdgfb, Pm20d1, Rsc1a1, Scn5a, Shank3, Slc11a2, Slc22a3, Slc25a26, Slc25a4, Slc2a13, Slc4a8, Slc7a2, Slc7a6, Slc8a1, Stac3, Steap3, Syt11, Syt2, Syt8, Tfr2, Thy1, Tlr9, Trpc6, Tusc3]	[100039053, 65956, AU018091, Abat, Abcb1a, Abcb6, Abcb7, Abcb8, Abcc2, Abcc5, Abcc8, Abcc9, Abl1, Ace, Ace2, Actn2, Ada, Adcyap1, Adcyap1r1, Adora1, Adora2a, Adora3, Adra1a, Adra1d, Adrb1, Adrb2, Afg3l2, Ager, Agrn, Agt, Agtr1a, Ahcyl1, Ahnak, Ahr, Akap5, Akap6, Akap7, Akap9, Akt1, Akt2, Akt3, Alg10b, Alox5, Amigo1, Ank1, Ank2, Ank3, Ano1, Ano10, Ano6, Antkmt, Anxa2, Anxa5, Anxa6, Anxa9, Ap3b1, A…	FALSE
GO:0006814	GO_BiologicalProcess-EBI-UniProt-GOA-ACAP-ARAP_25.05.2022_00h00	sodium ion transport	[7]	[Group531, Group532]	9	3.10345	0.571046	1	{Group531=7.153011009716384E-4, Group532=1.97712679841487E-5}	{Group531=0.3154477855284925, Group532=0.00958906497231212}	[Cacna1i, Fgf11, Hecw2, P2rx7, Rsc1a1, Scn5a, Slc22a3, Slc4a8, Slc8a1]	[Adrb2, Agrn, Agt, Ahcyl1, Akt1, Akt2, Akt3, Ank3, Ano6, Arf1, Asic1, Asic2, Asic3, Asic4, Asic5, Atp12a, Atp1a1, Atp1a2, Atp1a3, Atp1a4, Atp1b1, Atp1b2, Atp1b3, Atp1b4, Atp2b4, Atp4a, Atp4b, Atp6v1b1, Bpifa1, Bpifa5, Cacna1g, Cacna1h, Cacna1i, Camk2d, Catsper3, Catsper4, Cav3, Cftr, Chp1, Chp2, Clcnkb, Cnksr3, Cnnm4, Cntn1, Commd1, Commd3, Commd9, Cpox, Cxcl1, Dmd, Dmpk, Dnm2, Drd2, Drd3, Drd4, …	FALSE
GO:0006816	GO_BiologicalProcess-EBI-UniProt-GOA-ACAP-ARAP_25.05.2022_00h00	calcium ion transport	[7]	[Group463, Group529, Group532]	22	4.39122	0.0142283	1	{Group463=0.11989355396345974, Group529=6.109312721796342E-8, Group532=1.97712679841487E-5}	{Group463=1.0, Group529=3.109640175394338E-5, Group532=0.00958906497231212}	[Ace, Cacna1a, Cacna1i, Cacnb2, Ccl2, Ccl5, Ccr5, Cd19, Cd4, Cxcl9, Ffar1, Gimap3, Htr2a, Ncs1, Nrxn1, P2rx7, Pdgfb, Slc8a1, Stac3, Thy1, Tlr9, Trpc6]	[100039053, 65956, Abl1, Ace, Adcyap1r1, Adora2a, Adra1a, Adra1d, Adrb1, Adrb2, Afg3l2, Agt, Agtr1a, Ahnak, Ahr, Akap5, Akap6, Akt1, Ank2, Ano6, Anxa2, Anxa5, Anxa6, Anxa9, Aplnr, Aqp2, Areg, Arrb2, Asic1, Asph, Atg5, Atp13a4, Atp1a2, Atp1b1, Atp2a1, Atp2a2, Atp2a3, Atp2b1, Atp2b2, Atp2b3, Atp2b4, Atp2c1, Atp2c2, Bak1, Bax, Bbc3, Bcl2, Bdkrb1, Best1, Bhlha15, Bin1, Bmp4, Bspry, Cabp1, Cabp2, Cabp…	FALSE
GO:0006820	GO_BiologicalProcess-EBI-UniProt-GOA-ACAP-ARAP_25.05.2022_00h00	anion transport	[5]	[Group287, Group513, Group532]	22	3.67893	0.0871703	1	{Group287=0.08219123222247737, Group513=0.0016498561875535277, Group532=1.97712679841487E-5}	{Group287=1.0, Group513=0.6995390235226957, Group532=0.00958906497231212}	[Abcb1a, Abcc2, Ace, Cacna1a, Gfap, Kmo, Mif, Myc, Nos2, P2rx7, Sfxn5, Slc16a11, Slc19a1, Slc22a18, Slc22a3, Slc25a4, Slc26a1, Slc26a7, Slc2a8, Slc4a8, Slc7a2, Slc7a6]	[AU018091, Abat, Abcb11, Abcb1a, Abcb1b, Abcb4, Abcc1, Abcc10, Abcc2, Abcc3, Abcc4, Abcc5, Abcc6, Abcd3, Abcg2, Abcg3, Ace, Ace2, Acsl4, Adora1, Adora2a, Agt, Agtr2, Agxt, Ahcyl1, Ank, Ano1, Ano10, Ano2, Ano3, Ano4, Ano5, Ano6, Ano7, Ano8, Ano9, Anxa1, Apba1, Apol10a, Apol10b, Apol11a, Apol11b, Apol7a, Apol7b, Apol7c, Apol7e, Apol8, Apol9a, Aqp6, Aqp8, Aqp9, Arg1, Arg2, Arl6ip1, Arl6ip5, Asic3, A…	TRUE
GO:0006821	GO_BiologicalProcess-EBI-UniProt-GOA-ACAP-ARAP_25.05.2022_00h00	chloride transport	[7]	[Group128, Group532]	5	3.40136	0.431904	1	{Group128=0.07880706026239888, Group532=1.97712679841487E-5}	{Group128=1.0, Group532=0.00958906497231212}	[Abcb1a, Slc22a3, Slc26a1, Slc26a7, Slc4a8]	[Abcb1a, Abcb1b, Ano1, Ano10, Ano2, Ano3, Ano4, Ano5, Ano6, Ano7, Ano8, Ano9, Apol10a, Apol10b, Apol11a, Apol11b, Apol7a, Apol7b, Apol7c, Apol7e, Apol8, Apol9a, Atp8b1, Best1, Best2, Best3, Bsnd, Car2, Car7, Casr, Cftr, Chrm5, Chrna7, Clca1, Clca2, Clca3a1, Clca3a2, Clca3b, Clca4a, Clca4b, Clcc1, Clcn1, Clcn2, Clcn3, Clcn4, Clcn5, Clcn6, Clcn7, Clcnka, Clcnkb, Cldn17, Cldn4, Clic1, Clic3, Clic4, …	TRUE
GO:0006826	GO_BiologicalProcess-EBI-UniProt-GOA-ACAP-ARAP_25.05.2022_00h00	iron ion transport	[8]	[Group326]	4	5.6338	0.109449	1	{Group326=0.5147116880387497}	{Group326=1.0}	[Nectin1, Slc11a2, Steap3, Tfr2]	[Abcb6, Abcb7, Abcc5, Arhgap1, Asic3, Atp7a, Atp7b, B2m, Cfap276, Cltc, Cp, Dnm2, Flvcr1, Flvcr2, Ftdc1, Ftdc2, Fth1, Fthl17a, Fthl17b, Fthl17c, Fthl17d, Fthl17e, Fthl17f, Ftl1, Ftl2-ps, Ftmt, Hamp, Hamp2, Heph, Hephl1, Hfe, Hpx, Hrg, Hsd3b2, Hsd3b3, Hsd3b6, Ifng, Inhca, Iscu, Lcn2, Lmtk2, Ltf, Meltf, Mmgt1, Myo1b, Nectin1, Nos1, Pgrmc2, Rab11b, Rep15, Scara5, Sfxn1, Slc11a1, Slc11a2, Slc22a17, S…	FALSE
GO:0006835	GO_BiologicalProcess-EBI-UniProt-GOA-ACAP-ARAP_25.05.2022_00h00	dicarboxylic acid transport	[7, 8]	[Group368, Group532]	7	6.73077	0.0177237	1	{Group368=0.002348304177062521, Group532=1.97712679841487E-5}	{Group368=0.9604564084185712, Group532=0.00958906497231212}	[Abcc2, Gfap, Kmo, P2rx7, Slc19a1, Slc26a1, Slc26a7]	[Abat, Abcc2, Abcc5, Adora1, Adora2a, Agxt, Apba1, Arl6ip1, Arl6ip5, Avp, Avpr1a, Avpr1b, Bdnf, Cck, Cln8, Dpysl2, Dtnbp1, Epm2a, Folr1, Folr2, Gabbr1, Gfap, Gipc1, Gja1, Gm28035, Grik1, Grin2b, Grm1, Grm2, Grm7, Hrh3, Htr6, Il1b, Il1rn, Itgb1, Kcnj10, Kmo, Lrp2, Lrrc8a, Lrrc8c, Lrrc8d, Lrrc8e, Myo6, Nf1, Npy5r, Nr3c1, Ntrk2, Ntsr1, P2rx7, Pak1, Pdpn, Per2, Prkcd, Psen1, Rab3gap1, Septin2, Slc12a…	FALSE
GO:0006836	GO_BiologicalProcess-EBI-UniProt-GOA-ACAP-ARAP_25.05.2022_00h00	neurotransmitter transport	[4]	[Group523, Group526, Group528, Group532]	16	6.17761	0.00113712	1	{Group523=1.2871410665035355E-6, Group526=8.634942337893481E-5, Group528=1.0290450471288284E-5, Group532=1.97712679841487E-5}	{Group523=6.474319564512784E-4, Group526=0.040411530141341495, Group528=0.005083482532816412, Group532=0.00958906497231212}	[Brsk1, Cacna1a, Cacnb2, Cplx2, Doc2a, Gfap, Htr2a, Kmo, Ncs1, Nrxn1, P2rx7, Slc22a3, Slc29a2, Slc4a8, Syt2, Syt8]	[Adcy1, Adora2a, Adora2b, Adra1a, Adra1d, Adra2a, Adrb2, Apba1, Apba2, Arl6ip5, Asic1, Atp1a2, Atp2a2, Bace1, Baiap3, Bcl2l1, Braf, Braf-rs1, Brsk1, Cacna1a, Cacna1b, Cacna1d, Cacnb2, Cacnb4, Cadps, Cadps2, Calm1, Calm2, Calm3, Camk2a, Cask, Cdk5, Chrm2, Chrna3, Chrna4, Chrna5, Chrna6, Chrna7, Chrnb2, Chrnb3, Cln8, Cnr1, Cplx1, Cplx2, Cplx3, Cplx4, Cspg5, Ctbp2, Cyth1, Ddc, Dgki, Dnm1l, Doc2a, Do…	FALSE
GO:0006855	GO_BiologicalProcess-EBI-UniProt-GOA-ACAP-ARAP_25.05.2022_00h00	xenobiotic transmembrane transport	[3, 5]	[Group458, Group505, Group532]	3	27.2727	0.00237844	1	{Group458=0.5645589957544517, Group505=0.1065994794187154, Group532=1.97712679841487E-5}	{Group458=1.0, Group505=1.0, Group532=0.00958906497231212}	[Abcb1a, Abcc2, Slc19a1]	[Abca3, Abcb11, Abcb1a, Abcb4, Abcc2, Abcc3, Abcc4, Abcc6, Atp8b1, Slc19a1, Tmem30a]	TRUE
GO:0006862	GO_BiologicalProcess-EBI-UniProt-GOA-ACAP-ARAP_25.05.2022_00h00	nucleotide transport	[6]	[Group365, Group458, Group532]	3	7.69231	0.0778782	1	{Group365=0.4242619185149173, Group458=0.5645589957544517, Group532=1.97712679841487E-5}	{Group365=1.0, Group458=1.0, Group532=0.00958906497231212}	[P2rx7, Slc19a1, Slc25a4]	[Abcc4, Abcc5, Abcc6, Abcd1, Calhm1, Calhm3, Cd47, Epg5, Gja1, Gjb1, Gm28035, Gm5560, Lrrc8a, Lrrc8c, Lrrc8d, Lrrc8e, P2rx7, Ripk1, Slc17a9, Slc19a1, Slc25a17, Slc25a23, Slc25a24, Slc25a25, Slc25a31, Slc25a32, Slc25a33, Slc25a36, Slc25a4, Slc25a41, Slc25a42, Slc25a5, Slc25a51, Slc25a53, Slc25a54, Slc33a1, Slc35b1, Slc35b2, Slc35b3]	TRUE
GO:0006865	GO_BiologicalProcess-EBI-UniProt-GOA-ACAP-ARAP_25.05.2022_00h00	amino acid transport	[5, 6]	[Group287, Group526, Group532]	8	4.67836	0.0857986	1	{Group287=0.08219123222247737, Group526=8.634942337893481E-5, Group532=1.97712679841487E-5}	{Group287=1.0, Group526=0.040411530141341495, Group532=0.00958906497231212}	[Cacna1a, Gfap, Kmo, Myc, P2rx7, Sfxn5, Slc7a2, Slc7a6]	[AU018091, Abat, Ace2, Adora1, Adora2a, Agt, Apba1, Arg1, Arg2, Arl6ip1, Arl6ip5, Avp, Avpr1a, Avpr1b, Bdnf, Cacna1a, Cacnb4, Cck, Cln3, Cln8, Cltrn, Ctns, Dpysl2, Dtnbp1, Epm2a, Gabbr1, Gfap, Gipc1, Gja1, Gm28035, Grik1, Grin2b, Grm1, Grm2, Grm7, Hrh3, Htr1a, Htr1b, Htr2c, Htr6, Il1b, Il1rn, Itgb1, Kcnj10, Kmo, Lep, Llgl2, Lrrc8a, Lrrc8c, Lrrc8d, Lrrc8e, Mfsd12, Myc, Myo6, Nat3, Nf1, Nfe2l1, Nfk…	FALSE
GO:0006873	GO_BiologicalProcess-EBI-UniProt-GOA-ACAP-ARAP_25.05.2022_00h00	cellular ion homeostasis	[4, 6]	[Group358, Group532]	22	3.99274	0.0395717	1	{Group358=0.0036026015186047043, Group532=1.97712679841487E-5}	{Group358=1.0, Group532=0.00958906497231212}	[Abcc2, Apoe, Cacna1a, Ccl2, Ccl5, Ccr5, Cd19, Cdh5, Cxcl9, Disc1, Htr2a, Myc, Ncs1, P2rx7, Rab38, Slc11a2, Slc4a8, Slc8a1, Steap3, Tfr2, Thy1, Trpc6]	[100039053, 1600014C10Rik, 65956, Abcb6, Abcb7, Abcc2, Abcc6, Abl1, Aco1, Adcy8, Adora1, Afg3l2, Agt, Agtr2, Akap6, Alas2, Ank2, Ankrd9, Anxa6, Anxa7, Ap3b1, Ap3d1, Aplnr, Aplp2, Apoe, App, Aqp11, Areg, Arf1, Asph, Atf4, Atg5, Atox1, Atp12a, Atp13a1, Atp13a2, Atp13a3, Atp13a4, Atp13a5, Atp1a1, Atp1a2, Atp1a3, Atp1a4, Atp1b1, Atp1b2, Atp1b3, Atp2a1, Atp2a2, Atp2a3, Atp2b1, Atp2b2, Atp2b3, Atp2b4, …	TRUE
GO:0006874	GO_BiologicalProcess-EBI-UniProt-GOA-ACAP-ARAP_25.05.2022_00h00	cellular calcium ion homeostasis	[7, 9]	[Group379, Group404, Group532]	15	4.65839	0.0299584	1	{Group379=0.17098518310351932, Group404=0.05838975352739355, Group532=1.97712679841487E-5}	{Group379=1.0, Group404=1.0, Group532=0.00958906497231212}	[Apoe, Cacna1a, Ccl2, Ccl5, Ccr5, Cd19, Cdh5, Cxcl9, Disc1, Htr2a, Ncs1, P2rx7, Slc8a1, Thy1, Trpc6]	[100039053, 1600014C10Rik, 65956, Abl1, Adcy8, Adora1, Afg3l2, Akap6, Ank2, Anxa6, Anxa7, Aplnr, Apoe, App, Areg, Asph, Atf4, Atg5, Atp13a1, Atp13a2, Atp13a3, Atp13a4, Atp13a5, Atp1b1, Atp2a1, Atp2a2, Atp2a3, Atp2b1, Atp2b2, Atp2b3, Atp2b4, Atp2c1, Atp2c2, Atp7b, Bak1, Bax, Bbc3, Bcap31, Bcl2, Bdkrb1, Bnip3, Bok, Cacna1a, Cacna1c, Cacna1e, Cacna1f, Calb1, Calb2, Calca, Calcb, Calm1, Calm2, Calm3,…	TRUE
GO:0006875	GO_BiologicalProcess-EBI-UniProt-GOA-ACAP-ARAP_25.05.2022_00h00	cellular metal ion homeostasis	[6, 8]	[Group532]	19	4.14847	0.0362162	1	{Group532=1.97712679841487E-5}	{Group532=0.00958906497231212}	[Apoe, Cacna1a, Ccl2, Ccl5, Ccr5, Cd19, Cdh5, Cxcl9, Disc1, Htr2a, Myc, Ncs1, P2rx7, Slc11a2, Slc8a1, Steap3, Tfr2, Thy1, Trpc6]	[100039053, 1600014C10Rik, 65956, Abcb6, Abcb7, Abl1, Aco1, Adcy8, Adora1, Afg3l2, Agt, Agtr2, Akap6, Alas2, Ank2, Ankrd9, Anxa6, Anxa7, Ap3b1, Ap3d1, Aplnr, Aplp2, Apoe, App, Areg, Arf1, Asph, Atf4, Atg5, Atox1, Atp12a, Atp13a1, Atp13a2, Atp13a3, Atp13a4, Atp13a5, Atp1a1, Atp1a2, Atp1a3, Atp1a4, Atp1b1, Atp1b2, Atp1b3, Atp2a1, Atp2a2, Atp2a3, Atp2b1, Atp2b2, Atp2b3, Atp2b4, Atp2c1, Atp2c2, Atp4a…	FALSE
GO:0006879	GO_BiologicalProcess-EBI-UniProt-GOA-ACAP-ARAP_25.05.2022_00h00	cellular iron ion homeostasis	[8, 10]	[Group326, Group468]	4	5.7971	0.10121	1	{Group326=0.5147116880387497, Group468=0.03230987375186985}	{Group326=1.0, Group468=1.0}	[Myc, Slc11a2, Steap3, Tfr2]	[Abcb7, Aco1, Alas2, Atp13a2, Atp6ap1, Atp6v0a2, Atp6v0d1, Atp6v1a, Atp6v1g1, Bmp6, Bola2, Ccdc115, Cyb561, Cyb561a3, Cybrd1, Egln1, Erfe, Frrs1, Ftdc1, Ftdc2, Fth1, Fthl17a, Fthl17b, Fthl17c, Fthl17d, Fthl17e, Fthl17f, Ftl1, Ftl2-ps, Ftmt, Fxn, Gdf2, Glrx3, Hamp, Hamp2, Heph, Hephl1, Hfe, Hif1a, Hjv, Hmox1, Hpx, Ifng, Ireb2, Iscu, Lcn2, Meltf, Mon1a, Myc, Ncoa4, Ndfip1, Nubp1, Scara5, Slc11a1, S…	FALSE
GO:0006887	GO_BiologicalProcess-EBI-UniProt-GOA-ACAP-ARAP_25.05.2022_00h00	exocytosis	[4, 5, 6]	[Group428, Group495, Group523, Group532]	24	5.42986	0.000623197	0.815764	{Group428=0.012195682798706475, Group495=7.551456205192577E-7, Group523=1.2871410665035355E-6, Group532=1.97712679841487E-5}	{Group428=1.0, Group495=3.805933927417059E-4, Group523=6.474319564512784E-4, Group532=0.00958906497231212}	[Blk, Cacna1a, Cacna1i, Cacnb2, Ccl5, Cplx2, Doc2a, Exoc3l, Htr2a, Klrc2, Lat, Ncs1, Nkg7, P2rx7, Pld2, Rab13, Rapgef4, Rasgrp1, Rsc1a1, Slc4a8, Steap3, Syt11, Syt2, Syt8]	[Abca12, Abr, Adcy1, Adora2a, Adora2b, Adora3, Adra1a, Adra1d, Adra2a, Adrb2, Anxa1, Anxa2, Anxa3, Ap1g1, Apba1, Apba2, Arf1, Arfgef2, Arhgap17, Arl8b, Atp13a2, Atp2a2, Atp9a, Bace1, Baiap3, Bcl2l1, Bcr, Bik, Blk, Bloc1s6, Braf, Braf-rs1, Brsk2, Btk, Cacna1a, Cacna1b, Cacna1c, Cacna1d, Cacna1g, Cacna1h, Cacna1i, Cacnb2, Cacnb4, Cadps, Cadps2, Calm1, Calm2, Calm3, Camk2a, Cask, Cbarp, Cbl, Ccl3, C…	TRUE
GO:0006897	GO_BiologicalProcess-EBI-UniProt-GOA-ACAP-ARAP_25.05.2022_00h00	endocytosis	[5]	[Group230, Group258, Group354, Group428, Group530]	23	3.01442	0.413625	1	{Group230=0.04219253641517205, Group258=0.004659050433800178, Group354=0.002209149348079838, Group428=0.012195682798706475, Group530=6.924051175540767E-5}	{Group230=1.0, Group258=1.0, Group354=0.9101695314088932, Group428=1.0, Group530=0.0325430405250416}	[Alox15, Apoe, Ccr7, Cd163, Cd209a, Cd22, Colec12, Dab2, Ighd, Ighv1-31, Igll1, Nckipsd, Nlgn2, Pear1, Pld2, Rab4a, Siglech, Syt11, Syt2, Syt8, Tfr2, Trbc1, Trbc2]	[100039053, 4932438A13Rik, AU040320, Aak1, Abca1, Abca13, Abca2, Abca7, Abl1, Ache, Ackr2, Ackr3, Ackr4, Actb, Actg1, Actn4, Add1, Adgrb1, Adipoq, Adm, Adrb2, Ager, Ahi1, Aif1, Akap5, Alox15, Amn, Amph, Angpt1, Ank2, Ankfy1, Ankrd13a, Ankrd13b, Ankrd13d, Ano6, Anxa2, Ap1g1, Ap1g2, Ap2a1, Ap2a2, Ap2b1, Ap2m1, Ap2s1, Ap3b2, Ap3d1, Ap3m1, Ap3m2, Ap3s1, Ap3s2, Ap4e1, Apela, Apln, Aplp1, Apobr, Apoc1,…	TRUE
GO:0006906	GO_BiologicalProcess-EBI-UniProt-GOA-ACAP-ARAP_25.05.2022_00h00	vesicle fusion	[5, 6, 7]	[Group178, Group308, Group337, Group344, Group532]	4	3.27869	0.558364	1	{Group178=0.3309686076845636, Group308=0.8911469158504001, Group337=0.03062919325223944, Group344=1.0, Group532=1.97712679841487E-5}	{Group178=1.0, Group308=1.0, Group337=1.0, Group344=1.0, Group532=0.00958906497231212}	[Cplx2, Rab13, Syt11, Syt2]	[2610002M06Rik, AU040320, Akt2, Ankfy1, Ankrd27, Anxa1, Anxa2, Arl8b, Atp13a2, Bet1, Bloc1s6, C2cd5, Cav2, Chmp1a, Chmp1b, Chmp2a, Chmp2b, Chmp3, Chmp4b, Chmp4c, Chmp5, Chmp6, Chmp7, Chp1, Cln3, Cltrn, Coro1a, Cplane2, Cplx1, Cplx2, Cplx3, Doc2b, Dysf, Eea1, Fer1l5, Gnai3, Gosr1, Gosr2, Grik5, Kif5b, Nkd2, Pikfyve, Pip4k2a, Pip4k2b, Pla2g4a, Pla2g5, Plekhm1, Plekhm2, Prrt2, Rab13, Rab20, Rab34, R…	TRUE
GO:0006909	GO_BiologicalProcess-EBI-UniProt-GOA-ACAP-ARAP_25.05.2022_00h00	phagocytosis	[5]	[Group170, Group230, Group268, Group354, Group428, Group530]	17	4.35897	0.0336005	1	{Group170=0.02561708890303116, Group230=0.04219253641517205, Group268=1.445156621948791E-5, Group354=0.002209149348079838, Group428=0.012195682798706475, Group530=6.924051175540767E-5}	{Group170=1.0, Group230=1.0, Group268=0.0070523643151101, Group354=0.9101695314088932, Group428=1.0, Group530=0.0325430405250416}	[Alox15, Anxa11, Ccl2, Ccr7, Colec12, Elane, Ighd, Ighv1-31, Igll1, Il2rb, Irf8, P2rx7, Pear1, Prtn3, Syt11, Trbc1, Trbc2]	[4932438A13Rik, Abca1, Abca7, Abl1, Abl2, Abr, Adgrb1, Adipoq, Ager, Ahsg, Aif1, Alox15, Ano6, Anxa1, Anxa11, Anxa3, Apoa1, Apoa2, Appl1, Appl2, Arhgap12, Arhgap25, Arl8b, Atg3, Atg5, Atg7, Axl, BC053393, Bcr, Becn1, Bin2, Btk, C2, C3, C4bp, Calr, Camk1d, Ccl2, Ccr2, Ccr7, Cd209b, Cd300a, Cd300lf, Cd302, Cd36, Cd47, Cdc42, Cdc42se1, Cdc42se2, Ceacam10, Ceacam11, Ceacam12, Ceacam13, Ceacam14, Cebp…	TRUE
GO:0006910	GO_BiologicalProcess-EBI-UniProt-GOA-ACAP-ARAP_25.05.2022_00h00	phagocytosis, recognition	[3, 6]	[Group230, Group354, Group510, Group530]	7	4.21687	0.207069	1	{Group230=0.04219253641517205, Group354=0.002209149348079838, Group510=1.4026351941389428E-4, Group530=6.924051175540767E-5}	{Group230=1.0, Group354=0.9101695314088932, Group510=0.06494200948863306, Group530=0.0325430405250416}	[Colec12, Ighd, Ighv1-31, Igll1, Pear1, Trbc1, Trbc2]	[Adgrb1, C3, C4bp, Cd209b, Cd36, Cd47, Cfp, Clec7a, Colec10, Colec11, Colec12, Fcgr1, Fcgr3, Fcnb, Igh-VJ558, Igha, Ighd, Ighg, Ighg1, Ighg2a, Ighg2b, Ighg2c, Ighg3, Ighm, Ighv1-11, Ighv1-12, Ighv1-15, Ighv1-16, Ighv1-18, Ighv1-19, Ighv1-20, Ighv1-22, Ighv1-23, Ighv1-24, Ighv1-26, Ighv1-31, Ighv1-34, Ighv1-36, Ighv1-37, Ighv1-39, Ighv1-4, Ighv1-42, Ighv1-43, Ighv1-47, Ighv1-49, Ighv1-5, Ighv1-50,…	TRUE
GO:0006911	GO_BiologicalProcess-EBI-UniProt-GOA-ACAP-ARAP_25.05.2022_00h00	phagocytosis, engulfment	[6, 7]	[Group230, Group354, Group510, Group530]	6	3.0303	0.647377	1	{Group230=0.04219253641517205, Group354=0.002209149348079838, Group510=1.4026351941389428E-4, Group530=6.924051175540767E-5}	{Group230=1.0, Group354=0.9101695314088932, Group510=0.06494200948863306, Group530=0.0325430405250416}	[Alox15, Ighd, Ighv1-31, Igll1, Trbc1, Trbc2]	[Abca1, Abca7, Adgrb1, Ager, Aif1, Alox15, Ano6, Appl2, Arhgap12, Arhgap25, BC053393, Becn1, Bin2, C3, Cd300a, Cd36, Cdc42, Clcn3, Clec7a, Dppa1, Elmo1, F2rl1, Fcer1g, Fcgr1, Fcgr2b, Fcgr3, Gata2, Gm12169, Gsn, Gulp1, Havcr1, Igh-VJ558, Igha, Ighd, Ighg, Ighg1, Ighg2a, Ighg2b, Ighg2c, Ighg3, Ighm, Ighv1-11, Ighv1-12, Ighv1-15, Ighv1-16, Ighv1-18, Ighv1-19, Ighv1-20, Ighv1-22, Ighv1-23, Ighv1-24, …	FALSE
GO:0006935	GO_BiologicalProcess-EBI-UniProt-GOA-ACAP-ARAP_25.05.2022_00h00	chemotaxis	[3, 4]	[Group399, Group472, Group527, Group529]	35	5.35988	4.30192e-05	0.0613453	{Group399=1.4898727044848587E-4, Group472=1.2986694152365663E-7, Group527=2.098984478127355E-6, Group529=6.109312721796342E-8}	{Group399=0.06883211894720047, Group472=6.584253935249391E-5, Group527=0.0010494922390636777, Group529=3.109640175394338E-5}	[Amot, Arhgap35, Arhgef5, B4gat1, Bcl11b, C1qbp, Ccl2, Ccl5, Ccl9, Ccr3, Ccr5, Ccr7, Ctsg, Cx3cr1, Cxcl3, Cxcl9, Dpp4, Ear1, Ear6, Ece1, Epha2, Evl, Kif5c, Klrk1, Lamb2, Lef1, Mif, Nectin1, Pdgfb, Rab13, Saa3, Slit1, Smo, Vangl2, Zfp580]	[100039053, 2610528A11Rik, 65956, Abcc1, Ablim1, Ackr2, Ackr3, Ackr4, Adam10, Adam17, Adam8, Adgra2, Ager, Agrn, Agtr1a, Agtr1b, Aif1, Akirin1, Akt2, Alcam, Alkbh1, Alox5, Amot, Angpt1, Angpt2, Ank3, Ano6, Anxa1, Apbb1, Apbb2, Apoa1, App, Arhgap35, Arhgef16, Arhgef25, Arhgef5, Arrb2, Artn, Arx, Atoh1, Atoh7, B3gnt2, B4gat1, Bcar1, Bcl11b, Bdnf, Bin2, Bmp4, Bmp7, Bmpr1b, Bmpr2, Boc, Bsg, Bst1, C1q…	TRUE
GO:0006941	GO_BiologicalProcess-EBI-UniProt-GOA-ACAP-ARAP_25.05.2022_00h00	striated muscle contraction	[5]	[Group531, Group532]	6	3.26087	0.480011	1	{Group531=7.153011009716384E-4, Group532=1.97712679841487E-5}	{Group531=0.3154477855284925, Group532=0.00958906497231212}	[Cacnb2, Ppp1r13l, Scn5a, Slc8a1, Stac3, Ttn]	[Abcc9, Ace2, Actc1, Actn3, Adora1, Adra1a, Adra1b, Adra1d, Adrb1, Adrb2, Agrn, Akap6, Akap9, Aldoa, Aldoart1, Aldoart2, Ank2, Ankrd39, Arg2, Atp1a1, Atp1a2, Atp1a3, Atp1b1, Atp2a1, Atp2a2, Atp8a2, Bin1, Bmp10, Cacna1c, Cacna1d, Cacna1g, Cacna1h, Cacna1s, Cacna2d1, Cacnb2, Calm1, Calm2, Calm3, Camk2d, Casq1, Casq2, Cav1, Cav3, Ccdc78, Ccn2, Chga, Chrna1, Chrnb1, Chrnd, Chrne, Chrng, Csrp3, Ctnna3…	FALSE
GO:0006952	GO_BiologicalProcess-EBI-UniProt-GOA-ACAP-ARAP_25.05.2022_00h00	defense response	[3]	[Group265, Group446, Group478, Group481, Group522, Group530]	95	4.83215	1.38642e-09	2.07131e-06	{Group265=3.0437776162199407E-9, Group446=8.18828754332873E-8, Group478=9.942324406168571E-5, Group481=1.6725234490066368E-7, Group522=8.421277002367E-10, Group530=6.924051175540767E-5}	{Group265=1.5736330275857094E-6, Group446=4.159650072010995E-5, Group478=0.04643065497680723, Group481=8.462968651973583E-5, Group522=4.3622214872261056E-7, Group530=0.0325430405250416}	[Ace, Acer3, Ahcy, Alox15, Apoe, Atad3a, Blk, C1qa, C1qb, C1qbp, C1qc, Ccl2, Ccl5, Ccl9, Ccr3, Ccr5, Ccr7, Cd163, Cd180, Cd2, Cd4, Cd8a, Cd96, Cdh5, Ciita, Clec4a1, Clec4n, Colec12, Cst7, Ctsg, Cx3cr1, Cxcl3, Cxcl9, Dpp4, Ear1, Ear6, Elane, Epha2, Epx, Evl, Ggt1, Gimap3, H2-Aa, H2-Ab1, H2-Eb1, Ifi205, Ifi209, Igf2, Ighd, Ighv1-31, Igll1, Il27ra, Il31ra, Il7r, Irf8, Klrc2, Klri2, Klrk1, Kynu, Lat,…	[100039053, 1810058I24Rik, 2610528A11Rik, 65956, 9530003J23Rik, 9930111J21Rik1, 9930111J21Rik2, A2m, AI182371, AY761185, Abcc1, Abcc9, Abcd1, Abcd2, Abcf3, Abhd12, Abi3, Abi3bp, Abr, Ace, Acer3, Ackr1, Ackr2, Acod1, Acp5, Actg1, Actr2, Actr3, Acvr1, Ada, Adam15, Adam17, Adam8, Adamts12, Adamts13, Adamts4, Adamts5, Adar, Adcy1, Adcy7, Adcy8, Adcyap1, Adgrb1, Adipoq, Adm, Adora1, Adora2a, Adora2b, …	TRUE
GO:0006953	GO_BiologicalProcess-EBI-UniProt-GOA-ACAP-ARAP_25.05.2022_00h00	acute-phase response	[6]	[Group238, Group476, Group501, Group529]	5	8.77193	0.0153051	1	{Group238=0.017368772298317018, Group476=0.03114038048732231, Group501=1.2728792284967655E-4, Group529=6.109312721796342E-8}	{Group238=1.0, Group476=1.0, Group501=0.05906159620224992, Group529=3.109640175394338E-5}	[Ccl5, Ccr5, Cd163, Saa3, Tfr2]	[A2m, Ahsg, Ass1, Ccl5, Ccr5, Cd163, Cnr1, Crip2, Crp, Ednrb, Epo, F2, F8, Fn1, Gm37013, Hfe, Hp, Il1a, Il1b, Il1rn, Il6, Itih4, Lbp, Mrgpra3, Orm1, Orm2, Orm3, Pcdha4, Plscr1, Ptger3, Ptges, Ptges3, Ptgs2, Pzp, Reg3a, Reg3b, Reg3g, Rpl3, Saa1, Saa2, Saa3, Saa4, Serpina1a, Serpina1b, Serpina1d, Serpina3n, Serpinf2, Sigirr, Stat3, Stat5b, Tfr2, Tfrc, Tnf, Tnfrsf11a, Tnfsf11, Trpv1, Ugt1a1]	FALSE
GO:0006954	GO_BiologicalProcess-EBI-UniProt-GOA-ACAP-ARAP_25.05.2022_00h00	inflammatory response	[4]	[Group265, Group341, Group446, Group478, Group481]	44	5.37897	4.2338e-06	0.00617288	{Group265=3.0437776162199407E-9, Group341=1.1322116048467398E-5, Group446=8.18828754332873E-8, Group478=9.942324406168571E-5, Group481=1.6725234490066368E-7}	{Group265=1.5736330275857094E-6, Group341=0.00557048109584596, Group446=4.159650072010995E-5, Group478=0.04643065497680723, Group481=8.462968651973583E-5}	[Ace, Acer3, Ahcy, Alox15, Apoe, C1qa, Ccl2, Ccl5, Ccl9, Ccr3, Ccr5, Ccr7, Cd163, Cd180, Cd96, Cdh5, Ciita, Cst7, Cx3cr1, Cxcl3, Cxcl9, Elane, Epha2, Ggt1, Il31ra, Lat, Lgals1, Mecom, Mif, Nkg7, Nos2, Nr1d1, P2rx7, Pglyrp2, Pmp22, Rasgrp1, S1pr3, Saa3, Slc7a2, Smo, Syt11, Tfr2, Tlr9, Zfp580]	[100039053, 65956, A2m, AI182371, Abcc1, Abcd1, Abcd2, Abhd12, Abi3bp, Abr, Ace, Acer3, Ackr1, Ackr2, Acod1, Acp5, Acvr1, Ada, Adam17, Adam8, Adamts12, Adcy1, Adcy7, Adcy8, Adcyap1, Adipoq, Adora1, Adora2a, Adora2b, Adora3, Adra2a, Adrb2, Afap1l2, Ager, Agt, Agtr1a, Agtr1b, Agtr2, Ahcy, Ahsg, Aif1, Aim2, Aimp1, Ak7, Akna, Akt1, Aldh2, Alox15, Alox5, Alox5ap, Ankrd42, Ano6, Anxa1, Aoah, Aoc3, Ap3b…	TRUE
GO:0006956	GO_BiologicalProcess-EBI-UniProt-GOA-ACAP-ARAP_25.05.2022_00h00	complement activation	[3, 4, 5, 6, 7]	[Group510, Group530]	10	5.05051	0.0379381	1	{Group510=1.4026351941389428E-4, Group530=6.924051175540767E-5}	{Group510=0.06494200948863306, Group530=0.0325430405250416}	[C1qa, C1qb, C1qbp, C1qc, Ighd, Ighv1-31, Igll1, Mfap4, Trbc1, Trbc2]	[A2m, AI182371, C1qa, C1qb, C1qbp, C1qc, C1ra, C1rb, C1rl, C1s1, C1s2, C2, C3, C4a, C4b, C4bp, C6, C7, C8a, C8b, C8g, C9, Cd46, Cd55, Cd55b, Cd59a, Cd59b, Cd5l, Cfb, Cfd, Cfh, Cfhr1, Cfhr2, Cfhr4, Cfi, Cfp, Colec10, Colec11, Cr1l, Cr2, Crip2, Crp, Csmd3, Cxcl10, Fcna, Fcnb, Hc, Igh-VJ558, Igha, Ighd, Ighg, Ighg1, Ighg2a, Ighg2b, Ighg2c, Ighg3, Ighm, Ighv1-11, Ighv1-12, Ighv1-15, Ighv1-16, Ighv1-1…	FALSE
GO:0006958	GO_BiologicalProcess-EBI-UniProt-GOA-ACAP-ARAP_25.05.2022_00h00	complement activation, classical pathway	[4, 5, 6, 7, 8]	[Group510, Group530]	9	5.14286	0.0475122	1	{Group510=1.4026351941389428E-4, Group530=6.924051175540767E-5}	{Group510=0.06494200948863306, Group530=0.0325430405250416}	[C1qa, C1qb, C1qbp, C1qc, Ighd, Ighv1-31, Igll1, Trbc1, Trbc2]	[AI182371, C1qa, C1qb, C1qbp, C1qc, C1ra, C1rb, C1rl, C1s1, C1s2, C2, C3, C4a, C4b, C4bp, C6, C7, C8a, C8b, C8g, C9, Cd46, Cd55, Cd55b, Cfb, Cfi, Cr1l, Cr2, Crip2, Crp, Csmd3, Cxcl10, Hc, Igh-VJ558, Igha, Ighd, Ighg, Ighg1, Ighg2a, Ighg2b, Ighg2c, Ighg3, Ighm, Ighv1-11, Ighv1-12, Ighv1-15, Ighv1-16, Ighv1-18, Ighv1-19, Ighv1-20, Ighv1-22, Ighv1-23, Ighv1-24, Ighv1-26, Ighv1-31, Ighv1-34, Ighv1-36…	FALSE
GO:0006959	GO_BiologicalProcess-EBI-UniProt-GOA-ACAP-ARAP_25.05.2022_00h00	humoral immune response	[3]	[Group354, Group510, Group530]	16	3.63636	0.167011	1	{Group354=0.002209149348079838, Group510=1.4026351941389428E-4, Group530=6.924051175540767E-5}	{Group354=0.9101695314088932, Group510=0.06494200948863306, Group530=0.0325430405250416}	[C1qa, C1qb, C1qbp, C1qc, Ccr7, Ctsg, Cxcl3, Cxcl9, Elane, Gimap3, Ighd, Ighv1-31, Igll1, Mfap4, Trbc1, Trbc2]	[100039053, 65956, A2m, AI182371, AY761185, Acod1, Adm, Aire, Alox5, Ang, Ang2, Ang3, Ang4, Ang5, Ang6, Angpt2, Angpt4, App, B2m, Bcl3, Bmi1, Bpi, Bpifa1, Bpifa5, C1qa, C1qb, C1qbp, C1qc, C1ra, C1rb, C1rl, C1s1, C1s2, C2, C3, C4a, C4b, C4bp, C6, C7, C8a, C8b, C8g, C9, Camp, Ccl1, Ccl17, Ccl19, Ccl20, Ccl21a, Ccl21b, Ccl21d, Ccl22, Ccl25, Ccl27a, Ccl28, Ccr2, Ccr7, Cd37, Cd46, Cd55, Cd55b, Cd59a, …	FALSE
GO:0007006	GO_BiologicalProcess-EBI-UniProt-GOA-ACAP-ARAP_25.05.2022_00h00	mitochondrial membrane organization	[5, 6]	[Group011]	4	3.36134	0.551622	1	{Group011=0.5516222800909605}	{Group011=1.0}	[Gimap3, Mtfp1, Myc, Slc25a4]	[Acaa2, Adck1, Afg3l1, Afg3l2, Agk, Alkbh7, Ap3b1, Apoo, Apoo-ps, Apool, Atf2, Atpif1, Bad, Bak1, Bax, Bbc3, Bcl2, Bcl2l1, Bcl2l11, Bcl2l2, Bcs1l, Bid, Bloc1s2, Bnip3, Bnip3l, Bok, Calm1, Calm2, Calm3, Camk2a, Chchd10, Chchd3, Chchd6, Cibar1, Cln8, Cnp, Cox18, Cstad, Dnajc11, Dynlt1a, Dynlt1b, Dynlt1c, Dynlt1f, Eya2, Fzd9, Gclc, Ghitm, Gimap3, Gimap5, Gm20604, Gm5560, Gsk3a, Gsk3b, Hebp2, Hip1r, …	TRUE
GO:0007018	GO_BiologicalProcess-EBI-UniProt-GOA-ACAP-ARAP_25.05.2022_00h00	microtubule-based movement	[3]	[Group367, Group519]	19	4.08602	0.0513809	1	{Group367=0.10812161002452753, Group519=0.010871392510198813}	{Group367=1.0, Group519=1.0}	[Adcy10, Bsn, Cacna1i, Celsr2, Dnah2, Dnah9, Dst, Ift122, Ift88, Kif1a, Kif26b, Kif3c, Kif5c, Nefh, Rasgrp1, Trim58, Ttc21b, Wdpcp, Wdr35]	[AU040320, Actr10, Actr2, Actr3, Adam3, Adcy10, Adcy3, Agbl4, Agtpbp1, Ak7, Akap4, Anxa5, Ap3b1, Ap3b2, Ap3d1, Ap3m1, Ap3m2, Ap3s1, Ap3s2, Apob, App, Aqp4, Arhgap21, Arl3, Arl8a, Arl8b, Armc12, Armc2, Armcx3, Ash1l, Atp1a4, Atp2b4, BC048507, Bbs1, Bbs12, Bbs2, Bbs4, Bicd1, Bicd2, Bicdl1, Bicdl2, Bloc1s1, Bloc1s2, Bloc1s3, Bloc1s4, Bloc1s5, Bloc1s6, Borcs5, Borcs6, Borcs7, Borcs8, Bsn, Cabs1, Cacn…	FALSE
GO:0007043	GO_BiologicalProcess-EBI-UniProt-GOA-ACAP-ARAP_25.05.2022_00h00	cell-cell junction assembly	[6]	[Group212, Group396]	6	3.63636	0.322899	1	{Group212=0.3091179283039561, Group396=5.322368960208583E-4}	{Group212=1.0, Group396=0.23737765562530277}	[Ace, Cdh5, Cldn34c1, Epha2, Pmp22, Rab13]	[Abi2, Ace, Ace2, Actb, Actg1, Actn4, Afdn, Agt, Alox12b, Aloxe3, Ank2, Aplnr, Arl2, Arvcf, Cav1, Cd9, Cdh1, Cdh10, Cdh11, Cdh12, Cdh18, Cdh19, Cdh2, Cdh20, Cdh22, Cdh24, Cdh5, Cdh6, Cdh7, Cdh8, Cdh9, Cgn, Cldn1, Cldn10, Cldn11, Cldn12, Cldn13, Cldn14, Cldn15, Cldn16, Cldn17, Cldn18, Cldn19, Cldn2, Cldn22, Cldn23, Cldn24, Cldn3, Cldn34a, Cldn34b1, Cldn34b2, Cldn34b3, Cldn34b4, Cldn34c1, Cldn34c2,…	TRUE
GO:0007044	GO_BiologicalProcess-EBI-UniProt-GOA-ACAP-ARAP_25.05.2022_00h00	cell-substrate junction assembly	[6]	[Group360]	4	4.08163	0.321816	1	{Group360=0.16290128658172004}	{Group360=1.0}	[Dst, Fmn1, Thy1, Wdpcp]	[Abl1, Actg1, Actn1, Actn2, Actn3, Acvrl1, Ajuba, Apod, Arhgap6, BC024139, Bcas3, Bcl2, Bcr, Camsap3, Cfl1, Clasp1, Clasp2, Col16a1, Col17a1, Coro1c, Coro2b, Cttn, Dapk3, Dlc1, Dmtn, Dst, Dusp22, Dusp3, Efna5, Enpp2, Epb41l5, Epha3, Fam107a, Fermt2, Fmn1, Fn1, Gpm6b, Grem1, Hrg, Iqgap1, Itga2, Itga5, Itgav, Itgb1bp1, Itgb3, Itgb4, Kdr, Lama3, Lamc1, Ldb1, Limch1, Lims1, Lrp1, Macf1, Map4k4, Mmp14…	FALSE
GO:0007097	GO_BiologicalProcess-EBI-UniProt-GOA-ACAP-ARAP_25.05.2022_00h00	nuclear migration	[4, 5]	[Group225, Group295, Group495]	5	14.2857	0.00187802	1	{Group225=0.08857101323678333, Group295=0.0010731980116613982, Group495=7.551456205192577E-7}	{Group225=1.0, Group295=0.4625483430260626, Group495=3.805933927417059E-4}	[Cdc42bpa, Dock7, Kif1a, Slit1, Trim58]	[Cdc42, Cdc42bpa, Cep120, Clmn, Dctn1, Dock7, Dync1h1, Fbxw11, Fhod1, Hhex, Hook3, Kif1a, Lmna, Lmnb1, Lmnb2, Myh10, Ntn1, Nudc, Pafah1b1, Pax6, Pcm1, Ptk2, Slc9a3r1, Slit1, Slit3, Sun1, Sun2, Syne1, Syne2, Syne3, Tacc1, Tacc2, Tacc3, Tmem201, Trim58]	TRUE
GO:0007156	GO_BiologicalProcess-EBI-UniProt-GOA-ACAP-ARAP_25.05.2022_00h00	homophilic cell adhesion via plasma membrane adhesion molecules	[5]	[Group156, Group528]	10	5.64972	0.0261576	1	{Group156=0.015281912439510251, Group528=1.0290450471288284E-5}	{Group156=1.0, Group528=0.005083482532816412}	[Amigo1, Cdh5, Celsr2, Nectin1, Pcdhga11, Pcdhga8, Pcdhgb4, Pcdhgc3, Ptprf, Sdk2]	[Amigo1, Amigo2, Bsg, Cadm1, Cadm2, Cadm3, Cadm4, Ccdc141, Cdh1, Cdh10, Cdh11, Cdh12, Cdh13, Cdh15, Cdh16, Cdh17, Cdh18, Cdh19, Cdh2, Cdh20, Cdh22, Cdh23, Cdh24, Cdh26, Cdh3, Cdh4, Cdh5, Cdh6, Cdh7, Cdh8, Cdh9, Cdhr1, Cdhr2, Cdhr3, Cdhr4, Cdhr5, Ceacam1, Ceacam2, Ceacam5, Celsr1, Celsr2, Celsr3, Chl1, Clstn1, Clstn2, Clstn3, Cntn5, Cntn6, Dchs1, Dchs2, Dsc1, Dsc2, Dsc3, Dscam, Dscaml1, Dsg1a, Dsg…	TRUE
GO:0007157	GO_BiologicalProcess-EBI-UniProt-GOA-ACAP-ARAP_25.05.2022_00h00	heterophilic cell-cell adhesion via plasma membrane cell adhesion molecules	[5]	[Group316, Group355, Group506, Group518, Group528]	5	9.25926	0.0123014	1	{Group316=0.014196489552419778, Group355=7.603999507119375E-4, Group506=0.010421081290904344, Group518=4.152609343416104E-5, Group528=1.0290450471288284E-5}	{Group316=1.0, Group355=0.3345759783132525, Group506=1.0, Group518=0.019807946568094814, Group528=0.005083482532816412}	[Adgrl1, Amigo1, Lgals1, Nectin1, Nrxn1]	[Adgrl1, Alcam, Amigo1, Amigo2, Amigo3, Cadm1, Cadm3, Calm5, Cbln1, Cd164, Cd24a, Cd6, Cdh2, Cdh4, Ceacam5, Ceacam9, Colec10, Crb1, Crb2, Crtam, Cxadr, Dchs1, Fat4, Grid2, Hmcn1, Igsf21, Il1rapl1, Itga4, Itga5, Itgal, Jaml, L1cam, Lgals1, Lgals7, Lgals9, Mcam, Nectin1, Nectin2, Nectin3, Nectin4, Nlgn1, Nrxn1, Ptprd, Pvr, Scarf2, Sele, Selp, Tenm1, Tenm2, Tenm3, Tenm4, Tppp3, Umod, Vcam1]	FALSE
GO:0007159	GO_BiologicalProcess-EBI-UniProt-GOA-ACAP-ARAP_25.05.2022_00h00	leukocyte cell-cell adhesion	[4]	[Group405, Group530]	29	6.85579	1.82883e-06	0.00267924	{Group405=4.8572646789011745E-9, Group530=6.924051175540767E-5}	{Group405=2.5014913096341048E-6, Group530=0.0325430405250416}	[Ccl2, Ccl5, Ccr7, Cd3e, Cd4, Cd83, Ctsg, Cx3cr1, Dpp4, Elane, Gimap3, H2-Aa, H2-Ab1, H2-Ea, H2-Eb1, H2-Ob, Hsph1, Igf2, Il27ra, Il7r, Lef1, Lgals1, Rag1, Rag2, Rasgrp1, Sox12, Sox4, Thy1, Tigit]	[100039053, 65956, Abl1, Abl2, Actb, Actl6a, Actl6b, Ada, Adam8, Add2, Adk, Adora2a, Adtrp, Ager, Aif1, Akt1, Alox5, Ambra1, Anxa1, Ap3b1, Ap3d1, Apoa4, Arg1, Arg2, Arid1a, Arid1b, Arid2, Ass1, B2m, Bad, Bcl10, Bcl6, Blm, Bmi1, Bmp4, Bmp7, Brd7, Btla, Btn1a1, Btn2a2, Btnl2, Calca, Capn1, Card11, Carmil2, Casp3, Cav1, Cbfb, Cblb, Ccdc88b, Ccl19, Ccl2, Ccl21a, Ccl21b, Ccl21d, Ccl25, Ccl28, Ccl5, Cc…	FALSE
GO:0007164	GO_BiologicalProcess-EBI-UniProt-GOA-ACAP-ARAP_25.05.2022_00h00	establishment of tissue polarity	[3, 4]	[Group162, Group531]	7	10.1449	0.00192671	1	{Group162=0.018561484131473103, Group531=7.153011009716384E-4}	{Group162=1.0, Group531=0.3154477855284925}	[Brsk1, Dab2, Fzd6, Mllt3, Ptk7, Vangl2, Wdpcp]	[Abl1, Abl2, Alms1, Alms1-ps2, Ankrd6, Astn2, Brsk1, Brsk2, Celsr1, Celsr3, Cplane1, Cthrc1, Dab2, Dact1, Dchs1, Dlg3, Dvl1, Dvl2, Dvl3, Erbb4, Exoc5, Fat4, Foxf2, Fuz, Fzd1, Fzd2, Fzd3, Fzd6, Gpc3, Grhl3, Hnf4a, Ift20, Intu, Jhy, Lrp6, Med12, Mks1, Mllt3, Nkd1, Nphp1, Nphp3, Pafah1b1, Pkhd1, Plekha4, Ptk7, Rac1, Ror2, Rpgrip1l, Ryk, Sapcd2, Sec24b, Sfrp1, Sfrp2, Sfrp5, Spag6, Spag6l, Spef1, Tcp1…	FALSE
GO:0007166	GO_BiologicalProcess-EBI-UniProt-GOA-ACAP-ARAP_25.05.2022_00h00	cell surface receptor signaling pathway	[3, 4, 5]	[Group121, Group522]	106	3.50645	0.000791192	1	{Group121=7.960333474552982E-4, Group522=8.421277002367E-10}	{Group121=0.3494586395328759, Group522=4.3622214872261056E-7}	[Adam30, Adamts3, Adgrb2, Adgrg1, Adgrg5, Adgrl1, Apoe, Arhgap35, Arl6, Blk, Btbd11, Ccl2, Ccl5, Ccl9, Ccr3, Ccr5, Ccr7, Cd180, Cd19, Cd22, Cd3e, Cd4, Cd8a, Cdh5, Cdk4, Celsr2, Chrm1, Clec4n, Cx3cr1, Cxcl3, Cxcl9, Dab2, Disc1, Ear1, Ece1, Epha2, Eya1, Fcmr, Fcrla, Fgf3, Flt3, Frs3, Fzd6, Gdf3, Gfra1, Gfra2, Gpc4, Grb10, Ifi205, Ift122, Ift88, Igf2, Ighd, Ighv1-31, Igll1, Il27ra, Il2rb, Il31ra, Il…	[100039053, 1700037H04Rik, 2210016L21Rik, 2700049A03Rik, 65956, Aak1, Abat, Abca1, Abca7, Abl1, Abl2, Acer1, Ackr1, Ackr2, Ackr3, Ackr4, Acod1, Acp4, Acpp, Acsl1, Acsl5, Actn4, Actrt1, Acvr1, Acvr1b, Acvr1c, Acvr2a, Acvr2b, Acvrl1, Ada, Adam10, Adam15, Adam17, Adam30, Adam34, Adam4, Adam6a, Adam9, Adamts12, Adamts14, Adamts3, Adamtsl2, Adar, Adcy5, Adcyap1r1, Adgra1, Adgra2, Adgra3, Adgrb1, Adgrb…	TRUE
GO:0007167	GO_BiologicalProcess-EBI-UniProt-GOA-ACAP-ARAP_25.05.2022_00h00	enzyme-linked receptor protein signaling pathway	[4, 5, 6]	[Group121, Group231, Group462, Group522]	32	3.15271	0.222155	1	{Group121=7.960333474552982E-4, Group231=0.23283170325664931, Group462=0.36666110054283196, Group522=8.421277002367E-10}	{Group121=0.3494586395328759, Group231=1.0, Group462=1.0, Group522=4.3622214872261056E-7}	[Adamts3, Blk, Btbd11, Ccl2, Cdh5, Cdk4, Dab2, Ear1, Epha2, Fgf3, Flt3, Frs3, Gdf3, Gfra1, Gfra2, Grb10, Ift88, Igf2, Lat, Lef1, Npr2, Nrxn1, Pdgfb, Pik3r3, Ppm1l, Ptprf, Shisa2, Slc2a8, Stxbp4, Svep1, Tcf7l2, Zfyve9]	[1700037H04Rik, Abl1, Abl2, Acer1, Acp4, Acvr1, Acvr1b, Acvr1c, Acvr2a, Acvr2b, Acvrl1, Adam17, Adam9, Adamts12, Adamts3, Adamtsl2, Adgra2, Adgre4, Adipoq, Adipor1, Adora1, Adra2a, Adrm1, Afap1l2, Afp, Agr2, Agt, Agtr2, Ahi1, Ahsg, Akap3, Akap4, Akap7, Akt1, Akt1s1, Akt2, Alk, Amh, Amhr2, Angpt1, Angpt2, Angpt4, Angptl1, Ankrd26, Anks1, Anks1b, Apc, Apela, Apln, Aplp2, Apod, App, Appl1, Appl2, Ar…	TRUE
GO:0007169	GO_BiologicalProcess-EBI-UniProt-GOA-ACAP-ARAP_25.05.2022_00h00	transmembrane receptor protein tyrosine kinase signaling pathway	[5, 6, 7]	[Group121, Group231, Group485]	24	3.66412	0.0779802	1	{Group121=7.960333474552982E-4, Group231=0.23283170325664931, Group485=0.03755488029682607}	{Group121=0.3494586395328759, Group231=1.0, Group485=1.0}	[Adamts3, Blk, Ccl2, Cdk4, Ear1, Epha2, Fgf3, Flt3, Frs3, Gfra1, Gfra2, Grb10, Ift88, Igf2, Lat, Nrxn1, Pdgfb, Pik3r3, Ptprf, Shisa2, Slc2a8, Stxbp4, Svep1, Tcf7l2]	[Abl1, Abl2, Acp4, Adam17, Adamts12, Adamts3, Adgra2, Adgre4, Adipoq, Adipor1, Adora1, Adra2a, Adrm1, Afap1l2, Agr2, Agt, Agtr2, Ahi1, Ahsg, Akt1, Akt1s1, Akt2, Alk, Angpt1, Angpt2, Angpt4, Angptl1, Ankrd26, Anks1, Anks1b, Apc, Apln, Aplp2, Apod, App, Appl1, Ar, Areg, Arf4, Arid5b, Atxn1, Atxn7, Axl, Baiap2l1, Bcar1, Bcar3, Bcr, Bdnf, Bex1, Bex2, Bik, Blk, Blnk, Bmp2, Bmp4, Bmp5, Braf, Braf-rs1, …	FALSE
GO:0007187	GO_BiologicalProcess-EBI-UniProt-GOA-ACAP-ARAP_25.05.2022_00h00	G protein-coupled receptor signaling pathway, coupled to cyclic nucleotide second messenger	[4, 5, 6]	[Group216, Group278, Group303, Group441, Group526]	3	6	0.136677	1	{Group216=0.11070044213713708, Group278=0.370779422619238, Group303=0.26673809186440434, Group441=0.332400049419042, Group526=8.634942337893481E-5}	{Group216=1.0, Group278=1.0, Group303=1.0, Group441=1.0, Group526=0.040411530141341495}	[Chrm1, Htr2a, Nos2]	[Agtr2, Anxa1, Chrm1, Chrm2, Chrm3, Chrm4, Chrm5, Drd1, Drd4, Fzd2, Galr3, Gkap1, Gnat1, Gnat2, Hrh1, Hrh2, Hrh3, Hrh4, Htr1a, Htr1b, Htr1d, Htr1f, Htr2a, Htr2b, Htr2c, Htr4, Htr5a, Htr5b, Htr6, Htr7, Nos2, Olfr1093, Olfr1094, Olfr1102, Olfr1564, Olfr16, Olfr239, Olfr472, Olfr473, Olfr474, Olfr479, Olfr509, Olfr55, Olfr63, Olfr746, Olfr747, Olfr748, Olfr749, Pth1r, Vipr1]	TRUE
GO:0007188	GO_BiologicalProcess-EBI-UniProt-GOA-ACAP-ARAP_25.05.2022_00h00	adenylate cyclase-modulating G protein-coupled receptor signaling pathway	[4, 5, 6]	[Group122, Group123, Group190]	9	3.7037	0.223689	1	{Group122=0.034317604819754696, Group123=0.3543059933950533, Group190=0.03649352928251687}	{Group122=1.0, Group123=1.0, Group190=1.0}	[Adgrb2, Adgrg1, Adgrg5, Adgrl1, Chrm1, Cxcl9, Prmt5, Rapgef4, S1pr3]	[Abca1, Adcy1, Adcy2, Adcy3, Adcy4, Adcy5, Adcy6, Adcy7, Adcy8, Adcy9, Adcyap1, Adcyap1r1, Adgrb1, Adgrb2, Adgrb3, Adgrd1, Adgre1, Adgre4, Adgre5, Adgrf1, Adgrf2, Adgrf3, Adgrf4, Adgrf5, Adgrg1, Adgrg2, Adgrg3, Adgrg4, Adgrg5, Adgrg6, Adgrg7, Adgrl1, Adgrl2, Adgrl3, Adgrl4, Adm, Adm2, Adora1, Adora2a, Adora2b, Adra1a, Adra1b, Adra1d, Adra2a, Adra2b, Adra2c, Adrb1, Adrb2, Adrb3, Akap12, Akap13, Ak…	TRUE
GO:0007189	GO_BiologicalProcess-EBI-UniProt-GOA-ACAP-ARAP_25.05.2022_00h00	adenylate cyclase-activating G protein-coupled receptor signaling pathway	[5, 6, 7]	[Group122]	7	4.34783	0.200338	1	{Group122=0.034317604819754696}	{Group122=1.0}	[Adgrb2, Adgrg1, Adgrg5, Adgrl1, Cxcl9, Rapgef4, S1pr3]	[Abca1, Adcy1, Adcy2, Adcy3, Adcy4, Adcy5, Adcy6, Adcy7, Adcy8, Adcy9, Adcyap1, Adgrb1, Adgrb2, Adgrb3, Adgrd1, Adgre1, Adgre4, Adgre5, Adgrf1, Adgrf2, Adgrf3, Adgrf4, Adgrf5, Adgrg1, Adgrg2, Adgrg3, Adgrg4, Adgrg5, Adgrg6, Adgrg7, Adgrl1, Adgrl2, Adgrl3, Adgrl4, Adm, Adm2, Adora2a, Adora2b, Adra1a, Adra1b, Adra1d, Adra2a, Adra2b, Adra2c, Adrb1, Adrb2, Adrb3, Akap13, Aplp1, App, Arrdc3, Atp2b4, C…	FALSE
GO:0007193	GO_BiologicalProcess-EBI-UniProt-GOA-ACAP-ARAP_25.05.2022_00h00	adenylate cyclase-inhibiting G protein-coupled receptor signaling pathway	[5, 6, 7]	[Group122, Group123, Group303]	3	3.94737	0.447841	1	{Group122=0.034317604819754696, Group123=0.3543059933950533, Group303=0.26673809186440434}	{Group122=1.0, Group123=1.0, Group303=1.0}	[Chrm1, Prmt5, S1pr3]	[Adcy5, Adcy6, Adora1, Adra2a, Akap12, Akap5, App, Casr, Chrm1, Chrm2, Chrm3, Chrm4, Chrm5, Cort, Drd2, Drd3, Drd4, Edn1, Ednra, Ffar3, Flna, Fshr, Gabbr1, Gabbr2, Gnai2, Gnai3, Gnat1, Gnaz, Gpr176, Gpr37, Gpr37l1, Grik3, Grm1, Grm2, Grm3, Grm4, Grm5, Grm6, Grm7, Grm8, Hrh3, Hrh4, Htr1a, Htr1b, Htr1d, Htr1f, Htr4, Htr5a, Htr5b, Insl3, Itgb3, Lpar1, Marco, Mtnr1a, Npb, Npr3, Npy2r, Oprd1, Oprk1, O…	TRUE
GO:0007204	GO_BiologicalProcess-EBI-UniProt-GOA-ACAP-ARAP_25.05.2022_00h00	positive regulation of cytosolic calcium ion concentration	[3]	[Group529, Group532]	15	6	0.00212876	1	{Group529=6.109312721796342E-8, Group532=1.97712679841487E-5}	{Group529=3.109640175394338E-5, Group532=0.00958906497231212}	[Cacna1a, Cacna1i, Cacnb2, Ccr3, Ccr5, Ccr7, Cd4, Cx3cr1, Cxcl3, Ffar1, Gimap3, Htr2a, P2rx7, Slc8a1, Trpc6]	[Abl1, Abl2, Ackr2, Ackr3, Ackr4, Adcy5, Adcy8, Adcyap1, Adcyap1r1, Adm, Adra1a, Adra1b, Adra1d, Agt, Agtr1a, Agtr1b, Akap5, Asph, Avp, Avpr1a, Avpr1b, Bak1, Bax, Bcap31, Bcl2, Bdkrb2, Bmp4, C1qtnf1, C3ar1, C5ar1, C5ar2, Cacna1a, Cacna1b, Cacna1c, Cacna1d, Cacna1g, Cacna1i, Cacna2d1, Cacnb2, Cacnb3, Cacnb4, Calca, Calcr, Cav1, Cav3, Cckar, Cckbr, Ccl1, Ccl28, Ccl3, Ccr1, Ccr10, Ccr1l1, Ccr2, Ccr3…	FALSE
GO:0007215	GO_BiologicalProcess-EBI-UniProt-GOA-ACAP-ARAP_25.05.2022_00h00	glutamate receptor signaling pathway	[4, 5, 6]	[Group487, Group528, Group532]	4	3.80952	0.348458	1	{Group487=0.909199874302729, Group528=1.0290450471288284E-5, Group532=1.97712679841487E-5}	{Group487=1.0, Group528=0.005083482532816412, Group532=0.00958906497231212}	[Ccl2, Nlgn2, Nrxn1, Shank3]	[Adrb2, App, Arc, Atp1a3, Cacng2, Cacng3, Cacng4, Cacng5, Cacng7, Cacng8, Camk2a, Ccl2, Ccr2, Cdk5r1, Cfl1, Cln3, Cnih2, Cnih3, Cpeb4, Crh, Crhbp, Cx3cl1, Dagla, Dapk1, Dlg4, Ephb2, Fmr1, Frrs1l, Fyn, Gna11, Gnaq, Gria1, Gria2, Gria3, Gria4, Grid1, Grid2, Grid2ip, Grik1, Grik2, Grik3, Grik4, Grik5, Grin1, Grin2a, Grin2b, Grin2c, Grin2d, Grin3a, Grin3b, Grm1, Grm2, Grm3, Grm4, Grm5, Grm6, Grm7, Gr…	FALSE
GO:0007224	GO_BiologicalProcess-EBI-UniProt-GOA-ACAP-ARAP_25.05.2022_00h00	smoothened signaling pathway	[4, 5, 6]	[Group438, Group445, Group506, Group519]	8	4.87805	0.0751783	1	{Group438=0.010875828912672528, Group445=0.09890298620575506, Group506=0.010421081290904344, Group519=0.010871392510198813}	{Group438=1.0, Group445=1.0, Group506=1.0, Group519=1.0}	[Arl6, Cd3e, Ift122, Ift88, Smo, Ttc21b, Ttc23, Wdpcp]	[2700049A03Rik, Actrt1, Arl13b, Arl3, Arl6, Armc9, B9d1, Bbs7, Boc, C2cd3, Cc2d2a, Cd3e, Cdk20, Cdon, Cenpj, Cfap410, Chrd, Chsy1, Cibar1, Cluap1, Cplane2, Ctnna1, Dcdc2a, Dhh, Disp1, Disp2, Dlg5, Dync2h1, Dyrk2, Dzip1, Dzip1l, Enpp1, Evc, Evc2, Ext1, Fbxl17, Fgf10, Fgf9, Fgfr2, Fgfr3, Fkbp8, Foxa1, Foxa2, Foxf1, Fuz, Gas1, Gas8, Gli1, Gli2, Gli3, Glis2, Gorab, Gpc2, Gpc3, Gpr161, Gpr37l1, Herc4,…	TRUE
GO:0007229	GO_BiologicalProcess-EBI-UniProt-GOA-ACAP-ARAP_25.05.2022_00h00	integrin-mediated signaling pathway	[4, 5, 6]	[Group110]	6	5.45455	0.0641342	1	{Group110=0.030059245212238395}	{Group110=1.0}	[Adam30, Arhgap35, Dab2, Lamb2, Lat, Thy1]	[Abl1, Adam15, Adam30, Adam34, Adam4, Adam6a, Adamts14, Apoa1, Arhgap35, Bcar1, Ccn2, Cd177, Cd40lg, Cd63, Cdc42, Cdh17, Col3a1, Ctnna1, Cul3, Dab2, Dmtn, Emp2, Fcer1g, Fermt1, Fermt2, Fermt3, Fgr, Flna, Fn1, Fut8, Fyb, Fyb2, Gab2, Gm49368, Ilk, Isg15, Itga1, Itga10, Itga11, Itga2, Itga2b, Itga3, Itga4, Itga5, Itga6, Itga7, Itga8, Itga9, Itgad, Itgae, Itgal, Itgam, Itgav, Itgax, Itgb1, Itgb1bp1, …	FALSE
GO:0007249	GO_BiologicalProcess-EBI-UniProt-GOA-ACAP-ARAP_25.05.2022_00h00	I-kappaB kinase/NF-kappaB signaling	[4, 5, 6]	[Group157, Group482]	8	3.07692	0.551394	1	{Group157=0.1927993024815749, Group482=9.495073417367201E-4}	{Group157=1.0, Group482=0.41303569365547327}	[Cd4, Clec4n, Cx3cr1, Nr1d1, Saa3, Tlr9, Tnip3, Usp10]	[100039053, 65956, Abl1, Abl2, Adipoq, Ajuba, Akap13, Akt1, Alpk1, Angpt1, Ankrd17, Ash1l, Atp2c1, Avpr2, Azi2, Azin2, Bcl10, Bcl3, Birc2, Birc3, Brd4, Btk, Btrc, Cactin, Capn3, Card11, Card6, Card9, Casp1, Casp8, Ccdc22, Ccl19, Ccl21a, Ccl21b, Ccl21d, Cd36, Cd4, Cd40, Cd74, Cflar, Chuk, Clec4d, Clec4n, Clec7a, Cpne1, Cth, Ctnnb1, Cx3cl1, Cx3cr1, Dab2ip, Ddrgk1, Ddx1, Ddx21, Defb25, Dhx15, Dhx36,…	FALSE
GO:0007252	GO_BiologicalProcess-EBI-UniProt-GOA-ACAP-ARAP_25.05.2022_00h00	I-kappaB phosphorylation	[5, 6, 7]	[Group157, Group482]	3	13.0435	0.0203265	1	{Group157=0.1927993024815749, Group482=9.495073417367201E-4}	{Group157=1.0, Group482=0.41303569365547327}	[Cx3cr1, Saa3, Tlr9]	[Akt1, Chuk, Cx3cl1, Cx3cr1, Dab2ip, Ddrgk1, Elp1, Epb41, Erc1, Ikbkb, Ikbke, Map3k7, Plcg2, Saa3, Sirpa, Tlr2, Tlr3, Tlr4, Tlr7, Tlr9, Tnf, Traf2, Usp25]	FALSE
GO:0007254	GO_BiologicalProcess-EBI-UniProt-GOA-ACAP-ARAP_25.05.2022_00h00	JNK cascade	[6, 7, 8]	[Group362, Group373, Group522]	10	4.52489	0.0810864	1	{Group362=0.606002566739378, Group373=0.32769048765580744, Group522=8.421277002367E-10}	{Group362=1.0, Group373=1.0, Group522=4.3622214872261056E-7}	[Arhgef5, Ccr7, Dab2, Dusp19, Mecom, Rasgrp1, Sash1, Sh3rf1, Tlr9, Vangl2]	[100039053, 65956, Ager, Aida, Akt1, Ankrd6, App, Arhgef5, Atf2, Axin1, Bcl10, Birc7, Card9, Casr, Cbs, Ccl19, Ccl21a, Ccl21b, Ccl21d, Ccn2, Ccr7, Cd27, Cdc42, Cdc42ep5, Cdc42se1, Cops5, Cracr2a, Cracr2b, Crk, Cyld, Dab2, Dab2ip, Dact1, Daxx, Dixdc1, Dkk1, Dnaja1, Dtnbp1, Dusp10, Dusp16, Dusp19, Dusp22, Dusp3, Dvl2, Dvl3, Eda2r, Edar, Edn1, Egfr, Epha4, Ephb1, Ercc6, Ern1, Ern2, F2rl1, Fcer1a, Fc…	TRUE
GO:0007263	GO_BiologicalProcess-EBI-UniProt-GOA-ACAP-ARAP_25.05.2022_00h00	nitric oxide mediated signal transduction	[5, 6, 7]	[Group193, Group328]	3	10.7143	0.0342329	1	{Group193=0.8639169179632229, Group328=0.13167927870844798}	{Group193=1.0, Group328=1.0}	[Apoe, Nos2, Rasd1]	[Apoe, Atp2b4, Cbs, Cd36, Egfr, Gucy1a1, Gucy1a2, Gucy1b1, Kcnc2, Mafa, Mt1, Mt2, Mtnr1b, Ndnf, Neurod1, Nos1, Nos2, Nos3, Npy2r, Pde2a, Pde5a, Pdhx, Pdx1, Rasd1, Rln1, Spink1, Thbs1, Vegfa]	TRUE
GO:0007264	GO_BiologicalProcess-EBI-UniProt-GOA-ACAP-ARAP_25.05.2022_00h00	small GTPase mediated signal transduction	[4, 5, 6]	[Group488]	21	4.56522	0.0105447	1	{Group488=0.001416972849774854}	{Group488=0.6078813525534124}	[Adgrg1, Amot, Apoe, Arhgap35, Arl6, Bcl11b, Cdc42bpa, Ctnnal1, Dock3, Dock7, Eps8l2, Lat, Mras, Rab4a, Rapgef4, Rasa4, Rasgrp1, Rasip1, Syde2, Vangl2, Vav2]	[4930544G11Rik, Abca1, Abi2, Abl1, Abl2, Abra, Adcyap1r1, Adgrg1, Adra1a, Adra1b, Adra1d, Adrb1, Agtr1a, Agtr1b, Aif1, Akap13, Als2, Amot, Apoa1, Apoc3, Apoe, Arap3, Arf6, Arfgap1, Arfgap3, Arfgef1, Arfgef2, Arfgef3, Arhgap1, Arhgap12, Arhgap17, Arhgap18, Arhgap19, Arhgap24, Arhgap25, Arhgap26, Arhgap28, Arhgap30, Arhgap31, Arhgap32, Arhgap33, Arhgap35, Arhgap40, Arhgap42, Arhgap44, Arhgap5, Arhg…	FALSE
GO:0007265	GO_BiologicalProcess-EBI-UniProt-GOA-ACAP-ARAP_25.05.2022_00h00	Ras protein signal transduction	[5, 6, 7]	[Group488]	16	4.38356	0.0420104	1	{Group488=0.001416972849774854}	{Group488=0.6078813525534124}	[Adgrg1, Apoe, Arhgap35, Arl6, Bcl11b, Ctnnal1, Eps8l2, Lat, Mras, Rab4a, Rapgef4, Rasa4, Rasgrp1, Rasip1, Syde2, Vangl2]	[Abca1, Abi2, Abl1, Abl2, Abra, Adgrg1, Adra1a, Adra1b, Adra1d, Adrb1, Agtr1a, Agtr1b, Aif1, Akap13, Als2, Apoa1, Apoc3, Apoe, Arap3, Arf6, Arfgap1, Arfgap3, Arfgef1, Arfgef2, Arfgef3, Arhgap17, Arhgap24, Arhgap32, Arhgap35, Arhgap42, Arhgap44, Arhgap5, Arhgdia, Arhgdib, Arhgdig, Arhgef10, Arhgef11, Arhgef12, Arhgef18, Arhgef2, Arhgef25, Arhgef28, Arhgef3, Arl6, Arrb1, Auts2, Baiap2, Bcl11b, Bcl6…	FALSE
GO:0007266	GO_BiologicalProcess-EBI-UniProt-GOA-ACAP-ARAP_25.05.2022_00h00	Rho protein signal transduction	[6, 7, 8]	[Group488]	7	4.92958	0.0983519	1	{Group488=0.001416972849774854}	{Group488=0.6078813525534124}	[Adgrg1, Apoe, Arhgap35, Ctnnal1, Eps8l2, Rasip1, Vangl2]	[Abca1, Abl1, Abl2, Abra, Adgrg1, Adra1a, Adra1b, Adra1d, Adrb1, Agtr1a, Agtr1b, Akap13, Apoa1, Apoc3, Apoe, Arap3, Arhgap32, Arhgap35, Arhgap42, Arhgap5, Arhgdia, Arhgdib, Arhgdig, Arhgef10, Arhgef11, Arhgef12, Arhgef18, Arhgef2, Arhgef25, Arhgef28, Arhgef3, Arrb1, Baiap2, Bcl6, Bcr, Cavin4, Ccdc125, Cdc42, Cdc42ep1, Cdc42ep2, Cdc42ep3, Cdc42ep4, Cdc42ep5, Cdc42se1, Cdc42se2, Cdh13, Cdh2, Celsr1…	FALSE
GO:0007267	GO_BiologicalProcess-EBI-UniProt-GOA-ACAP-ARAP_25.05.2022_00h00	cell-cell signaling	[2, 3]	[Group473, Group522, Group531, Group532]	66	3.91227	0.000710256	0.923333	{Group473=0.002052145846304465, Group522=8.421277002367E-10, Group531=7.153011009716384E-4, Group532=1.97712679841487E-5}	{Group473=0.8536926720626574, Group522=4.3622214872261056E-7, Group531=0.3154477855284925, Group532=0.00958906497231212}	[Ace, Apoe, Arl6, Blk, Brsk1, Cacna1a, Cacnb2, Ccl2, Ccl5, Ccr5, Cd34, Celsr2, Chrm1, Cplx2, Cx3cr1, Dab2, Disc1, Doc2a, Ear1, Exoc3l, Ffar1, Fzd6, Gfap, Gpc4, Grb10, Htr2a, Jrk, Kmo, Lef1, Lypd6b, Lzts2, Mif, Mllt3, Myc, Ncs1, Ndrg2, Nlgn2, Nnat, Nos2, Nr1d1, Nrxn1, P2rx7, Pdgfb, Plcl1, Prkar1b, Ptk7, Ptprs, Rapgef4, Rimbp3, Scn5a, Shank3, Shisa2, Slc4a8, Smo, Sox4, Stac3, Stxbp4, Syt11, Syt2, S…	[2210016L21Rik, 2610042L04Rik, Aacs, Abat, Abca1, Abca12, Abcc4, Abcc8, Abcg1, Abhd6, Abi1, Abl1, Abl2, Abr, Ace, Acer1, Ache, Acp4, Acsl4, Acvr1c, Acvr2a, Acvr2b, Adarb1, Adcy1, Adcy5, Adcy8, Adcyap1, Adgra2, Adgrb1, Adipoq, Adm, Adnp, Adora1, Adora2a, Adora2b, Adora3, Adra1a, Adra1b, Adra1d, Adra2a, Adrb1, Adrb2, Afdn, Ager, Agrn, Agt, Agtr1a, Agtr2, Aida, Aimp1, Akap12, Akap5, Akap7, Akap9, Al…	FALSE
GO:0007268	GO_BiologicalProcess-EBI-UniProt-GOA-ACAP-ARAP_25.05.2022_00h00	chemical synaptic transmission	[6, 7]	[Group430, Group473, Group523, Group528, Group532]	29	3.60697	0.0677094	1	{Group430=0.02037720714042783, Group473=0.002052145846304465, Group523=1.2871410665035355E-6, Group528=1.0290450471288284E-5, Group532=1.97712679841487E-5}	{Group430=1.0, Group473=0.8536926720626574, Group523=6.474319564512784E-4, Group528=0.005083482532816412, Group532=0.00958906497231212}	[Ace, Apoe, Brsk1, Cacna1a, Cacnb2, Ccl2, Chrm1, Cplx2, Cx3cr1, Disc1, Doc2a, Gfap, Htr2a, Kmo, Lypd6b, Ncs1, Nlgn2, Nrxn1, P2rx7, Plcl1, Prkar1b, Ptprs, Rapgef4, Rimbp3, Shank3, Slc4a8, Stac3, Syt2, Syt8]	[2610042L04Rik, Abat, Abhd6, Abl1, Abr, Ace, Acp4, Adarb1, Adcy1, Adcy8, Adcyap1, Adgrb1, Adipoq, Adnp, Adora1, Adora2a, Adora2b, Adra1a, Adra1d, Adra2a, Adrb1, Adrb2, Afdn, Ager, Agrn, Agt, Akap12, Akap5, Akap7, Akap9, Alg13, Als2, Anapc2, Anxa9, Apba1, Apba2, Apba3, Aph1b, Aph1c, Apoe, App, Arc, Arf1, Arid1b, Arrb2, Asic1, Atad1, Atf4, Atp2a2, Atp2b2, Atxn1, Bace1, Baiap2, Baiap3, Bche, Bcl2l1,…	TRUE
GO:0007269	GO_BiologicalProcess-EBI-UniProt-GOA-ACAP-ARAP_25.05.2022_00h00	neurotransmitter secretion	[4, 5, 6, 7, 8]	[Group400, Group523, Group526, Group532]	13	6.46766	0.00214859	1	{Group400=0.03957174030795905, Group523=1.2871410665035355E-6, Group526=8.634942337893481E-5, Group532=1.97712679841487E-5}	{Group400=1.0, Group523=6.474319564512784E-4, Group526=0.040411530141341495, Group532=0.00958906497231212}	[Brsk1, Cacna1a, Cacnb2, Cplx2, Doc2a, Htr2a, Kmo, Ncs1, Nrxn1, P2rx7, Slc4a8, Syt2, Syt8]	[Adcy1, Adora2a, Adora2b, Adra1a, Adra1d, Adra2a, Adrb2, Apba1, Apba2, Asic1, Atp2a2, Bace1, Baiap3, Bcl2l1, Braf, Braf-rs1, Brsk1, Cacna1a, Cacna1b, Cacna1d, Cacnb2, Cacnb4, Cadps, Cadps2, Calm1, Calm2, Calm3, Camk2a, Cask, Cdk5, Chrm2, Chrna3, Chrna4, Chrna5, Chrna6, Chrna7, Chrnb2, Chrnb3, Cnr1, Cplx1, Cplx2, Cplx3, Cplx4, Cspg5, Ctbp2, Cyth1, Dgki, Dnm1l, Doc2a, Doc2b, Doc2g, Drd1, Drd2, Drd4…	FALSE
GO:0007271	GO_BiologicalProcess-EBI-UniProt-GOA-ACAP-ARAP_25.05.2022_00h00	synaptic transmission, cholinergic	[7, 8]	[Group506, Group518]	3	4.91803	0.206115	1	{Group506=0.010421081290904344, Group518=4.152609343416104E-5}	{Group506=1.0, Group518=0.019807946568094814}	[Cacna1a, Chrm1, Lypd6b]	[Adora2a, Agrn, Anxa9, Cacna1a, Camk2b, Cdk5, Chrm1, Chrm2, Chrm3, Chrm4, Chrm5, Chrna1, Chrna10, Chrna2, Chrna3, Chrna4, Chrna5, Chrna7, Chrnb1, Chrnb2, Chrnb3, Chrnb4, Fnta, Hrh3, Hrh4, Htr2c, Htr6, Ifng, Lama2, Ly6a, Ly6c1, Ly6c2, Ly6e, Ly6f, Ly6g2, Ly6g6d, Ly6g6e, Ly6g6g, Ly6h, Ly6i, Ly6m, Lynx1, Lypd1, Lypd6, Lypd6b, Musk, Nalcn, Ngfr, Pate1, Pate11, Pate4, Rapsn, Ric3, Slc5a7, Slurp1, Slurp…	FALSE
GO:0007272	GO_BiologicalProcess-EBI-UniProt-GOA-ACAP-ARAP_25.05.2022_00h00	ensheathment of neurons	[2, 5, 6]	[Group234]	8	4.65116	0.087474	1	{Group234=0.2851230362526112}	{Group234=1.0}	[Acer3, Amigo1, Bcas1, Cst7, Klk8, Lpin1, Pmp22, Tcf7l2]	[9130409I23Rik, Abca2, Abcd1, Abcd2, Acer3, Adam22, Adgrg6, Afg3l2, Akt1, Akt2, Amigo1, Ank2, Arhgef10, Aspa, Atrn, B4galt5, B4galt6, Bcas1, Cd9, Cdh2, Ckap5, Cldn11, Cldn5, Clu, Cmtm8, Cntn1, Cntn2, Cntnap1, Cntnap2, Cst7, Ctnnb1, Ctsc, Cxcr4, Cyfip1, Dag1, Degs1, Dhh, Dicer1, Dlg1, Egr2, Eif2ak3, Eif2b2, Eif2b4, Eif2b5, Enpp1, Epb41l3, Erbb2, Ercc2, Fa2h, Fam126a, Fgfr3, Fig4, Fyn, Gal3st1, Gal…	FALSE
GO:0007274	GO_BiologicalProcess-EBI-UniProt-GOA-ACAP-ARAP_25.05.2022_00h00	neuromuscular synaptic transmission	[7, 8]	[Group386, Group506, Group518, Group528, Group532]	5	15.1515	0.00143203	1	{Group386=0.2591409525946431, Group506=0.010421081290904344, Group518=4.152609343416104E-5, Group528=1.0290450471288284E-5, Group532=1.97712679841487E-5}	{Group386=1.0, Group506=1.0, Group518=0.019807946568094814, Group528=0.005083482532816412, Group532=0.00958906497231212}	[Cacna1a, Chrm1, Nrxn1, Rimbp3, Stac3]	[Adarb1, Cacna1a, Cd24a, Chat, Chrm1, Chrna1, Chrna3, Chrnb1, Chrnb2, Chrnb4, Egr3, Erc1, Erc2, Etv5, Fchsd1, Fchsd2, Kif1b, Mylk2, Nlgn1, Nrxn1, Ntf3, Nutf2, P2rx2, P2rx3, Rab3a, Rapsn, Rimbp2, Rimbp3, Sh2d3c, Slc5a7, Stac3, Stxbp1, Tspoap1]	FALSE
GO:0007275	GO_BiologicalProcess-EBI-UniProt-GOA-ACAP-ARAP_25.05.2022_00h00	multicellular organism development	[2, 3]	[Group226, Group378, Group504, Group527]	189	3.5533	4.38175e-07	0.000645869	{Group226=2.520902463077709E-4, Group378=1.743988691307934E-4, Group504=3.804206927661227E-6, Group527=2.098984478127355E-6}	{Group226=0.11495315231634352, Group378=0.08022347980016496, Group504=0.0018944950499752912, Group527=0.0010494922390636777}	[Abcb1a, Ace, Acer3, Adamts3, Adamts6, Adgrb2, Adgrg1, Adgrl1, Aff3, Ak4, Aldh5a1, Alox8, Amigo1, Amot, Angptl4, Apoe, Arhgap35, Arl6, Asb2, B4gat1, Bcas1, Bcl11b, Blk, Brsk1, Bsn, C1qa, C1qbp, C1qc, Cacna1a, Ccin, Ccl2, Ccl5, Ccr3, Ccr5, Ccr7, Cd163, Cd19, Cd34, Cd3e, Cd4, Cd83, Cd8a, Cdh5, Cecr2, Celsr2, Cngb1, Coprs, Cplx2, Cst7, Cx3cr1, Dab2, Disc1, Dock7, Dpp4, Dst, Ear1, Ece1, Epha2, Ephx1,…	[0610009B22Rik, 100039053, 1700123L14Rik, 2510009E07Rik, 2610042L04Rik, 3830403N18Rik, 4930474N05Rik, 65956, 9130008F23Rik, 9130409I23Rik, A1cf, A2m, AU040320, AW551984, Aacs, Aars, Aatf, Aatk, Abat, Abca12, Abca15, Abca2, Abca3, Abcb10, Abcb1a, Abcb1b, Abcb5, Abcb6, Abcc8, Abcd1, Abcd2, Abcg2, Abi1, Abi2, Abi3, Abi3bp, Abitram, Abl1, Abl2, Ablim1, Abr, Abt1, Acacb, Acadm, Acan, Acap3, Acat1, Acd…	TRUE
GO:0007389	GO_BiologicalProcess-EBI-UniProt-GOA-ACAP-ARAP_25.05.2022_00h00	pattern specification process	[2, 3, 4]	[Group304, Group393, Group531]	20	3.88349	0.0650791	1	{Group304=0.3925423098459555, Group393=0.03547506589604453, Group531=7.153011009716384E-4}	{Group304=1.0, Group393=1.0, Group531=0.3154477855284925}	[Adgrg1, Asb2, C1qa, Celsr2, Eya1, Fgf3, Gdf3, Hoxa9, Ift122, Ift88, Lef1, Mafb, Meis1, Mllt3, Pgap1, Smo, Tdrkh, Ttc21b, Ttn, Vangl2]	[Abi1, Acd, Acer1, Acvr1, Acvr1c, Acvr2a, Acvr2b, Acvrl1, Adgrg1, Ahi1, Aida, Aldh1a1, Aldh1a2, Alg5, Alx1, Alx3, Alx4, Anapc2, Anks6, Ap1b1, Apc, Apc2, Aplnr, Ar, Arc, Arl13b, Asb2, Ascl1, Asph, Atm, Atp6ap2, Aurka, Axin1, Axin2, Barx1, Bcor, Bhlhe22, Bhlhe40, Bhlhe41, Bicc1, Bmi1, Bmp1, Bmp2, Bmp4, Bmp5, Bmp7, Bmpr1a, Bmpr1b, Bmpr2, Bptf, Btg2, C1qa, C2cd3, C3, Cc2d2a, Ccdc103, Ccdc39, Ccdc40, …	FALSE
GO:0007399	GO_BiologicalProcess-EBI-UniProt-GOA-ACAP-ARAP_25.05.2022_00h00	nervous system development	[4, 5]	[Group331, Group378, Group497, Group504, Group523, Group527]	109	4.06716	8.58065e-07	0.00125878	{Group331=1.7044275419465834E-5, Group378=1.743988691307934E-4, Group497=1.6077192401750095E-6, Group504=3.804206927661227E-6, Group523=1.2871410665035355E-6, Group527=2.098984478127355E-6}	{Group331=0.00830056212927986, Group378=0.08022347980016496, Group497=8.054673393276798E-4, Group504=0.0018944950499752912, Group523=6.474319564512784E-4, Group527=0.0010494922390636777}	[Abcb1a, Ace, Acer3, Adgrb2, Adgrg1, Adgrl1, Ak4, Aldh5a1, Amigo1, Apoe, Arhgap35, Arl6, B4gat1, Bcas1, Bcl11b, Blk, Brsk1, Bsn, C1qa, Cacna1a, Ccin, Ccl2, Ccl5, Ccr5, Cd3e, Cecr2, Celsr2, Cngb1, Cplx2, Cst7, Cx3cr1, Dab2, Disc1, Dock7, Dst, Ece1, Epha2, Epop, Evl, Eya1, Fzd6, Gfap, Gfra1, Gfra2, Gpc4, Hecw2, Ift122, Ift88, Immp2l, Jakmip1, Kif1a, Kif3c, Kif5c, Klk8, Lamb2, Lef1, Lgals1, Lpin1, M…	[1700123L14Rik, 2510009E07Rik, 2610042L04Rik, 9130409I23Rik, AU040320, Aars, Aatk, Abat, Abca2, Abcb1a, Abcb1b, Abcb6, Abcc8, Abcd1, Abcd2, Abi1, Abi2, Abi3, Abitram, Abl1, Abl2, Ablim1, Abr, Abt1, Acan, Acap3, Acat1, Ace, Acer1, Acer3, Ache, Ackr3, Acp4, Acsl3, Acsl4, Acsl6, Actb, Actbl2, Actl6a, Actl6b, Actr2, Actr3, Acvr1b, Acvr1c, Adam10, Adam17, Adam22, Adamts1, Adarb1, Adcy1, Adcy6, Adcyap1…	TRUE
GO:0007405	GO_BiologicalProcess-EBI-UniProt-GOA-ACAP-ARAP_25.05.2022_00h00	neuroblast proliferation	[4, 6, 7, 8]	[Group225, Group307, Group316, Group363, Group393, Group436, Group467, Group471, Group491, Group497, Group525]	5	6.09756	0.0597527	1	{Group225=0.08857101323678333, Group307=0.021209481900718325, Group316=0.014196489552419778, Group363=0.2509801766455434, Group393=0.03547506589604453, Group436=0.07570458252210162, Group467=0.9323932479836304, Group471=0.23183237065196388, Group491=0.017958643155402635, Group497=1.6077192401750095E-6, Group525=0.0016960683367553003}	{Group225=1.0, Group307=1.0, Group316=1.0, Group363=1.0, Group393=1.0, Group436=1.0, Group467=1.0, Group471=1.0, Group491=1.0, Group497=8.054673393276798E-4, Group525=0.717436906447492}	[Cx3cr1, Disc1, Dock7, Lef1, Smo]	[Acsl6, Akna, Arhgef2, Ascl1, Aspm, Bdnf, Bex1, Bex2, Cd24a, Cip2a, Ctf2, Ctnna1, Ctnnb1, Cx3cl1, Cx3cr1, Dagla, Daglb, Dct, Disc1, Dmrta2, Dock7, Drd2, Eml1, Fgf2, Fgfr1, Fgfr2, Foxg1, Frs2, Fzd3, Fzd9, Gh, Gli3, Hhip, Hif1a, Id4, Itgb1, Kcna1, Kctd11, Kdm1a, Kifap3, Lef1, Lrp6, Lrrk2, Mapk8, Nde1, Neurod4, Nf1, Notch1, Nprl3, Nr2e1, Numb, Numbl, Otp, Pafah1b1, Pax6, Plxnb2, Prl2c2, Prox1, Ptn, …	TRUE
GO:0007409	GO_BiologicalProcess-EBI-UniProt-GOA-ACAP-ARAP_25.05.2022_00h00	axonogenesis	[6, 7, 8, 9, 10, 11, 12]	[Group399, Group432, Group527]	24	4.84849	0.00344112	1	{Group399=1.4898727044848587E-4, Group432=4.027129032207285E-4, Group527=2.098984478127355E-6}	{Group399=0.06883211894720047, Group432=0.18122080644932784, Group527=0.0010494922390636777}	[Amigo1, Apoe, Arhgap35, B4gat1, Bcl11b, Brsk1, Cacna1a, Ccr5, Disc1, Dock7, Dst, Ece1, Epha2, Evl, Kif5c, Lamb2, Nectin1, Nefh, Pmp22, Ptprs, Slit1, Smo, Thy1, Vangl2]	[Abl1, Ablim1, Ache, Actb, Actbl2, Actr3, Adarb1, Adcy1, Adnp, Afg3l2, Agrn, Alcam, Als2, Amigo1, Anapc2, Ank3, Apbb1, Apbb2, Apc, Aplp1, Aplp2, Apoe, App, Arhgap35, Arhgap4, Arhgef25, Arhgef28, Artn, Arx, Atg7, Atl1, Atoh1, Atoh7, Atp5g1, Atp8a2, Auts2, B3gnt2, B4galt5, B4galt6, B4gat1, Barhl2, Bcl11a, Bcl11b, Bcl2, Bdnf, Bhlhe22, Bmp7, Bmpr1b, Bmpr2, Boc, Braf, Braf-rs1, Brsk1, Brsk2, Bsg, C9or…	FALSE
GO:0007411	GO_BiologicalProcess-EBI-UniProt-GOA-ACAP-ARAP_25.05.2022_00h00	axon guidance	[5, 6, 7, 8, 9, 10, 11, 12, 13]	[Group399, Group527]	12	4.65116	0.044373	1	{Group399=1.4898727044848587E-4, Group527=2.098984478127355E-6}	{Group399=0.06883211894720047, Group527=0.0010494922390636777}	[Arhgap35, B4gat1, Bcl11b, Ece1, Epha2, Evl, Kif5c, Lamb2, Nectin1, Slit1, Smo, Vangl2]	[Ablim1, Agrn, Alcam, Ank3, Apbb1, Apbb2, App, Arhgap35, Arhgef25, Artn, Arx, Atoh1, Atoh7, B3gnt2, B4gat1, Bcl11b, Bdnf, Bmp7, Bmpr1b, Bmpr2, Boc, Bsg, Ccdc141, Cdh4, Cdk5, Cdk5r1, Cdk5r2, Celsr3, Chl1, Chn1, Cntn1, Cntn2, Cntn4, Cntn5, Cntn6, Crmp1, Crppa, Csf1r, Cxcl12, Cxcr4, Cyfip1, Dag1, Dcc, Dlx5, Dpysl2, Dpysl5, Draxin, Dscam, Dscaml1, Dvl1, Ece1, Edn1, Edn3, Ednra, Efna1, Efna2, Efna3, E…	FALSE
GO:0007416	GO_BiologicalProcess-EBI-UniProt-GOA-ACAP-ARAP_25.05.2022_00h00	synapse assembly	[5, 6]	[Group440, Group450, Group518, Group523, Group527, Group528]	16	7.80488	8.40044e-05	0.118026	{Group440=6.921084861841358E-4, Group450=3.0213594379351554E-5, Group518=4.152609343416104E-5, Group523=1.2871410665035355E-6, Group527=2.098984478127355E-6, Group528=1.0290450471288284E-5}	{Group440=0.305911950893388, Group450=0.014532738896468098, Group518=0.019807946568094814, Group523=6.474319564512784E-4, Group527=0.0010494922390636777, Group528=0.005083482532816412}	[Adgrb2, Adgrl1, Amigo1, Bsn, Cacna1a, Gpc4, Mdga1, Nectin1, Nlgn2, Nrxn1, Pdgfb, Ptprs, Sdk2, Shank3, Slit1, Xlr3b]	[2610042L04Rik, Abi3, Ache, Actr3, Add2, Adgrb1, Adgrb2, Adgrb3, Adgre5, Adgrf1, Adgrl1, Adgrl2, Adgrl3, Adnp, Agrn, Amigo1, Amigo2, Amigo3, App, Arf6, Arhgef9, Asic2, Bdnf, Bhlhb9, Bsn, Cacna1a, Cadm1, Cbln1, Cbln2, Cbln4, Cdh1, Cdh2, Cdh9, Cdk5, Chrnb2, Clstn1, Clstn2, Clstn3, Cntn5, Cntnap2, Colq, Corin, Crkl, Cux2, Dbnl, Dkk1, Dlg5, Dnm3, Drd2, Dscam, Dvl1, Eef2k, Efna5, Efnb1, Efnb2, Eif4g1,…	TRUE
GO:0007417	GO_BiologicalProcess-EBI-UniProt-GOA-ACAP-ARAP_25.05.2022_00h00	central nervous system development	[4, 5, 6]	[Group330, Group331, Group378, Group497, Group527]	51	4.47761	0.000106236	0.148306	{Group330=4.6458412283848196E-5, Group331=1.7044275419465834E-5, Group378=1.743988691307934E-4, Group497=1.6077192401750095E-6, Group527=2.098984478127355E-6}	{Group330=0.022021287422544045, Group331=0.00830056212927986, Group378=0.08022347980016496, Group497=8.054673393276798E-4, Group527=0.0010494922390636777}	[Abcb1a, Ace, Adgrg1, Ak4, Aldh5a1, Amigo1, Arhgap35, Arl6, Bcl11b, C1qa, Cacna1a, Ccin, Cd3e, Celsr2, Cx3cr1, Disc1, Dock7, Fzd6, Gfap, Ift122, Ift88, Immp2l, Jakmip1, Kif1a, Lamb2, Lef1, Mafb, Mdga1, Mecom, Meis1, Myc, Nefh, Nlgn2, Nnat, Nr1d1, Nrxn1, Pax5, Pgap1, Plxdc1, Prmt5, Ptprs, Shank3, Slc8a1, Slit1, Smo, Sox12, Sox4, Tcf7l2, Tox, Ttc21b, Ttn]	[Aars, Aatk, Abat, Abca2, Abcb1a, Abcb1b, Abcb6, Abl1, Abl2, Abr, Abt1, Acan, Acat1, Ace, Ackr3, Actl6a, Actl6b, Actr3, Adarb1, Adcy1, Adcyap1, Adgra2, Adgrg1, Adgrl2, Adgrl3, Adora2a, Afdn, Agbl4, Ager, Agt, Agtpbp1, Agtr2, Ahi1, Ak4, Ak7, Ak8, Akirin2, Akna, Akr1c14, Akt1, Akt3, Aldh1a1, Aldh1a2, Aldh1a3, Aldh3a2, Aldh4a1, Aldh5a1, Alk, Amigo1, Amigo2, Amigo3, Ang, Ankle2, Anp32b, Anxa3, Apaf1,…	TRUE
GO:0007420	GO_BiologicalProcess-EBI-UniProt-GOA-ACAP-ARAP_25.05.2022_00h00	brain development	[4, 5, 6, 7]	[Group331, Group497, Group527]	41	4.87515	8.42057e-05	0.118225	{Group331=1.7044275419465834E-5, Group497=1.6077192401750095E-6, Group527=2.098984478127355E-6}	{Group331=0.00830056212927986, Group497=8.054673393276798E-4, Group527=0.0010494922390636777}	[Abcb1a, Ace, Adgrg1, Ak4, Amigo1, Arhgap35, Arl6, Bcl11b, Cacna1a, Ccin, Cd3e, Celsr2, Cx3cr1, Disc1, Dock7, Fzd6, Ift88, Immp2l, Jakmip1, Kif1a, Lef1, Mafb, Mdga1, Mecom, Meis1, Myc, Nefh, Nlgn2, Nnat, Nrxn1, Pax5, Pgap1, Ptprs, Shank3, Slc8a1, Slit1, Smo, Tcf7l2, Tox, Ttc21b, Ttn]	[Aars, Aatk, Abat, Abcb1a, Abcb6, Abl1, Abl2, Abr, Acat1, Ace, Adcy1, Adcyap1, Adgrg1, Adgrl2, Adgrl3, Afdn, Agtpbp1, Agtr2, Ahi1, Ak4, Ak7, Ak8, Akirin2, Akna, Akr1c14, Akt3, Aldh1a1, Aldh1a2, Aldh1a3, Alk, Amigo1, Amigo2, Amigo3, Anp32b, Anxa3, Apaf1, Aplp1, Aplp2, Apod, App, Aqp1, Arcn1, Arhgap35, Arid1a, Arl13b, Arl6, Arnt2, Arrb2, Arx, Ascl1, Aspm, Atat1, Atf2, Atf5, Atg7, Atic, Atm, Atoh1, …	TRUE
GO:0007422	GO_BiologicalProcess-EBI-UniProt-GOA-ACAP-ARAP_25.05.2022_00h00	peripheral nervous system development	[4, 5, 6]	[Group124]	4	4.87805	0.159628	1	{Group124=0.6520436841718085}	{Group124=1.0}	[Adgrb2, Lamb2, Nefh, Pmp22]	[Adam22, Adgrb2, Adgrg6, Agt, Akt1, Akt2, Aldh3a2, Arhgef10, Artn, Ascl1, Bag1, Bdnf, Cdk5, Cited2, Cldn1, Cntnap1, Dag1, Dicer1, Dmd, Ednrb, Egr2, Egr3, Erbb2, Erbb3, Etv1, Fa2h, Gdnf, Gpc1, Hand2, Hapln2, Heyl, Hoxd10, Hoxd9, Ilk, Isl1, Itgb4, Lamb2, Lamc1, Lgi4, Med12, Myoc, Nab1, Nab2, Ncmap, Ndrg1, Nefh, Nf1, Nfasc, Ngf, Nhlh2, Nrg1, Ntf3, Ntf5, Ntrk2, Ntrk3, Nutf2, Onecut2, Osm, Pals1, Pard…	FALSE
GO:0007423	GO_BiologicalProcess-EBI-UniProt-GOA-ACAP-ARAP_25.05.2022_00h00	sensory organ development	[4]	[Group415, Group499, Group531]	31	4.40967	0.00338337	1	{Group415=0.021501305767356586, Group499=0.01148411671136464, Group531=7.153011009716384E-4}	{Group415=1.0, Group499=1.0, Group531=0.3154477855284925}	[Arhgap35, Arl6, Bcl11b, C1qb, Cecr2, Ece1, Epha2, Eya1, Fgf3, Fzd6, Gdf3, Ift122, Ift88, Impg2, Lamb2, Lef1, Mafb, Meis1, Myc, Mycl, Nectin1, Pdgfb, Ppp1r13l, Ptk7, Rd3, Rsc1a1, Sdk2, Thy1, Ush1c, Vangl2, Wdpcp]	[Abcb5, Abi2, Abr, Ache, Actl6a, Acvr2b, Acvrl1, Adam10, Adamts18, Adgrv1, Agtpbp1, Ahi1, Ahr, Aldh1a1, Aldh1a2, Aldh1a3, Alg10b, Alms1, Alms1-ps2, Angptl7, Anp32b, Apc, Aqp1, Aqp5, Arhgap35, Arhgef15, Arid1a, Arl6, Ascl1, Ascl2, Atf4, Atf6, Atg4b, Atg5, Atoh1, Atoh7, Atp2b1, Atp2b2, Atp2b4, Atp6v1b1, Atp8a2, Atp8b1, B9d1, Bak1, Barhl2, Bax, Bbs4, Bbs7, Bcar3, Bcl11b, Bcl2, Bcl2l11, Bcr, Bdnf, Bf…	FALSE
GO:0007498	GO_BiologicalProcess-EBI-UniProt-GOA-ACAP-ARAP_25.05.2022_00h00	mesoderm development	[4]	[Group090, Group253, Group389, Group393, Group467, Group525, Group531]	5	3.78788	0.395565	1	{Group090=0.1044166704375671, Group253=0.1581779152374286, Group389=0.6361954868909342, Group393=0.03547506589604453, Group467=0.9323932479836304, Group525=0.0016960683367553003, Group531=7.153011009716384E-4}	{Group090=1.0, Group253=1.0, Group389=1.0, Group393=1.0, Group467=1.0, Group525=0.717436906447492, Group531=0.3154477855284925}	[Epha2, Eya1, Gdf3, Lef1, Smo]	[Acer1, Acvr1, Acvr1b, Acvr2a, Acvr2b, Amh, Apela, Armc5, Axin1, Bmp4, Bmp7, Bmpr1a, Bmpr2, Cer1, Chrd, Churc1, Cited2, Crb2, Ctdnep1, Dand5, Dkk1, Dll3, Ecsit, Eomes, Epb41l5, Epha2, Ets2, Etv2, Exoc4, Ext1, Ext2, Eya1, Fgf8, Fgfr1, Fgfr2, Foxa2, Foxc1, Foxc2, Foxf1, Foxh1, Gdf1, Gdf3, Gpi1, Hand1, Hmga2, Hnf1a, Hoxa11, Htt, Inhba, Irx3, Itga2, Itga3, Itga8, Itgb1, Itgb3, Itgb4, Kdm6a, Kdm6b, Ld…	TRUE
GO:0007507	GO_BiologicalProcess-EBI-UniProt-GOA-ACAP-ARAP_25.05.2022_00h00	heart development	[4, 5, 6]	[Group304, Group319, Group499, Group503, Group531]	22	3.18379	0.272138	1	{Group304=0.3925423098459555, Group319=0.15857722360806853, Group499=0.01148411671136464, Group503=0.014542947986665826, Group531=7.153011009716384E-4}	{Group304=1.0, Group319=1.0, Group499=1.0, Group503=1.0, Group531=0.3154477855284925}	[Ace, Adamts6, Asb2, Ece1, Eya1, Fgf3, Ift122, Ift88, Mecom, Meis1, Pdgfb, Popdc2, Ppp1r13l, Ptk7, Scn5a, Slc25a4, Slc8a1, Smo, Smyd2, Sox4, Ttn, Vangl2]	[AW551984, Abi3bp, Acacb, Acadm, Acan, Ace, Acer1, Actc1, Actn2, Acvr1, Acvr2b, Acvrl1, Adam15, Adam19, Adamts1, Adamts6, Adamts9, Adap2, Adgrg6, Adipor2, Adm, Adprhl1, Adra1a, Adra1b, Adra1d, Adrb1, Agt, Agtr1a, Agtr2, Ahi1, Ahr, Akap13, Akap6, Aldh1a1, Aldh1a2, Alpk2, Alpk3, Ang2, Angpt1, Angpt2, Ank2, Ankrd1, Anks6, Ap1b1, Ap2b1, Apc, Apela, Apln, Aplnr, Arid1a, Arid2, Arl13b, Arrb2, Asb2, Asc…	FALSE
GO:0007517	GO_BiologicalProcess-EBI-UniProt-GOA-ACAP-ARAP_25.05.2022_00h00	muscle organ development	[4]	[Group525, Group531]	14	3.74332	0.138334	1	{Group525=0.0016960683367553003, Group531=7.153011009716384E-4}	{Group525=0.717436906447492, Group531=0.3154477855284925}	[Asb2, Coprs, Fgf3, Igf2, Lef1, Myc, Pax5, Pmp22, Popdc2, Smo, Stac3, Tcf7l2, Ttn, Vangl2]	[Acta1, Actc1, Actn3, Adarb1, Adgrb1, Adrb2, Akirin1, Alx4, Angpt1, Ankrd1, Ankrd2, Ankrd33, Arid5b, Arntl, Asb2, Ass1, Atf3, Barx2, Bcl2, Bcl9, Bcl9l, Bdnf, Bin3, Bmp10, Bmp2, Bmp4, Bmpr1a, Boc, Btbd1, Btg2, Bves, Cacna1s, Casq1, Cav1, Cav2, Cavin4, Ccm2l, Ccnt2, Cd164, Cdk5, Cdon, Cenpf, Cfl2, Cflar, Chat, Chd2, Chd3, Chd7, Chkb, Chrna1, Chrnd, Cited2, Cntf, Cntfr, Cntnap1, Cntnap2, Col11a1, Co…	FALSE
GO:0007519	GO_BiologicalProcess-EBI-UniProt-GOA-ACAP-ARAP_25.05.2022_00h00	skeletal muscle tissue development	[5, 6]	[Group214, Group474, Group531]	9	4.5	0.107587	1	{Group214=0.27832293965437965, Group474=0.18167341371151904, Group531=7.153011009716384E-4}	{Group214=1.0, Group474=1.0, Group531=0.3154477855284925}	[Asb2, Igf2, Myc, Pax5, Pmp22, Popdc2, Smo, Stac3, Tcf7l2]	[Acta1, Actn3, Adrb2, Akirin1, Ankrd1, Ankrd2, Ankrd33, Arntl, Asb2, Atf3, Barx2, Bcl2, Bcl9, Bcl9l, Bin3, Btg2, Bves, Cacna1s, Casq1, Cav1, Cav2, Ccnt2, Cdk5, Cdon, Cfl2, Cflar, Chrna1, Chrnd, Cited2, Cntnap1, Cntnap2, Col19a1, Cops2, Crhr2, Ctnnb1, Cyp26b1, D7Zem1, D7Zem2, D7Zem3, Ddx17, Ddx5, Dll1, Dmd, Dmrta2, Dner, Egr1, Egr2, Eln, Emd, Eomes, Ep300, Ephb1, Fbxo22, Flnb, Flot1, Fos, Foxl2, F…	TRUE
GO:0007528	GO_BiologicalProcess-EBI-UniProt-GOA-ACAP-ARAP_25.05.2022_00h00	neuromuscular junction development	[6]	[Group124, Group125, Group532]	3	4.61538	0.233085	1	{Group124=0.6520436841718085, Group125=0.3274918458289193, Group532=1.97712679841487E-5}	{Group124=1.0, Group125=1.0, Group532=0.00958906497231212}	[Cacnb2, Lamb2, Pmp22]	[Afg3l2, Agrn, Als2, Ank3, App, Cacna1s, Cacna2d2, Cacnb1, Cacnb2, Cacnb3, Cacnb4, Cacng2, Chat, Chrna1, Cntnap1, Cntnap2, Col4a1, Col4a5, Colq, Corin, Crkl, Dctn1, Dnaja3, Dok7, Dvl1, Erbb2, Etv5, F2r, Fgfr2, Fzd9, Gphn, Gsk3b, Kalrn, Ky, Lamb2, Lamc1, Lrp4, Lrp5, Lrrk2, Mesd, Musk, Mycbp2, Nedd4, P2rx2, Pak1, Pdzrn3, Pmp22, Ppfibp1, Ppfibp2, Ptn, Rer1, Sh2d3c, Six1, Six4, Snta1, Sorbs1, Sorbs2,…	TRUE
GO:0007548	GO_BiologicalProcess-EBI-UniProt-GOA-ACAP-ARAP_25.05.2022_00h00	sex differentiation	[3, 4]	[Group280]	13	3.62117	0.234108	1	{Group280=0.39980792561723155}	{Group280=1.0}	[Abcb1a, Ace, Adgrg1, Gfra1, Hoxa9, Immp2l, Map7, Myc, Nefh, Nos2, Rab13, Tcf7l2, Tlr9]	[A2m, Abcb1a, Ace, Acsbg1, Acvr2a, Adam15, Adam1a, Adam1b, Adam20, Adam21, Adam24, Adam25, Adam26a, Adam26b, Adam29, Adam34, Adam34l, Adam39, Adam4, Adam6a, Adam6b, Adamts1, Adcyap1, Adcyap1r1, Adgrg1, Adrm1, Afp, Ago4, Agt, Ahr, Ahsg, Akap9, Amh, Amhr2, Angpt1, Ar, Arid4a, Arid4b, Arid5b, Arrb1, Arrb2, Asb1, Asmt, Aspm, Atm, Atn1, Atrx, Axl, Bak1, Bax, Bcl2, Bcl2l1, Bcl2l11, Bcl2l2, Bik, Bmp15, …	TRUE
GO:0007584	GO_BiologicalProcess-EBI-UniProt-GOA-ACAP-ARAP_25.05.2022_00h00	response to nutrient	[3, 5]	[Group083, Group493]	7	3.66492	0.349525	1	{Group083=0.3562426607882345, Group493=0.4173764169030232}	{Group083=1.0, Group493=1.0}	[Abcb1a, Ahcy, Ccl2, Cd3e, Kynu, Mn1, Slc8a1]	[A2m, Aacs, Abcb1a, Abcg2, Abcg5, Abcg8, Acsl1, Ada, Adipoq, Adipor2, Adsl, Agl, Agtr1b, Ahcy, Alad, Aldh1a1, Aldh1a2, Alpl, Amelx, Apaf1, Arg1, Arsa, Arsb, Ascl1, Ass1, Atp2b1, Bche, Bckdhb, Becn1, Bglap, Bglap2, Bglap3, Bmp7, Brip1, Casr, Cat, Cbs, Ccl2, Ccnd1, Cd3e, Cdkn2b, Cdkn2d, Cnr1, Col1a1, Cubn, Cybb, Cyp1a1, Cyp1b1, Cyp24a1, Cyp26a1, Cyp26b1, Cyp27b1, Dad1, Dcps, Dnmt3a, Dnmt3b, Dpyd, E…	TRUE
GO:0007596	GO_BiologicalProcess-EBI-UniProt-GOA-ACAP-ARAP_25.05.2022_00h00	blood coagulation	[3, 5]	[Group352, Group524]	11	5.6701	0.0181174	1	{Group352=0.0037188316599432213, Group524=1.0188508051790734E-4}	{Group352=1.0, Group524=0.04747844752134482}	[Apoe, Blk, Cd34, Ctsg, Evl, Fzd6, Pdgfb, Pear1, Serpind1, Tfpi2, Tspan8]	[Abat, Adamts13, Adamts18, Adra2a, Adra2b, Adra2c, Adrb2, Adtrp, Alox12, Ano6, Anxa2, Anxa5, Anxa8, Ap3b1, Apoe, Apoh, Axl, Bik, Blk, Bloc1s3, Bloc1s4, Bloc1s6, C1galt1c1, C1qtnf1, C3, C9, Cav1, Cd34, Cd36, Cd40lg, Cd9, Ceacam1, Cela2a, Cfh, Comp, Cpb2, Ctsg, Cx3cl1, Dmtn, Dtnbp1, Emilin1, Emilin2, Enpp4, Entpd1, Entpd2, Ephb2, Evl, F10, F11, F11r, F12, F13a1, F13b, F2, F2r, F2rl1, F2rl2, F2rl3, …	TRUE
GO:0007599	GO_BiologicalProcess-EBI-UniProt-GOA-ACAP-ARAP_25.05.2022_00h00	hemostasis	[4]	[Group352, Group524]	11	5.58376	0.0189566	1	{Group352=0.0037188316599432213, Group524=1.0188508051790734E-4}	{Group352=1.0, Group524=0.04747844752134482}	[Apoe, Blk, Cd34, Ctsg, Evl, Fzd6, Pdgfb, Pear1, Serpind1, Tfpi2, Tspan8]	[Abat, Adamts13, Adamts18, Adra2a, Adra2b, Adra2c, Adrb2, Adtrp, Alox12, Ano6, Anxa2, Anxa5, Anxa7, Anxa8, Ap3b1, Apoe, Apoh, Axl, Bik, Blk, Bloc1s3, Bloc1s4, Bloc1s6, C1galt1c1, C1qtnf1, C3, C9, Cav1, Cd34, Cd36, Cd40lg, Cd9, Ceacam1, Cela2a, Cfh, Comp, Cpb2, Ctsg, Cx3cl1, Dmtn, Dtnbp1, Emilin1, Emilin2, Enpp4, Entpd1, Entpd2, Ephb2, Evl, F10, F11, F11r, F12, F13a1, F13b, F2, F2r, F2rl1, F2rl2, …	FALSE
GO:0007601	GO_BiologicalProcess-EBI-UniProt-GOA-ACAP-ARAP_25.05.2022_00h00	visual perception	[6]	[Group124, Group125, Group239, Group531]	6	3.46821	0.460844	1	{Group124=0.6520436841718085, Group125=0.3274918458289193, Group239=0.06061363511587104, Group531=7.153011009716384E-4}	{Group124=1.0, Group125=1.0, Group239=1.0, Group531=0.3154477855284925}	[Cacnb2, Cngb1, Impg2, Lamb2, Rd3, Rsc1a1]	[Abca4, Adgrv1, Aipl1, Aoc2, Arr3, Arrb2, Atf6, Atp8a2, Bbs1, Bbs2, Best1, Bfsp2, C1qtnf5, Cabp1, Cabp2, Cabp4, Cacna1f, Cacna2d4, Cacnb2, Cacnb4, Ccdc66, Cep250, Cfh, Chrnb2, Clic5, Cln5, Cln6, Cln8, Clrn1, Cnga1, Cnga3, Cngb1, Cngb3, Cnnm4, Col11a1, Col1a1, Col2a1, Cplx3, Cplx4, Crb1, Crx, Cryaa, Cryba1, Cryba2, Cryba4, Crybb1, Crybb2, Crybb3, Crybg3, Cryga, Crygb, Crygc, Crygd, Cryge, Crygf, C…	TRUE
GO:0007611	GO_BiologicalProcess-EBI-UniProt-GOA-ACAP-ARAP_25.05.2022_00h00	learning or memory	[3, 5]	[Group351, Group390, Group430, Group480]	13	3.72493	0.169399	1	{Group351=0.1728130502797443, Group390=0.015073778475804772, Group430=0.02037720714042783, Group480=0.029876683511032898}	{Group351=1.0, Group390=1.0, Group430=1.0, Group480=1.0}	[Apoe, Brsk1, Chst10, Cx3cr1, Htr2a, Igf2, Klk8, Nrxn1, Prkar1b, Rag1, Shank3, Slc11a2, Syt11]	[Aaas, Abca7, Abcc8, Abi2, Abl1, Abl2, Actr2, Adam2, Adcy1, Adcy3, Adcy8, Adgrb3, Adgrf1, Adnp, Adra1b, Adrb1, Adrb2, Aff2, Ager, Agt, Alg10b, Amfr, Amph, Ap1s2, Aph1b, Aph1c, Apoe, App, Arc, Arf4, Arl6ip5, Asic1, Atad1, Atp1a2, Atp1a3, Atp8a1, Atxn1, Atxn1l, B2m, B4galt2, Bace1, Bche, Bdnf, Bhlhb9, Braf, Braf-rs1, Brinp1, Brsk1, Btbd9, Btg2, C1ql1, Cacna1c, Cacna1e, Calb1, Camk2n1, Camk4, Casp1,…	TRUE
GO:0007612	GO_BiologicalProcess-EBI-UniProt-GOA-ACAP-ARAP_25.05.2022_00h00	learning	[4, 6]	[Group351, Group390, Group518, Group528]	6	3.04569	0.646316	1	{Group351=0.1728130502797443, Group390=0.015073778475804772, Group518=4.152609343416104E-5, Group528=1.0290450471288284E-5}	{Group351=1.0, Group390=1.0, Group518=0.019807946568094814, Group528=0.005083482532816412}	[Brsk1, Chst10, Nrxn1, Rag1, Shank3, Syt11]	[Aaas, Abca7, Abcc8, Abl1, Abl2, Actr2, Adam2, Adcy3, Adgrb3, Adra1b, Adrb2, Agt, Alg10b, Amph, Ap1s2, App, Arc, Arf4, Asic1, Atad1, Atp1a2, Atp1a3, Atp8a1, Atxn1, Atxn1l, B4galt2, Bche, Bdnf, Braf, Braf-rs1, Brsk1, Btg2, C1ql1, Cacna1c, Cacna1e, Cck, Cdk5, Chrd, Chrna7, Chrnb2, Chst10, Cic, Ckap5, Cln3, Cln8, Cntn2, Cntnap2, Comt, Creb1, Crh, Crhr1, Csmd1, Ctnnd2, Ctns, Dbh, Dcdc2a, Ddhd2, Deaf1…	FALSE
GO:0007613	GO_BiologicalProcess-EBI-UniProt-GOA-ACAP-ARAP_25.05.2022_00h00	memory	[4, 6]	[Group351, Group390, Group480, Group482]	8	4.57143	0.0927331	1	{Group351=0.1728130502797443, Group390=0.015073778475804772, Group480=0.029876683511032898, Group482=9.495073417367201E-4}	{Group351=1.0, Group390=1.0, Group480=1.0, Group482=0.41303569365547327}	[Apoe, Chst10, Cx3cr1, Htr2a, Igf2, Klk8, Shank3, Syt11]	[Abca7, Abcc8, Adcy1, Adcy8, Adgrf1, Adnp, Adrb1, Aph1b, Aph1c, Apoe, App, Arc, Asic1, Atad1, Atp1a3, Atxn1, Atxn1l, B4galt2, Bace1, Bdnf, Brinp1, Btbd9, Calb1, Camk2n1, Camk4, Casp1, Cck, Ccnd2, Cebpb, Chat, Chrna7, Chrnb2, Chst10, Cic, Cnr1, Comt, Cpeb3, Creb1, Crebbp, Crhr1, Crtc1, Csmd1, Ctns, Cux2, Cx3cr1, Cyp7b1, D7Zem1, D7Zem2, D7Zem3, Dbh, Drd1, Drd2, Drd4, Egr1, Ehmt2, Eif2ak4, Eif4ebp2,…	FALSE
GO:0008009	GO_BiologicalProcess-EBI-UniProt-GOA-ACAP-ARAP_25.05.2022_00h00	chemokine activity	[5, 6, 7]	[Group095, Group248, Group520, Group529]	5	10.6383	0.00690185	1	{Group095=0.04155303237558575, Group248=0.16409377678424975, Group520=5.827225961116661E-8, Group529=6.109312721796342E-8}	{Group095=1.0, Group248=1.0, Group520=2.9718852401694973E-5, Group529=3.109640175394338E-5}	[Ccl2, Ccl5, Ccl9, Cxcl3, Cxcl9]	[100039053, 2610528A11Rik, 65956, Ccl1, Ccl11, Ccl12, Ccl17, Ccl19, Ccl2, Ccl20, Ccl21a, Ccl21b, Ccl21d, Ccl22, Ccl24, Ccl25, Ccl26, Ccl27a, Ccl28, Ccl3, Ccl4, Ccl5, Ccl6, Ccl7, Ccl8, Ccl9, Cklf, Cmtm2a, Cx3cl1, Cxcl1, Cxcl10, Cxcl11, Cxcl12, Cxcl13, Cxcl14, Cxcl15, Cxcl16, Cxcl17, Cxcl2, Cxcl3, Cxcl5, Cxcl9, Gm10591, Gm13304, Pf4, Ppbp, Xcl1]	TRUE
GO:0008013	GO_MolecularFunction-EBI-UniProt-GOA-ACAP-ARAP_25.05.2022_00h00	beta-catenin binding	[3]	[Group525]	4	3.9604	0.332803	1	{Group525=0.0016960683367553003}	{Group525=0.717436906447492}	[Cdh5, Lef1, Nos2, Tcf7l2]	[Ajap1, Amer1, Amer2, Amer3, Anapc2, Apc, Apc2, Ar, Ash2l, Axin1, Axin2, Bcl9, Bcl9l, Btrc, Calcoco1, Cby1, Cd2ap, Cdh1, Cdh2, Cdh24, Cdh26, Cdh5, Cdhr5, Chd8, Csnk2a1, Ctnna1, Ctnna2, Ctnna3, Ctnnb1, Ctnnbip1, Ctnnd1, Ctnnd2, Cxadr, Cyp19a1, Dact1, Dact2, Dlg5, Dvl1, Dvl3, Ep300, Esr1, Foxo1, Foxo3, Foxo4, Fzr1, Gja1, Gja6, Gli3, Grin2b, Gsk3b, Hdac6, Kank1, Kdm6b, Klf4, Lef1, Lzic, Med12, Med12…	FALSE
GO:0008015	GO_BiologicalProcess-EBI-UniProt-GOA-ACAP-ARAP_25.05.2022_00h00	blood circulation	[4]	[Group531, Group532]	18	3.20856	0.341154	1	{Group531=7.153011009716384E-4, Group532=1.97712679841487E-5}	{Group531=0.3154477855284925, Group532=0.00958906497231212}	[Ace, Amot, Apoe, Arhgap35, Cacnb2, Cd34, Cdh5, Ece1, Htr2a, Immp2l, Nos2, Pdgfb, Popdc2, Ppp1r13l, Scn5a, Slc8a1, Ttn, Wdr35]	[Abat, Abcc8, Abcc9, Abl1, Abr, Ace, Ace2, Ace3, Acta2, Actc1, Acvrl1, Ada, Adamts16, Adcy6, Adcyap1, Add3, Adh5, Adipoq, Adm, Adm2, Adora1, Adora2a, Adora2b, Adra1a, Adra1b, Adra1d, Adra2a, Adra2b, Adra2c, Adrb1, Adrb2, Adrb3, Ager, Agrn, Agt, Agtr1a, Agtr1b, Agtr2, Agtrap, Ahr, Akap12, Akap6, Akap9, Akt1, Alox5, Amot, Angpt1, Ank2, Ankrd39, Anpep, Aoc3, Apela, Apln, Apoe, App, Ar, Arhgap35, Arh…	FALSE
GO:0008017	GO_MolecularFunction-EBI-UniProt-GOA-ACAP-ARAP_25.05.2022_00h00	microtubule binding	[5]	[Group367, Group519]	11	3.83275	0.183275	1	{Group367=0.10812161002452753, Group519=0.010871392510198813}	{Group367=1.0, Group519=1.0}	[Cep295nl, Cep57l1, Cnn3, Dst, Fmn1, Jakmip1, Kif1a, Kif26b, Kif3c, Kif5c, Map9]	[Abl1, Abraxas1, Abraxas2, Akap1, Alms1, Alms1-ps2, Anapc2, Apc, Apc2, Arhgef2, Arl3, BC024139, Bcl2l11, Birc5, Camsap1, Camsap2, Camsap3, Capn6, Casc1, Ccdc170, Ccdc181, Ccdc187, Ccdc61, Ccdc66, Ccdc69, Ccdc88a, Ccdc88b, Ccdc88c, Ccsap, Ccser2, Cdk5rap2, Cenpe, Cenpf, Cep290, Cep295, Cep295nl, Cep350, Cep44, Cep57, Cep57l1, Cetn1, Cetn2, Cetn3, Cfap157, Cgn, Chp1, Ckap5, Clasp1, Clasp2, Clip1, C…	FALSE
GO:0008021	GO_CellularComponent-EBI-UniProt-GOA-ACAP-ARAP_25.05.2022_00h00	synaptic vesicle	[3, 5, 6, 7, 9]	[Group411, Group523, Group532]	15	5.57621	0.00512003	1	{Group411=0.01588843438570222, Group523=1.2871410665035355E-6, Group532=1.97712679841487E-5}	{Group411=1.0, Group523=6.474319564512784E-4, Group532=0.00958906497231212}	[Brsk1, Bsn, Disc1, Doc2a, Kif1a, Kif3c, Ptprs, Rab13, Rab4a, Slc2a13, Slc2a8, Slc4a8, Syt11, Syt2, Syt8]	[Abcc8, Adam10, Amph, Anxa5, Ap2a2, Apba1, Apba2, Apc, Aph1a, App, Atg9a, Atp2b1, Atp6ap1, Atp6ap2, Atp6v0a1, Atp6v0c, Atp6v0d1, Atp6v0e2, Atp6v1b1, Atp6v1b2, Atp6v1c1, Atp6v1e1, Atp6v1f, Atp6v1g1, Atp6v1g2, Bace1, Bcl2l1, Bdnf, Bin1, Borcs5, Brsk1, Bsn, Btbd8, Cadm1, Calm1, Calm2, Calm3, Cbarp, Cdk16, Clcn3, Clcn4, Clcn5, Cln3, Clta, Cltb, Cltc, Cops4, Cops5, Cplx3, Cttnbp2, Cyp19a1, Dbi, Ddc, D…	FALSE
GO:0008023	GO_CellularComponent-EBI-UniProt-GOA-ACAP-ARAP_25.05.2022_00h00	transcription elongation factor complex	[3, 7, 8]	[Group012]	3	5.45455	0.167207	1	{Group012=0.16720650401842269}	{Group012=1.0}	[Aff3, Epop, Mllt3]	[Aff1, Aff2, Aff3, Aff4, Brd4, Ccnk, Ccnl1, Ccnt1, Ccnt2, Cdc73, Cdk12, Cdk13, Cdk9, Ctr9, Eaf1, Eaf2, Ell, Ell2, Ell3, Eloa, Elob, Elobl, Eloc, Elof1, Elp2, Elp4, Epop, Ercc6, Ice1, Ice2, Leo1, Mllt1, Mllt3, Mms22l, Nelfa, Nelfb, Nelfcd, Nelfe, Nufip1, Paf1, Pex2, Pex5l, Rb1, Rtf1, Setd5, Snw1, Ssrp1, Supt16, Supt4a, Supt4b, Supt5, Supt6, Tonsl, Wdr61, Zc3h8]	TRUE
GO:0008033	GO_BiologicalProcess-EBI-UniProt-GOA-ACAP-ARAP_25.05.2022_00h00	tRNA processing	[7, 8, 9]	[Group412, Group494]	9	6.92308	0.00642355	1	{Group412=0.18162445613196304, Group494=0.1649661133194001}	{Group412=1.0, Group494=1.0}	[Dtwd1, Nsun2, Pop1, Rpp40, Tarbp1, Trit1, Trub1, Tsen2, Tsen54]	[2210016F16Rik, Aars, Aars2, Adat1, Adat2, Adat3, Alkbh1, Alkbh8, Ankrd16, Bcdin3d, Bves, Cdk5rap1, Cdkal1, Clp1, Ctu1, Ctu2, Dalrd3, Ddx1, Dph3, Dtwd1, Dtwd2, Dus1l, Dus2, Dus3l, Dus4l, Elac1, Elac2, Elp1, Elp2, Elp3, Elp4, Elp5, Elp6, Epb41, Fars2, Ftsj1, Gon7, Grsf1, Gtpbp3, Gtpbp4, Hexim1, Hsd17b10, Kti12, Lage3, Lcmt2, Lsm6, Mettl1, Mettl2, Mettl6, Mettl8, Mocs3, Mtfmt, Mto1, Nat10, Nsun2, N…	FALSE
GO:0008066	GO_MolecularFunction-EBI-UniProt-GOA-ACAP-ARAP_25.05.2022_00h00	glutamate receptor activity	[4]	[Group487, Group528, Group532]	4	5.26316	0.131288	1	{Group487=0.909199874302729, Group528=1.0290450471288284E-5, Group532=1.97712679841487E-5}	{Group487=1.0, Group528=0.005083482532816412, Group532=0.00958906497231212}	[Ccl2, Nlgn2, Nrxn1, Shank3]	[Adrb2, Arc, Cacng2, Cacng3, Cacng4, Cacng5, Cacng7, Cacng8, Ccl2, Ccr2, Cfl1, Cnih2, Cnih3, Crh, Crhbp, Dapk1, Dlg4, Ephb2, Gria1, Gria2, Gria3, Gria4, Grid1, Grid2, Grik1, Grik2, Grik3, Grik4, Grik5, Grin1, Grin2a, Grin2b, Grin2c, Grin2d, Grin3a, Grin3b, Grm1, Grm2, Grm3, Grm4, Grm5, Grm6, Grm7, Grm8, Gsg1l, Ifng, Ifngr1, Ifngr2, Klhl24, Mapk8ip2, Mef2c, Mink1, Neto1, Neto2, Nlgn1, Nlgn2, Nlgn3…	FALSE
GO:0008083	GO_BiologicalProcess-EBI-UniProt-GOA-ACAP-ARAP_25.05.2022_00h00	growth factor activity	[4, 5, 6]	[Group209, Group263, Group356, Group398, Group521, Group524, Group525, Group526]	5	3.18471	0.60594	1	{Group209=0.33541547360606677, Group263=0.5520338381175361, Group356=0.738108406990616, Group398=0.258745498100603, Group521=0.0019261661579690248, Group524=1.0188508051790734E-4, Group525=0.0016960683367553003, Group526=8.634942337893481E-5}	{Group209=1.0, Group263=1.0, Group356=1.0, Group398=1.0, Group521=0.8051374540310524, Group524=0.04747844752134482, Group525=0.717436906447492, Group526=0.040411530141341495}	[Fgf11, Fgf3, Gdf3, Igf2, Pdgfb]	[Ambn, Amelx, Amh, Angptl3, Areg, Artn, Bdnf, Bmp1, Bmp10, Bmp15, Bmp2, Bmp3, Bmp4, Bmp5, Bmp6, Bmp7, Bmp8a, Bmp8b, Btc, Ccn2, Ccn3, Ccn5, Ccn6, Cd320, Cdnf, Clec11a, Cntf, Csf1, Csf2, Csf3, Cxcl1, Cxcl12, D7Zem1, D7Zem2, D7Zem3, Efemp1, Egf, Epgn, Ereg, Fbrs, Fgf1, Fgf10, Fgf11, Fgf12, Fgf13, Fgf14, Fgf15, Fgf16, Fgf17, Fgf18, Fgf2, Fgf20, Fgf21, Fgf22, Fgf23, Fgf3, Fgf4, Fgf5, Fgf6, Fgf7, Fgf8,…	TRUE
GO:0008088	GO_BiologicalProcess-EBI-UniProt-GOA-ACAP-ARAP_25.05.2022_00h00	axo-dendritic transport	[5, 6, 7]	[Group519]	4	4.65116	0.286088	1	{Group519=0.010871392510198813}	{Group519=1.0}	[Bsn, Dst, Kif1a, Kif5c]	[Actr10, Agbl4, Agtpbp1, Ap3b1, Ap3b2, Ap3d1, Ap3m1, Ap3m2, Ap3s1, Ap3s2, App, Arl8a, Arl8b, Armcx3, Bloc1s1, Bloc1s2, Bloc1s3, Bloc1s4, Bloc1s5, Bloc1s6, Borcs5, Bsn, Caly, Cnih2, Dlg2, Dst, Dtnbp1, Dync1h1, Fbxw11, Fez1, Flot2, Fmr1, Hap1, Hdac6, Hif1a, Hnrnpu, Hsbp1, Hspa8, Hspb1, Htt, Kif17, Kif1a, Kif1b, Kif1c, Kif3a, Kif3b, Kif5a, Kif5b, Kif5c, Klc1, Klc2, Klc3, Madd, Map1a, Map2, Map6, Map…	FALSE
GO:0008090	GO_BiologicalProcess-EBI-UniProt-GOA-ACAP-ARAP_25.05.2022_00h00	retrograde axonal transport	[7, 8, 9]	[Group519]	3	12	0.0254237	1	{Group519=0.010871392510198813}	{Group519=1.0}	[Bsn, Dst, Kif1a]	[Actr10, Agbl4, Agtpbp1, Bsn, Caly, Dlg2, Dst, Dync1h1, Fbxw11, Hap1, Kif1a, Kif1b, Kif1c, Kif5a, Kif5b, Map1a, Mecp2, Mgarp, Mpp2, Ndel1, Nefl, Pafah1b1, Snapin, Sod1, Tmem108]	FALSE
GO:0008092	GO_MolecularFunction-EBI-UniProt-GOA-ACAP-ARAP_25.05.2022_00h00	cytoskeletal protein binding	[3]	[Group111, Group367]	36	3.40265	0.0890914	1	{Group111=0.08909141380713129, Group367=0.10812161002452753}	{Group111=1.0, Group367=1.0}	[Ace, Ampd1, Apoe, Brsk1, Cacnb2, Ccin, Ccr5, Cep295nl, Cep57l1, Cnn3, Ctnnal1, Disc1, Dnal1, Dst, Eps8l2, Espn, Evl, Fmn1, Hsph1, Ift88, Jakmip1, Kif1a, Kif26b, Kif3c, Kif5c, Map9, Nos2, Phactr3, Rai14, Scn5a, Shank3, Slc8a1, Syt11, Trpc6, Ttn, Ush1c]	[1110017D15Rik, 4933400A11Rik, Aatf, Abcg2, Abi3, Abitram, Abl1, Ablim1, Ablim2, Ablim3, Abra, Abraxas1, Abraxas2, Ace, Actb, Actc1, Actn1, Actn2, Actn3, Actn4, Actr2, Actr3, Actr3b, Adcy8, Add1, Add2, Add3, Adgrv1, Adnp, Adora2a, Adssl1, Afap1, Afdn, Agbl1, Agbl4, Agbl5, Agtpbp1, Aif1, Aif1l, Ajuba, Akap1, Akap5, Aldoa, Aldoart1, Aldoart2, Aldob, Aldoc, Alkbh4, Alms1, Alms1-ps2, Ampd1, Anapc2, A…	FALSE
GO:0008146	GO_MolecularFunction-EBI-UniProt-GOA-ACAP-ARAP_25.05.2022_00h00	sulfotransferase activity	[4]	[Group262, Group460]	3	4.91803	0.206115	1	{Group262=0.006232012263287669, Group460=0.001465711719464336}	{Group262=1.0, Group460=0.6258589042112714}	[Chst10, Chst14, Chst3]	[Chst1, Chst10, Chst11, Chst12, Chst13, Chst14, Chst15, Chst2, Chst3, Chst4, Chst5, Chst7, Chst8, Chst9, Dsel, Gal3st1, Gal3st2, Gal3st2b, Gal3st2c, Gal3st3, Gal3st4, Hs2st1, Hs3st1, Hs3st2, Hs3st3a1, Hs3st3b1, Hs3st4, Hs3st5, Hs3st6, Hs6st1, Hs6st2, Hs6st3, Ndst1, Ndst2, Ndst3, Ndst4, Sult1a1, Sult1b1, Sult1c1, Sult1c2, Sult1d1, Sult1e1, Sult2a1, Sult2a2, Sult2a3, Sult2a4, Sult2a5, Sult2a6, Sult…	TRUE
GO:0008168	GO_MolecularFunction-EBI-UniProt-GOA-ACAP-ARAP_25.05.2022_00h00	methyltransferase activity	[4]	[Group509]	12	5.76923	0.0120636	1	{Group509=0.047886422103429166}	{Group509=1.0}	[Fbl, Gamt, Mecom, Ndufaf5, Nsun2, Prdm5, Prmt3, Prmt5, Prmt7, Smyd2, Smyd3, Tarbp1]	[2700097O09Rik, Alkbh8, Antkmt, Armt1, As3mt, Ash1l, Ash2l, Asmt, Atpsckmt, Bcdin3d, Bhmt, Bhmt2, Bmt2, Bud23, Camkmt, Carm1, Carnmt1, Ciapin1, Cmtr1, Cmtr2, Comt, Comtd1, Coq3, Coq5, Cxxc1, Dimt1, Dnmt1, Dnmt3a, Dnmt3b, Dnmt3b-ps1, Dot1l, Dph5, Ece2, Eed, Eef1akmt1, Eef1akmt2, Eef1akmt3, Eef1akmt4, Eef1aknmt, Eef2kmt, Ehmt1, Ehmt2, Emg1, Etfbkmt, Ezh1, Ezh2, Fam98a, Fam98b, Fbl, Fbll1, Fbxo11, F…	FALSE
GO:0008170	GO_MolecularFunction-EBI-UniProt-GOA-ACAP-ARAP_25.05.2022_00h00	N-methyltransferase activity	[5]	[Group509]	7	7.29167	0.0118204	1	{Group509=0.047886422103429166}	{Group509=1.0}	[Fbl, Mecom, Prmt3, Prmt5, Prmt7, Smyd2, Smyd3]	[Antkmt, Ash1l, Ash2l, Atpsckmt, Camkmt, Carm1, Cxxc1, Dimt1, Dot1l, Eef1akmt1, Eef1akmt2, Eef1akmt3, Eef1akmt4, Eef2kmt, Ehmt1, Ehmt2, Etfbkmt, Ezh1, Ezh2, Fbl, Fbll1, Fbxo11, Fdxacb1, Gm49333, Gnmt, Hnmt, Inmt, Kmt2a, Kmt2b, Kmt2c, Kmt2d, Kmt2e, Kmt5a, Kmt5b, Kmt5c, Mecom, Mettl15, Mettl16, Mettl18, Mettl21a, Mettl21c, Mettl21e, Mettl23, Mettl5, Mettl9, N6amt1, Ndufaf7, Nnmt, Nsd1, Nsd2, Nsd3, …	FALSE
GO:0008173	GO_BiologicalProcess-EBI-UniProt-GOA-ACAP-ARAP_25.05.2022_00h00	RNA methyltransferase activity	[5, 6, 7, 8, 9]	[Group159, Group494, Group509]	3	4.7619	0.219515	1	{Group159=0.029822356149656573, Group494=0.1649661133194001, Group509=0.047886422103429166}	{Group159=1.0, Group494=1.0, Group509=1.0}	[Fbl, Nsun2, Tarbp1]	[Alkbh8, Bcdin3d, Bud23, Cmtr1, Cmtr2, Dimt1, Emg1, Fbl, Fbll1, Fdxacb1, Ftsj1, Ftsj3, Henmt1, Lcmt2, Mepce, Mettl1, Mettl14, Mettl15, Mettl16, Mettl2, Mettl3, Mettl4, Mettl5, Mettl6, Mettl8, Mrm1, Mrm2, Mrm3, Nop2, Nsun2, Nsun3, Nsun4, Nsun5, Nsun6, Pcif1, Rnmt, Spop, Tarbp1, Tfb1m, Tfb2m, Tgs1, Thumpd2, Thumpd3, Trdmt1, Trmo, Trmt1, Trmt10a, Trmt10b, Trmt10c, Trmt11, Trmt12, Trmt13, Trmt1l, Trm…	FALSE
GO:0008180	GO_CellularComponent-EBI-UniProt-GOA-ACAP-ARAP_25.05.2022_00h00	COP9 signalosome	[3, 7]	[Group013]	5	14.2857	0.00187802	1	{Group013=0.0018780193483720505}	{Group013=0.7868901069678892}	[Amot, Dock7, Lat, Nckipsd, Themis]	[Amot, Amotl1, Atp5a1, BC048507, Basp1, Cops2, Cops3, Cops4, Cops5, Cops6, Cops7a, Cops7b, Cops8, Cops9, Dcaf1, Dock7, Dynll1, Epb41l2, Flot1, Gps1, Grap, Grb2, Hsp90ab1, Hspa1a, Hspa1l, Hspa5, Lat, Myh9, Nckipsd, Plcg1, Stoml2, Tespa1, Themis, Tmod1, Wdr6]	TRUE
GO:0008194	GO_MolecularFunction-EBI-UniProt-GOA-ACAP-ARAP_25.05.2022_00h00	UDP-glycosyltransferase activity	[4]	[Group323, Group460]	6	3.65854	0.320188	1	{Group323=0.10740070533231534, Group460=0.001465711719464336}	{Group323=1.0, Group460=0.6258589042112714}	[B4galt4, B4gat1, Glt28d2, Igf2, Large2, Pomgnt2]	[4930568D16Rik, A3galt2, A4galt, A4gnt, Abo, Adipoq, Alg13, Alg5, B3galnt1, B3galnt2, B3galt1, B3galt2, B3galt4, B3galt5, B3galt6, B3gat1, B3gat2, B3gat3, B3glct, B3gnt2, B3gnt3, B3gnt4, B3gnt5, B3gnt6, B3gnt7, B3gnt8, B3gnt9, B4galnt1, B4galnt2, B4galnt3, B4galnt4, B4galt1, B4galt2, B4galt3, B4galt4, B4galt5, B4galt6, B4galt7, B4gat1, Ccdc22, Cercam, Chpf, Chpf2, Chsy1, Chsy3, Colgalt1, Colgalt2…	FALSE
GO:0008201	GO_MolecularFunction-EBI-UniProt-GOA-ACAP-ARAP_25.05.2022_00h00	heparin binding	[3, 4]	[Group084, Group507, Group527]	15	8.06452	9.6311e-05	0.134739	{Group084=0.0017923509349217917, Group507=1.1217335226654647E-4, Group527=2.098984478127355E-6}	{Group084=0.7527873926671526, Group507=0.05216060880394411, Group527=0.0010494922390636777}	[Adgrg1, Apoe, Ccdc80, Ccl2, Ccl5, Ctsg, Elane, Gm8210, Impg2, Mpo, Pcolce, Ptprf, Ptprs, Serpind1, Slit1]	[2300002M23Rik, Aamp, Abi3bp, Adamts1, Adamts15, Adamts5, Adamts8, Adamtsl5, Adgrg1, Alk, Ang, Ang2, Ang3, Ang4, Ang6, Angpt2, Angpt4, Angptl3, Aoc1, Aoc1l1, Aoc1l2, Aoc1l3, Aplp1, Aplp2, Apoa5, Apob, Apoe, Apoh, App, Bmp4, Bmp7, Bsph1, Bsph2, Ccdc80, Ccl2, Ccl5, Ccl7, Ccl8, Ccn1, Ccn2, Ccn3, Ccn4, Ccn5, Ccn6, Ccna2, Cfh, Cfhr2, Cfhr4, Chrd, Clec3b, Cma2, Col11a1, Col13a1, Col23a1, Col25a1, Col5a…	TRUE
GO:0008213	GO_BiologicalProcess-EBI-UniProt-GOA-ACAP-ARAP_25.05.2022_00h00	protein alkylation	[5, 6]	[Group229, Group509]	12	5.30973	0.0169368	1	{Group229=0.08552268407086998, Group509=0.047886422103429166}	{Group229=1.0, Group509=1.0}	[Bend3, Coprs, Fbl, Fh1, Mecom, Pax5, Prdm5, Prmt3, Prmt5, Prmt7, Smyd2, Smyd3]	[4930402K13Rik, 4930480E11Rik, Antkmt, Arid4a, Arid4b, Armt1, Ash1l, Ash2l, Asxl2, Atpsckmt, Atrx, Auts2, Baz2a, Bcor, Bend3, Bhmt, Brca1, Brd4, Btg1, Btg2, Camkmt, Carm1, Chd5, Chtop, Clns1a, Coprs, Crebbp, Ctcf, Ctcfl, Ctnnb1, Ctr9, Cxxc1, Dmrtc2, Dnmt1, Dnmt3a, Dnmt3b, Dot1l, Dppa2, Dpy30, Dydc1, Dydc2, Eed, Eef1akmt1, Eef1akmt2, Eef1akmt3, Eef1akmt4, Eef2kmt, Ehmt1, Ehmt2, Etf1, Etfbkmt, Ezh1…	FALSE
GO:0008237	GO_MolecularFunction-EBI-UniProt-GOA-ACAP-ARAP_25.05.2022_00h00	metallopeptidase activity	[4]	[Group061]	7	3.0303	0.671874	1	{Group061=0.6718742022965295}	{Group061=1.0}	[Ace, Adam11, Adam30, Adamts3, Adamts6, Ece1, Mmp23]	[Ace, Ace2, Ace3, Adam10, Adam11, Adam12, Adam15, Adam17, Adam18, Adam19, Adam1a, Adam1b, Adam2, Adam20, Adam21, Adam22, Adam23, Adam24, Adam25, Adam26a, Adam26b, Adam28, Adam29, Adam3, Adam30, Adam32, Adam33, Adam34, Adam34l, Adam39, Adam4, Adam5, Adam6a, Adam6b, Adam7, Adam8, Adam9, Adamdec1, Adamts1, Adamts10, Adamts12, Adamts13, Adamts14, Adamts15, Adamts16, Adamts17, Adamts18, Adamts19, Adam…	FALSE
GO:0008276	GO_BiologicalProcess-EBI-UniProt-GOA-ACAP-ARAP_25.05.2022_00h00	protein methyltransferase activity	[5, 6, 7, 8]	[Group509]	7	7.36842	0.0111983	1	{Group509=0.047886422103429166}	{Group509=1.0}	[Fbl, Mecom, Prmt3, Prmt5, Prmt7, Smyd2, Smyd3]	[Antkmt, Armt1, Ash1l, Ash2l, Atpsckmt, Camkmt, Carm1, Cxxc1, Dnmt3a, Dot1l, Eed, Eef1akmt1, Eef1akmt2, Eef1akmt3, Eef1akmt4, Eef2kmt, Ehmt1, Ehmt2, Etfbkmt, Ezh1, Ezh2, Fam98a, Fam98b, Fbl, Fbll1, Fbxo11, Gm49333, Hemk1, Icmt, Kmt2a, Kmt2b, Kmt2c, Kmt2d, Kmt2e, Kmt5a, Kmt5b, Kmt5c, Lcmt1, Lcmt2, Mecom, Mettl11b, Mettl21a, Mettl21c, Mettl21e, Mettl22, Mettl23, Mettl9, N6amt1, Ndufaf7, Nsd1, Nsd2,…	FALSE
GO:0008277	GO_BiologicalProcess-EBI-UniProt-GOA-ACAP-ARAP_25.05.2022_00h00	regulation of G protein-coupled receptor signaling pathway	[4, 5, 6]	[Group456]	5	3.33333	0.440723	1	{Group456=0.08912718479136336}	{Group456=1.0}	[Ccl5, Ece1, Kctd12b, Pld2, Prmt5]	[Abhd6, Acpp, Ada, Adcyap1, Adm, Adrb1, Adrb2, Aipl1, Apela, Apln, Aplnr, Aplp1, App, Arr3, Arrb1, Arrb2, Arrdc3, Atp2b4, Becn2, Bicd1, C3, Calca, Calcr, Camk2a, Camk2b, Ccl5, Chga, Cntn2, Crtc3, Cry1, Dgkq, Dnm1, Dnm2, Drd2, Drd3, Dynlt1a, Dynlt1b, Dynlt1c, Dynlt1f, Ece1, Edn1, F2, Fgf8, Fpr2, Frmpd1, Gas2l2, Gipr, Git1, Git2, Gnai2, Gper1, Gpr27, Gprasp1, Gpsm1, Grk1, Grk2, Grk3, Grk4, Grk5, Gr…	FALSE
GO:0008284	GO_BiologicalProcess-EBI-UniProt-GOA-ACAP-ARAP_25.05.2022_00h00	positive regulation of cell population proliferation	[3, 4, 5]	[Group158, Group192, Group314, Group418, Group504, Group530]	39	3.48525	0.0517658	1	{Group158=2.1121977430300543E-6, Group192=2.1394062480013462E-7, Group314=0.022716638618890624, Group418=0.032630121714738454, Group504=3.804206927661227E-6, Group530=6.924051175540767E-5}	{Group158=0.001053986673771997, Group192=1.0804001552406798E-4, Group314=1.0, Group418=1.0, Group504=0.0018944950499752912, Group530=0.0325430405250416}	[Acer3, Adgrg1, Bcl7a, Ccl2, Ccl5, Ccr3, Ccr7, Cd3e, Cd4, Cdk4, Cx3cr1, Disc1, Dpp4, Elane, Eya1, Fgf3, Gfap, Htr2a, Igf2, Ighd, Il27ra, Il31ra, Il7r, Lef1, Meis1, Mif, Myc, Ndufaf4, Nlgn2, Pdgfb, Rasip1, Scn5a, Smo, Sox4, Stxbp4, Tcf7l2, Tlr9, Tox, Zfp580]	[100039053, Abl1, Acer2, Acer3, Actb, Actl6a, Actl6b, Acvrl1, Ada, Adam10, Adam17, Adamts1, Adcyap1, Adgrg1, Adk, Adm, Adora2b, Adrb2, Agap2, Ager, Aggf1, Agt, Agtr1a, Agtr1b, Agtr2, Aif1, Akirin2, Akr1b3, Akt1, Akt2, Akt3, Aldh1a1, Aldh1a2, Aldh3a1, Alox12, Ang, Ang2, Ang3, Ang4, Ang6, Angpt2, Angpt4, Anp32b, Anxa1, Anxa2, Apela, Apln, Aplnr, Aqp1, Aqp11, Ar, Areg, Arg1, Arhgap5, Arnt2, Arrb1, A…	FALSE
GO:0008285	GO_BiologicalProcess-EBI-UniProt-GOA-ACAP-ARAP_25.05.2022_00h00	negative regulation of cell population proliferation	[3, 4, 5]	[Group158]	29	3.60248	0.0679473	1	{Group158=2.1121977430300543E-6}	{Group158=0.001053986673771997}	[Adgrg1, Alox8, Apoe, Bcl11b, Blk, Ccl2, Ccr5, Cdh5, Dab2, Ear1, Flt3, H2-Aa, Hpgds, Ifi205, Ift122, Ift88, Lzts2, Meis1, Mn1, Myc, Ndrg2, Nupr1l, Pmp22, Podn, Ptpn14, Ptprf, Smo, Smyd2, Sox4]	[4930503L19Rik, A4gnt, AY074887, Abcc8, Abi3bp, Ace2, Acer1, Ackr3, Acvr1c, Acvrl1, Adarb1, Adcyap1, Adgrg1, Adipoq, Adm, Adora1, Adora2a, Adora2b, Adora3, Agbl4, Ager, Agt, Agtpbp1, Agtr2, Ahr, Aif1, Aimp1, Aimp2, Akirin1, Aldh1a1, Aldh1a2, Alox5, Alox8, Ambra1, Ang, Ang2, Ang3, Ang4, Ang6, Angpt2, Angpt4, Apc, Apln, Apod, Apoe, Apoh, App, Appl2, Aqp11, Ar, Arg1, Arg2, Arid2, Ascl2, Asph, Atf2, …	FALSE
GO:0008286	GO_BiologicalProcess-EBI-UniProt-GOA-ACAP-ARAP_25.05.2022_00h00	insulin receptor signaling pathway	[6, 7, 8, 9]	[Group231, Group329, Group485, Group508, Group526]	7	4.66667	0.112155	1	{Group231=0.23283170325664931, Group329=0.007817476925541765, Group485=0.03755488029682607, Group508=0.5155865371804933, Group526=8.634942337893481E-5}	{Group231=1.0, Group329=1.0, Group485=1.0, Group508=1.0, Group526=0.040411530141341495}	[Cdk4, Grb10, Igf2, Pik3r3, Ptprf, Slc2a8, Stxbp4]	[Adipor1, Agt, Ahsg, Akt1, Akt2, Ankrd26, Apc, Appl1, Baiap2l1, Bcar1, Bcar3, C1qtnf12, C2cd5, Cav2, Ccnd3, Cdk4, Csrp3, D7Zem1, D7Zem2, D7Zem3, Dnai1, Eif4ebp1, Eif4ebp2, Enpp1, Erfe, Fer, Fers, Ffar3, Foxc2, Foxo1, Foxo4, Fut7, Gkap1, Gnai2, Gpld1, Gpr21, Grb10, Grb14, Grb2, Grb7, Gsk3a, Gsk3b, Igf1r, Igf2, Igfbp1, Il1b, Inpp5k, Inppl1, Ins2, Insr, Insrr, Irs1, Irs2, Irs3, Irs4, Kank1, Kl, Lep,…	TRUE
GO:0008324	GO_BiologicalProcess-EBI-UniProt-GOA-ACAP-ARAP_25.05.2022_00h00	cation transmembrane transporter activity	[5, 7]	[Group457, Group528, Group532]	29	3.31808	0.154928	1	{Group457=0.012832967949552042, Group528=1.0290450471288284E-5, Group532=1.97712679841487E-5}	{Group457=1.0, Group528=0.005083482532816412, Group532=0.00958906497231212}	[Amigo1, Cacna1a, Cacna1i, Cacnb2, Ccl2, Cngb1, Fgf11, Hecw2, Kcnk12, Mfsd3, Ncs1, Nlgn2, Nrxn1, P2rx7, Rsc1a1, Scn5a, Shank3, Slc11a2, Slc22a3, Slc25a26, Slc25a4, Slc2a13, Slc4a8, Slc7a2, Slc8a1, Stac3, Tlr9, Trpc6, Tusc3]	[AU018091, Abcc8, Abcc9, Actn2, Adrb1, Adrb2, Ager, Agrn, Agt, Ahnak, Akap5, Akap6, Akap7, Akap9, Akt1, Alox5, Amigo1, Ank2, Ank3, Ano1, Ano10, Ano6, Antkmt, Anxa2, Anxa5, Anxa6, Anxa9, App, Aqp1, Arc, Areg, Arpp19, Asic1, Asic2, Asic3, Asic4, Asic5, Asph, Atp12a, Atp13a1, Atp13a2, Atp13a3, Atp13a4, Atp13a5, Atp1a1, Atp1a2, Atp1a3, Atp1a4, Atp1b1, Atp1b2, Atp1b3, Atp2a1, Atp2a2, Atp2a3, Atp2b1, A…	FALSE
GO:0008347	GO_BiologicalProcess-EBI-UniProt-GOA-ACAP-ARAP_25.05.2022_00h00	glial cell migration	[4, 6, 7, 8]	[Group085, Group316, Group330, Group497, Group529]	5	6.94444	0.0375614	1	{Group085=0.023411629869248007, Group316=0.014196489552419778, Group330=4.6458412283848196E-5, Group497=1.6077192401750095E-6, Group529=6.109312721796342E-8}	{Group085=1.0, Group316=1.0, Group330=0.022021287422544045, Group497=8.054673393276798E-4, Group529=3.109640175394338E-5}	[Adgrg1, Ccl2, Cx3cr1, Disc1, Pmp22]	[Adgrg1, Apcdd1, Arhgef7, Atp1b2, Bmerb1, Ccl12, Ccl2, Ccl3, Ccr2, Cd9, Cdk5, Cdk5r1, Cdk5r2, Cers2, Col3a1, Crkl, Csf1, Cspg4, Ctnnb1, Cx3cl1, Cx3cr1, Dab1, Dab2ip, Dcx, Disc1, Efemp1, Enpp1, Epha4, Fas, Fn1, Foxg1, Fubp1, Gli3, Gpr183, Grin1, Hexb, Idh2, Lamb1, Lrp1, Lrp8, Matn2, Mboat7, Mmp14, Ndn, Nf1, Nr2e1, Ntn1, P2rx4, P2ry1, P2ry12, Pafah1b1, Pmp22, Ptprb, Ptprz1, Reln, Rras, Rras2, Rtn4,…	TRUE
GO:0008361	GO_BiologicalProcess-EBI-UniProt-GOA-ACAP-ARAP_25.05.2022_00h00	regulation of cell size	[5]	[Group242, Group306, Group475, Group527]	12	5.42986	0.0151932	1	{Group242=0.022516515730841097, Group306=0.02764763935082467, Group475=0.038353009640290245, Group527=2.098984478127355E-6}	{Group242=1.0, Group306=1.0, Group475=1.0, Group527=0.0010494922390636777}	[Apoe, Arhgap35, Ccr5, Cdk4, Disc1, Il7r, P2rx7, Ptprs, Shank3, Slit1, Vav2, Vpreb1]	[Abcb8, Abl1, Actr3, Add1, Adnp, Ahr, Akt1, Akt1s1, Akt3, Anapc2, Ano6, Anxa7, Apoe, Aqp1, Aqp11, Aqp2, Aqp4, Arhgap35, Arhgap4, Arhgap5, Atp2b2, Atp5g1, Atp7a, Atp7b, Barhl2, Bcl11a, Bdnf, Bmpr2, C1qtnf9, Cav3, Ccdc51, Ccr5, Cdh4, Cdk4, Cdk5, Cdkl3, Cdkl5, Cfl1, Clasp2, Clcn3, Cln3, Cln8, Clns1a, Cntf, Crabp2, Creb1, Cttn, Cxcl12, Cyfip1, D130043K22Rik, Dbn1, Dbnl, Dcx, Deptor, Dip2b, Disc1, Dnm…	TRUE
GO:0008366	GO_BiologicalProcess-EBI-UniProt-GOA-ACAP-ARAP_25.05.2022_00h00	axon ensheathment	[3, 6, 7]	[Group234]	8	4.65116	0.087474	1	{Group234=0.2851230362526112}	{Group234=1.0}	[Acer3, Amigo1, Bcas1, Cst7, Klk8, Lpin1, Pmp22, Tcf7l2]	[9130409I23Rik, Abca2, Abcd1, Abcd2, Acer3, Adam22, Adgrg6, Afg3l2, Akt1, Akt2, Amigo1, Ank2, Arhgef10, Aspa, Atrn, B4galt5, B4galt6, Bcas1, Cd9, Cdh2, Ckap5, Cldn11, Cldn5, Clu, Cmtm8, Cntn1, Cntn2, Cntnap1, Cntnap2, Cst7, Ctnnb1, Ctsc, Cxcr4, Cyfip1, Dag1, Degs1, Dhh, Dicer1, Dlg1, Egr2, Eif2ak3, Eif2b2, Eif2b4, Eif2b5, Enpp1, Epb41l3, Erbb2, Ercc2, Fa2h, Fam126a, Fgfr3, Fig4, Fyn, Gal3st1, Gal…	FALSE
GO:0008375	GO_MolecularFunction-EBI-UniProt-GOA-ACAP-ARAP_25.05.2022_00h00	acetylglucosaminyltransferase activity	[5]	[Group323]	3	6.38298	0.119386	1	{Group323=0.10740070533231534}	{Group323=1.0}	[B4gat1, Glt28d2, Pomgnt2]	[A4gnt, Alg13, B3glct, B3gnt2, B3gnt3, B3gnt4, B3gnt5, B3gnt6, B3gnt7, B3gnt8, B4gat1, Eogt, Ext1, Ext2, Extl1, Extl2, Extl3, Gcnt1, Gcnt2, Gcnt3, Gcnt4, Gcnt7, Glt28d2, Hexa, Hexb, Lfng, Mfng, Mgat1, Mgat2, Mgat3, Mgat4a, Mgat4b, Mgat4c, Mgat4d, Mgat4e, Mgat4f, Mgat5, Mgat5b, Ogt, Piga, Pigp, Pigq, Pigyl, Pomgnt1, Pomgnt2, Pyurf, Rfng]	FALSE
[truncated: 2,197 more rows]
