# Supplementary material for: Immuno-metabolic dysregulation in type 2 diabetes is associated with altered neutrophil functional plasticity, mitochondrial dysfunction, and compromised responses in sepsis
Source: J Transl Med. 2026 Jan 10;24:156. doi: 10.1186/s12967-026-07696-z (PMC12882159; doi:10.1186/s12967-026-07696-z)
Supplement: Supplementary file 3 — Supplementary Material 3 [file 12967_2026_7696_MOESM3_ESM.xlsx]

## Sheet: Sheet1
Compounds	HMDB ID	Pubchem	Mass (Da)	Delta mass (ppm)	Molecular Formula	Fragments from experiment
Creatinine	HMDB0000362	59	113.059	-13.1613	C4H7N3O	38,44,70,86,87,112,114
L-Proline	HMDB0000162	145742	115.063	-8.43883	C5H9NO2	55,58,59,70,71,72,73,114,116
L-Valine	HMDB0000883	6287	117.079	-4.44999	C5H11NO2	55,57,58,59,62,72,73,118,119,121
Pyroglutamic acid	HMDB0000267	7405	129.043	-14.0031	C5H7NO3	69,74,84,85,86,90,103,104,129
L-Leucine	HMDB0000687	6106	131.095	-5.11844	C6H13NO2	30,41,43,44,69,86,87,102,132
L-Lysine	HMDB0000182	5962	146.106	-5.96829	C6H14N2O2	84,85,130,131,147
L-Glutamate	HMDB0000148	33032	147.053	3.79455	C5H9NO4	64,77
L-methionine	HMDB0000696	6137	149.051	-5.70945	C5H11NO2S	77
Dopamine	HMDB0000073	681	153.079	5.74213	C8H11NO2	55,58,69,98,126,127,128,154
L-Phenylalanine	HMDB0000159	6140	165.079	-4.36761	C9H11NO2
Taurocyamine	HMDB0003584	68340	167.036	-0.82617	C3H9N3O3S	84
L-arginine	HMDB0000517	6322	174.112	-5.30694	C6H14N4O2	100,112,116,118,,124,125,127,128,129,130, 148,154,158,167,174,175
Hippuric acid	HMDB0000714	464	179.058	-8.13702	C9H9NO3	77
L-tyrosine	HMDB0000158	6057	181.074	1.06586	C9H11NO3	1.19123e+26
L-adrenaline	HMDB0000068	5816	183.089	5.69667	C9H13NO3	125184185
L-tryptophan	HMDB0000929	6305	204.09	-12.8473	C11H12N2O2	1.02118e+35
L-isoleucyl-L-proline	HMDB11174	342734	228.147	-13.6184	C11H20N2O3	1.02114e+68
Leucyl-leucine	HMDB0028933	NA	244.179	-5.76217	C12H24N2O3	41,43,44,60,70,85,86,91,93,110,115,117,118,142,143,144,146
L-gamma-glutamyl-L-isoleucine	HMDB11170	14253342	260.137	-4.14397	C11H20N2O5	No fragments obtained
Alpha-N-Phenylacetyl-L-glutamine	HMDB0006344	92258	264.111	-16.6332	C13H16N2O4	84,91,203
Pentosidine	HMDB0003933	119593	378.202	4.63509	C17H26N6O4	55,56,70,72,74,84,86,110,120,129,271
Betain	HMDB0000043	247	118.086	−0.06	C5H11NO2	58
pipecolic acid	HMDB0000070	849	130.089	0.63	C6H11NO2	116, 84, 56
L-Pyroglutamic acid	HMDB0000267	7405	144.1	−11.58	C5H7NO3	102, 58
Butyryl carnitine	HMDB0002013	213144	232.155	1.99	C11H23NO4	85
Decanoyl-L-Carnitine	HMDB0000651	213145	316.25	4.92	C20H39NO4	134, 85
γ-Glutamyltyrosine	HMDB0011741	94340	311.121	6.12	C13H18N2O5	165
LysoPC(0:0/18:0)	HMDB0011128	24779491	546.358	5.27	C26H54NO7P	184
N-Fructosyl phenylalanine	HMDB0037846	101039148	328.136	22.12	C12H17NO6	166, 120
Paxilline	HMDB0030323	105008	436.252	−1.34	C34H49NO4	207
PC(16:0/18:1(9Z))	HMDB0007972	131801677	760.582	−3.83	C42H82NO8P	184
Propionylcarnitine	HMDB0000824	107738	218.137	−22.06	C9H17NO4	159, 85
Adenosine 5′-monophosphate (AMP)	HMDB0000267	6083	348.068	−5.33	C10H14N5O7P	136
Corticosterone	HMDB0001547	5753	347.222	2.6	C21H30O4	289, 205
γ-Glutamylleucine	HMDB0011171	151023	261.144	−2.62	C11H20N2O5	244, 132, 86
γ-Glutamyltyrosine	HMDB0011741	129851661	311.121	−7.01	C13H18N2O5	294, 165
N-Acetylleucine	HMDB0011756	70912	174.112	−3.59	C8H15NO3	132, 86
Phenylacetylglycine	HMDB0000821	129851661	194.083	6.55	C9H9NO3	91
Phosphocholine	HMDB0001565	15359	184.075	11.45	C5H15NO4P	98
Dihydrosphingosine	HMDB0001480	5283496	302.31	16.55	C18H39NO2	284, 60
Sphingosine	HMDB0000252	5283496	300.293	8.9	C18H37NO2	282, 56
Spermidine	HMDB0001257	107738	146.164	−9.3	C7H19N3	129, 72
Indole	HMDB0000738	7177	118.065	−2.54	C8H7N	91, 59
Palmitic amide	HMDB0012273	69421	255.256	5.93521	C16H33NO	30,40,41,43,44,57,69,84,85,86,87
Palmitic Acid methyl ester	HMDB0061859		270.256	19.167	C17H34O2	No fragments obtained
17-hydroxylinolenic acid	HMDB0011108	10708957	294.219	-4.43546	C18H30O3	56,86,87
Retinyl ester	HMDB0003598	5460164	302.225	-3.37497	C20H30O2	No fragments obtained
Ecosenoic acid	HMDB0002231	5282768	310.287	18.9502	C20H38O2	No fragments obtained
9S,12S,13S-triHOME	HMDB0004708	9858729	330.241	-19.0043	C18H34O5	60,85,86
MG(0:0/16:0/0:0)	HMDB0011533	123409	330.277	-6.02525	C19H38O4	55,81,91,105
Tetrahydrocortisol	HMDB0000949	44725717	366.241	-5.94145	C21H34O5	No fragments obtained
Androsterone sulfate	HMDB0002759	159663	370.181	19.7066	C19H30O5S	93110
3beta-hydroxycholest-5en-26-oic acid	HMDB0012453		416.329	13.3188	C27H44O3	43,85,149
Cholesterol sulfate	HMDB0000653	65076	466.312	19.0452	C27H46O4S	43,45,55,56,57,58,59,60,61,67,69,71,80,81,85,86,87,89,95,97,98,104,105,109,123,125,126,163,166,184,185,186,258,285,286
LysoPS(0:0/22:6(4z,7z,10z,13z,16z,19z))	HMDB0011496	53480945	525.285	21.396	C27H44NO7P	8.41402e+22
DG(P-14:0/18:1(9z)	HMDB07042		550.496	0.019982	C35H66O4	8.41402e+19
