# Supplementary material for: Immuno-metabolic dysregulation in type 2 diabetes is associated with altered neutrophil functional plasticity, mitochondrial dysfunction, and compromised responses in sepsis
Source: J Transl Med. 2026 Jan 10;24:156. doi: 10.1186/s12967-026-07696-z (PMC12882159; doi:10.1186/s12967-026-07696-z)
Supplement: Supplementary file 4 — Supplementary Material 4 [file 12967_2026_7696_MOESM4_ESM.xlsx]

## Sheet: Sepsis_main
	N-Nervonoyl Methionine	Prolyl-Asparagine	Hydroxyprolyl-Histidine	Tryptophyl-Cysteine	L-Tryptophan	N-Acetyl-L-phenylalanine	Valproylglycine	Trihomomethionine	Homocysteine	Valylhydroxyproline	N-Lactoylisoleucine	N-Acetylasparagine	Serylproline	Methionyl-Methionine	(gamma-Glutamyl-gamma-glutamyl)-S-methylcysteine	Lysylserine	L-Phenylalanine	Threonylthreonine	Valylaspartic acid	N-Myristoyl Aspartic acid	N-Myristoyl Tyrosine	Tyrosyl-Tyrosine	L-Proline	pyroglutamylphenylalanine	Glutaminylmethionine	N-Acetylleucine	Glutaminylalanine	N-lactoyl-Methionine	N-Stearoyl Asparagine	4-phospho-hydroxy-L-threonine	N6,N6,N6-Trimethyl-L-lysine	5-Formiminotetrahydrofolic acid	Phenylalanylalanine	3-Hydroxy-N6,N6,N6-trimethyl-L-lysine	Tyrosyl-Tryptophan	Alanylproline	Phenylalanylhydroxyproline	Glutamyl-Gamma-glutamate	N-Heptanoylglycine	5-Hydroxylysine	Pyroglutamic acid	Glutaramic acid	Phenylalanyl-prolyl-arginine	Deoxycholylglutamic acid	N-Lauroyl Phenylalanine	N6,N6-dimethyllysine	Valylasparagine	N(6)-(1-Carboxyethyl)-L-lysine	N-Myristoyl Glutamine
N-Nervonoyl Methionine	1	0.37756	0.8829	0.82216	0.36689	0.9218	0.61433	0.84298	0.72225	0.05368	-0.63203	0.46496	0.73252	0.5554	0.91976	0.69905	0.15835	0.75677	0.16173	0.57572	0.21282	0.37923	-0.48929	0.67311	0.138	0.80234	0.24358	0.10374	0.79421	-0.18341	0.74311	0.62645	0.59851	0.77699	-0.3548	0.0885	0.68166	0.69865	0.74225	-0.81627	0.93259	0.87702	0.64834	0.62863	0.49688	0.8472	0.14254	0.47846	0.73183
Prolyl-Asparagine	0.37756	1	0.73544	0.66996	0.59531	0.50824	0.84802	0.73037	0.79245	-0.51454	0.2094	0.58678	0.62079	0.55075	0.67155	0.8117	0.96444	-0.07566	-0.2407	0.93464	0.9147	-0.39871	0.06871	0.90556	0.03634	0.74278	0.12517	-0.80153	0.82835	0.00521	0.22834	0.92064	0.91598	0.8633	-0.24356	-0.40089	0.78285	0.62196	0.81807	-0.37928	0.56467	0.66928	0.64772	0.49194	0.94652	0.63559	0.40961	-0.1959	0.83083
Hydroxyprolyl-Histidine	0.8829	0.73544	1	0.96421	0.54618	0.87654	0.90019	0.91365	0.83911	-0.31626	-0.37678	0.72482	0.79904	0.53664	0.9596	0.91217	0.58158	0.47333	0.11181	0.8507	0.54036	0.20726	-0.32431	0.90889	0.2517	0.96774	0.38161	-0.24538	0.97317	-0.20521	0.73863	0.8906	0.88378	0.96845	-0.44692	-0.10778	0.92543	0.88626	0.87642	-0.67305	0.93758	0.98608	0.80774	0.61315	0.75024	0.94326	0.23602	0.33618	0.93914
Tryptophyl-Cysteine	0.82216	0.66996	0.96421	1	0.40962	0.84512	0.93432	0.83071	0.70821	-0.35359	-0.47753	0.86125	0.64927	0.39023	0.90694	0.88052	0.53582	0.44464	0.34828	0.75026	0.40767	0.35178	-0.43903	0.83131	0.33249	0.94594	0.61156	-0.12049	0.93024	-0.41454	0.86433	0.81842	0.82077	0.92283	-0.444	0.05603	0.93463	0.95714	0.76689	-0.52936	0.92622	0.99008	0.72139	0.40119	0.61818	0.9138	0.06906	0.51832	0.90889
L-Tryptophan	0.36689	0.59531	0.54618	0.40962	1	0.15785	0.51177	0.53084	0.70139	-0.68358	0.44211	0.14553	0.89314	0.06703	0.40635	0.71549	0.57929	-0.23171	-0.52951	0.79024	0.74693	-0.10704	0.56448	0.74098	0.56474	0.67615	-0.14755	-0.42643	0.62247	0.61833	0.0497	0.76192	0.77965	0.55714	-0.33188	-0.79289	0.57292	0.48749	0.65981	-0.16419	0.27153	0.44176	0.8826	0.84854	0.58955	0.6823	0.8332	-0.43032	0.65711
N-Acetyl-L-phenylalanine	0.9218	0.50824	0.87654	0.84512	0.15785	1	0.69011	0.87775	0.72347	0.16782	-0.68532	0.571	0.55046	0.73446	0.96139	0.68321	0.28722	0.75071	0.26809	0.57462	0.27364	0.18731	-0.67675	0.68558	-0.1305	0.75189	0.31519	-0.05444	0.81282	-0.42177	0.73272	0.63611	0.59017	0.83773	-0.21168	0.27516	0.67596	0.67818	0.76713	-0.84285	0.98097	0.88116	0.46443	0.43293	0.60197	0.75314	-0.01195	0.53209	0.74551
Valproylglycine	0.61433	0.84802	0.90019	0.93432	0.51177	0.69011	1	0.80504	0.74899	-0.53535	-0.19592	0.86113	0.62328	0.3485	0.81682	0.9343	0.76675	0.12971	0.22652	0.8512	0.63779	0.09818	-0.24571	0.90744	0.33615	0.92919	0.57453	-0.37433	0.93941	-0.32856	0.68379	0.91275	0.91456	0.93747	-0.33611	-0.09345	0.93489	0.9359	0.80481	-0.34577	0.79399	0.90141	0.71565	0.37176	0.73115	0.86176	0.22293	0.2966	0.9503
Trihomomethionine	0.84298	0.73037	0.91365	0.83071	0.53084	0.87775	0.80504	1	0.95912	-0.09478	-0.33248	0.48112	0.77516	0.67923	0.965	0.9007	0.5301	0.39377	0.00757	0.8074	0.63553	-0.06485	-0.35008	0.90945	0.03463	0.88111	0.18463	-0.29306	0.94639	-0.11452	0.53978	0.87352	0.81501	0.94165	-0.07789	-0.03875	0.72622	0.73931	0.97647	-0.70193	0.90738	0.85755	0.65634	0.67469	0.77915	0.8853	0.44267	0.21264	0.92631
Homocysteine	0.72225	0.79245	0.83911	0.70821	0.70139	0.72347	0.74899	0.95912	1	-0.20865	-0.06363	0.33592	0.85301	0.64798	0.86751	0.89744	0.62588	0.19833	-0.24252	0.87745	0.79611	-0.24626	-0.08581	0.93944	0.06229	0.841	-0.01167	-0.45845	0.91059	0.14196	0.32166	0.9144	0.85925	0.89914	-0.053	-0.28139	0.67546	0.64027	0.99461	-0.62635	0.76109	0.74451	0.7163	0.79902	0.84722	0.84065	0.65195	-0.06231	0.90465
Valylhydroxyproline	0.05368	-0.51454	-0.31626	-0.35359	-0.68358	0.16782	-0.53535	-0.09478	-0.20865	1	-0.51141	-0.49538	-0.43233	0.3836	-0.05598	-0.49966	-0.65279	0.50702	0.14673	-0.57129	-0.50721	-0.11088	-0.5685	-0.47598	-0.76341	-0.48719	-0.31623	0.38131	-0.3789	-0.23074	-0.15528	-0.54098	-0.62649	-0.33257	0.52711	0.64903	-0.60109	-0.52617	-0.2193	-0.34125	0.000707471	-0.3074	-0.67158	-0.23682	-0.3182	-0.41187	-0.34277	0.24296	-0.44239
N-Lactoylisoleucine	-0.63203	0.2094	-0.37678	-0.47753	0.44211	-0.68532	-0.19592	-0.33248	-0.06363	-0.51141	1	-0.3768	0.05333	-0.25726	-0.49941	-0.1206	0.39631	-0.81653	-0.74575	0.15685	0.49033	-0.61256	0.93215	-0.00956	0.11596	-0.24761	-0.52817	-0.61728	-0.23991	0.73691	-0.76457	0.04752	0.08507	-0.24642	0.0304	-0.79327	-0.18417	-0.36666	-0.12129	0.46907	-0.644	-0.47613	0.08902	0.16361	0.15448	-0.30667	0.52094	-0.92289	-0.18033
N-Acetylasparagine	0.46496	0.58678	0.72482	0.86125	0.14553	0.571	0.86113	0.48112	0.33592	-0.49538	-0.3768	1	0.2784	0.12437	0.60536	0.64856	0.56373	0.23608	0.53289	0.55204	0.2433	0.39887	-0.40499	0.58944	0.3583	0.72055	0.81792	-0.13617	0.68753	-0.62997	0.822	0.60527	0.64834	0.70332	-0.51731	0.14323	0.86057	0.8657	0.42343	-0.18843	0.66768	0.80556	0.49619	-0.0335	0.42729	0.6301	-0.26657	0.56302	0.68126
Serylproline	0.73252	0.62079	0.79904	0.64927	0.89314	0.55046	0.62328	0.77516	0.85301	-0.43233	0.05333	0.2784	1	0.37854	0.72298	0.81305	0.50612	0.21825	-0.38936	0.85338	0.66295	0.03986	0.20494	0.84603	0.39821	0.83631	-0.08288	-0.3186	0.80691	0.41127	0.32804	0.83812	0.83816	0.76151	-0.42736	-0.57479	0.71704	0.62217	0.82758	-0.56231	0.62128	0.71138	0.93771	0.94436	0.70192	0.85619	0.6684	-0.15013	0.79153
Methionyl-Methionine	0.5554	0.55075	0.53664	0.39023	0.06703	0.73446	0.3485	0.67923	0.64798	0.3836	-0.25726	0.12437	0.37854	1	0.68921	0.36214	0.38087	0.5516	-0.25926	0.50186	0.46802	-0.44658	-0.38197	0.51714	-0.65655	0.35439	-0.28937	-0.49711	0.52635	-0.07586	0.10479	0.47171	0.4074	0.60934	0.01009	0.03885	0.32217	0.13742	0.6547	-0.87792	0.62345	0.46833	0.18514	0.44974	0.74667	0.31437	0.09232	-0.03495	0.43912
(gamma-Glutamyl-gamma-glutamyl)-S-methylcysteine	0.91976	0.67155	0.9596	0.90694	0.40635	0.96139	0.81682	0.965	0.86751	-0.05598	-0.49941	0.60536	0.72298	0.68921	1	0.85088	0.46849	0.57745	0.13982	0.75863	0.488	0.11133	-0.4867	0.85487	0.03025	0.88811	0.29827	-0.19664	0.9372	-0.26688	0.69457	0.81716	0.77647	0.94453	-0.24324	0.06413	0.79202	0.78452	0.90173	-0.78032	0.98116	0.93763	0.64919	0.5878	0.73164	0.88281	0.21719	0.38316	0.89283
Lysylserine	0.69905	0.8117	0.91217	0.88052	0.71549	0.68321	0.9343	0.9007	0.89744	-0.49966	-0.1206	0.64856	0.81305	0.36214	0.85088	1	0.6925	0.10214	0.04288	0.89653	0.71847	0.04254	-0.11491	0.9688	0.39678	0.97114	0.37867	-0.33623	0.9737	-0.06861	0.57913	0.96387	0.94425	0.94134	-0.22987	-0.22817	0.866	0.89684	0.92168	-0.40033	0.79027	0.87025	0.81679	0.62512	0.7444	0.95199	0.5162	0.15734	0.9943
L-Phenylalanine	0.15835	0.96444	0.58158	0.53582	0.57929	0.28722	0.76675	0.5301	0.62588	-0.65279	0.39631	0.56373	0.50612	0.38087	0.46849	0.6925	1	-0.26314	-0.29404	0.8694	0.89778	-0.43122	0.24446	0.79524	0.10037	0.61696	0.11236	-0.86401	0.68503	0.06574	0.10151	0.82995	0.85052	0.72218	-0.29829	-0.50851	0.72124	0.52641	0.65048	-0.17859	0.35815	0.52199	0.59576	0.37281	0.86893	0.48582	0.36561	-0.31791	0.70074
Threonylthreonine	0.75677	-0.07566	0.47333	0.44464	-0.23171	0.75071	0.12971	0.39377	0.19833	0.50702	-0.81653	0.23608	0.21825	0.5516	0.57745	0.10214	-0.26314	1	0.2681	0.05483	-0.3039	0.44408	-0.68644	0.11571	-0.268	0.27607	0.10386	0.32522	0.29038	-0.36831	0.58571	0.05924	0.04425	0.32487	-0.34466	0.40007	0.27208	0.22709	0.22657	-0.82038	0.66088	0.51994	0.13809	0.20261	0.1283	0.314	-0.41823	0.58964	0.1741
Valylaspartic acid	0.16173	-0.2407	0.11181	0.34828	-0.52951	0.26809	0.22652	0.00757	-0.24252	0.14673	-0.74575	0.53289	-0.38936	-0.25926	0.13982	0.04288	-0.29404	0.2681	1	-0.31163	-0.53273	0.63999	-0.76501	-0.14683	0.17586	0.10486	0.8799	0.62906	0.0517	-0.90575	0.70294	-0.16329	-0.17133	0.03872	0.09215	0.83497	0.11303	0.40423	-0.16045	0.17368	0.31038	0.25592	-0.26212	-0.60866	-0.40463	0.12316	-0.59908	0.92785	0.06981
N-Myristoyl Aspartic acid	0.57572	0.93464	0.8507	0.75026	0.79024	0.57462	0.8512	0.8074	0.87745	-0.57129	0.15685	0.55204	0.85338	0.50186	0.75863	0.89653	0.8694	0.05483	-0.31163	1	0.88042	-0.19936	0.14232	0.97022	0.23972	0.87334	0.08179	-0.66129	0.90622	0.16936	0.32837	0.97999	0.98585	0.9089	-0.41041	-0.53038	0.86627	0.71051	0.88659	-0.4882	0.64927	0.77567	0.86632	0.72856	0.92763	0.80639	0.53129	-0.17518	0.89946
N-Myristoyl Tyrosine	0.21282	0.9147	0.54036	0.40767	0.74693	0.27364	0.63779	0.63553	0.79611	-0.50721	0.49033	0.2433	0.66295	0.46802	0.488	0.71847	0.89778	-0.3039	-0.53273	0.88042	1	-0.60568	0.36326	0.83136	0.03847	0.59474	-0.18467	-0.85628	0.68307	0.36006	-0.09989	0.84894	0.82991	0.69587	-0.06115	-0.6147	0.55775	0.39647	0.7815	-0.25878	0.32704	0.42217	0.61453	0.63453	0.89156	0.51885	0.70601	-0.51604	0.70823
Tyrosyl-Tyrosine	0.37923	-0.39871	0.20726	0.35178	-0.10704	0.18731	0.09818	-0.06485	-0.24626	-0.11088	-0.61256	0.39887	0.03986	-0.44658	0.11133	0.04254	-0.43122	0.44408	0.63999	-0.19936	-0.60568	1	-0.34893	-0.13151	0.60569	0.22635	0.63249	0.77012	0.04727	-0.38977	0.72663	-0.13674	-0.08006	-0.0159	-0.47987	0.32113	0.25029	0.41918	-0.20722	0.02705	0.26059	0.32985	0.20421	-0.14475	-0.45146	0.29105	-0.42599	0.74451	0.03237
L-Proline	-0.48929	0.06871	-0.32431	-0.43903	0.56448	-0.67675	-0.24571	-0.35008	-0.08581	-0.5685	0.93215	-0.40499	0.20494	-0.38197	-0.4867	-0.11491	0.24446	-0.68644	-0.76501	0.14232	0.36326	-0.34893	1	-0.03218	0.33841	-0.18112	-0.53348	-0.41878	-0.2396	0.8607	-0.65764	0.02326	0.08178	-0.27726	-0.17173	-0.8885	-0.13713	-0.31244	-0.15569	0.41939	-0.61697	-0.41665	0.25484	0.311	0.04964	-0.20273	0.54835	-0.8647	-0.19048
pyroglutamylphenylalanine	0.67311	0.90556	0.90889	0.83131	0.74098	0.68558	0.90744	0.90945	0.93944	-0.47598	-0.00956	0.58944	0.84603	0.51714	0.85487	0.9688	0.79524	0.11571	-0.14683	0.97022	0.83136	-0.13151	-0.03218	1	0.24419	0.93513	0.20094	-0.52894	0.97177	0.03713	0.44911	0.99678	0.97931	0.96342	-0.27537	-0.35121	0.86544	0.79968	0.95594	-0.50826	0.76455	0.8436	0.82817	0.70143	0.88421	0.89237	0.53818	-0.00885	0.97379
Glutaminylmethionine	0.138	0.03634	0.2517	0.33249	0.56474	-0.1305	0.33615	0.03463	0.06229	-0.76341	0.11596	0.3583	0.39821	-0.65655	0.03025	0.39678	0.10037	-0.268	0.17586	0.23972	0.03847	0.60569	0.33841	0.24419	1	0.44581	0.47591	0.27165	0.25	0.14207	0.39533	0.28238	0.35177	0.14156	-0.43245	-0.3393	0.42145	0.55384	0.06478	0.38077	0.04939	0.28446	0.59413	0.20137	-0.13633	0.48041	0.27668	0.14354	0.31939
N-Acetylleucine	0.80234	0.74278	0.96774	0.94594	0.67615	0.75189	0.92919	0.88111	0.841	-0.48719	-0.24761	0.72055	0.83631	0.35439	0.88811	0.97114	0.61696	0.27607	0.10486	0.87334	0.59474	0.22635	-0.18112	0.93513	0.44581	1	0.43436	-0.23106	0.97507	-0.12181	0.70849	0.92817	0.927	0.94384	-0.41291	-0.20202	0.93129	0.93916	0.87205	-0.49007	0.85468	0.94812	0.87115	0.628	0.70117	0.98385	0.37682	0.27538	0.97315
Glutaminylalanine	0.24358	0.12517	0.38161	0.61156	-0.14755	0.31519	0.57453	0.18463	-0.01167	-0.31623	-0.52817	0.81792	-0.08288	-0.28937	0.29827	0.37867	0.11236	0.10386	0.8799	0.08179	-0.18467	0.63249	-0.53348	0.20094	0.47591	0.43436	1	0.35094	0.35154	-0.79423	0.81328	0.2103	0.23599	0.32658	-0.18855	0.4981	0.49279	0.71557	0.07678	0.19525	0.42783	0.50902	0.13575	-0.39421	-0.10718	0.40841	-0.39497	0.80022	0.38801
N-lactoyl-Methionine	0.10374	-0.80153	-0.24538	-0.12049	-0.42643	-0.05444	-0.37433	-0.29306	-0.45845	0.38131	-0.61728	-0.13617	-0.3186	-0.49711	-0.19664	-0.33623	-0.86401	0.32522	0.62906	-0.66129	-0.85628	0.77012	-0.41878	-0.52894	0.27165	-0.23106	0.35094	1	-0.35795	-0.32272	0.35082	-0.55946	-0.56646	-0.42687	0.12387	0.60269	-0.34688	-0.04849	-0.4501	0.19436	-0.04681	-0.14475	-0.31529	-0.34637	-0.80717	-0.09911	-0.37391	0.65988	-0.35246
N-Stearoyl Asparagine	0.79421	0.82835	0.97317	0.93024	0.62247	0.81282	0.93941	0.94639	0.91059	-0.3789	-0.23991	0.68753	0.80691	0.52635	0.9372	0.9737	0.68503	0.29038	0.0517	0.90622	0.68307	0.04727	-0.2396	0.97177	0.25	0.97507	0.35154	-0.35795	1	-0.14676	0.63507	0.95811	0.93771	0.99088	-0.3024	-0.16188	0.90127	0.88299	0.94229	-0.5768	0.88731	0.93803	0.79759	0.62834	0.80907	0.94526	0.38783	0.22103	0.99042
4-phospho-hydroxy-L-threonine	-0.18341	0.00521	-0.20521	-0.41454	0.61833	-0.42177	-0.32856	-0.11452	0.14196	-0.23074	0.73691	-0.62997	0.41127	-0.07586	-0.26688	-0.06861	0.06574	-0.36831	-0.90575	0.16936	0.36006	-0.38977	0.8607	0.03713	0.14207	-0.12181	-0.79423	-0.32272	-0.14676	1	-0.65968	0.05599	0.07015	-0.18919	-0.05764	-0.83954	-0.20597	-0.37572	0.04578	0.04173	-0.41715	-0.33764	0.29845	0.61675	0.13088	-0.08278	0.70714	-0.85541	-0.13251
N6,N6,N6-Trimethyl-L-lysine	0.74311	0.22834	0.73863	0.86433	0.0497	0.73272	0.68379	0.53978	0.32166	-0.15528	-0.76457	0.822	0.32804	0.10479	0.69457	0.57913	0.10151	0.58571	0.70294	0.32837	-0.09989	0.72663	-0.65764	0.44911	0.39533	0.70849	0.81328	0.35082	0.63507	-0.65968	1	0.42912	0.44327	0.61337	-0.42659	0.39998	0.7122	0.84786	0.39516	-0.36254	0.80532	0.83471	0.44692	0.05927	0.15827	0.71523	-0.29322	0.85306	0.60951
5-Formiminotetrahydrofolic acid	0.62645	0.92064	0.8906	0.81842	0.76192	0.63611	0.91275	0.87352	0.9144	-0.54098	0.04752	0.60527	0.83812	0.47171	0.81716	0.96387	0.82995	0.05924	-0.16329	0.97999	0.84894	-0.13674	0.02326	0.99678	0.28238	0.92817	0.2103	-0.55946	0.95811	0.05599	0.42912	1	0.99078	0.94912	-0.30631	-0.39671	0.87678	0.80019	0.93137	-0.45646	0.72388	0.8263	0.84206	0.68512	0.88342	0.87696	0.54044	-0.04299	0.96493
Phenylalanylalanine	0.59851	0.91598	0.88378	0.82077	0.77965	0.59017	0.91456	0.81501	0.85925	-0.62649	0.08507	0.64834	0.83816	0.4074	0.77647	0.94425	0.85052	0.04425	-0.17133	0.98585	0.82991	-0.08006	0.08178	0.97931	0.35177	0.927	0.23599	-0.56646	0.93771	0.07015	0.44327	0.99078	1	0.92834	-0.41825	-0.45654	0.91451	0.81194	0.87864	-0.41946	0.68798	0.82807	0.88275	0.66812	0.86805	0.86522	0.49571	-0.05388	0.94252
3-Hydroxy-N6,N6,N6-trimethyl-L-lysine	0.77699	0.8633	0.96845	0.92283	0.55714	0.83773	0.93747	0.94165	0.89914	-0.33257	-0.24642	0.70332	0.76151	0.60934	0.94453	0.94134	0.72218	0.32487	0.03872	0.9089	0.69587	-0.0159	-0.27726	0.96342	0.14156	0.94384	0.32658	-0.42687	0.99088	-0.18919	0.61337	0.94912	0.92834	1	-0.30904	-0.13837	0.8997	0.84633	0.93582	-0.62531	0.89433	0.93449	0.75147	0.59015	0.85599	0.89711	0.31963	0.21004	0.97027
Tyrosyl-Tryptophan	-0.3548	-0.24356	-0.44692	-0.444	-0.33188	-0.21168	-0.33611	-0.07789	-0.053	0.52711	0.0304	-0.51731	-0.42736	0.01009	-0.24324	-0.22987	-0.29829	-0.34466	0.09215	-0.41041	-0.06115	-0.47987	-0.17173	-0.27537	-0.43245	-0.41291	-0.18855	0.12387	-0.3024	-0.05764	-0.42659	-0.30631	-0.41825	-0.30904	1	0.43613	-0.63954	-0.40092	-0.07629	0.28992	-0.26406	-0.4873	-0.64298	-0.28317	-0.27203	-0.34822	0.2256	-0.08502	-0.23854
Alanylproline	0.0885	-0.40089	-0.10778	0.05603	-0.79289	0.27516	-0.09345	-0.03875	-0.28139	0.64903	-0.79327	0.14323	-0.57479	0.03885	0.06413	-0.22817	-0.50851	0.40007	0.83497	-0.53038	-0.6147	0.32113	-0.8885	-0.35121	-0.3393	-0.20202	0.4981	0.60269	-0.16188	-0.83954	0.39998	-0.39671	-0.45654	-0.13837	0.43613	1	-0.25465	0.00801	-0.22182	-0.01349	0.21526	0.00123	-0.61142	-0.63515	-0.43867	-0.16061	-0.62302	0.79693	-0.17432
Phenylalanylhydroxyproline	0.68166	0.78285	0.92543	0.93463	0.57292	0.67596	0.93489	0.72622	0.67546	-0.60109	-0.18417	0.86057	0.71704	0.32217	0.79202	0.866	0.72124	0.27208	0.11303	0.86627	0.55775	0.25029	-0.13713	0.86544	0.42145	0.93129	0.49279	-0.34688	0.90127	-0.20597	0.7122	0.87678	0.91451	0.8997	-0.63954	-0.25465	1	0.90956	0.7243	-0.44533	0.77478	0.93295	0.84919	0.47298	0.71958	0.86134	0.14096	0.25993	0.88215
Glutamyl-Gamma-glutamate	0.69865	0.62196	0.88626	0.95714	0.48749	0.67818	0.9359	0.73931	0.64027	-0.52617	-0.36666	0.8657	0.62217	0.13742	0.78452	0.89684	0.52641	0.22709	0.40423	0.71051	0.39647	0.41918	-0.31244	0.79968	0.55384	0.93916	0.71557	-0.04849	0.88299	-0.37572	0.84786	0.80019	0.81194	0.84633	-0.40092	0.00801	0.90956	1	0.69656	-0.28113	0.80575	0.91859	0.73848	0.34083	0.49584	0.91667	0.15691	0.5003	0.89848
N-Heptanoylglycine	0.74225	0.81807	0.87642	0.76689	0.65981	0.76713	0.80481	0.97647	0.99461	-0.2193	-0.12129	0.42343	0.82758	0.6547	0.90173	0.92168	0.65048	0.22657	-0.16045	0.88659	0.7815	-0.20722	-0.15569	0.95594	0.06478	0.87205	0.07678	-0.4501	0.94229	0.04578	0.39516	0.93137	0.87864	0.93582	-0.07629	-0.22182	0.7243	0.69656	1	-0.62991	0.80828	0.79503	0.71188	0.74586	0.85573	0.86252	0.58383	0.01414	0.93498
5-Hydroxylysine	-0.81627	-0.37928	-0.67305	-0.52936	-0.16419	-0.84285	-0.34577	-0.70193	-0.62635	-0.34125	0.46907	-0.18843	-0.56231	-0.87792	-0.78032	-0.40033	-0.17859	-0.82038	0.17368	-0.4882	-0.25878	0.02705	0.41939	-0.50826	0.38077	-0.49007	0.19525	0.19436	-0.5768	0.04173	-0.36254	-0.45646	-0.41946	-0.62531	0.28992	-0.01349	-0.44533	-0.28113	-0.62991	1	-0.75347	-0.63102	-0.40069	-0.59908	-0.61814	-0.49473	-0.03147	-0.1676	-0.46739
Pyroglutamic acid	0.93259	0.56467	0.93758	0.92622	0.27153	0.98097	0.79399	0.90738	0.76109	0.000707471	-0.644	0.66768	0.62128	0.62345	0.98116	0.79027	0.35815	0.66088	0.31038	0.64927	0.32704	0.26059	-0.61697	0.76455	0.04939	0.85468	0.42783	-0.04681	0.88731	-0.41715	0.80532	0.72388	0.68798	0.89433	-0.26406	0.21526	0.77478	0.80575	0.80828	-0.75347	1	0.94658	0.57499	0.45782	0.61043	0.85495	0.05684	0.55132	0.83857
Glutaramic acid	0.87702	0.66928	0.98608	0.99008	0.44176	0.88116	0.90141	0.85755	0.74451	-0.3074	-0.47613	0.80556	0.71138	0.46833	0.93763	0.87025	0.52199	0.51994	0.25592	0.77567	0.42217	0.32985	-0.41665	0.8436	0.28446	0.94812	0.50902	-0.14475	0.93803	-0.33764	0.83471	0.8263	0.82807	0.93449	-0.4873	0.00123	0.93295	0.91859	0.79503	-0.63102	0.94658	1	0.75777	0.4921	0.66137	0.92091	0.09414	0.46926	0.90212
Phenylalanyl-prolyl-arginine	0.64834	0.64772	0.80774	0.72139	0.8826	0.46443	0.71565	0.65634	0.7163	-0.67158	0.08902	0.49619	0.93771	0.18514	0.64919	0.81679	0.59576	0.13809	-0.26212	0.86632	0.61453	0.20421	0.25484	0.82817	0.59413	0.87115	0.13575	-0.31529	0.79759	0.29845	0.44692	0.84206	0.88275	0.75147	-0.64298	-0.61142	0.84919	0.73848	0.71188	-0.40069	0.57499	0.75777	1	0.79631	0.65204	0.85648	0.5106	-0.07156	0.79077
Deoxycholylglutamic acid	0.62863	0.49194	0.61315	0.40119	0.84854	0.43293	0.37176	0.67469	0.79902	-0.23682	0.16361	-0.0335	0.94436	0.44974	0.5878	0.62512	0.37281	0.20261	-0.60866	0.72856	0.63453	-0.14475	0.311	0.70143	0.20137	0.628	-0.39421	-0.34637	0.62834	0.61675	0.05927	0.68512	0.66812	0.59015	-0.28317	-0.63515	0.47298	0.34083	0.74586	-0.59908	0.45782	0.4921	0.79631	1	0.64951	0.66813	0.74898	-0.35372	0.60256
N-Lauroyl Phenylalanine	0.49688	0.94652	0.75024	0.61818	0.58955	0.60197	0.73115	0.77915	0.84722	-0.3182	0.15448	0.42729	0.70192	0.74667	0.73164	0.7444	0.86893	0.1283	-0.40463	0.92763	0.89156	-0.45146	0.04964	0.88421	-0.13633	0.70117	-0.10718	-0.80717	0.80907	0.13088	0.15827	0.88342	0.86805	0.85599	-0.27203	-0.43867	0.71958	0.49584	0.85573	-0.61814	0.61043	0.66137	0.65204	0.64951	1	0.61231	0.42609	-0.26338	0.77635
N6,N6-dimethyllysine	0.8472	0.63559	0.94326	0.9138	0.6823	0.75314	0.86176	0.8853	0.84065	-0.41187	-0.30667	0.6301	0.85619	0.31437	0.88281	0.95199	0.48582	0.314	0.12316	0.80639	0.51885	0.29105	-0.20273	0.89237	0.48041	0.98385	0.40841	-0.09911	0.94526	-0.08278	0.71523	0.87696	0.86522	0.89711	-0.34822	-0.16061	0.86134	0.91667	0.86252	-0.49473	0.85495	0.92091	0.85648	0.66813	0.61231	1	0.42696	0.3132	0.94639
Valylasparagine	0.14254	0.40961	0.23602	0.06906	0.8332	-0.01195	0.22293	0.44267	0.65195	-0.34277	0.52094	-0.26657	0.6684	0.09232	0.21719	0.5162	0.36561	-0.41823	-0.59908	0.53129	0.70601	-0.42599	0.54835	0.53818	0.27668	0.37682	-0.39497	-0.37391	0.38783	0.70714	-0.29322	0.54044	0.49571	0.31963	0.2256	-0.62302	0.14096	0.15691	0.58383	-0.03147	0.05684	0.09414	0.5106	0.74898	0.42609	0.42696	1	-0.57905	0.45051
N(6)-(1-Carboxyethyl)-L-lysine	0.47846	-0.1959	0.33618	0.51832	-0.43032	0.53209	0.2966	0.21264	-0.06231	0.24296	-0.92289	0.56302	-0.15013	-0.03495	0.38316	0.15734	-0.31791	0.58964	0.92785	-0.17518	-0.51604	0.74451	-0.8647	-0.00885	0.14354	0.27538	0.80022	0.65988	0.22103	-0.85541	0.85306	-0.04299	-0.05388	0.21004	-0.08502	0.79693	0.25993	0.5003	0.01414	-0.1676	0.55132	0.46926	-0.07156	-0.35372	-0.26338	0.3132	-0.57905	1	0.19866
N-Myristoyl Glutamine	0.73183	0.83083	0.93914	0.90889	0.65711	0.74551	0.9503	0.92631	0.90465	-0.44239	-0.18033	0.68126	0.79153	0.43912	0.89283	0.9943	0.70074	0.1741	0.06981	0.89946	0.70823	0.03237	-0.19048	0.97379	0.31939	0.97315	0.38801	-0.35246	0.99042	-0.13251	0.60951	0.96493	0.94252	0.97027	-0.23854	-0.17432	0.88215	0.89848	0.93498	-0.46739	0.83857	0.90212	0.79077	0.60256	0.77635	0.94639	0.45051	0.19866	1
Valylhistidine	0.65679	0.55156	0.82204	0.93084	0.29073	0.70394	0.90525	0.71657	0.57334	-0.37269	-0.49847	0.87348	0.45049	0.15096	0.76786	0.83229	0.439	0.24979	0.57911	0.58143	0.29152	0.4127	-0.49818	0.71236	0.43437	0.85883	0.81024	0.0413	0.82594	-0.56563	0.88045	0.70405	0.69624	0.79863	-0.22955	0.24035	0.81437	0.96809	0.6426	-0.24155	0.81579	0.87369	0.55137	0.16346	0.40519	0.83989	0.0374	0.63856	0.84582
hydroxyasparagine	0.84231	0.62716	0.94768	0.9341	0.65689	0.75014	0.87581	0.85885	0.80202	-0.44045	-0.3284	0.6818	0.83286	0.28239	0.87363	0.94242	0.48678	0.32691	0.16828	0.79584	0.48516	0.34387	-0.21886	0.87743	0.50949	0.98693	0.46284	-0.07991	0.93912	-0.12762	0.75699	0.86505	0.86186	0.89252	-0.40076	-0.14475	0.88763	0.94016	0.82995	-0.47667	0.8567	0.93694	0.85927	0.62596	0.59226	0.99666	0.36616	0.35449	0.93853
L-Thymidine	-0.10393	-0.29672	-0.1925	-0.10433	-0.06053	-0.13658	-0.06602	0.02921	0.00326	0.14581	-0.15521	-0.19318	-0.17725	-0.40067	-0.10406	0.07296	-0.35926	-0.33673	0.4253	-0.30845	-0.17556	0.10182	-0.18613	-0.11691	0.23944	-0.05009	0.28455	0.50317	-0.07865	-0.15188	0.04015	-0.13768	-0.21606	-0.16363	0.7375	0.42953	-0.32702	0.07253	-0.00479	0.45715	-0.07283	-0.18478	-0.27443	-0.19546	-0.43569	0.06133	0.30078	0.26354	0.02316
N-methylpipecolic acid	0.68107	0.38485	0.76617	0.82132	0.5891	0.52514	0.75727	0.63462	0.56499	-0.52983	-0.32685	0.65449	0.67448	-0.09354	0.65147	0.82084	0.28817	0.16908	0.35489	0.57494	0.25751	0.56772	-0.16748	0.6769	0.75791	0.87115	0.63282	0.18912	0.75704	-0.17179	0.78421	0.6753	0.68793	0.6749	-0.35982	-0.06423	0.7613	0.92316	0.59481	-0.16003	0.67332	0.78984	0.76376	0.43084	0.2729	0.90769	0.30553	0.46201	0.79028
N-Acetyl-L-methionine	0.81551	0.57427	0.92458	0.93445	0.62991	0.70471	0.86208	0.78169	0.71264	-0.49794	-0.3414	0.73066	0.79563	0.18553	0.82176	0.90217	0.45524	0.32972	0.22348	0.75392	0.4071	0.44999	-0.20596	0.82429	0.58995	0.96993	0.53168	-0.02072	0.89685	-0.16052	0.80324	0.81818	0.83201	0.84681	-0.49326	-0.14394	0.90406	0.95544	0.74606	-0.41885	0.82214	0.93177	0.86588	0.56477	0.52204	0.9756	0.28273	0.40241	0.89576
N-Lauroyl Tyrosine	0.01516	0.67877	0.25852	0.09494	0.39624	0.10942	0.24664	0.23832	0.38863	-0.27887	0.5287	0.06864	0.3791	0.57401	0.20479	0.21532	0.72912	-0.06511	-0.73118	0.61676	0.71502	-0.63702	0.42146	0.44319	-0.31971	0.18648	-0.49205	-0.92483	0.29388	0.41127	-0.32793	0.46714	0.49489	0.37218	-0.36075	-0.66687	0.34413	-0.04209	0.37152	-0.3973	0.06717	0.16278	0.37002	0.44621	0.7802	0.06425	0.24648	-0.65275	0.24345
Acetylglycine	0.35796	0.06945	0.39576	0.41465	0.66959	0.03926	0.34849	0.17658	0.20556	-0.68279	0.03924	0.3172	0.59918	-0.46731	0.19055	0.46048	0.08503	-0.04127	0.03681	0.34897	0.07822	0.63197	0.32356	0.34153	0.9495	0.54752	0.33021	0.25606	0.35563	0.25895	0.43994	0.36672	0.43361	0.24984	-0.56383	-0.42866	0.50223	0.5736	0.19583	0.10853	0.19488	0.4083	0.74317	0.43859	-0.0121	0.598	0.33542	0.12071	0.39194
N,N'-Bis(gamma-glutamyl)cystine	0.60876	-0.16573	0.41658	0.5346	-0.11156	0.55655	0.32795	0.41739	0.20694	0.21354	-0.83345	0.3736	0.12815	-0.05068	0.4869	0.36112	-0.34353	0.47828	0.77095	-0.05317	-0.34144	0.67616	-0.725	0.16162	0.3021	0.42418	0.66228	0.70529	0.35813	-0.57861	0.78541	0.11565	0.069	0.29713	0.11711	0.65488	0.23763	0.56805	0.24918	-0.17955	0.60519	0.49512	0.10031	-0.03026	-0.21497	0.52501	-0.12984	0.86942	0.36796
Dimethyldithiophosphate	0.64512	0.91019	0.88894	0.81359	0.73522	0.66828	0.90486	0.90925	0.94379	-0.46938	0.00778	0.57332	0.82618	0.51074	0.84192	0.96998	0.80038	0.07476	-0.14214	0.96139	0.84644	-0.16692	-0.03094	0.99797	0.23191	0.92204	0.20065	-0.53775	0.96483	0.03385	0.42474	0.99464	0.97159	0.95563	-0.21881	-0.33701	0.84133	0.78947	0.95971	-0.47792	0.74838	0.82078	0.80103	0.68462	0.87956	0.88006	0.5616	-0.02112	0.9733
N-Nervonoyl Cysteine	0.76729	0.792	0.89975	0.78803	0.76903	0.72334	0.81063	0.9488	0.98088	-0.34117	-0.07871	0.43917	0.91387	0.54653	0.88126	0.94679	0.64011	0.21205	-0.19445	0.91632	0.76751	-0.09443	-0.05132	0.96848	0.22986	0.91995	0.09045	-0.40435	0.95092	0.13414	0.42913	0.95094	0.91684	0.92701	-0.20712	-0.33357	0.77892	0.74423	0.9807	-0.59515	0.78761	0.82015	0.82937	0.81668	0.8247	0.91833	0.62536	-0.0038	0.94653
2-phospho-D-glycerate	0.15703	0.36987	0.15358	-0.09548	0.6387	0.06748	0.00371	0.40038	0.61181	0.00249	0.49265	-0.47703	0.59361	0.45935	0.2127	0.28162	0.30061	-0.15057	-0.84459	0.46258	0.66866	-0.65328	0.48762	0.41604	-0.18836	0.17146	-0.76303	-0.53131	0.25715	0.78689	-0.49671	0.40167	0.3473	0.2458	0.19703	-0.62496	-0.01066	-0.15405	0.53153	-0.35857	0.03503	-0.01147	0.34932	0.79565	0.53688	0.20339	0.84247	-0.72761	0.25598
Asparaginylasparagine	-0.07757	-0.36791	-0.20577	-0.23166	0.42873	-0.3814	-0.2331	-0.1145	-0.0059	-0.20411	0.2338	-0.42016	0.21937	-0.60622	-0.25462	0.03934	-0.36445	-0.39103	-0.11025	-0.15889	-0.09517	0.23154	0.42875	-0.0997	0.62211	-0.01165	-0.09624	0.44139	-0.14292	0.50691	-0.15601	-0.09619	-0.10907	-0.27055	0.24476	-0.24081	-0.25669	-0.02305	-0.06804	0.43232	-0.28414	-0.24668	0.15793	0.26746	-0.41631	0.12295	0.59552	-0.15909	-0.05698
Asparaginyl-Serine	0.32171	0.23719	0.50038	0.67719	0.2557	0.25565	0.66511	0.27032	0.15573	-0.61697	-0.30133	0.79375	0.24309	-0.3985	0.33862	0.56651	0.24179	-0.02636	0.63823	0.30565	0.01762	0.66589	-0.21142	0.3886	0.78604	0.62196	0.90268	0.26724	0.48712	-0.46306	0.78145	0.41148	0.45767	0.42341	-0.36624	0.12789	0.64518	0.83607	0.21871	0.21653	0.42007	0.59043	0.47425	-0.07228	0.00488	0.61133	-0.07084	0.59277	0.54058
Glutaminyltyrosine	0.9103	0.64123	0.90583	0.78216	0.57985	0.87459	0.69836	0.96552	0.93751	-0.05203	-0.33191	0.37576	0.85898	0.69982	0.95028	0.83273	0.43393	0.51454	-0.12115	0.78911	0.57343	8.2018e-05	-0.27562	0.86267	0.04333	0.85279	0.03892	-0.24566	0.89913	0.03223	0.50578	0.82315	0.7759	0.89044	-0.20815	-0.14324	0.7007	0.66274	0.93964	-0.81087	0.88784	0.84064	0.72169	0.79952	0.75648	0.87377	0.44997	0.15461	0.8567
N-Acetyl-L-phenylalanyl-3,5-diiodo-L-tyrosine	0.27515	0.25228	0.25112	0.26404	-0.19482	0.50715	0.29855	0.54943	0.45753	0.47049	-0.4156	0.08538	-0.03508	0.50316	0.46609	0.33085	0.07499	0.13583	0.33667	0.09997	0.20636	-0.32171	-0.63529	0.2912	-0.44961	0.20451	0.17547	-0.02268	0.35114	-0.44834	0.17795	0.23934	0.1167	0.37232	0.71018	0.58698	-0.00515	0.201	0.48289	-0.26082	0.4645	0.23022	-0.23605	-0.03698	0.23962	0.23182	0.14164	0.31777	0.37026
N-Isobutyryl-L-cysteine	-0.18598	-0.84821	-0.50126	-0.41641	-0.30812	-0.36995	-0.55953	-0.43117	-0.48945	0.33238	-0.26259	-0.45092	-0.36945	-0.64477	-0.4459	-0.43122	-0.86664	-0.05626	0.3853	-0.73309	-0.72991	0.48636	-0.10516	-0.61467	0.27553	-0.41553	0.10554	0.89232	-0.52953	-0.02258	-0.02338	-0.6351	-0.65952	-0.61848	0.40513	0.41864	-0.60023	-0.27601	-0.51489	0.45499	-0.35231	-0.44931	-0.42069	-0.31472	-0.87658	-0.26725	-0.07191	0.31749	-0.4807
L-Glyceric acid	0.73399	0.41172	0.59317	0.40991	0.28742	0.76152	0.30424	0.78651	0.7753	0.39534	-0.31266	-0.03543	0.60421	0.88533	0.75326	0.46759	0.18677	0.5867	-0.29796	0.50109	0.42635	-0.28092	-0.31726	0.56408	-0.42259	0.46308	-0.34621	-0.25246	0.5834	0.12748	0.1546	0.50482	0.42311	0.61012	0.07535	-0.02175	0.28769	0.20467	0.75405	-0.8991	0.67813	0.50237	0.3404	0.70248	0.63939	0.50037	0.3676	-0.01219	0.51284
N-lactoyl-Tryptophan	0.1792	0.9061	0.59254	0.60557	0.33743	0.37122	0.78716	0.46696	0.48331	-0.56992	0.18641	0.73449	0.33851	0.39819	0.48347	0.60812	0.94391	-0.0949	-0.0643	0.76909	0.71703	-0.28022	0.01846	0.70121	0.02408	0.57924	0.29946	-0.76939	0.64757	-0.21374	0.27077	0.73404	0.76762	0.70865	-0.39729	-0.29251	0.76045	0.56222	0.53662	-0.21503	0.42599	0.58098	0.48499	0.15577	0.79751	0.42585	0.04494	-0.0846	0.64169
Leucyl-Glutamate	0.62184	0.91426	0.88707	0.8164	0.77447	0.62353	0.91186	0.86715	0.91049	-0.55722	0.05609	0.60384	0.84312	0.44939	0.8088	0.96661	0.82618	0.04568	-0.16252	0.97857	0.84669	-0.12514	0.03739	0.9954	0.30661	0.93075	0.21602	-0.54988	0.95564	0.06564	0.42981	0.99964	0.99177	0.94335	-0.30966	-0.40622	0.87703	0.80522	0.92665	-0.43976	0.71551	0.82298	0.85048	0.68784	0.87279	0.88143	0.55086	-0.04517	0.96499
N-alpha-Acetyl-L-citrulline	0.19569	-0.22772	0.15605	0.39444	-0.45807	0.2668	0.26388	0.01125	-0.23525	0.05576	-0.73174	0.58112	-0.32473	-0.30965	0.15339	0.08233	-0.27233	0.27239	0.99224	-0.26757	-0.52645	0.71605	-0.71634	-0.11389	0.28048	0.16128	0.91264	0.64132	0.08504	-0.87437	0.7515	-0.12546	-0.12035	0.06373	-0.01153	0.76838	0.18164	0.4633	-0.1532	0.17928	0.32514	0.30356	-0.17084	-0.56393	-0.39826	0.17927	-0.58621	0.9329	0.10328
Tyrosyl-Lysine	0.52514	0.87144	0.72506	0.55458	0.67784	0.55403	0.63291	0.73601	0.83179	-0.32534	0.21087	0.3124	0.79085	0.72076	0.69066	0.69422	0.79666	0.17106	-0.54662	0.91983	0.86284	-0.40961	0.17426	0.84861	-0.08472	0.6758	-0.24795	-0.7759	0.76087	0.30769	0.09597	0.84796	0.84349	0.79739	-0.37195	-0.57517	0.68775	0.42574	0.82265	-0.66558	0.55754	0.62257	0.72667	0.77621	0.9727	0.60419	0.48728	-0.35734	0.71711
Fumaric acid	0.6304	0.65404	0.84761	0.87553	0.70806	0.53429	0.89719	0.70665	0.68373	-0.68745	-0.12831	0.74684	0.75427	0.04567	0.70432	0.92444	0.58918	0.05865	0.18071	0.78947	0.52347	0.34258	-0.03654	0.84201	0.68682	0.94746	0.56235	-0.14196	0.87	-0.10416	0.69484	0.85407	0.87645	0.8135	-0.44136	-0.25469	0.89918	0.9569	0.71642	-0.20152	0.68421	0.8472	0.86663	0.50321	0.53078	0.93172	0.37854	0.26891	0.90094
Tyrosyl-Cysteine	0.7879	0.71512	0.92268	0.92688	0.45335	0.84455	0.91724	0.94146	0.85425	-0.23517	-0.41323	0.69522	0.66071	0.47678	0.93273	0.94043	0.54383	0.3113	0.28089	0.75968	0.54293	0.11665	-0.44209	0.88765	0.21355	0.92695	0.4966	-0.17688	0.95753	-0.34175	0.7176	0.86275	0.81936	0.9421	-0.10651	0.09911	0.80612	0.89641	0.89758	-0.50664	0.91689	0.91059	0.63282	0.46544	0.66444	0.91866	0.30475	0.41439	0.96106
2-Hydroxyvaleric acid	0.08733	0.73775	0.46058	0.45045	0.76933	0.06757	0.69865	0.47466	0.6042	-0.79131	0.4577	0.40704	0.55388	-0.0679	0.32376	0.76214	0.77225	-0.56089	-0.16761	0.73222	0.80224	-0.23568	0.39041	0.73565	0.53049	0.63661	0.24084	-0.51577	0.62181	0.20621	0.10312	0.7724	0.77614	0.57421	-0.04244	-0.50161	0.57485	0.60359	0.60614	0.19523	0.21779	0.39669	0.62739	0.40261	0.55136	0.58868	0.6857	-0.2743	0.71031
Lysylarginine	0.60782	0.86097	0.89839	0.90115	0.66976	0.62139	0.98029	0.8028	0.79216	-0.63433	-0.06661	0.78684	0.73742	0.29521	0.78806	0.96581	0.79176	0.05431	0.08386	0.91036	0.71046	0.07904	-0.07698	0.94556	0.43864	0.95582	0.47639	-0.4115	0.94724	-0.14635	0.60969	0.95641	0.96529	0.92948	-0.38265	-0.265	0.94284	0.92468	0.83177	-0.32163	0.74018	0.87857	0.82354	0.50487	0.75404	0.89816	0.3718	0.16437	0.96526
pyroglutamylleucine	-0.4593	-0.20922	-0.5424	-0.71879	0.22709	-0.56322	-0.58897	-0.27404	-0.04057	0.16028	0.67769	-0.89149	-0.00799	-0.06594	-0.47761	-0.33883	-0.16363	-0.50041	-0.75495	-0.18668	0.19232	-0.63399	0.65928	-0.25075	-0.21834	-0.47551	-0.85328	-0.21857	-0.42729	0.82319	-0.891	-0.249	-0.29078	-0.45151	0.49047	-0.46356	-0.62917	-0.68131	-0.13615	0.22033	-0.61105	-0.67145	-0.21466	0.27411	-0.10088	-0.41779	0.61553	-0.82092	-0.39087
5-Hydroxykynurenine	0.68626	0.10524	0.63587	0.78281	-0.11374	0.7044	0.58385	0.46296	0.21737	-0.0138	-0.8496	0.76344	0.17983	0.08295	0.62652	0.46413	-0.02837	0.61284	0.8015	0.17731	-0.23237	0.74132	-0.76215	0.31992	0.30487	0.59114	0.83241	0.45597	0.52703	-0.75457	0.98379	0.29327	0.29668	0.51011	-0.3128	0.55547	0.58566	0.76078	0.29473	-0.32294	0.75893	0.74609	0.28337	-0.07429	0.03594	0.60785	-0.39594	0.93182	0.50092
L-Tyrosine	-0.21026	0.31401	0.00956	-0.10891	0.66287	-0.38526	0.03533	-0.14318	0.07752	-0.70543	0.79422	-0.07262	0.42084	-0.17363	-0.20011	0.09487	0.47075	-0.41859	-0.74317	0.4197	0.4759	-0.21471	0.89485	0.21251	0.37866	0.09942	-0.40214	-0.55466	0.03593	0.74469	-0.37808	0.27026	0.35793	0.02162	-0.55622	-0.96534	0.23495	-0.04887	0.03113	0.1308	-0.32112	-0.06652	0.53473	0.45029	0.32009	0.03603	0.41739	-0.74017	0.04458
Tyrosyl-Proline	-0.04975	0.16563	-0.02788	-0.17444	0.63109	-0.19004	-0.0196	0.25021	0.45564	-0.15272	0.51477	-0.48235	0.42467	-0.03603	0.00181	0.2894	0.13006	-0.51126	-0.53021	0.25115	0.51444	-0.46284	0.51676	0.28551	0.17788	0.12177	-0.45019	-0.21031	0.13971	0.68564	-0.44637	0.28187	0.21819	0.06599	0.48148	-0.45845	-0.15486	-0.06268	0.37944	0.14107	-0.14151	-0.16271	0.22917	0.55693	0.17542	0.19923	0.9482	-0.57293	0.2179
N-Acetyl-beta-alanine	0.85115	0.48743	0.78656	0.7021	0.40789	0.853	0.61707	0.94621	0.883	0.14205	-0.46699	0.2822	0.68286	0.62857	0.89924	0.77316	0.24693	0.46334	0.08449	0.59364	0.43824	0.00137	-0.45508	0.74493	-0.02025	0.75058	0.13009	-0.04607	0.81144	-0.11743	0.50642	0.69098	0.60615	0.78939	0.1237	0.13518	0.50992	0.6141	0.88828	-0.68723	0.86149	0.73287	0.49298	0.63342	0.56968	0.80748	0.44477	0.30157	0.79418
L-Methionine	0.59344	0.183	0.56475	0.52803	0.7573	0.29951	0.44885	0.50422	0.52996	-0.4668	-0.09632	0.23079	0.7746	-0.18441	0.45788	0.66168	0.09298	0.07359	0.00442	0.47349	0.23903	0.47352	0.15211	0.5413	0.78929	0.6993	0.23613	0.2381	0.56352	0.27444	0.46703	0.53702	0.54465	0.45176	-0.28872	-0.32306	0.50865	0.64644	0.50872	-0.12799	0.43244	0.53649	0.77553	0.65916	0.15589	0.78881	0.5795	0.1478	0.60024
Phenylalanyl-Glycine	0.8185	0.66189	0.96234	0.999	0.43384	0.82646	0.93326	0.81967	0.70166	-0.384	-0.46178	0.86138	0.66311	0.35727	0.89501	0.88439	0.53284	0.42914	0.34251	0.75273	0.40495	0.3736	-0.41136	0.83077	0.37292	0.95235	0.61653	-0.10926	0.92761	-0.3939	0.86654	0.81988	0.826	0.91549	-0.46406	0.0318	0.94099	0.96545	0.7589	-0.50941	0.91395	0.98848	0.74259	0.41146	0.60575	0.92227	0.08272	0.51138	0.90878
Threonylglutamic acid	0.33702	0.92253	0.70034	0.62539	0.80451	0.33252	0.79619	0.6086	0.71936	-0.76032	0.37607	0.54847	0.74683	0.29851	0.54844	0.80345	0.9363	-0.18387	-0.36084	0.9545	0.89143	-0.23661	0.34596	0.87998	0.345	0.7655	0.09406	-0.7389	0.77664	0.23526	0.20139	0.91284	0.94556	0.77749	-0.46019	-0.65868	0.82165	0.6401	0.7281	-0.24538	0.43248	0.63119	0.83281	0.60686	0.85549	0.67206	0.51558	-0.30927	0.79097
Threonylleucine	0.64402	-0.05622	0.44371	0.53695	-0.36735	0.7468	0.31861	0.48634	0.23528	0.50209	-0.95771	0.39322	-0.00226	0.34424	0.59645	0.27	-0.26691	0.7037	0.74219	-0.04741	-0.30931	0.44486	-0.95915	0.15428	-0.16001	0.33668	0.54419	0.5058	0.36488	-0.75268	0.7397	0.09311	0.02698	0.36938	0.16377	0.81583	0.21387	0.44029	0.29297	-0.45939	0.71511	0.5206	-0.08093	-0.11603	-0.03062	0.39447	-0.35305	0.88314	0.32716
Glutamylalanine	0.54212	0.37347	0.70357	0.83629	0.34946	0.46953	0.77937	0.45102	0.32685	-0.59546	-0.38162	0.87289	0.43428	-0.17191	0.54715	0.68882	0.3379	0.18628	0.54619	0.48231	0.11828	0.66841	-0.26502	0.5503	0.72371	0.77831	0.84022	0.17064	0.65831	-0.43459	0.87902	0.56472	0.61259	0.60857	-0.53135	0.0547	0.81345	0.92889	0.39022	-0.05771	0.61598	0.78094	0.64256	0.12159	0.2057	0.75971	-0.05834	0.59981	0.67923
O-Phosphothreonine	0.46849	0.90569	0.75649	0.63546	0.85728	0.43286	0.76347	0.71102	0.82638	-0.63908	0.31711	0.44711	0.85803	0.42475	0.6411	0.83201	0.87332	-0.05881	-0.44841	0.98362	0.90795	-0.25849	0.31714	0.92144	0.27831	0.79988	-0.03321	-0.71273	0.82244	0.32526	0.19023	0.94009	0.95617	0.81957	-0.4294	-0.67266	0.80194	0.61497	0.82162	-0.40696	0.51188	0.66671	0.87583	0.76226	0.90226	0.73203	0.60587	-0.32989	0.82225
N-Acetylvaline	-0.02962	0.32613	0.19042	0.12062	0.84228	-0.28205	0.24812	0.0358	0.22635	-0.86664	0.65063	0.09093	0.58638	-0.3672	-0.04574	0.36456	0.44331	-0.46364	-0.50044	0.5024	0.47889	0.04501	0.81212	0.37612	0.73905	0.36053	-0.10125	-0.32235	0.23823	0.65566	-0.10207	0.43035	0.50761	0.16919	-0.50646	-0.88194	0.39188	0.27279	0.18726	0.23532	-0.14589	0.12937	0.71791	0.52526	0.25188	0.34163	0.58412	-0.50909	0.28696
L-Hydroxyprolylglycine	0.30026	0.83071	0.67998	0.66971	0.73631	0.27285	0.81758	0.49092	0.56275	-0.87603	0.30368	0.69271	0.65999	0.0917	0.47704	0.7668	0.87791	-0.19011	-0.17019	0.87285	0.73511	-0.00391	0.31172	0.79818	0.52661	0.76604	0.31041	-0.58921	0.72748	0.09953	0.34733	0.84173	0.90165	0.7175	-0.59404	-0.59075	0.87287	0.72658	0.5885	-0.10534	0.40316	0.65285	0.83514	0.45197	0.70657	0.66735	0.34949	-0.1483	0.74905
Threonylmethionine	-0.18555	-0.37355	-0.36361	-0.44926	0.26517	-0.38299	-0.41188	-0.09565	0.04063	0.14278	0.28367	-0.70638	0.07934	-0.33026	-0.29374	-0.10303	-0.40714	-0.40476	-0.27242	-0.25529	-0.02317	-0.16106	0.3618	-0.18046	0.18124	-0.22295	-0.39792	0.29259	-0.25575	0.56096	-0.44882	-0.19637	-0.26044	-0.34974	0.60996	-0.13721	-0.52539	-0.31158	-0.03797	0.32526	-0.35925	-0.44622	-0.11953	0.24854	-0.35028	-0.08496	0.66405	-0.33416	-0.17946
Glutaminylphenylalanine	-0.68758	-0.12838	-0.53166	-0.46558	0.00858	-0.65031	-0.20937	-0.34391	-0.21998	-0.19292	0.52021	-0.32177	-0.37104	-0.55057	-0.53768	-0.14902	-0.01504	-0.89072	0.01073	-0.27528	0.09212	-0.35845	0.36901	-0.23203	0.16435	-0.34372	0.01161	-0.02024	-0.34224	0.15027	-0.48702	-0.20295	-0.23579	-0.3907	0.68097	-0.01404	-0.45489	-0.24445	-0.2423	0.8259	-0.57948	-0.55921	-0.37192	-0.34288	-0.33351	-0.32738	0.3642	-0.32087	-0.21484
Deoxycholylphenylalanine	0.66393	0.6138	0.78921	0.8579	0.03591	0.86137	0.82952	0.79073	0.62229	-0.00481	-0.60151	0.77224	0.30611	0.54787	0.84851	0.71888	0.45326	0.4279	0.51726	0.53887	0.32743	0.11019	-0.72197	0.67646	-0.0704	0.72171	0.61796	-0.12942	0.79466	-0.6838	0.75278	0.64661	0.60065	0.82505	-0.03371	0.42511	0.68754	0.77319	0.69633	-0.49707	0.88595	0.82438	0.30815	0.09862	0.55204	0.67964	-0.09355	0.60796	0.77663
Arginyltyrosine	0.31136	0.56302	0.37135	0.1633	0.31409	0.38349	0.18555	0.41834	0.51228	0.06909	0.21315	-0.03803	0.472	0.82072	0.41081	0.22115	0.50638	0.30722	-0.69207	0.56782	0.58819	-0.55186	0.15633	0.44813	-0.49871	0.22874	-0.58938	-0.735	0.35801	0.36882	-0.21086	0.43698	0.42974	0.43752	-0.29043	-0.47734	0.2975	-0.05828	0.48756	-0.73137	0.28976	0.26946	0.34758	0.59429	0.7782	0.15761	0.22369	-0.48122	0.26987
Alanylaspartic acid	0.80434	0.60563	0.87123	0.87741	0.36739	0.86069	0.83726	0.93464	0.82807	-0.0899	-0.50836	0.60991	0.6027	0.48203	0.92177	0.88405	0.40717	0.36463	0.34181	0.65403	0.44606	0.13844	-0.53466	0.81333	0.15408	0.86672	0.48266	-0.05722	0.90311	-0.37828	0.71517	0.77716	0.71637	0.88285	0.01539	0.2212	0.70135	0.84121	0.86825	-0.51836	0.91821	0.86185	0.53387	0.43108	0.57217	0.8831	0.28971	0.48178	0.90646
Pyroglutamylglycine	0.86663	0.24263	0.80906	0.87714	0.24032	0.7818	0.6781	0.66228	0.48148	-0.14417	-0.72627	0.69727	0.52876	0.15874	0.77751	0.67405	0.07857	0.6106	0.54946	0.41707	-0.00848	0.69806	-0.56786	0.54684	0.44893	0.79446	0.6671	0.35774	0.71512	-0.45897	0.95888	0.51805	0.51797	0.67183	-0.39774	0.27417	0.71779	0.86051	0.53207	-0.46344	0.85714	0.87053	0.58083	0.3018	0.22014	0.83536	-0.06324	0.75594	0.69066
Threonyllysine	0.69161	0.83754	0.91214	0.90424	0.54328	0.76484	0.9601	0.92315	0.87939	-0.37222	-0.23235	0.71137	0.68685	0.47381	0.89143	0.97073	0.70324	0.16736	0.1597	0.8538	0.68786	-0.01376	-0.29353	0.94651	0.22526	0.93403	0.44503	-0.35721	0.97411	-0.25477	0.61784	0.9347	0.90158	0.96584	-0.14144	-0.05121	0.84767	0.88628	0.91995	-0.44611	0.84801	0.88466	0.68287	0.49032	0.76519	0.89822	0.37731	0.25855	0.98623
4-Hydroxyproline	0.24633	0.68349	0.53348	0.43447	0.90265	0.0947	0.56252	0.38248	0.53977	-0.84427	0.5154	0.34681	0.779	0.04449	0.32629	0.63259	0.7408	-0.23757	-0.51433	0.82114	0.73664	-0.0817	0.61051	0.69967	0.54911	0.63433	-0.05639	-0.586	0.57597	0.50777	0.07835	0.74279	0.8064	0.54583	-0.61103	-0.86298	0.69382	0.49142	0.52143	-0.12325	0.20839	0.46034	0.88723	0.68181	0.64617	0.57327	0.56847	-0.44195	0.59138
Prolyl-Cysteine	-0.45242	0.22491	-0.22349	-0.33655	0.49546	-0.56588	-0.14212	-0.32115	-0.07969	-0.59549	0.90731	-0.23043	0.19381	-0.20496	-0.40202	-0.10517	0.41573	-0.5619	-0.78316	0.2518	0.42654	-0.39425	0.93629	0.03304	0.2023	-0.13902	-0.51013	-0.60494	-0.1696	0.74966	-0.59644	0.09408	0.17244	-0.16677	-0.37189	-0.91	0.01291	-0.27552	-0.13047	0.26995	-0.52827	-0.30351	0.29085	0.27341	0.22279	-0.21369	0.36192	-0.85368	-0.15256
Alanylalanine	0.94977	0.23385	0.81477	0.80242	0.37499	0.81448	0.58871	0.76323	0.63054	-0.02255	-0.66405	0.46739	0.68281	0.29295	0.82801	0.69527	0.02613	0.64642	0.32341	0.46221	0.0853	0.55888	-0.4795	0.59599	0.36317	0.79419	0.40256	0.32197	0.73564	-0.22014	0.81336	0.55325	0.52783	0.6826	-0.28892	0.16041	0.62992	0.75854	0.65133	-0.60519	0.86602	0.82929	0.62912	0.54175	0.29082	0.86975	0.16972	0.59016	0.70468
Hydroxyprolyl-Valine	-0.25371	-0.22851	-0.2929	-0.14023	-0.84732	0.05924	-0.13569	-0.17189	-0.34244	0.57778	-0.45296	0.07417	-0.75516	0.09771	-0.12221	-0.33192	-0.26026	0.08299	0.64068	-0.5041	-0.39804	-0.09466	-0.69869	-0.38198	-0.56463	-0.38338	0.34302	0.22576	-0.27579	-0.77458	0.0734	-0.40769	-0.46779	-0.21291	0.57865	0.87316	-0.36122	-0.18959	-0.28373	0.15115	-0.01797	-0.21038	-0.77824	-0.7781	-0.3063	-0.40611	-0.59413	0.48346	-0.27246
Phenylalanyltyrosine	-0.29164	-0.27108	-0.39178	-0.46018	0.22682	-0.41481	-0.35322	-0.0875	0.05798	0.11504	0.35609	-0.6648	-0.00247	-0.30615	-0.31222	-0.07727	-0.28862	-0.5403	-0.24772	-0.22922	0.07538	-0.3097	0.3523	-0.14806	0.10794	-0.24101	-0.3575	0.16962	-0.24245	0.49069	-0.5055	-0.1589	-0.23281	-0.32406	0.73239	-0.10103	-0.53368	-0.31088	-0.0124	0.40938	-0.38796	-0.47781	-0.19553	0.15471	-0.29165	-0.12683	0.67728	-0.37444	-0.15027
Phenylalanylasparagine	0.82921	0.60657	0.86605	0.74167	0.81934	0.67183	0.68651	0.86196	0.89356	-0.34425	-0.11897	0.35007	0.97946	0.41562	0.82087	0.86887	0.4541	0.30983	-0.22583	0.83148	0.60694	0.11464	0.02232	0.87069	0.38056	0.89367	0.04184	-0.21323	0.86983	0.25626	0.46128	0.85182	0.83585	0.82193	-0.35113	-0.40157	0.74117	0.70937	0.87963	-0.60641	0.74198	0.79345	0.90211	0.89836	0.67767	0.92642	0.61787	0.02157	0.85517
Arginylproline	-0.02077	0.81055	0.37911	0.31541	0.49222	0.07299	0.52622	0.24322	0.36769	-0.66114	0.54256	0.43176	0.38678	0.29429	0.22518	0.41477	0.91387	-0.25839	-0.46438	0.72896	0.75936	-0.42012	0.43396	0.5689	0.05122	0.38642	-0.07151	-0.89508	0.43474	0.21162	-0.07693	0.61771	0.67735	0.48968	-0.50354	-0.66244	0.59585	0.28183	0.38172	-0.13376	0.11717	0.32614	0.52341	0.30231	0.75985	0.23501	0.20136	-0.47868	0.42494
L-Homocystine	0.60897	-0.36501	0.303	0.4013	-0.28673	0.53888	0.10915	0.27174	0.03712	0.41674	-0.92793	0.24164	0.02621	0.0021	0.39733	0.12803	-0.54621	0.68549	0.72604	-0.22567	-0.55515	0.74677	-0.77364	-0.04013	0.14888	0.24709	0.51873	0.80909	0.1802	-0.55989	0.7339	-0.09441	-0.13072	0.13725	0.01975	0.70423	0.10237	0.37172	0.07355	-0.29956	0.53772	0.39363	-0.01793	-0.07555	-0.33147	0.35629	-0.32783	0.88829	0.15123
Serylleucine	0.73839	0.76739	0.94133	0.96664	0.50637	0.78146	0.97778	0.87802	0.79886	-0.41898	-0.33272	0.81199	0.67277	0.37775	0.8907	0.95752	0.64027	0.24782	0.28033	0.81393	0.56509	0.18268	-0.34587	0.90673	0.34058	0.96295	0.57506	-0.23201	0.96684	-0.34036	0.75468	0.89776	0.88343	0.95163	-0.27844	-0.00476	0.90759	0.95927	0.84986	-0.4289	0.8785	0.9422	0.71949	0.43446	0.68055	0.92943	0.25344	0.39416	0.97318
Lysylglycine	0.08077	0.02174	0.22122	0.3327	0.45705	-0.1559	0.33293	-0.05497	-0.05111	-0.78647	0.09095	0.4467	0.29522	-0.68657	-0.01983	0.32571	0.11336	-0.24413	0.24753	0.1947	-0.03274	0.65687	0.30117	0.17939	0.98018	0.39767	0.5524	0.26547	0.19787	0.03701	0.43344	0.22454	0.31158	0.10476	-0.52781	-0.29636	0.44206	0.54505	-0.03478	0.41278	0.02035	0.27768	0.54383	0.07193	-0.16805	0.40804	0.10647	0.19909	0.25834
Leucylhydroxyproline	0.78532	0.82666	0.98303	0.96403	0.54032	0.82392	0.95533	0.88469	0.8222	-0.40861	-0.28492	0.79379	0.74757	0.52023	0.92332	0.92546	0.7043	0.3596	0.11119	0.89083	0.61749	0.1252	-0.28104	0.93322	0.24296	0.96118	0.42422	-0.36344	0.97818	-0.24139	0.70324	0.92539	0.92545	0.98411	-0.44676	-0.13842	0.95848	0.899	0.86746	-0.59179	0.89437	0.97108	0.79119	0.54007	0.80193	0.90809	0.21815	0.28637	0.95362
N-Formyl-L-glutamic acid	-0.13556	-0.45279	-0.34036	-0.45967	0.4142	-0.47522	-0.50064	-0.26321	-0.10019	-0.0682	0.38845	-0.68486	0.23619	-0.4456	-0.38087	-0.20439	-0.42825	-0.26393	-0.48138	-0.20703	-0.11779	0.08146	0.62452	-0.24042	0.39278	-0.21553	-0.51341	0.29731	-0.32552	0.79637	-0.42728	-0.23738	-0.23239	-0.42313	0.07924	-0.47131	-0.39735	-0.34085	-0.19045	0.24274	-0.44334	-0.41308	0.13114	0.40385	-0.36791	-0.09099	0.5568	-0.44414	-0.28845
Methylglutamic acid	0.27533	0.72882	0.46721	0.25588	0.81841	0.2112	0.39197	0.523	0.71917	-0.41807	0.53981	0.000166029	0.77793	0.48966	0.40415	0.54431	0.71055	-0.12452	-0.80393	0.81347	0.88132	-0.53002	0.53886	0.70362	0.02657	0.48557	-0.49641	-0.78797	0.54351	0.66057	-0.22768	0.71661	0.7184	0.55145	-0.27231	-0.82327	0.45852	0.19545	0.67308	-0.42341	0.22964	0.32867	0.69249	0.84035	0.82881	0.43846	0.72213	-0.67215	0.52959
L-Asparagine	-0.61128	-0.29463	-0.59388	-0.69218	0.20087	-0.79607	-0.5988	-0.65835	-0.44437	-0.27001	0.78579	-0.58702	-0.09593	-0.43261	-0.71908	-0.51758	-0.10389	-0.49047	-0.69749	-0.22483	-0.03002	-0.22445	0.88865	-0.42136	0.1375	-0.52114	-0.6345	-0.1918	-0.58566	0.78228	-0.73803	-0.37414	-0.30336	-0.60115	-0.20259	-0.70093	-0.41577	-0.61991	-0.51425	0.4106	-0.79783	-0.6502	-0.04594	0.07233	-0.24564	-0.53074	0.19543	-0.7721	-0.57358
N-Formyl-L-aspartate	-0.41042	-0.19639	-0.51513	-0.65963	0.04749	-0.41455	-0.52809	-0.15161	0.02588	0.37275	0.47521	-0.85182	-0.12858	0.05992	-0.36813	-0.29488	-0.20643	-0.44387	-0.54102	-0.24755	0.16522	-0.69856	0.37075	-0.23518	-0.39578	-0.4699	-0.73055	-0.15257	-0.37326	0.57544	-0.80798	-0.25203	-0.33588	-0.38705	0.76887	-0.15783	-0.68396	-0.63998	-0.05355	0.18249	-0.48133	-0.6339	-0.39081	0.14396	-0.10694	-0.40262	0.56253	-0.63448	-0.32932
Suberylglycine	0.50581	0.15479	0.5187	0.68634	-0.13339	0.5987	0.59923	0.49303	0.27753	0.01688	-0.73841	0.66978	0.05723	0.02802	0.55924	0.51233	0.019	0.30837	0.861	0.13265	-0.10875	0.49975	-0.76693	0.33474	0.2467	0.53179	0.86398	0.40469	0.50935	-0.79243	0.8372	0.30661	0.26694	0.4815	0.11074	0.66917	0.43388	0.72734	0.35198	-0.09683	0.66893	0.6084	0.10769	-0.18531	0.00847	0.55762	-0.20204	0.866	0.53482
N-Acetylkynurenine	0.51145	-0.01601	0.26866	0.2453	-0.38204	0.67626	0.08541	0.49474	0.33173	0.78717	-0.72903	-0.0121	-0.0269	0.6577	0.52175	0.11972	-0.24777	0.63753	0.33576	-0.06414	-0.12305	-0.06058	-0.8232	0.10833	-0.60199	0.1129	0.03743	0.22453	0.24107	-0.46422	0.29581	0.03317	-0.07628	0.27858	0.46033	0.69441	-0.06425	0.06803	0.35246	-0.60861	0.56558	0.27142	-0.26385	0.02825	0.12217	0.17165	-0.14323	0.48993	0.18791
N-Acetylglutamine	-0.23329	-0.04662	-0.10818	-0.11989	0.63544	-0.53107	-0.02298	-0.24966	-0.0818	-0.75437	0.59646	-0.08704	0.31539	-0.69865	-0.33254	0.10602	0.09607	-0.56933	-0.31364	0.13574	0.14468	0.21683	0.79308	0.04463	0.83133	0.10136	-0.03057	0.02058	-0.06566	0.60353	-0.16325	0.09839	0.17373	-0.16297	-0.32623	-0.69041	0.09519	0.10247	-0.12567	0.5281	-0.38729	-0.1372	0.45756	0.26997	-0.16064	0.12663	0.47634	-0.39706	0.00901
Phenyl-Alanine	-0.06709	0.29575	0.06209	-0.11577	0.83206	-0.30176	0.0167	0.05496	0.30823	-0.57412	0.77377	-0.28141	0.60403	-0.09512	-0.08279	0.22458	0.37658	-0.42412	-0.8399	0.46356	0.57221	-0.30266	0.89774	0.31813	0.38223	0.18069	-0.54962	-0.47592	0.13056	0.91884	-0.43712	0.35442	0.39506	0.0832	-0.29366	-0.97057	0.15026	-0.04322	0.23387	0.04551	-0.23833	-0.05955	0.58737	0.69553	0.34519	0.17966	0.75085	-0.79783	0.15655
Histidylhydroxyproline	0.74633	0.08381	0.632	0.748	-0.19297	0.79687	0.52267	0.52744	0.27122	0.19271	-0.93197	0.66111	0.16495	0.2557	0.68543	0.42625	-0.09224	0.72972	0.76444	0.14402	-0.24162	0.64364	-0.86877	0.30457	0.10689	0.54541	0.71607	0.45196	0.52023	-0.76196	0.93682	0.26193	0.24068	0.51713	-0.19574	0.64329	0.50416	0.67407	0.34307	-0.46759	0.8122	0.72875	0.19607	-0.03882	0.07095	0.57405	-0.3962	0.93247	0.47756
Aspartyl-Glutamate	0.66451	0.86524	0.90707	0.85261	0.77595	0.64144	0.92489	0.87512	0.90105	-0.56413	-0.01154	0.63129	0.85339	0.38742	0.82422	0.98748	0.76785	0.07179	-0.08274	0.95296	0.78728	-0.02163	-0.00328	0.98821	0.38643	0.96212	0.29041	-0.44784	0.9673	0.02834	0.50612	0.99035	0.98288	0.9426	-0.31603	-0.35885	0.89042	0.85843	0.91966	-0.41867	0.74538	0.85348	0.86844	0.67936	0.81234	0.92698	0.54148	0.03927	0.98123
Arginylleucine	0.45843	0.84489	0.64371	0.46903	0.70629	0.50217	0.60264	0.80521	0.92694	-0.23215	0.25137	0.15056	0.75972	0.68255	0.66925	0.74654	0.73811	-0.01804	-0.52026	0.86409	0.93048	-0.56356	0.16002	0.86059	-0.10824	0.6446	-0.27649	-0.72443	0.75467	0.34347	-0.01613	0.84937	0.79869	0.76739	0.0143	-0.47666	0.52622	0.39067	0.90437	-0.53456	0.51524	0.51485	0.60986	0.77887	0.91386	0.61071	0.7242	-0.39711	0.75167
Valylproline	0.29396	0.31956	0.51421	0.70346	0.18281	0.29973	0.72227	0.30776	0.18092	-0.58121	-0.31765	0.85208	0.17844	-0.31305	0.37327	0.58602	0.32149	-0.04287	0.68425	0.32755	0.07084	0.56863	-0.29217	0.41945	0.67506	0.62058	0.94227	0.18206	0.51817	-0.56797	0.78146	0.4413	0.47766	0.47202	-0.29283	0.20435	0.65824	0.8464	0.25464	0.20578	0.45444	0.60653	0.40729	-0.14677	0.07088	0.58989	-0.11635	0.61242	0.57223
N5-Methylglutamine	-0.64755	-0.72397	-0.86119	-0.81892	-0.84483	-0.51833	-0.84758	-0.7287	-0.76148	0.70563	-0.02446	-0.62892	-0.88926	-0.1652	-0.71059	-0.91769	-0.66406	-0.07289	0.09225	-0.89288	-0.65141	-0.2059	-0.13713	-0.89521	-0.62129	-0.94397	-0.31954	0.30716	-0.88017	-0.12796	-0.54739	-0.90909	-0.93756	-0.8322	0.53454	0.47928	-0.90631	-0.86336	-0.77391	0.3257	-0.64905	-0.82502	-0.96813	-0.69626	-0.6659	-0.92167	-0.49925	-0.0473	-0.89334
N-Formyl-L-methionine	0.67803	0.65363	0.80118	0.75741	0.68965	0.63162	0.79802	0.89331	0.89811	-0.33819	-0.15531	0.44057	0.77382	0.30741	0.7949	0.94645	0.4998	0.05743	0.05952	0.75756	0.64063	0.01697	-0.14199	0.88011	0.37464	0.88299	0.30275	-0.17485	0.88838	-0.0072	0.49361	0.86113	0.80917	0.83269	0.03017	-0.12796	0.67027	0.79885	0.90523	-0.33996	0.73176	0.74474	0.69762	0.63721	0.59966	0.91347	0.64579	0.16059	0.92728
3,5-Dihydroxyphenylglycine	0.66255	0.75557	0.89403	0.92919	0.34796	0.74017	0.90849	0.68662	0.58612	-0.44969	-0.31632	0.91675	0.55335	0.42501	0.79521	0.76612	0.68787	0.39072	0.22933	0.77683	0.45788	0.23799	-0.31968	0.78088	0.23059	0.84622	0.54404	-0.34169	0.84717	-0.39998	0.75148	0.78631	0.82051	0.87582	-0.62003	-0.07401	0.96343	0.85565	0.65255	-0.50791	0.80534	0.92492	0.69213	0.30559	0.70246	0.75596	-0.08291	0.37437	0.80812
Glutamylglutamic acid	0.38342	0.8038	0.64946	0.51814	0.95501	0.27786	0.66406	0.63627	0.79341	-0.69241	0.43543	0.29803	0.87807	0.25594	0.52139	0.80051	0.78594	-0.21117	-0.51554	0.92056	0.89275	-0.25237	0.47171	0.86348	0.41056	0.74538	-0.09964	-0.63372	0.74002	0.48622	0.08292	0.88593	0.89935	0.70769	-0.34077	-0.75864	0.69221	0.55411	0.76972	-0.25773	0.37819	0.54482	0.87946	0.80795	0.78602	0.70723	0.76539	-0.42726	0.76461
Glutamylthreonine	-0.27274	0.19952	-0.16031	-0.29181	0.06992	-0.2362	-0.21886	-0.26498	-0.1315	-0.11809	0.53401	-0.18239	0.01945	0.2812	-0.22982	-0.2949	0.32236	-0.03352	-0.70458	0.15593	0.24871	-0.44584	0.50212	-0.07029	-0.35628	-0.25711	-0.60347	-0.64229	-0.19952	0.44657	-0.50148	-0.03856	0.02563	-0.11724	-0.44947	-0.59447	-0.01337	-0.42496	-0.15742	-0.19577	-0.31452	-0.21394	0.06132	0.14782	0.33473	-0.36412	-0.09355	-0.64936	-0.2692
Asparaginyl-Tyrosine	0.45436	0.29815	0.48795	0.3631	0.89511	0.13856	0.32716	0.36475	0.48715	-0.59727	0.25979	0.09933	0.86207	-0.06939	0.32451	0.52925	0.28065	0.01935	-0.45299	0.59768	0.41245	0.23925	0.52012	0.53149	0.67266	0.58789	-0.13668	-0.12162	0.46853	0.62014	0.16802	0.54769	0.59549	0.39044	-0.57301	-0.74644	0.51813	0.42376	0.4429	-0.22287	0.24018	0.41976	0.88518	0.82295	0.3492	0.62623	0.6149	-0.27011	0.47149
Serylglycine	0.81675	0.74206	0.87154	0.73773	0.57612	0.839	0.71622	0.97577	0.97403	-0.05668	-0.22198	0.35287	0.81889	0.76927	0.92966	0.83886	0.54772	0.40313	-0.1921	0.83068	0.69447	-0.18874	-0.23463	0.89562	-0.06501	0.81887	-0.02044	-0.40339	0.90125	0.04771	0.39315	0.85964	0.80273	0.90723	-0.1082	-0.17251	0.67391	0.61319	0.97564	-0.78108	0.84432	0.7903	0.66746	0.77533	0.84475	0.81887	0.5009	0.04319	0.8664
Phenylalanylphenylalanine	-0.20537	0.32254	0.02903	-0.07627	0.78754	-0.41541	0.10195	-0.06893	0.16867	-0.78676	0.82384	-0.08722	0.48617	-0.29998	-0.18187	0.22211	0.46587	-0.57209	-0.68235	0.44606	0.53617	-0.19749	0.92822	0.28581	0.54488	0.18365	-0.3176	-0.4773	0.1021	0.77612	-0.35455	0.34297	0.41303	0.05384	-0.39583	-0.95582	0.23166	0.05294	0.11619	0.26539	-0.31181	-0.05699	0.58159	0.49535	0.27606	0.14923	0.61581	-0.7228	0.14818
5-Hydroxy-N-formylkynurenine	0.77802	0.28457	0.77214	0.87401	0.18533	0.75329	0.73153	0.67728	0.49105	-0.14649	-0.71594	0.73203	0.43025	0.12101	0.75973	0.7108	0.12335	0.47077	0.6603	0.39349	0.03305	0.61559	-0.6282	0.55834	0.42818	0.78314	0.77094	0.34195	0.72354	-0.56989	0.94849	0.53051	0.51264	0.67925	-0.20731	0.38656	0.68069	0.89062	0.55065	-0.3349	0.8412	0.83722	0.48045	0.18166	0.20286	0.81885	-0.03673	0.79228	0.72513
Aspartylhydroxyproline	0.86659	0.61828	0.86886	0.8065	0.19591	0.97947	0.69564	0.88995	0.77062	0.14906	-0.55706	0.53735	0.56921	0.84002	0.9557	0.68282	0.41175	0.69544	0.11993	0.65192	0.40549	0.01085	-0.59029	0.7317	-0.23857	0.7314	0.19278	-0.24212	0.82327	-0.34084	0.61231	0.6866	0.64032	0.8661	-0.21141	0.16822	0.68065	0.61548	0.8092	-0.88238	0.94611	0.85223	0.47075	0.47882	0.72836	0.70891	0.03781	0.37847	0.75049
S-Methylthiocitrulline	-0.17403	0.22616	-0.02478	-0.17041	0.79602	-0.41845	-0.02227	-0.05956	0.19371	-0.64239	0.81337	-0.27131	0.51599	-0.25049	-0.19511	0.16538	0.33939	-0.52256	-0.77559	0.38429	0.50197	-0.24252	0.94169	0.23562	0.47147	0.12041	-0.47685	-0.41608	0.04757	0.89371	-0.44685	0.28074	0.3327	-0.00818	-0.2937	-0.95785	0.10812	-0.0584	0.12278	0.19816	-0.33733	-0.13133	0.5402	0.58747	0.23425	0.11766	0.70629	-0.78071	0.08802
Arginylhydroxyproline	-0.43691	0.18702	-0.19219	-0.26355	0.53095	-0.59064	-0.08007	-0.34713	-0.12459	-0.72438	0.86554	-0.12037	0.20506	-0.37435	-0.41263	-0.05567	0.39199	-0.59529	-0.65116	0.24226	0.3605	-0.2129	0.93515	0.03585	0.40631	-0.07201	-0.33754	-0.48526	-0.14695	0.68791	-0.46717	0.10393	0.19744	-0.16485	-0.44976	-0.89157	0.08458	-0.15354	-0.1668	0.37894	-0.51611	-0.24932	0.35768	0.22793	0.13472	-0.13983	0.33447	-0.74071	-0.11523
L-Glutamine	-0.79514	-0.49287	-0.84714	-0.92359	-0.08717	-0.90018	-0.81633	-0.78647	-0.59279	0.03395	0.72017	-0.79953	-0.39556	-0.44139	-0.87933	-0.73255	-0.31738	-0.55779	-0.58459	-0.50879	-0.19054	-0.36362	0.73888	-0.65404	-0.10978	-0.78776	-0.68658	-0.0704	-0.80695	0.66666	-0.89773	-0.62113	-0.59017	-0.81322	0.18407	-0.42207	-0.73955	-0.85282	-0.6646	0.53133	-0.94157	-0.89929	-0.41784	-0.16633	-0.44683	-0.77535	0.12267	-0.7317	-0.78131
Aspartyl-L-proline	0.75714	0.53594	0.81415	0.74124	0.82054	0.58025	0.70923	0.81278	0.83514	-0.43261	-0.12689	0.38816	0.91508	0.19819	0.75071	0.89671	0.3975	0.1617	-0.0627	0.75745	0.54407	0.22008	0.01799	0.83412	0.55981	0.89999	0.21512	-0.0719	0.84382	0.18514	0.51892	0.82062	0.80259	0.76859	-0.2482	-0.32068	0.71144	0.78488	0.82659	-0.39201	0.69032	0.75878	0.86879	0.79013	0.53106	0.94974	0.65144	0.1157	0.86392
N-Acetylgalactosamine	0.81535	0.09237	0.59436	0.45919	0.42252	0.59066	0.20472	0.49488	0.45754	0.05436	-0.36768	0.09556	0.72309	0.39137	0.58369	0.353	-0.0596	0.73341	-0.21437	0.39264	0.05115	0.39711	-0.09911	0.38419	0.1702	0.5087	-0.16118	0.13931	0.45266	0.24846	0.4173	0.34987	0.36258	0.42779	-0.56878	-0.24325	0.43932	0.32665	0.43511	-0.76824	0.57329	0.56572	0.63884	0.73659	0.31084	0.57214	0.15661	0.15151	0.36561
D-Alanyl glycine	-0.65942	-0.45521	-0.72446	-0.82435	0.13659	-0.85462	-0.73421	-0.67354	-0.45738	-0.09044	0.74109	-0.78897	-0.17901	-0.4923	-0.78641	-0.5801	-0.29844	-0.55744	-0.64375	-0.38661	-0.11549	-0.26786	0.83181	-0.52419	0.0925	-0.62772	-0.68439	-0.02668	-0.68273	0.80182	-0.82641	-0.49143	-0.45744	-0.71939	0.10659	-0.55544	-0.63203	-0.72305	-0.54111	0.49946	-0.86403	-0.79195	-0.2093	0.03695	-0.4051	-0.58969	0.30802	-0.7499	-0.64804
5-L-Glutamyl-taurine	0.59606	-0.16315	0.34499	0.3725	-0.42254	0.63404	0.06554	0.19988	-0.02485	0.48831	-0.82715	0.30761	0.000275905	0.42803	0.42581	-0.0525	-0.30101	0.95949	0.39848	-0.08745	-0.45051	0.51137	-0.72223	-0.04562	-0.28244	0.13956	0.21925	0.36574	0.14385	-0.5176	0.5929	-0.09087	-0.08452	0.19353	-0.3981	0.49512	0.21904	0.16577	0.02074	-0.67752	0.54304	0.42786	-0.0064	-0.04627	-0.00185	0.15093	-0.6536	0.6631	0.02704
1-Methylhistidine	0.75382	0.13157	0.49782	0.39294	-0.09378	0.8194	0.18019	0.64523	0.51985	0.64928	-0.6672	0.02639	0.32483	0.81612	0.69941	0.26264	-0.11493	0.82618	0.05961	0.20022	0.03292	-0.00835	-0.65713	0.30893	-0.50939	0.31593	-0.13483	0.08305	0.42155	-0.21349	0.34693	0.23574	0.1538	0.4585	0.09548	0.37012	0.16918	0.16252	0.52447	-0.89504	0.70809	0.47159	0.08771	0.39403	0.35864	0.3694	-0.02346	0.35204	0.33097
Ketoleucine	-0.25394	0.44192	0.11578	0.12323	0.66491	-0.36972	0.34874	-0.06312	0.10628	-0.96655	0.71049	0.28384	0.33935	-0.42753	-0.13773	0.33657	0.61727	-0.65803	-0.32509	0.47534	0.51729	-0.06126	0.74523	0.34555	0.67173	0.29494	0.10994	-0.46209	0.20139	0.40164	-0.10202	0.4168	0.50175	0.16028	-0.43285	-0.75558	0.414	0.30187	0.09818	0.44475	-0.22055	0.08461	0.55437	0.2118	0.26269	0.21747	0.40427	-0.46078	0.27094
2-hydroxyhexanoylglycine	0.63618	0.93407	0.89517	0.80703	0.74311	0.6524	0.88861	0.85695	0.89946	-0.51844	0.0566	0.59987	0.84331	0.53998	0.81984	0.92404	0.84799	0.12343	-0.22699	0.99413	0.85016	-0.15935	0.03599	0.98594	0.21586	0.90603	0.14565	-0.61449	0.94402	0.07923	0.40571	0.98961	0.98823	0.94863	-0.38751	-0.43743	0.88876	0.75706	0.91587	-0.53149	0.72348	0.82912	0.84979	0.70468	0.92655	0.84295	0.48722	-0.08008	0.93382
4-Methylglutamic acid	0.66876	0.67804	0.88843	0.95514	0.50437	0.66721	0.95949	0.74759	0.66056	-0.55507	-0.31443	0.87605	0.62327	0.16225	0.78368	0.91245	0.59104	0.18335	0.36909	0.74708	0.45624	0.35361	-0.28294	0.82769	0.52946	0.94269	0.69891	-0.12364	0.8974	-0.36391	0.81372	0.83133	0.84308	0.86651	-0.39278	-0.02508	0.92352	0.99671	0.71732	-0.2729	0.79494	0.91482	0.74225	0.34241	0.54518	0.90869	0.17739	0.45199	0.9151
Histidyllysine	0.15476	-0.43021	-0.00411	0.21133	-0.59673	0.22025	0.04126	-0.06274	-0.31285	0.31996	-0.79489	0.3363	-0.43653	-0.28147	0.06276	-0.08905	-0.50509	0.32921	0.97015	-0.46574	-0.67126	0.66508	-0.77774	-0.28654	0.11757	-0.02109	0.75628	0.77741	-0.07834	-0.83017	0.62288	-0.3146	-0.33585	-0.10097	0.19178	0.89084	-0.06315	0.25805	-0.24651	0.15766	0.23891	0.13404	-0.36548	-0.59697	-0.54612	0.03412	-0.58732	0.92321	-0.06593
Valylglutamic acid	0.4353	0.36552	0.60726	0.71587	0.51429	0.32479	0.73509	0.48224	0.42663	-0.63441	-0.19738	0.67133	0.48551	-0.28849	0.47102	0.75478	0.32504	-0.09545	0.4466	0.47942	0.24855	0.50609	-0.10185	0.58443	0.81218	0.76053	0.74253	0.16962	0.64356	-0.24227	0.69792	0.59828	0.61475	0.55826	-0.22757	-0.0218	0.67252	0.88409	0.46479	0.12747	0.49862	0.64433	0.62525	0.21366	0.16296	0.779	0.28179	0.43196	0.71225
pyroglutamyllysine	0.48571	0.86025	0.74642	0.71319	0.5552	0.59863	0.86019	0.86455	0.88317	-0.34041	-0.01663	0.51897	0.60318	0.47044	0.75611	0.9082	0.74699	-0.07705	0.01422	0.81449	0.80879	-0.29499	-0.15533	0.90495	0.1074	0.7961	0.27909	-0.49577	0.87559	-0.12417	0.3522	0.89645	0.84084	0.86986	0.11571	-0.10976	0.66994	0.71828	0.90728	-0.30862	0.67308	0.68495	0.54773	0.46632	0.77374	0.75831	0.54483	0.03635	0.91307
L-Leucine	-0.21765	0.26422	-0.05263	-0.20665	0.79204	-0.4301	-0.02384	-0.03051	0.23738	-0.603	0.8569	-0.32177	0.49275	-0.2071	-0.1979	0.17769	0.37111	-0.59343	-0.80272	0.38971	0.56786	-0.36439	0.9417	0.25357	0.3986	0.09796	-0.51832	-0.47405	0.05011	0.90417	-0.51945	0.29617	0.33177	-0.00257	-0.16061	-0.93934	0.05826	-0.09272	0.1632	0.219	-0.35463	-0.17273	0.48561	0.58251	0.26646	0.09504	0.77575	-0.83378	0.1001
L-Kynurenine	-0.44536	0.37579	-0.23701	-0.3551	0.24884	-0.31046	-0.05585	0.05382	0.26309	-0.05908	0.70721	-0.40537	0.000272835	0.20935	-0.17449	0.04913	0.42532	-0.66866	-0.58273	0.20045	0.63927	-0.93919	0.46378	0.16212	-0.35275	-0.17158	-0.52426	-0.68056	-0.03223	0.45059	-0.72158	0.176	0.11688	-0.00911	0.58238	-0.36621	-0.25829	-0.32706	0.21764	0.2029	-0.32947	-0.36273	-0.14574	0.15216	0.35347	-0.21228	0.60871	-0.754	0.02722
CCL2	-0.03849	-0.56309	-0.19904	-0.14569	0.19592	-0.38376	-0.2816	-0.38758	-0.37713	-0.30183	0.01293	-0.13703	0.07571	-0.77824	-0.34776	-0.17482	-0.49727	-0.07748	0.11256	-0.30455	-0.48215	0.71727	0.32685	-0.31785	0.76933	-0.0677	0.14779	0.649	-0.28128	0.27262	0.13388	-0.29792	-0.23028	-0.38769	-0.3324	-0.18237	-0.1044	0.02715	-0.40497	0.39775	-0.28755	-0.15198	0.19581	0.0323	-0.60696	0.02908	0.03146	0.1277	-0.24822
G-CSF	-0.14672	0.12805	0.04313	0.02388	0.63585	-0.40403	0.10633	-0.20778	-0.05744	-0.84612	0.5835	0.11883	0.38088	-0.53004	-0.22201	0.14617	0.28989	-0.40888	-0.37168	0.29739	0.22113	0.22799	0.77679	0.14533	0.7628	0.19473	-0.01327	-0.17274	0.03878	0.54103	-0.06738	0.20775	0.31532	-0.02186	-0.64235	-0.79028	0.3116	0.17869	-0.08409	0.34122	-0.27504	0.02595	0.58713	0.30038	0.04127	0.1656	0.29972	-0.39841	0.07477
IFN-G	-0.09663	0.14416	0.10807	0.12421	0.57016	-0.33176	0.18593	-0.19318	-0.08421	-0.86859	0.47255	0.26531	0.34954	-0.53656	-0.16927	0.17449	0.30503	-0.33309	-0.23388	0.30271	0.16628	0.33808	0.66573	0.15864	0.79252	0.24736	0.13517	-0.12873	0.08254	0.39044	0.07292	0.22199	0.33873	0.0278	-0.72436	-0.70084	0.39909	0.27406	-0.09359	0.32542	-0.19616	0.11634	0.59726	0.22154	0.03552	0.20623	0.16855	-0.25751	0.11246
IL-6	-0.3118	-0.12939	-0.23801	-0.29436	0.60489	-0.61855	-0.19936	-0.33084	-0.1288	-0.63045	0.68542	-0.29703	0.27672	-0.64561	-0.43284	-0.03307	0.01576	-0.57665	-0.48062	0.05522	0.12776	0.08683	0.88036	-0.05808	0.69142	-0.04745	-0.25489	-0.01614	-0.19426	0.75279	-0.35524	-0.0085	0.05907	-0.28377	-0.25509	-0.75077	-0.06578	-0.09898	-0.19156	0.4973	-0.50791	-0.28971	0.36629	0.30839	-0.18791	-0.01287	0.5182	-0.55081	-0.12967
TNF-A	0.04888	0.25408	0.25822	0.25585	0.70628	-0.2022	0.31691	-0.013	0.09941	-0.90079	0.43615	0.31433	0.51074	-0.45741	-0.01127	0.34805	0.37739	-0.30195	-0.24496	0.44117	0.28491	0.33214	0.63779	0.32251	0.84505	0.40892	0.1574	-0.1528	0.24774	0.41369	0.15238	0.37928	0.48227	0.18149	-0.70356	-0.72735	0.50789	0.407	0.08763	0.23446	-0.05313	0.25101	0.7279	0.36983	0.14936	0.37992	0.3103	-0.23768	0.28246
GM-CSF	-0.28593	-0.27	-0.31423	-0.40312	0.53548	-0.61839	-0.36164	-0.3729	-0.17298	-0.44632	0.62983	-0.46696	0.2531	-0.58728	-0.4689	-0.15627	-0.14949	-0.46004	-0.54717	-0.05476	0.02069	0.08393	0.85499	-0.16713	0.57769	-0.15506	-0.40762	0.07049	-0.29457	0.8251	-0.42938	-0.12979	-0.07242	-0.38204	-0.21119	-0.717	-0.20126	-0.24382	-0.2494	0.40428	-0.54234	-0.37424	0.28631	0.34684	-0.26159	-0.09523	0.50037	-0.57023	-0.24813
IL-1B	-0.08326	0.01226	0.06584	0.11182	0.37823	-0.30403	0.10886	-0.29242	-0.23796	-0.75715	0.31351	0.30745	0.22086	-0.54431	-0.2046	0.04034	0.17347	-0.16878	-0.10588	0.16791	-0.03541	0.48223	0.52693	0.02063	0.73047	0.16231	0.20235	-0.000702321	-0.0119	0.24571	0.16033	0.08006	0.20894	-0.05264	-0.81618	-0.5588	0.36516	0.22954	-0.23434	0.28245	-0.19039	0.10776	0.49742	0.08264	-0.07783	0.11796	-0.07689	-0.10545	-0.0052
CXCL2	-0.23874	0.09993	-0.04696	-0.077	0.64026	-0.49477	0.03525	-0.25568	-0.07821	-0.82784	0.67295	0.01377	0.34173	-0.56149	-0.3013	0.09873	0.27191	-0.51054	-0.43359	0.25474	0.24211	0.13528	0.8475	0.10168	0.73337	0.11984	-0.09112	-0.19658	-0.02723	0.61358	-0.18476	0.16534	0.26493	-0.09108	-0.53741	-0.81768	0.21532	0.09261	-0.11425	0.4131	-0.36851	-0.07736	0.52592	0.29071	0.01008	0.09617	0.37091	-0.49042	0.01998
IL-17	-0.11933	-0.48998	-0.2265	-0.19478	0.28958	-0.47085	-0.28432	-0.41979	-0.36407	-0.40721	0.18241	-0.16993	0.11405	-0.78913	-0.40164	-0.17168	-0.39306	-0.19203	-0.03026	-0.2383	-0.3724	0.61111	0.48589	-0.28714	0.78514	-0.08	0.05733	0.5105	-0.29034	0.39794	0.02165	-0.25678	-0.17937	-0.3939	-0.37187	-0.34049	-0.09385	-0.01268	-0.40007	0.44068	-0.36839	-0.19714	0.24565	0.0843	-0.5379	0.000216507	0.11371	-0.03335	-0.25225
G	0.12619	-0.19555	-0.12388	-0.21855	-0.54734	0.27618	-0.37979	-0.03094	-0.11038	0.80554	-0.34583	-0.30687	-0.25121	0.65658	0.06749	-0.42929	-0.29095	0.63409	-0.14558	-0.26061	-0.25935	-0.24383	-0.4102	-0.2843	-0.87232	-0.36384	-0.4624	-0.04013	-0.22971	-0.12253	-0.1733	-0.33143	-0.37018	-0.13179	0.07693	0.31809	-0.30987	-0.48644	-0.11392	-0.61052	0.0869	-0.13062	-0.42258	-0.06533	0.06031	-0.37073	-0.43672	0.0324	-0.34496
Neutrophil Elastase	0.32161	-0.4429	0.13758	0.25713	0.06575	0.05893	0.0425	-0.0585	-0.18181	-0.17231	-0.46469	0.22671	0.12396	-0.58161	0.04114	0.08866	-0.47663	0.24624	0.5381	-0.20333	-0.53329	0.94009	-0.17787	-0.11493	0.74335	0.22404	0.54218	0.81254	0.02725	-0.18618	0.59944	-0.11934	-0.0788	-0.07238	-0.31064	0.21218	0.15136	0.38989	-0.16714	0.16726	0.15967	0.22922	0.24232	-0.02789	-0.51297	0.32633	-0.14721	0.60882	0.04706
cfDNA	-0.40516	0.02343	-0.35732	-0.50544	0.46911	-0.51732	-0.29894	-0.09871	0.15409	-0.13726	0.75977	-0.67548	0.1621	-0.15785	-0.34577	-0.03946	0.07621	-0.69235	-0.6853	0.04514	0.41925	-0.61825	0.7242	0.00618	0.04246	-0.21556	-0.64069	-0.30857	-0.1879	0.79935	-0.75684	0.02033	-0.02021	-0.23783	0.48649	-0.55469	-0.3996	-0.39233	0.06815	0.33763	-0.49681	-0.49184	0.00153	0.35639	0.03551	-0.16832	0.81698	-0.80293	-0.1119
[truncated: 106 more columns]

## Sheet: Selected_sepsis_correlation
	Label	Prolyl-Asparagine	Tryptophyl-Cysteine	L-Tryptophan	N-Acetyl-L-phenylalanine	Valylhydroxyproline	N-Lactoylisoleucine	N-Acetylasparagine	Serylproline	Methionyl-Methionine	Threonylthreonine	Valylaspartic acid	N-Myristoyl Tyrosine	Tyrosyl-Tyrosine	L-Proline	Glutaminylmethionine	Glutaminylalanine	N-lactoyl-Methionine	4-phospho-hydroxy-L-threonine	N6,N6,N6-Trimethyl-L-lysine	Tyrosyl-Tryptophan	Alanylproline	Phenylalanylhydroxyproline	5-Hydroxylysine	Pyroglutamic acid	Phenylalanyl-prolyl-arginine	N-Lauroyl Phenylalanine	Valylasparagine	N(6)-(1-Carboxyethyl)-L-lysine	N-methylpipecolic acid	N-Lauroyl Tyrosine	Acetylglycine	N,N'-Bis(gamma-glutamyl)cystine	2-phospho-D-glycerate	Asparaginylasparagine	Asparaginyl-Serine	N-Acetyl-L-phenylalanyl-3,5-diiodo-L-tyrosine	N-Isobutyryl-L-cysteine	L-Glyceric acid	N-lactoyl-Tryptophan	N-alpha-Acetyl-L-citrulline	Fumaric acid	2-Hydroxyvaleric acid	pyroglutamylleucine	5-Hydroxykynurenine	L-Tyrosine	Tyrosyl-Proline	L-Methionine	Threonylglutamic acid
1	Prolyl-Asparagine	1	0.669956	0.595312	0.508236	-0.514542	0.209399	0.586782	0.620791	0.550749	-0.0756638	-0.2407	0.914702	-0.398713	0.0687107	0.0363368	0.125173	-0.801528	0.0052062	0.228338	-0.243563	-0.400886	0.782851	-0.379281	0.564671	0.647724	0.946524	0.409606	-0.195896	0.384853	0.678768	0.0694481	-0.165727	0.369873	-0.367912	0.237188	0.252282	-0.848212	0.411724	0.906101	-0.227718	0.654044	0.737747	-0.209224	0.105238	0.314009	0.165632	0.183002	0.922528
2	Tryptophyl-Cysteine	0.669956	1	0.409619	0.845115	-0.353589	-0.477529	0.861255	0.649265	0.390228	0.444642	0.348279	0.407671	0.351779	-0.439033	0.33249	0.611555	-0.120489	-0.414539	0.864331	-0.443999	0.0560332	0.934625	-0.529359	0.926217	0.721389	0.618183	0.0690627	0.518319	0.821316	0.0949437	0.414645	0.534601	-0.0954793	-0.231656	0.677189	0.264039	-0.41641	0.409905	0.605573	0.394444	0.875533	0.450446	-0.718786	0.782814	-0.108914	-0.174443	0.528031	0.625386
3	L-Tryptophan	0.595312	0.409619	1	0.157848	-0.683584	0.442105	0.145526	0.893137	0.0670274	-0.23171	-0.529507	0.746929	-0.107044	0.564481	0.564743	-0.14755	-0.426428	0.618334	0.0497035	-0.331877	-0.792887	0.572915	-0.16419	0.271529	0.882595	0.589547	0.833204	-0.430321	0.589102	0.396238	0.669591	-0.111559	0.638698	0.428725	0.255702	-0.194816	-0.308124	0.287425	0.337431	-0.458072	0.70806	0.769325	0.227087	-0.113739	0.662868	0.631085	0.757302	0.804512
4	N-Acetyl-L-phenylalanine	0.508236	0.845115	0.157848	1	0.167822	-0.68532	0.571002	0.550458	0.734462	0.750712	0.268087	0.273643	0.18731	-0.676747	-0.130499	0.31519	-0.0544424	-0.421773	0.732722	-0.211679	0.275159	0.675958	-0.842854	0.98097	0.464432	0.601973	-0.0119468	0.532086	0.525142	0.109419	0.0392598	0.556549	0.067477	-0.381399	0.255651	0.507148	-0.369953	0.761523	0.371219	0.266796	0.534285	0.0675665	-0.563224	0.704397	-0.385261	-0.19004	0.299512	0.332519
5	Valylhydroxyproline	-0.514542	-0.353589	-0.683584	0.167822	1	-0.511408	-0.495378	-0.432333	0.383603	0.507017	0.146732	-0.507211	-0.110885	-0.568503	-0.763407	-0.316231	0.381308	-0.230744	-0.155283	0.527105	0.649026	-0.601091	-0.341253	0.000707471	-0.671585	-0.318198	-0.342768	0.242956	-0.529833	-0.278868	-0.682785	0.213539	0.00249393	-0.204113	-0.61697	0.470486	0.332384	0.39534	-0.569918	0.0557552	-0.687446	-0.791307	0.160277	-0.0138	-0.705426	-0.15272	-0.466804	-0.760319
6	N-Lactoylisoleucine	0.209399	-0.477529	0.442105	-0.68532	-0.511408	1	-0.376801	0.0533299	-0.257261	-0.816525	-0.745754	0.490334	-0.612559	0.932155	0.115962	-0.528168	-0.617284	0.736907	-0.764571	0.0303966	-0.793266	-0.184166	0.469071	-0.644002	0.0890224	0.154482	0.520941	-0.922894	-0.326846	0.528696	0.0392405	-0.833447	0.492645	0.233799	-0.301327	-0.415596	-0.262586	-0.312661	0.186413	-0.731738	-0.128313	0.457704	0.677685	-0.849601	0.794217	0.514768	-0.0963228	0.376069
7	N-Acetylasparagine	0.586782	0.861255	0.145526	0.571002	-0.495378	-0.376801	1	0.278401	0.124375	0.236077	0.532892	0.243305	0.398866	-0.404985	0.358297	0.817916	-0.136167	-0.629972	0.822003	-0.51731	0.14323	0.86057	-0.18843	0.667678	0.496188	0.427288	-0.26657	0.563021	0.654491	0.0686399	0.317202	0.373605	-0.477032	-0.42016	0.793749	0.0853787	-0.450918	-0.0354301	0.734492	0.581116	0.74684	0.407039	-0.891494	0.763442	-0.0726177	-0.482346	0.230791	0.548465
8	Serylproline	0.620791	0.649265	0.893137	0.550458	-0.432333	0.0533299	0.278401	1	0.378538	0.218253	-0.389359	0.662948	0.0398639	0.204945	0.398209	-0.0828767	-0.318602	0.411268	0.328041	-0.427363	-0.574788	0.717045	-0.562309	0.621275	0.937711	0.701915	0.6684	-0.150129	0.674484	0.379096	0.599184	0.128152	0.593613	0.219369	0.24309	-0.0350797	-0.369447	0.604209	0.33851	-0.324729	0.754274	0.553881	-0.00798631	0.179829	0.420842	0.424668	0.774599	0.746831
9	Methionyl-Methionine	0.550749	0.390228	0.0670274	0.734462	0.383603	-0.257261	0.124375	0.378538	1	0.551597	-0.259262	0.468019	-0.446575	-0.381972	-0.656547	-0.289368	-0.49711	-0.0758564	0.104792	0.010085	0.0388463	0.322167	-0.877925	0.623453	0.18514	0.746666	0.0923192	-0.0349484	-0.0935358	0.574006	-0.467307	-0.0506802	0.459349	-0.606225	-0.3985	0.503162	-0.644769	0.88533	0.398194	-0.309651	0.0456707	-0.0679005	-0.0659432	0.0829512	-0.173634	-0.0360273	-0.184412	0.298514
10	Threonylthreonine	-0.0756638	0.444642	-0.23171	0.750712	0.507017	-0.816525	0.236077	0.218253	0.551597	1	0.268101	-0.3039	0.444085	-0.686439	-0.267997	0.103855	0.325223	-0.368313	0.585712	-0.34466	0.400073	0.272077	-0.820376	0.660879	0.138087	0.1283	-0.418227	0.589636	0.169077	-0.0651141	-0.0412671	0.478281	-0.150571	-0.391028	-0.0263628	0.135834	-0.056264	0.586701	-0.0949045	0.272387	0.0586533	-0.560889	-0.500406	0.612841	-0.418594	-0.511259	0.0735886	-0.18387
11	Valylaspartic acid	-0.2407	0.348279	-0.529507	0.268087	0.146732	-0.745754	0.532892	-0.389359	-0.259262	0.268101	1	-0.532727	0.639993	-0.765005	0.175864	0.8799	0.629056	-0.905752	0.702944	0.0921506	0.834975	0.113033	0.17368	0.310383	-0.262121	-0.404628	-0.599078	0.927846	0.354889	-0.731183	0.0368062	0.770945	-0.844586	-0.11025	0.638234	0.336667	0.3853	-0.297956	-0.0642958	0.992245	0.180715	-0.167612	-0.754945	0.801501	-0.743168	-0.530215	0.00442018	-0.360841
12	N-Myristoyl Tyrosine	0.914702	0.407671	0.746929	0.273643	-0.507211	0.490334	0.243305	0.662948	0.468019	-0.3039	-0.532727	1	-0.605684	0.363262	0.0384692	-0.184667	-0.856278	0.360057	-0.0998893	-0.0611468	-0.614704	0.557754	-0.25878	0.327037	0.614531	0.891557	0.706007	-0.516037	0.257508	0.715024	0.0782232	-0.34144	0.668664	-0.0951675	0.0176161	0.206357	-0.729906	0.426346	0.717027	-0.526453	0.523471	0.802243	0.192322	-0.232374	0.475901	0.514436	0.239035	0.891432
13	Tyrosyl-Tyrosine	-0.398713	0.351779	-0.107044	0.18731	-0.110885	-0.612559	0.398866	0.0398639	-0.446575	0.444085	0.639993	-0.605684	1	-0.348932	0.605691	0.63249	0.770122	-0.389773	0.726633	-0.479867	0.321129	0.250292	0.0270462	0.260595	0.204207	-0.451463	-0.425986	0.744507	0.567716	-0.637015	0.631969	0.676161	-0.653284	0.231539	0.665895	-0.321712	0.486363	-0.280918	-0.280222	0.716046	0.342577	-0.23568	-0.633987	0.741324	-0.214709	-0.462844	0.473522	-0.236611
14	L-Proline	0.0687107	-0.439033	0.564481	-0.676747	-0.568503	0.932155	-0.404985	0.204945	-0.381972	-0.686439	-0.765005	0.363262	-0.348932	1	0.338407	-0.533484	-0.418781	0.860698	-0.657636	-0.17173	-0.888498	-0.137129	0.419395	-0.616966	0.254843	0.0496374	0.548353	-0.8647	-0.167478	0.421458	0.323565	-0.724999	0.487616	0.428751	-0.211423	-0.635289	-0.105164	-0.317259	0.0184624	-0.716338	-0.036543	0.390413	0.659281	-0.762148	0.894854	0.516763	0.152113	0.345958
15	Glutaminylmethionine	0.0363368	0.33249	0.564743	-0.130499	-0.763407	0.115962	0.358297	0.398209	-0.656547	-0.267997	0.175864	0.0384692	0.605691	0.338407	1	0.475908	0.271654	0.142071	0.395325	-0.432451	-0.339297	0.421454	0.380768	0.0493921	0.594127	-0.136331	0.276678	0.143535	0.757912	-0.319706	0.949496	0.302096	-0.188365	0.622113	0.786042	-0.449607	0.275528	-0.422594	0.0240836	0.280481	0.686824	0.53049	-0.218345	0.304868	0.378662	0.177879	0.789287	0.345005
16	Glutaminylalanine	0.125173	0.611555	-0.14755	0.31519	-0.316231	-0.528168	0.817916	-0.0828767	-0.289368	0.103855	0.8799	-0.184667	0.63249	-0.533484	0.475908	1	0.35094	-0.794227	0.813282	-0.188549	0.498096	0.492793	0.19525	0.427829	0.135747	-0.107178	-0.394973	0.80022	0.632816	-0.492053	0.330214	0.662281	-0.76303	-0.0962366	0.902683	0.175465	0.105539	-0.346207	0.299461	0.912642	0.562347	0.240837	-0.853283	0.83241	-0.402139	-0.450193	0.236127	0.0940603
17	N-lactoyl-Methionine	-0.801528	-0.120489	-0.426428	-0.0544424	0.381308	-0.617284	-0.136167	-0.318602	-0.49711	0.325223	0.629056	-0.856278	0.770122	-0.418781	0.271654	0.35094	1	-0.322716	0.350824	0.123866	0.602689	-0.346883	0.194358	-0.0468099	-0.315285	-0.807172	-0.373909	0.659883	0.189118	-0.924829	0.256059	0.705292	-0.53131	0.441385	0.267238	-0.0226844	0.892324	-0.252461	-0.769395	0.641325	-0.141961	-0.515772	-0.21857	0.455968	-0.55466	-0.210314	0.238098	-0.738903
18	4-phospho-hydroxy-L-threonine	0.0052062	-0.414539	0.618334	-0.421773	-0.230744	0.736907	-0.629972	0.411268	-0.0758564	-0.368313	-0.905752	0.360057	-0.389773	0.860698	0.142071	-0.794227	-0.322716	1	-0.659684	-0.0576408	-0.839543	-0.205974	0.0417325	-0.417151	0.298446	0.130878	0.707142	-0.855411	-0.171794	0.411273	0.258952	-0.578614	0.78689	0.506908	-0.463056	-0.448342	-0.022576	0.127476	-0.21374	-0.874367	-0.104159	0.206213	0.823189	-0.754568	0.74469	0.685643	0.27444	0.235257
19	N6,N6,N6-Trimethyl-L-lysine	0.228338	0.864331	0.0497035	0.732722	-0.155283	-0.764571	0.822003	0.328041	0.104792	0.585712	0.702944	-0.0998893	0.726633	-0.657636	0.395325	0.813282	0.350824	-0.659684	1	-0.426592	0.399978	0.712198	-0.362537	0.805319	0.446918	0.15827	-0.293221	0.853056	0.784206	-0.327929	0.439936	0.785408	-0.496705	-0.156007	0.781452	0.177947	-0.0233814	0.154605	0.270767	0.751501	0.69484	0.103121	-0.890999	0.983787	-0.378084	-0.446373	0.467027	0.201391
20	Tyrosyl-Tryptophan	-0.243563	-0.443999	-0.331877	-0.211679	0.527105	0.0303966	-0.51731	-0.427363	0.010085	-0.34466	0.0921506	-0.0611468	-0.479867	-0.17173	-0.432451	-0.188549	0.123866	-0.0576408	-0.426592	1	0.436125	-0.639541	0.28992	-0.264061	-0.642979	-0.272027	0.225596	-0.0850161	-0.359816	-0.360755	-0.563835	0.117106	0.197034	0.244757	-0.366243	0.710181	0.405129	0.0753526	-0.397286	-0.0115295	-0.44136	-0.0424415	0.490472	-0.312796	-0.556215	0.481482	-0.288717	-0.460189
21	Alanylproline	-0.400886	0.0560332	-0.792887	0.275159	0.649026	-0.793266	0.14323	-0.574788	0.0388463	0.400073	0.834975	-0.614704	0.321129	-0.888498	-0.339297	0.498096	0.602689	-0.839543	0.399978	0.436125	1	-0.254649	-0.013491	0.215262	-0.611418	-0.438667	-0.62302	0.796931	-0.0642337	-0.666873	-0.428657	0.654885	-0.624957	-0.240814	0.127889	0.586985	0.418635	-0.0217549	-0.292513	0.768384	-0.25469	-0.501611	-0.463561	0.555474	-0.965338	-0.458448	-0.323057	-0.658685
22	Phenylalanylhydroxyproline	0.782851	0.934625	0.572915	0.675958	-0.601091	-0.184166	0.86057	0.717045	0.322167	0.272077	0.113033	0.557754	0.250292	-0.137129	0.421454	0.492793	-0.346883	-0.205974	0.712198	-0.639541	-0.254649	1	-0.445329	0.774776	0.849194	0.719577	0.140957	0.259934	0.761304	0.344125	0.50223	0.237633	-0.0106589	-0.256687	0.64518	-0.00515041	-0.600234	0.287694	0.760455	0.18164	0.899184	0.574851	-0.629173	0.585664	0.234947	-0.154861	0.508651	0.821648
23	5-Hydroxylysine	-0.379281	-0.529359	-0.16419	-0.842854	-0.341253	0.469071	-0.18843	-0.562309	-0.877925	-0.820376	0.17368	-0.25878	0.0270462	0.419395	0.380768	0.19525	0.194358	0.0417325	-0.362537	0.28992	-0.013491	-0.445329	1	-0.753473	-0.40069	-0.618143	-0.0314746	-0.1676	-0.160025	-0.397298	0.108534	-0.179551	-0.35857	0.43232	0.216532	-0.260816	0.454993	-0.899099	-0.215035	0.179275	-0.20152	0.195234	0.220334	-0.322941	0.130795	0.141066	-0.127989	-0.245378
24	Pyroglutamic acid	0.564671	0.926217	0.271529	0.98097	0.000707471	-0.644002	0.667678	0.621275	0.623453	0.660879	0.310383	0.327037	0.260595	-0.616966	0.0493921	0.427829	-0.0468099	-0.417151	0.805319	-0.264061	0.215262	0.774776	-0.753473	1	0.574987	0.610431	0.0568376	0.551317	0.673324	0.0671692	0.194884	0.605195	0.0350345	-0.284142	0.420074	0.464496	-0.352305	0.678128	0.425987	0.325139	0.68421	0.217795	-0.611053	0.758926	-0.321119	-0.141508	0.432443	0.432476
25	Phenylalanyl-prolyl-arginine	0.647724	0.721389	0.882595	0.464432	-0.671585	0.0890224	0.496188	0.937711	0.18514	0.138087	-0.262121	0.614531	0.204207	0.254843	0.594127	0.135747	-0.315285	0.298446	0.446918	-0.642979	-0.611418	0.849194	-0.40069	0.574987	1	0.652044	0.510601	-0.0715609	0.763756	0.370016	0.743173	0.100307	0.349318	0.157931	0.474251	-0.236047	-0.420685	0.340403	0.484987	-0.17084	0.866625	0.627393	-0.214663	0.283374	0.534729	0.229171	0.775534	0.832812
26	N-Lauroyl Phenylalanine	0.946524	0.618183	0.589547	0.601973	-0.318198	0.154482	0.427288	0.701915	0.746666	0.1283	-0.404628	0.891557	-0.451463	0.0496374	-0.136331	-0.107178	-0.807172	0.130878	0.15827	-0.272027	-0.438667	0.719577	-0.618143	0.610431	0.652044	1	0.426089	-0.263381	0.272897	0.780198	-0.0121012	-0.214975	0.53688	-0.416309	0.00488189	0.239621	-0.876583	0.639387	0.797511	-0.39826	0.530781	0.551356	-0.100879	0.0359391	0.320086	0.175422	0.155886	0.855487
27	Valylasparagine	0.409606	0.0690627	0.833204	-0.0119468	-0.342768	0.520941	-0.26657	0.6684	0.0923192	-0.418227	-0.599078	0.706007	-0.425986	0.548353	0.276678	-0.394973	-0.373909	0.707142	-0.293221	0.225596	-0.62302	0.140957	-0.0314746	0.0568376	0.510601	0.426089	1	-0.579054	0.30553	0.24648	0.335415	-0.129845	0.842468	0.595519	-0.0708367	0.141637	-0.0719062	0.367603	0.0449426	-0.586207	0.378541	0.685696	0.615532	-0.395941	0.41739	0.9482	0.579499	0.515583
28	N(6)-(1-Carboxyethyl)-L-lysine	-0.195896	0.518319	-0.430321	0.532086	0.242956	-0.922894	0.563021	-0.150129	-0.0349484	0.589636	0.927846	-0.516037	0.744507	-0.8647	0.143535	0.80022	0.659883	-0.855411	0.853056	-0.0850161	0.796931	0.259934	-0.1676	0.551317	-0.0715609	-0.263381	-0.579054	1	0.462011	-0.652751	0.120712	0.869424	-0.727609	-0.159093	0.592771	0.317769	0.317489	-0.0121881	-0.0845984	0.932897	0.268905	-0.274297	-0.820918	0.931823	-0.740172	-0.572927	0.147803	-0.309271
29	N-methylpipecolic acid	0.384853	0.821316	0.589102	0.525142	-0.529833	-0.326846	0.654491	0.674484	-0.0935358	0.169077	0.354889	0.257508	0.567716	-0.167478	0.757912	0.632816	0.189118	-0.171794	0.784206	-0.359816	-0.0642337	0.761304	-0.160025	0.673324	0.763756	0.272897	0.30553	0.462011	1	-0.254863	0.794352	0.659128	-0.0840358	0.340176	0.848149	0.073621	0.0346486	0.138015	0.2544	0.431157	0.942519	0.574962	-0.502043	0.697435	0.00292452	0.132031	0.873487	0.505471
30	N-Lauroyl Tyrosine	0.678768	0.0949437	0.396238	0.109419	-0.278868	0.528696	0.0686399	0.379096	0.574006	-0.0651141	-0.731183	0.715024	-0.637015	0.421458	-0.319706	-0.492053	-0.924829	0.411273	-0.327929	-0.360755	-0.666873	0.344125	-0.397298	0.0671692	0.370016	0.780198	0.24648	-0.652751	-0.254863	1	-0.209072	-0.752992	0.539501	-0.514083	-0.391635	-0.195159	-0.904773	0.344089	0.666171	-0.726206	0.0521478	0.264782	0.194129	-0.440619	0.641546	0.04952	-0.238627	0.663216
31	Acetylglycine	0.0694481	0.414645	0.669591	0.0392598	-0.682785	0.0392405	0.317202	0.599184	-0.467307	-0.0412671	0.0368062	0.0782232	0.631969	0.323565	0.949496	0.330214	0.256059	0.258952	0.439936	-0.563835	-0.428657	0.50223	0.108534	0.194884	0.743173	-0.0121012	0.335415	0.120712	0.794352	-0.209072	1	0.312798	-0.0292446	0.598817	0.682497	-0.491917	0.207527	-0.180746	-0.00743453	0.150431	0.718252	0.443255	-0.194572	0.329387	0.433743	0.189304	0.888907	0.392156
32	N,N'-Bis(gamma-glutamyl)cystine	-0.165727	0.534601	-0.111559	0.556549	0.213539	-0.833447	0.373605	0.128152	-0.0506802	0.478281	0.770945	-0.34144	0.676161	-0.724999	0.302096	0.662281	0.705292	-0.578614	0.785408	0.117106	0.654885	0.237633	-0.179551	0.605195	0.100307	-0.214975	-0.129845	0.869424	0.659128	-0.752992	0.312798	1	-0.383879	0.248517	0.588851	0.459621	0.496414	0.181229	-0.258542	0.77792	0.420302	-0.0519355	-0.538386	0.841769	-0.710198	-0.104322	0.499028	-0.233965
33	2-phospho-D-glycerate	0.369873	-0.0954793	0.638698	0.067477	0.00249393	0.492645	-0.477032	0.593613	0.459349	-0.150571	-0.844586	0.668664	-0.653284	0.487616	-0.188365	-0.76303	-0.53131	0.78689	-0.496705	0.197034	-0.624957	-0.0106589	-0.35857	0.0350345	0.349318	0.53688	0.842468	-0.727609	-0.0840358	0.539501	-0.0292446	-0.383879	1	0.259673	-0.532344	0.130804	-0.278979	0.632994	0.0180949	-0.860381	0.0331073	0.324385	0.735711	-0.581825	0.415541	0.788679	0.240449	0.39141
34	Asparaginylasparagine	-0.367912	-0.231656	0.428725	-0.381399	-0.204113	0.233799	-0.42016	0.219369	-0.606225	-0.391028	-0.11025	-0.0951675	0.231539	0.428751	0.622113	-0.0962366	0.441385	0.506908	-0.156007	0.244757	-0.240814	-0.256687	0.43232	-0.284142	0.157931	-0.416309	0.595519	-0.159093	0.340176	-0.514083	0.598817	0.248517	0.259673	1	0.180682	-0.148329	0.706798	-0.188729	-0.595533	-0.0720584	0.159787	0.267188	0.480178	-0.17486	0.151478	0.701174	0.669476	-0.129555
35	Asparaginyl-Serine	0.237188	0.677189	0.255702	0.255651	-0.61697	-0.301327	0.793749	0.24309	-0.3985	-0.0263628	0.638234	0.0176161	0.665895	-0.211423	0.786042	0.902683	0.267238	-0.463056	0.781452	-0.366243	0.127889	0.64518	0.216532	0.420074	0.474251	0.00488189	-0.0708367	0.592771	0.848149	-0.391635	0.682497	0.588851	-0.532344	0.180682	1	-0.04418	0.0889653	-0.332739	0.32203	0.711074	0.797593	0.497168	-0.706535	0.734799	-0.06484	-0.190891	0.575017	0.347617
36	N-Acetyl-L-phenylalanyl-3,5-diiodo-L-tyrosine	0.252282	0.264039	-0.194816	0.507148	0.470486	-0.415596	0.0853787	-0.0350797	0.503162	0.135834	0.336667	0.206357	-0.321712	-0.635289	-0.449607	0.175465	-0.0226844	-0.448342	0.177947	0.710181	0.586985	-0.00515041	-0.260816	0.464496	-0.236047	0.239621	0.141637	0.317769	0.073621	-0.195159	-0.491917	0.459621	0.130804	-0.148329	-0.04418	1	-0.00652426	0.508344	0.072204	0.24444	0.050024	0.114185	-0.0623297	0.253298	-0.745854	0.22468	-0.104183	-0.0796557
37	N-Isobutyryl-L-cysteine	-0.848212	-0.41641	-0.308124	-0.369953	0.332384	-0.262586	-0.450918	-0.369447	-0.644769	-0.056264	0.3853	-0.729906	0.486363	-0.105164	0.275528	0.105539	0.892324	-0.022576	-0.0233814	0.405129	0.418635	-0.600234	0.454993	-0.352305	-0.420685	-0.876583	-0.0719062	0.317489	0.0346486	-0.904773	0.207527	0.496414	-0.278979	0.706798	0.0889653	-0.00652426	1	-0.343272	-0.895118	0.381766	-0.27802	-0.358672	0.189731	0.079578	-0.413481	0.16532	0.225741	-0.753029
38	L-Glyceric acid	0.411724	0.409905	0.287425	0.761523	0.39534	-0.312661	-0.0354301	0.604209	0.88533	0.586701	-0.297956	0.426346	-0.280918	-0.317259	-0.422594	-0.346207	-0.252461	0.127476	0.154605	0.0753526	-0.0217549	0.287694	-0.899099	0.678128	0.340403	0.639387	0.367603	-0.0121881	0.138015	0.344089	-0.180746	0.181229	0.632994	-0.188729	-0.332739	0.508344	-0.343272	1	0.107044	-0.330679	0.173663	-0.0143254	0.0911916	0.122029	-0.184267	0.260581	0.198918	0.244311
39	N-lactoyl-Tryptophan	0.906101	0.605573	0.337431	0.371219	-0.569918	0.186413	0.734492	0.33851	0.398194	-0.0949045	-0.0642958	0.717027	-0.280222	0.0184624	0.0240836	0.299461	-0.769395	-0.21374	0.270767	-0.397286	-0.292513	0.760455	-0.215035	0.425987	0.484987	0.797511	0.0449426	-0.0845984	0.2544	0.666171	-0.00743453	-0.258542	0.0180949	-0.595533	0.32203	0.072204	-0.895118	0.107044	1	-0.0451936	0.542066	0.597373	-0.43069	0.168154	0.316025	-0.194814	-0.0648856	0.830265
40	N-alpha-Acetyl-L-citrulline	-0.227718	0.394444	-0.458072	0.266796	0.0557552	-0.731738	0.581116	-0.324729	-0.309651	0.272387	0.992245	-0.526453	0.716046	-0.716338	0.280481	0.912642	0.641325	-0.874367	0.751501	-0.0115295	0.768384	0.18164	0.179275	0.325139	-0.17084	-0.39826	-0.586207	0.932897	0.431157	-0.726206	0.150431	0.77792	-0.860381	-0.0720584	0.711074	0.24444	0.381766	-0.330679	-0.0451936	1	0.256349	-0.129978	-0.791381	0.834558	-0.666663	-0.542005	0.0872984	-0.305743
41	Fumaric acid	0.654044	0.875533	0.70806	0.534285	-0.687446	-0.128313	0.74684	0.754274	0.0456707	0.0586533	0.180715	0.523471	0.342577	-0.036543	0.686824	0.562347	-0.141961	-0.104159	0.69484	-0.44136	-0.25469	0.899184	-0.20152	0.68421	0.866625	0.530781	0.378541	0.268905	0.942519	0.0521478	0.718252	0.420302	0.0331073	0.159787	0.797593	0.050024	-0.27802	0.173663	0.542066	0.256349	1	0.74446	-0.481184	0.572889	0.19483	0.144394	0.775033	0.75784
42	2-Hydroxyvaleric acid	0.737747	0.450446	0.769325	0.0675665	-0.791307	0.457704	0.407039	0.553881	-0.0679005	-0.560889	-0.167612	0.802243	-0.23568	0.390413	0.53049	0.240837	-0.515772	0.206213	0.103121	-0.0424415	-0.501611	0.574851	0.195234	0.217795	0.627393	0.551356	0.685696	-0.274297	0.574962	0.264782	0.443255	-0.0519355	0.324385	0.267188	0.497168	0.114185	-0.358672	-0.0143254	0.597373	-0.129978	0.74446	1	0.0274288	-0.019445	0.41515	0.540511	0.506421	0.821662
43	pyroglutamylleucine	-0.209224	-0.718786	0.227087	-0.563224	0.160277	0.677685	-0.891494	-0.00798631	-0.0659432	-0.500406	-0.754945	0.192322	-0.633987	0.659281	-0.218345	-0.853283	-0.21857	0.823189	-0.890999	0.490472	-0.463561	-0.629173	0.220334	-0.611053	-0.214663	-0.100879	0.615532	-0.820918	-0.502043	0.194129	-0.194572	-0.538386	0.735711	0.480178	-0.706535	-0.0623297	0.189731	0.0911916	-0.43069	-0.791381	-0.481184	0.0274288	1	-0.896501	0.345599	0.756389	-0.0755214	-0.13944
44	5-Hydroxykynurenine	0.105238	0.782814	-0.113739	0.704397	-0.0138	-0.849601	0.763442	0.179829	0.0829512	0.612841	0.801501	-0.232374	0.741324	-0.762148	0.304868	0.83241	0.455968	-0.754568	0.983787	-0.312796	0.555474	0.585664	-0.322941	0.758926	0.283374	0.0359391	-0.395941	0.931823	0.697435	-0.440619	0.329387	0.841769	-0.581825	-0.17486	0.734799	0.253298	0.079578	0.122029	0.168154	0.834558	0.572889	-0.019445	-0.896501	1	-0.525119	-0.500551	0.366672	0.0390933
45	L-Tyrosine	0.314009	-0.108914	0.662868	-0.385261	-0.705426	0.794217	-0.0726177	0.420842	-0.173634	-0.418594	-0.743168	0.475901	-0.214709	0.894854	0.378662	-0.402139	-0.55466	0.74469	-0.378084	-0.556215	-0.965338	0.234947	0.130795	-0.321119	0.534729	0.320086	0.41739	-0.740172	0.00292452	0.641546	0.433743	-0.710198	0.415541	0.151478	-0.06484	-0.745854	-0.413481	-0.184267	0.316025	-0.666663	0.19483	0.41515	0.345599	-0.525119	1	0.25481	0.212609	0.597557
46	Tyrosyl-Proline	0.165632	-0.174443	0.631085	-0.19004	-0.15272	0.514768	-0.482346	0.424668	-0.0360273	-0.511259	-0.530215	0.514436	-0.462844	0.516763	0.177879	-0.450193	-0.210314	0.685643	-0.446373	0.481482	-0.458448	-0.154861	0.141066	-0.141508	0.229171	0.175422	0.9482	-0.572927	0.132031	0.04952	0.189304	-0.104322	0.788679	0.701174	-0.190891	0.22468	0.16532	0.260581	-0.194814	-0.542005	0.144394	0.540511	0.756389	-0.500551	0.25481	1	0.45062	0.241921
47	L-Methionine	0.183002	0.528031	0.757302	0.299512	-0.466804	-0.0963228	0.230791	0.774599	-0.184412	0.0735886	0.00442018	0.239035	0.473522	0.152113	0.789287	0.236127	0.238098	0.27444	0.467027	-0.288717	-0.323057	0.508651	-0.127989	0.432443	0.775534	0.155886	0.579499	0.147803	0.873487	-0.238627	0.888907	0.499028	0.240449	0.669476	0.575017	-0.104183	0.225741	0.198918	-0.0648856	0.0872984	0.775033	0.506421	-0.0755214	0.366672	0.212609	0.45062	1	0.405662
48	Threonylglutamic acid	0.922528	0.625386	0.804512	0.332519	-0.760319	0.376069	0.548465	0.746831	0.298514	-0.18387	-0.360841	0.891432	-0.236611	0.345958	0.345005	0.0940603	-0.738903	0.235257	0.201391	-0.460189	-0.658685	0.821648	-0.245378	0.432476	0.832812	0.855487	0.515583	-0.309271	0.505471	0.663216	0.392156	-0.233965	0.39141	-0.129555	0.347617	-0.0796557	-0.753029	0.244311	0.830265	-0.305743	0.75784	0.821662	-0.13944	0.0390933	0.597557	0.241921	0.405662	1
49	Threonylleucine	-0.056217	0.536947	-0.367353	0.7468	0.502088	-0.957706	0.393224	-0.00225589	0.34424	0.703701	0.742189	-0.309314	0.444859	-0.959154	-0.160008	0.544187	0.505798	-0.752682	0.739702	0.163771	0.815827	0.213873	-0.459387	0.715107	-0.0809326	-0.0306224	-0.353048	0.883138	0.37428	-0.511331	-0.11279	0.869138	-0.373192	-0.204726	0.311628	0.647705	0.212757	0.407334	-0.100318	0.709314	0.203188	-0.276936	-0.613439	0.824048	-0.868451	-0.336941	0.118622	-0.281708
50	Glutamylalanine	0.373468	0.836291	0.349462	0.469526	-0.595457	-0.38162	0.872887	0.434278	-0.17191	0.186277	0.546194	0.118282	0.668405	-0.265016	0.723711	0.840216	0.170641	-0.434594	0.879017	-0.531346	0.054698	0.813451	-0.0577132	0.615984	0.64256	0.205697	-0.0583408	0.599806	0.904923	-0.223686	0.701504	0.584198	-0.428801	0.049564	0.957423	-0.0555591	-0.0860056	-0.110806	0.427097	0.62708	0.883556	0.470065	-0.777008	0.807525	-0.0125082	-0.248199	0.626972	0.473802
51	O-Phosphothreonine	0.905687	0.635459	0.857283	0.432864	-0.639083	0.317107	0.447108	0.858029	0.424747	-0.0588142	-0.448414	0.907947	-0.258494	0.317136	0.278315	-0.0332144	-0.71273	0.325257	0.190232	-0.429404	-0.672662	0.801945	-0.406956	0.511885	0.875835	0.902263	0.605869	-0.329885	0.510644	0.677375	0.385921	-0.189336	0.540162	-0.082378	0.238882	-0.0230483	-0.727117	0.435143	0.736592	-0.397723	0.740482	0.759201	-0.054321	0.0264647	0.566942	0.330634	0.475559	0.974017
52	N-Acetylvaline	0.326134	0.120622	0.842277	-0.28205	-0.866645	0.65063	0.0909332	0.586385	-0.3672	-0.463644	-0.500439	0.478891	0.0450143	0.812121	0.739051	-0.101246	-0.322346	0.655662	-0.102069	-0.506458	-0.881945	0.391879	0.235316	-0.145893	0.717912	0.251875	0.584119	-0.509092	0.414823	0.325022	0.761401	-0.335164	0.341374	0.470314	0.311732	-0.628842	-0.178376	-0.223559	0.251509	-0.403012	0.526062	0.653823	0.221225	-0.25771	0.880163	0.420032	0.600973	0.657606
53	L-Hydroxyprolylglycine	0.830714	0.669711	0.736311	0.272853	-0.876032	0.303676	0.692709	0.659987	0.0917045	-0.190106	-0.170194	0.735114	-0.00390808	0.311724	0.526608	0.310409	-0.589212	0.0995306	0.347334	-0.594041	-0.590753	0.872871	-0.105338	0.40316	0.835142	0.706571	0.34949	-0.148303	0.60594	0.517931	0.534021	-0.140907	0.137288	-0.109903	0.559719	-0.21706	-0.660255	0.0237534	0.826975	-0.0944375	0.825988	0.804134	-0.326452	0.189488	0.590485	0.0718	0.44611	0.957149
54	Threonylmethionine	-0.373551	-0.449263	0.265174	-0.382986	0.142777	0.283668	-0.706384	0.0793407	-0.330262	-0.40476	-0.272423	-0.0231717	-0.161055	0.361796	0.18124	-0.397919	0.292586	0.560965	-0.448816	0.609957	-0.137205	-0.525386	0.325258	-0.359247	-0.119527	-0.350283	0.664048	-0.334165	-0.000143261	-0.396962	0.167389	0.104566	0.497299	0.875037	-0.226025	0.150298	0.650365	0.0414331	-0.671724	-0.291254	-0.152935	0.13379	0.754111	-0.427855	-0.0151986	0.845218	0.376822	-0.275336
55	Glutaminylphenylalanine	-0.128379	-0.465576	0.00858007	-0.650308	-0.192918	0.520206	-0.321767	-0.371037	-0.550573	-0.890723	0.0107344	0.0921196	-0.358455	0.369009	0.164355	0.0116132	-0.0202445	0.15027	-0.487022	0.680974	-0.0140431	-0.454887	0.825899	-0.579481	-0.371916	-0.333513	0.364199	-0.320865	-0.146024	-0.295257	-0.0876897	-0.137986	0.0558071	0.501029	0.0355779	0.202538	0.362186	-0.505209	-0.165689	-0.0269515	-0.149947	0.415914	0.478302	-0.449163	-0.00963891	0.556898	-0.0717226	-0.116683
56	Deoxycholylphenylalanine	0.613801	0.857897	0.0359115	0.861372	-0.00480954	-0.601507	0.772245	0.30611	0.547868	0.427897	0.517265	0.327428	0.110188	-0.721969	-0.070401	0.617965	-0.129418	-0.683797	0.752776	-0.0337119	0.425115	0.687541	-0.497069	0.885951	0.308146	0.552037	-0.0935504	0.60796	0.539844	0.0119355	-0.0581604	0.565565	-0.176551	-0.447315	0.481115	0.660883	-0.396205	0.456903	0.575246	0.500098	0.592398	0.295285	-0.696115	0.745005	-0.491415	-0.233991	0.149827	0.38086
57	Arginyltyrosine	0.563022	0.163299	0.314092	0.383486	0.0690886	0.213151	-0.0380288	0.472	0.820717	0.307221	-0.692067	0.58819	-0.551861	0.156329	-0.498711	-0.589379	-0.734997	0.36882	-0.210857	-0.290433	-0.477336	0.297498	-0.731372	0.28976	0.347583	0.778201	0.223689	-0.481217	-0.239037	0.894988	-0.285009	-0.521319	0.63457	-0.520528	-0.535444	-0.012741	-0.791161	0.684995	0.453588	-0.702856	-0.0141632	0.0128836	0.187406	-0.296496	0.391475	0.0420871	-0.175239	0.484182
58	Pyroglutamylglycine	0.242626	0.877138	0.240324	0.781801	-0.144166	-0.726274	0.69727	0.528755	0.158744	0.610597	0.549464	-0.0084834	0.698063	-0.567859	0.448933	0.667105	0.357739	-0.458966	0.958882	-0.39774	0.274166	0.717789	-0.463438	0.857136	0.580829	0.220138	-0.0632419	0.755937	0.867252	-0.315344	0.550083	0.817822	-0.268141	0.0266343	0.719679	0.193467	0.0309585	0.323377	0.170242	0.603886	0.757757	0.161892	-0.730497	0.922765	-0.313149	-0.225402	0.658062	0.251435
59	4-Hydroxyproline	0.683487	0.434469	0.902652	0.0946991	-0.84427	0.515401	0.346807	0.778998	0.0444943	-0.237573	-0.514329	0.736637	-0.0817003	0.610515	0.549109	-0.056389	-0.585999	0.50777	0.0783455	-0.611033	-0.86298	0.69382	-0.123246	0.208391	0.887226	0.646172	0.568469	-0.441949	0.489515	0.597614	0.62857	-0.323306	0.427643	0.128897	0.309731	-0.428318	-0.554256	0.0924815	0.589291	-0.427211	0.689355	0.731655	0.0244372	-0.10069	0.827927	0.307789	0.549161	0.909015
60	Prolyl-Cysteine	0.224907	-0.336552	0.495459	-0.565876	-0.595485	0.907314	-0.230432	0.193807	-0.204957	-0.561896	-0.783161	0.426539	-0.394247	0.936286	0.202302	-0.510128	-0.604944	0.749661	-0.596437	-0.371887	-0.91	0.0129115	0.269948	-0.528266	0.290849	0.222786	0.361919	-0.853678	-0.246996	0.656265	0.208147	-0.861606	0.409807	0.0974334	-0.2404	-0.69948	-0.391002	-0.281402	0.263077	-0.732806	-0.0391179	0.334572	0.48474	-0.713786	0.958907	0.264861	-0.0261818	0.463325
61	Alanylalanine	0.233853	0.802417	0.37499	0.814479	-0.0225451	-0.664049	0.467394	0.682808	0.292947	0.646424	0.323414	0.0853024	0.558884	-0.479501	0.363169	0.402564	0.321973	-0.220143	0.813359	-0.288923	0.160407	0.629916	-0.605193	0.866023	0.629123	0.290816	0.169716	0.590162	0.823694	-0.251058	0.532138	0.780176	0.0326201	0.163331	0.511156	0.256529	0.0657712	0.555832	0.0329717	0.368803	0.702316	0.148271	-0.478648	0.768212	-0.272938	0.0192923	0.748832	0.245803
62	Hydroxyprolyl-Valine	-0.228507	-0.140229	-0.847316	0.0592407	0.577784	-0.452963	0.0741685	-0.755165	0.0977143	0.0829851	0.640683	-0.39804	-0.0946602	-0.698689	-0.56463	0.343016	0.225759	-0.774575	0.0734023	0.578647	0.873164	-0.36122	0.151147	-0.017974	-0.778242	-0.306301	-0.594129	0.483456	-0.372375	-0.374246	-0.730431	0.26364	-0.531281	-0.446015	-0.0760152	0.621401	0.154007	-0.133606	-0.0604983	0.545642	-0.432535	-0.379943	-0.290239	0.226482	-0.820019	-0.412441	-0.665618	-0.547131
63	Phenylalanyltyrosine	-0.271079	-0.460176	0.226824	-0.414811	0.115036	0.356086	-0.664805	-0.00246526	-0.306146	-0.540301	-0.247722	0.0753826	-0.309704	0.352301	0.107942	-0.357502	0.169617	0.490686	-0.505504	0.732392	-0.101025	-0.533685	0.409385	-0.387961	-0.195529	-0.291654	0.677276	-0.374437	-0.055728	-0.349667	0.0407091	0.0457121	0.489511	0.797703	-0.226566	0.272978	0.566096	-0.000203185	-0.552013	-0.283411	-0.165209	0.235851	0.761876	-0.477759	-0.0527225	0.872095	0.262768	-0.225663
64	Arginylproline	0.810553	0.31541	0.492224	0.0729932	-0.66114	0.542563	0.431757	0.386776	0.294293	-0.25839	-0.464381	0.759364	-0.420116	0.433956	0.0512152	-0.0715056	-0.895083	0.21162	-0.0769274	-0.503539	-0.662441	0.595846	-0.133764	0.117166	0.523413	0.759851	0.201356	-0.478678	0.0516479	0.870641	0.0606145	-0.618668	0.255392	-0.454739	0.0688257	-0.269323	-0.908695	0.0349109	0.886544	-0.428068	0.3737	0.564006	-0.0911206	-0.212563	0.694054	-0.0385002	-0.0757851	0.854031
65	L-Homocystine	-0.365014	0.401296	-0.286735	0.538878	0.416737	-0.927931	0.241642	0.0262129	0.00210184	0.68549	0.726042	-0.555146	0.746771	-0.773635	0.148881	0.518734	0.809087	-0.559886	0.733901	0.0197531	0.704232	0.102374	-0.299564	0.537719	-0.0179302	-0.331472	-0.327827	0.888291	0.472421	-0.737192	0.217539	0.938868	-0.432632	0.141824	0.39914	0.321509	0.538781	0.214182	-0.413212	0.731547	0.200351	-0.370797	-0.53028	0.810732	-0.728018	-0.286954	0.360293	-0.429615
66	Lysylglycine	0.0217403	0.332697	0.457051	-0.155902	-0.78647	0.0909459	0.446702	0.295221	-0.686572	-0.244126	0.247529	-0.0327444	0.656867	0.301173	0.980176	0.552402	0.265472	0.0370073	0.433445	-0.527811	-0.296359	0.442058	0.412784	0.0203546	0.543833	-0.168046	0.10647	0.199094	0.706303	-0.295841	0.910838	0.258409	-0.338318	0.487276	0.821174	-0.527994	0.218959	-0.528196	0.0933242	0.355591	0.65067	0.464753	-0.338001	0.3488	0.383897	-0.00213613	0.677152	0.326082
67	N-Formyl-L-glutamic acid	-0.45279	-0.459666	0.414196	-0.475224	-0.0681991	0.388448	-0.684858	0.236189	-0.445604	-0.263934	-0.481379	-0.117786	0.0814598	0.624518	0.39278	-0.513412	0.297309	0.796367	-0.427279	0.0792417	-0.471311	-0.397346	0.24274	-0.443336	0.131144	-0.367912	0.556796	-0.444144	0.0234412	-0.213337	0.471014	-0.0964756	0.464323	0.865018	-0.213511	-0.411474	0.564586	-0.067064	-0.671868	-0.441494	-0.115391	0.00455301	0.698278	-0.460871	0.394252	0.642683	0.491629	-0.177966
68	L-Asparagine	-0.29463	-0.692183	0.200874	-0.796067	-0.270005	0.785793	-0.587015	-0.0959338	-0.432613	-0.490467	-0.697488	-0.030018	-0.224454	0.88865	0.137501	-0.634502	-0.191799	0.782284	-0.738029	-0.202593	-0.700926	-0.415767	0.410595	-0.797828	-0.0459377	-0.245638	0.195433	-0.772096	-0.460341	0.31305	0.144993	-0.76591	0.288474	0.304576	-0.421431	-0.783561	0.0565262	-0.415201	-0.24203	-0.659361	-0.397766	-0.0658427	0.643765	-0.789802	0.773354	0.230082	-0.109777	-0.0286299
69	N-Formyl-L-aspartate	-0.196392	-0.659629	0.0474947	-0.414549	0.372749	0.47521	-0.851822	-0.128578	0.0599174	-0.443867	-0.541023	0.165224	-0.698562	0.370746	-0.395775	-0.730547	-0.15257	0.575436	-0.807979	0.768872	-0.157829	-0.683962	0.182486	-0.481333	-0.390812	-0.106937	0.562527	-0.634484	-0.511003	0.0465771	-0.409485	-0.338899	0.673091	0.401458	-0.702678	0.300091	0.245695	0.198287	-0.443531	-0.61452	-0.518215	-0.000782362	0.926673	-0.768521	0.00515736	0.756154	-0.175493	-0.257846
70	Suberylglycine	0.15479	0.686345	-0.133389	0.598698	0.0168777	-0.738408	0.669779	0.0572283	0.0280217	0.308366	0.860999	-0.108753	0.49975	-0.766929	0.246696	0.863981	0.404693	-0.792427	0.837205	0.110738	0.669172	0.433877	-0.0968316	0.668931	0.10769	0.00847095	-0.202039	0.865995	0.661834	-0.562503	0.170806	0.882643	-0.49942	-0.0370195	0.727297	0.580646	0.178346	0.0807103	0.152695	0.857076	0.541896	0.186745	-0.723691	0.881062	-0.691822	-0.222365	0.315378	0.00894227
71	N-Acetylkynurenine	-0.0160126	0.2453	-0.382035	0.676257	0.787171	-0.72903	-0.0120957	-0.0269002	0.657701	0.637527	0.335764	-0.123052	-0.0605848	-0.823199	-0.601994	0.0374331	0.224527	-0.464224	0.295807	0.460331	0.694408	-0.0642463	-0.60861	0.565577	-0.263847	0.122175	-0.143234	0.489933	-0.0263436	-0.223456	-0.505071	0.544461	0.0578636	-0.283574	-0.226081	0.817875	0.0739058	0.694906	-0.169672	0.254492	-0.132948	-0.372386	-0.17014	0.39124	-0.826762	-0.0761335	-0.14188	-0.332836
72	N-Acetylglutamine	-0.0466192	-0.119888	0.635435	-0.531075	-0.754366	0.596463	-0.0870435	0.315386	-0.698652	-0.569334	-0.313639	0.144684	0.216834	0.79308	0.831326	-0.0305727	0.0205758	0.603531	-0.163248	-0.326229	-0.690413	0.0951858	0.5281	-0.387293	0.457564	-0.160645	0.476345	-0.397059	0.349455	-0.0415526	0.787688	-0.202072	0.144214	0.708612	0.346498	-0.666012	0.220183	-0.485161	-0.0863116	-0.221376	0.347588	0.494691	0.287138	-0.267973	0.721033	0.425498	0.585968	0.318773
73	Phenyl-Alanine	0.295747	-0.11577	0.832056	-0.301762	-0.574121	0.773775	-0.281405	0.604032	-0.0951223	-0.424123	-0.839898	0.572207	-0.302658	0.897739	0.382227	-0.549617	-0.475917	0.918839	-0.437117	-0.293657	-0.970566	0.150263	0.0455148	-0.238332	0.587367	0.345189	0.750848	-0.797828	0.10484	0.523164	0.477851	-0.550119	0.711607	0.443309	-0.151843	-0.513976	-0.235521	0.0673748	0.111165	-0.778092	0.239576	0.501233	0.589797	-0.581798	0.895856	0.628713	0.438692	0.56569
74	Histidylhydroxyproline	0.0838092	0.747998	-0.192972	0.796867	0.192714	-0.931967	0.661109	0.164952	0.255701	0.729722	0.764444	-0.241623	0.643644	-0.868773	0.10689	0.716067	0.45196	-0.761963	0.936822	-0.195744	0.643287	0.50416	-0.467585	0.812202	0.196074	0.0709454	-0.396204	0.932474	0.594561	-0.418123	0.166299	0.858354	-0.48788	-0.241825	0.568128	0.396362	0.072617	0.297548	0.103113	0.775489	0.460232	-0.137399	-0.831041	0.972175	-0.647128	-0.478763	0.283228	-0.0477441
75	Arginylleucine	0.844892	0.469027	0.706288	0.502167	-0.232148	0.251371	0.150557	0.759721	0.682547	-0.0180353	-0.520258	0.930481	-0.563561	0.160023	-0.108242	-0.276491	-0.72443	0.34347	-0.0161295	0.0142973	-0.476664	0.526217	-0.534563	0.515236	0.609865	0.913858	0.7242	-0.397106	0.277812	0.643188	0.0156776	-0.158255	0.778598	-0.0885003	-0.104855	0.37488	-0.648463	0.722977	0.554651	-0.528087	0.482456	0.626388	0.207912	-0.129522	0.279634	0.543691	0.302994	0.767576
76	Valylproline	0.319562	0.703464	0.182805	0.299726	-0.581206	-0.317648	0.852084	0.178435	-0.313048	-0.042874	0.68425	0.0708398	0.568627	-0.29217	0.675062	0.942265	0.182062	-0.567973	0.781459	-0.292834	0.204352	0.658241	0.205781	0.454442	0.407287	0.0708849	-0.116345	0.612423	0.796173	-0.344977	0.546539	0.570799	-0.559145	0.0524067	0.982962	0.0769279	-0.00246531	-0.312215	0.42419	0.741126	0.77648	0.518387	-0.751149	0.745033	-0.141359	-0.232888	0.458163	0.367634
77	N5-Methylglutamine	-0.723969	-0.818918	-0.844829	-0.518326	0.705633	-0.0244599	-0.628918	-0.889258	-0.165195	-0.0728919	0.0922496	-0.651406	-0.205897	-0.137132	-0.621288	-0.319543	0.30716	-0.127959	-0.547394	0.534537	0.479279	-0.906311	0.325701	-0.649054	-0.968127	-0.6659	-0.499252	-0.0473024	-0.853624	-0.278041	-0.714818	-0.220565	-0.252781	-0.139982	-0.616912	0.0677803	0.414477	-0.298081	-0.570565	0.0107738	-0.957842	-0.741627	0.32147	-0.395753	-0.398768	-0.229019	-0.775452	-0.860404
78	3,5-Dihydroxyphenylglycine	0.755566	0.929188	0.347963	0.740169	-0.449694	-0.316318	0.91675	0.553354	0.42501	0.390719	0.229333	0.457876	0.237989	-0.319677	0.23059	0.544038	-0.341687	-0.399978	0.751481	-0.62003	-0.0740099	0.963432	-0.507907	0.805336	0.692129	0.702457	-0.0829055	0.374371	0.631977	0.353721	0.301733	0.24204	-0.152104	-0.485554	0.585551	0.0734404	-0.662722	0.294238	0.803398	0.279733	0.77631	0.41253	-0.755233	0.65461	0.0841784	-0.365228	0.294605	0.716773
79	Glutamylglutamic acid	0.803801	0.518145	0.955009	0.277862	-0.692413	0.435433	0.298034	0.878071	0.255939	-0.211169	-0.515541	0.892748	-0.252367	0.471708	0.410563	-0.0996441	-0.633718	0.486219	0.0829222	-0.34077	-0.758644	0.692207	-0.257732	0.378193	0.87946	0.786015	0.765389	-0.427256	0.539756	0.573265	0.502386	-0.187948	0.624307	0.169381	0.240861	-0.0753987	-0.555891	0.358423	0.583302	-0.458567	0.734548	0.827403	0.117459	-0.0843327	0.633629	0.526901	0.600343	0.932946
80	Glutamylthreonine	0.19952	-0.29181	0.0699219	-0.236196	-0.118085	0.534013	-0.182394	0.0194484	0.281202	-0.0335194	-0.704583	0.248714	-0.445835	0.502121	-0.356281	-0.603472	-0.642292	0.446567	-0.501475	-0.449474	-0.594465	-0.0133719	-0.195765	-0.314524	0.0613172	0.334733	-0.0935468	-0.649363	-0.562663	0.837949	-0.256114	-0.881424	0.28858	-0.490168	-0.555345	-0.551712	-0.635301	0.0262741	0.327012	-0.692135	-0.336452	-0.16422	0.253407	-0.569557	0.671376	-0.206833	-0.460284	0.26043
81	Asparaginyl-Tyrosine	0.298149	0.363105	0.895105	0.138564	-0.597268	0.259791	0.0993334	0.862071	-0.0693912	0.0193485	-0.452987	0.41245	0.239254	0.520121	0.672659	-0.136678	-0.12162	0.620143	0.168025	-0.57301	-0.746441	0.518128	-0.222872	0.240185	0.885183	0.349201	0.6149	-0.270105	0.608548	0.23671	0.839687	-0.00660845	0.464264	0.488952	0.280794	-0.472261	-0.106763	0.213047	0.0943059	-0.353164	0.633615	0.467747	0.120456	0.0150702	0.669141	0.413003	0.835196	0.594893
82	Phenylalanylphenylalanine	0.322543	-0.076268	0.787541	-0.415406	-0.786764	0.823836	-0.0872203	0.486171	-0.299981	-0.572093	-0.682349	0.536167	-0.197488	0.928221	0.544879	-0.317596	-0.477297	0.776118	-0.354548	-0.39583	-0.955824	0.231664	0.265393	-0.31181	0.581592	0.27606	0.615809	-0.722802	0.168129	0.476302	0.560604	-0.565853	0.469048	0.398328	0.0703771	-0.626098	-0.258829	-0.213158	0.249534	-0.605305	0.325237	0.605155	0.416577	-0.503215	0.949074	0.481636	0.402623	0.624291
83	5-Hydroxy-N-formylkynurenine	0.284571	0.87401	0.185334	0.753291	-0.146495	-0.715942	0.732031	0.43025	0.121009	0.470772	0.660298	0.0330524	0.615587	-0.628203	0.428178	0.770939	0.341947	-0.569889	0.948487	-0.207309	0.386557	0.680693	-0.334896	0.841198	0.480449	0.202855	-0.0367337	0.79228	0.871966	-0.396918	0.462331	0.871327	-0.313369	0.0396171	0.779352	0.371914	0.0614125	0.262773	0.211804	0.696533	0.767724	0.267943	-0.733533	0.930507	-0.435687	-0.161914	0.60578	0.240304
84	Aspartylhydroxyproline	0.618281	0.806501	0.195912	0.979472	0.149057	-0.557059	0.537353	0.569209	0.840016	0.695443	0.119933	0.405495	0.0108503	-0.590287	-0.238566	0.192777	-0.242115	-0.340841	0.612305	-0.211406	0.168217	0.680655	-0.882377	0.946111	0.470748	0.728364	0.0378135	0.378472	0.41828	0.295329	-0.0616174	0.384993	0.180798	-0.480777	0.135289	0.50353	-0.528791	0.812837	0.479167	0.111182	0.488085	0.107545	-0.480608	0.571045	-0.285404	-0.157762	0.200612	0.423939
85	S-Methylthiocitrulline	0.226164	-0.170413	0.79602	-0.418449	-0.642388	0.813373	-0.271314	0.515994	-0.250488	-0.522561	-0.775587	0.501972	-0.242522	0.941693	0.471466	-0.476846	-0.416075	0.893708	-0.446847	-0.293701	-0.957853	0.108122	0.198156	-0.337334	0.5402	0.234245	0.70629	-0.780708	0.108207	0.441748	0.525798	-0.551243	0.608102	0.499995	-0.076932	-0.582074	-0.158403	-0.0935894	0.0828644	-0.707895	0.230019	0.517786	0.572416	-0.585867	0.912226	0.603686	0.432882	0.524985
86	Arginylhydroxyproline	0.187019	-0.263545	0.530951	-0.590639	-0.724381	0.865541	-0.120371	0.205059	-0.374353	-0.595288	-0.651163	0.360498	-0.212905	0.935155	0.406315	-0.337545	-0.485265	0.68791	-0.467169	-0.449755	-0.891571	0.0845755	0.378935	-0.516113	0.357685	0.134725	0.334466	-0.740708	-0.0904435	0.521121	0.384829	-0.745236	0.273872	0.19991	-0.0367105	-0.773662	-0.293369	-0.417375	0.251939	-0.581517	0.0861076	0.400804	0.371983	-0.589849	0.964652	0.229838	0.103426	0.475918
87	L-Glutamine	-0.492869	-0.923589	-0.0871696	-0.90018	0.0339463	0.720168	-0.799525	-0.395563	-0.441387	-0.557791	-0.584593	-0.190537	-0.363623	0.738877	-0.109777	-0.686579	-0.0703964	0.666657	-0.89773	0.184068	-0.422066	-0.739554	0.531326	-0.941573	-0.417845	-0.446833	0.122667	-0.731701	-0.693262	0.125096	-0.160209	-0.713962	0.247595	0.31439	-0.601747	-0.524705	0.251235	-0.437991	-0.446976	-0.593155	-0.680955	-0.229477	0.777049	-0.882711	0.477664	0.279139	-0.340403	-0.33243
88	D-Alanyl glycine	-0.455207	-0.824348	0.136588	-0.854618	-0.0904368	0.741093	-0.788975	-0.179008	-0.492297	-0.55744	-0.643746	-0.115492	-0.267856	0.831806	0.0925002	-0.684393	-0.0266761	0.801821	-0.826413	0.106586	-0.555445	-0.63203	0.499459	-0.864034	-0.209304	-0.405101	0.308024	-0.749899	-0.49218	0.090702	0.0763098	-0.628002	0.357651	0.513742	-0.494555	-0.584243	0.310161	-0.379461	-0.484591	-0.629631	-0.50188	-0.100183	0.813531	-0.841794	0.578071	0.432049	-0.0761967	-0.223705
89	5-L-Glutamyl-taurine	-0.163153	0.372503	-0.422539	0.634041	0.488313	-0.827148	0.307608	0.000275905	0.428026	0.95949	0.398477	-0.450509	0.511368	-0.722228	-0.282438	0.219252	0.365739	-0.5176	0.592895	-0.398096	0.495124	0.21904	-0.677519	0.54304	-0.0064001	-0.00184694	-0.653597	0.663102	0.0677826	-0.105998	-0.109518	0.425807	-0.387376	-0.517362	0.0225636	0.0405901	-0.0521335	0.367701	-0.0612146	0.40286	-0.0380341	-0.655765	-0.624426	0.639999	-0.442896	-0.728283	-0.101202	-0.27563
90	1-Methylhistidine	0.131573	0.392944	-0.0937762	0.819398	0.649278	-0.667199	0.0263946	0.324834	0.816115	0.82618	0.0596108	0.0329248	-0.00835233	-0.657126	-0.509392	-0.13483	0.0830508	-0.213489	0.346928	0.095482	0.370121	0.169179	-0.895044	0.708091	0.0877096	0.358643	-0.0234577	0.352044	0.0859064	0.0509103	-0.287117	0.424826	0.267474	-0.307598	-0.267132	0.560785	-0.13214	0.897199	-0.0701682	0.0158427	0.0230194	-0.34799	-0.161649	0.377763	-0.517643	-0.0720986	0.0535995	-0.0920743
91	Ketoleucine	0.441917	0.123229	0.664905	-0.369723	-0.966552	0.710485	0.283844	0.339354	-0.427531	-0.658034	-0.325088	0.517289	-0.0612643	0.745225	0.671729	0.109944	-0.462093	0.401639	-0.102023	-0.432849	-0.755576	0.414004	0.44475	-0.220555	0.554372	0.262692	0.404271	-0.46078	0.324769	0.35901	0.57889	-0.420804	0.110793	0.245654	0.42025	-0.539368	-0.319717	-0.453547	0.494203	-0.244672	0.503452	0.754793	0.06386	-0.239371	0.812186	0.253647	0.344693	0.701406
92	Histidyllysine	-0.430212	0.211332	-0.596729	0.220247	0.319961	-0.794893	0.336302	-0.436531	-0.281474	0.329211	0.97015	-0.671264	0.665079	-0.777738	0.117572	0.756283	0.777409	-0.83017	0.62288	0.19178	0.890837	-0.0631478	0.157662	0.238913	-0.365478	-0.546123	-0.587319	0.923211	0.273966	-0.843012	0.00558011	0.815339	-0.791774	0.00422848	0.508014	0.344729	0.561238	-0.250468	-0.295011	0.954188	0.0392131	-0.324758	-0.627712	0.74367	-0.817856	-0.467843	0.0102383	-0.545293
93	Valylglutamic acid	0.365523	0.715873	0.514289	0.324795	-0.634415	-0.197384	0.671333	0.485508	-0.288494	-0.0954475	0.446597	0.248548	0.506091	-0.101848	0.81218	0.742533	0.16962	-0.242267	0.697916	-0.227567	-0.0217955	0.672515	0.127472	0.498624	0.625252	0.162957	0.281793	0.431964	0.947589	-0.332888	0.74718	0.604089	-0.206519	0.377991	0.930136	0.0953289	0.0866362	-0.109288	0.293975	0.514637	0.905697	0.686222	-0.484675	0.625855	-0.00777732	0.154023	0.773836	0.48113
94	L-Leucine	0.264217	-0.206649	0.792036	-0.430096	-0.602996	0.856895	-0.321765	0.492753	-0.207097	-0.593434	-0.802724	0.567858	-0.364386	0.941702	0.398597	-0.518316	-0.474051	0.904169	-0.519445	-0.160607	-0.939341	0.0582646	0.218996	-0.354626	0.485614	0.266463	0.775746	-0.833776	0.0614562	0.45663	0.4357	-0.573677	0.678345	0.505742	-0.134921	-0.468259	-0.17018	-0.0555428	0.0920738	-0.750216	0.196446	0.56465	0.650292	-0.651493	0.870031	0.694322	0.388685	0.526485
95	L-Kynurenine	0.375794	-0.355101	0.248844	-0.310458	-0.0590818	0.707208	-0.405365	0.000272835	0.209355	-0.668655	-0.582735	0.639272	-0.939193	0.463776	-0.352751	-0.524258	-0.680556	0.450591	-0.721579	0.582379	-0.366208	-0.258286	0.202903	-0.329468	-0.14574	0.353466	0.60871	-0.754003	-0.395881	0.460688	-0.436365	-0.574395	0.657595	0.055776	-0.482908	0.333249	-0.308791	0.137272	0.213004	-0.647507	-0.203862	0.449086	0.703152	-0.744442	0.242575	0.672414	-0.26934	0.272869
96	CCL2	-0.563094	-0.145686	0.195921	-0.383757	-0.301834	0.0129274	-0.137034	0.0757143	-0.778242	-0.0774755	0.112557	-0.48215	0.717274	0.326846	0.769335	0.147795	0.649	0.272618	0.133879	-0.332401	-0.182372	-0.104404	0.397749	-0.287554	0.195811	-0.606959	0.0314576	0.127701	0.355021	-0.53678	0.775847	0.250966	-0.241528	0.722451	0.383493	-0.640844	0.668188	-0.479408	-0.546549	0.200775	0.147755	-0.0702561	0.0239731	0.112708	0.25546	0.0637576	0.574774	-0.227518
97	G-CSF	0.128054	0.0238773	0.635853	-0.40403	-0.846119	0.5835	0.118829	0.380879	-0.530041	-0.408882	-0.371684	0.221134	0.227991	0.776793	0.762796	-0.0132727	-0.172742	0.541033	-0.0673814	-0.642351	-0.790277	0.311598	0.341219	-0.275036	0.587127	0.0412727	0.299718	-0.398407	0.320765	0.233203	0.763119	-0.353948	0.0773551	0.388309	0.349173	-0.826499	-0.0946327	-0.444766	0.178706	-0.263583	0.40033	0.449662	0.088473	-0.201545	0.870213	0.154016	0.473164	0.491781
98	IFN-G	0.144157	0.124211	0.570165	-0.331755	-0.868593	0.472546	0.265309	0.349536	-0.536562	-0.333087	-0.23388	0.166284	0.338078	0.665727	0.792516	0.13517	-0.128734	0.390438	0.0729237	-0.724356	-0.700845	0.399089	0.325424	-0.196164	0.597258	0.0355214	0.168549	-0.257512	0.383332	0.193872	0.782151	-0.274655	-0.0715506	0.296186	0.464177	-0.828675	-0.119988	-0.488271	0.246036	-0.120367	0.458733	0.42727	-0.084638	-0.0568018	0.808931	0.00452933	0.459563	0.49573
99	IL-6	-0.129386	-0.294362	0.604895	-0.618554	-0.630453	0.685418	-0.297026	0.276722	-0.645605	-0.576653	-0.480619	0.127759	0.0868276	0.880364	0.691421	-0.254888	-0.0161448	0.752795	-0.355238	-0.255085	-0.750773	-0.0657797	0.497304	-0.507908	0.366287	-0.187908	0.5182	-0.550808	0.16831	0.0310808	0.67575	-0.337984	0.280665	0.720572	0.120926	-0.695114	0.23503	-0.424361	-0.196692	-0.400266	0.168673	0.383133	0.476982	-0.452646	0.766125	0.496807	0.492424	0.232778
100	TNF-A	0.254077	0.255854	0.70628	-0.202196	-0.900793	0.436145	0.314329	0.510745	-0.45741	-0.301948	-0.244955	0.284908	0.332142	0.637789	0.845051	0.157396	-0.152795	0.413694	0.152379	-0.703562	-0.72735	0.507893	0.234464	-0.053133	0.727902	0.149364	0.310305	-0.237677	0.526327	0.196377	0.857014	-0.178318	0.0330915	0.36119	0.524562	-0.726525	-0.141827	-0.35411	0.284239	-0.129088	0.601479	0.54523	-0.0862815	0.00731206	0.791288	0.121554	0.60645	0.599478
101	GM-CSF	-0.270003	-0.403117	0.535477	-0.61839	-0.446322	0.629827	-0.466959	0.253097	-0.587279	-0.460037	-0.547169	0.0206927	0.0839336	0.854991	0.577692	-0.407622	0.0704882	0.8251	-0.429379	-0.211188	-0.716999	-0.201256	0.404284	-0.542336	0.286312	-0.261585	0.500366	-0.570228	0.0597526	0.00404127	0.608295	-0.338223	0.350521	0.745685	-0.0469208	-0.700429	0.323107	-0.326482	-0.368835	-0.475208	0.0215215	0.201804	0.578618	-0.510316	0.716617	0.508366	0.457743	0.085579
102	IL-1B	0.0122572	0.111821	0.378234	-0.304034	-0.75715	0.313513	0.307447	0.22086	-0.544311	-0.168778	-0.105883	-0.0354123	0.482226	0.526935	0.730467	0.202348	-0.000702321	0.245707	0.160333	-0.816175	-0.558798	0.365162	0.282447	-0.19039	0.497416	-0.0778261	-0.0768882	-0.105455	0.319683	0.126969	0.730181	-0.223842	-0.259589	0.168485	0.463526	-0.893966	-0.0805674	-0.540071	0.191477	0.00861106	0.362968	0.214668	-0.230926	0.0538943	0.713375	-0.233367	0.352101	0.350487
103	CXCL2	0.0999286	-0.0769961	0.640258	-0.494765	-0.827842	0.672954	0.0137711	0.341734	-0.561493	-0.510542	-0.433586	0.242108	0.13528	0.847496	0.733374	-0.0911217	-0.196576	0.613582	-0.184761	-0.537414	-0.817683	0.215319	0.4131	-0.368512	0.525918	0.0100764	0.370913	-0.490417	0.251954	0.231231	0.717215	-0.412131	0.145022	0.451444	0.276856	-0.801835	-0.0562673	-0.46501	0.129485	-0.334081	0.333876	0.471054	0.210543	-0.313887	0.884845	0.254317	0.443239	0.461903
104	IL-17	-0.489976	-0.194775	0.289577	-0.470852	-0.407208	0.182407	-0.169932	0.114049	-0.789131	-0.192033	-0.0302605	-0.372399	0.611114	0.485889	0.785136	0.0573344	0.510504	0.397937	0.0216515	-0.371874	-0.340487	-0.0938523	0.440683	-0.368392	0.245652	-0.537898	0.113711	-0.0333502	0.308815	-0.403067	0.788187	0.0927936	-0.15116	0.725017	0.335629	-0.727324	0.574427	-0.5116	-0.473023	0.0631002	0.147848	0.0147781	0.115453	-0.0205669	0.415714	0.128245	0.558758	-0.125494
105	Neutrophil Elastase	-0.442904	0.257133	0.0657525	0.0589346	-0.172305	-0.464694	0.226706	0.123958	-0.581608	0.246239	0.538099	-0.533287	0.94009	-0.177874	0.743352	0.542181	0.812543	-0.186183	0.59944	-0.310638	0.212176	0.151358	0.167259	0.159672	0.24232	-0.512969	-0.147207	0.608821	0.637603	-0.737607	0.753352	0.699409	-0.474293	0.545435	0.663786	-0.287375	0.657889	-0.292357	-0.427071	0.615346	0.382024	-0.0805821	-0.39922	0.605564	-0.15777	-0.144608	0.65569	-0.230762
[truncated: 57 more columns]

## Sheet: Selected_T2Dsepsis_correlation
	Label	Prolyl-Asparagine	Tryptophyl-Cysteine	L-Tryptophan	N-Acetyl-L-phenylalanine	Valylhydroxyproline	N-Lactoylisoleucine	N-Acetylasparagine	Serylproline	Methionyl-Methionine	Threonylthreonine	Valylaspartic acid	N-Myristoyl Tyrosine	Tyrosyl-Tyrosine	L-Proline	Glutaminylmethionine	Glutaminylalanine	N-lactoyl-Methionine	4-phospho-hydroxy-L-threonine	N6,N6,N6-Trimethyl-L-lysine	Tyrosyl-Tryptophan	Alanylproline	Phenylalanylhydroxyproline	5-Hydroxylysine	Pyroglutamic acid	Phenylalanyl-prolyl-arginine	N-Lauroyl Phenylalanine	Valylasparagine	N(6)-(1-Carboxyethyl)-L-lysine	N-methylpipecolic acid	N-Lauroyl Tyrosine	Acetylglycine	N,N'-Bis(gamma-glutamyl)cystine	2-phospho-D-glycerate	Asparaginylasparagine	Asparaginyl-Serine	N-Acetyl-L-phenylalanyl-3,5-diiodo-L-tyrosine	N-Isobutyryl-L-cysteine	L-Glyceric acid	N-lactoyl-Tryptophan	N-alpha-Acetyl-L-citrulline	Fumaric acid	2-Hydroxyvaleric acid	pyroglutamylleucine	5-Hydroxykynurenine	L-Tyrosine	Tyrosyl-Proline	L-Methionine	Threonylglutamic acid
1	Prolyl-Asparagine	1	0.791053	0.766912	0.687416	-0.482136	0.582981	-0.551055	0.422187	0.733133	0.421445	-0.760116	0.825228	0.781779	0.70597	0.761963	-0.116898	-0.295809	0.603701	0.623011	-0.459085	0.566206	0.733731	-0.119533	0.782317	0.271134	0.721182	0.0946159	0.363647	-0.833316	-0.177859	0.0789468	0.421765	0.659309	0.664433	-0.156373	0.00517092	0.942851	0.644833	-0.0457509	-0.123011	0.268209	0.762882	-0.350163	-0.357036	0.281321	0.766756	-0.120868	0.92533
2	Tryptophyl-Cysteine	0.791053	1	0.939225	0.901141	-0.312363	0.178685	-0.383386	-0.00997771	0.904324	0.680701	-0.818612	0.951569	0.885231	0.85126	0.951248	0.0966566	-0.713058	0.741412	0.703228	-0.498435	0.838533	0.892969	-0.527079	0.995118	0.0801927	0.934267	0.27007	0.582326	-0.413964	0.094047	-0.0130213	0.679276	0.623925	0.676578	-0.0816403	-0.314112	0.829753	0.898612	-0.456592	-0.0800798	0.336194	0.895126	-0.363238	-0.188277	0.499753	0.888711	0.0172504	0.782448
3	L-Tryptophan	0.766912	0.939225	1	0.92659	-0.0635022	0.28624	-0.33767	-0.196066	0.895974	0.535126	-0.63021	0.94516	0.87329	0.832105	0.887288	-0.0873668	-0.491716	0.57479	0.673818	-0.202194	0.874733	0.766846	-0.494382	0.946528	0.113056	0.884999	0.489145	0.528768	-0.299921	0.237358	0.315339	0.60972	0.356366	0.74412	-0.232816	-0.10582	0.702191	0.949446	-0.411234	-0.275727	0.491864	0.931744	-0.300026	0.0610388	0.252024	0.699171	0.226056	0.770345
4	N-Acetyl-L-phenylalanine	0.687416	0.901141	0.92659	1	-0.220075	0.413475	-0.536049	-0.225284	0.808934	0.545253	-0.747886	0.96674	0.833457	0.910102	0.95568	-0.302524	-0.551446	0.717385	0.521945	-0.37537	0.725411	0.891789	-0.736905	0.932689	0.246084	0.905268	0.201839	0.675995	-0.214933	0.375613	0.244195	0.531433	0.325468	0.718047	-0.488418	-0.24761	0.697359	0.991226	-0.206255	-0.487521	0.19278	0.983185	-0.619089	-0.139697	0.117175	0.746235	0.180352	0.571291
5	Valylhydroxyproline	-0.482136	-0.312363	-0.0635022	-0.220075	1	-0.3809	0.75574	-0.57483	-0.293741	-0.116192	0.746014	-0.358731	-0.120513	-0.21542	-0.384943	-0.0209229	0.490209	-0.494324	0.081138	0.881175	0.211292	-0.592354	0.0718028	-0.326355	-0.000870286	-0.425112	0.737243	-0.0699935	0.692703	0.533314	0.685012	0.117514	-0.70592	0.0850227	0.0577195	0.148304	-0.696289	-0.105176	-0.169278	-0.139877	0.644069	-0.204999	0.594345	0.986574	-0.26369	-0.698689	0.785493	-0.239645
6	N-Lactoylisoleucine	0.582981	0.178685	0.28624	0.413475	-0.3809	1	-0.762076	0.257555	0.18012	-0.146428	-0.369976	0.436668	0.281736	0.400604	0.346208	-0.818057	0.289685	0.263881	-0.0219542	-0.161046	-0.0885746	0.374887	-0.129461	0.230869	0.517846	0.268284	-0.282765	0.19806	-0.516855	0.0753638	0.395189	-0.20003	0.0165368	0.390379	-0.772575	0.301821	0.47794	0.337311	0.655577	-0.70335	-0.227203	0.48666	-0.666543	-0.379154	-0.550622	0.214941	-0.0298545	0.294469
7	N-Acetylasparagine	-0.551055	-0.383386	-0.33767	-0.536049	0.75574	-0.762076	1	-0.126455	-0.471949	0.122767	0.646512	-0.596219	-0.19456	-0.372815	-0.510906	0.490574	0.293993	-0.376217	0.20911	0.538371	0.129685	-0.644699	0.278249	-0.449551	-0.0695653	-0.604542	0.482902	-0.105805	0.50543	0.211787	0.126678	0.281356	-0.261226	-0.083023	0.587374	-0.194416	-0.635484	-0.444176	-0.277814	0.42066	0.57445	-0.505006	0.826923	0.747699	0.273979	-0.57511	0.518157	-0.210297
8	Serylproline	0.422187	-0.00997771	-0.196066	-0.225284	-0.57483	0.257555	-0.126455	1	-0.186243	0.244779	-0.361592	-0.0676106	0.149707	0.0589803	0.0172274	0.120308	0.108295	0.332433	0.284132	-0.535437	-0.155199	0.115943	0.357974	-0.0621918	0.400062	-0.162718	-0.508403	0.0751633	-0.784645	-0.440136	-0.411207	0.134431	0.683216	0.1432	0.242243	-0.213959	0.467232	-0.313488	0.417226	0.31232	-0.118104	-0.101303	-0.0373898	-0.551285	0.373688	0.270412	-0.323896	0.389086
9	Methionyl-Methionine	0.733133	0.904324	0.895974	0.808934	-0.293741	0.18012	-0.471949	-0.186243	1	0.321228	-0.646919	0.898806	0.645932	0.598686	0.788021	0.147762	-0.676504	0.420669	0.430013	-0.310435	0.686829	0.742686	-0.296472	0.917108	-0.271458	0.95586	0.376555	0.210424	-0.394804	-0.152888	-0.00126044	0.357344	0.444327	0.398306	-0.0234663	0.0734178	0.739968	0.821992	-0.599715	0.00398815	0.266658	0.763885	-0.246797	-0.162843	0.335519	0.784602	-0.193728	0.715901
10	Threonylthreonine	0.421445	0.680701	0.535126	0.545253	-0.116192	-0.146428	0.122767	0.244779	0.321228	1	-0.64777	0.515252	0.824254	0.783074	0.710398	0.195091	-0.523437	0.86341	0.863023	-0.541522	0.749493	0.646937	-0.600609	0.633325	0.479174	0.424869	0.0660773	0.862524	-0.172474	0.401935	-0.12562	0.958042	0.658917	0.740199	0.079272	-0.859706	0.513135	0.537949	-0.197452	0.0198902	0.382941	0.592192	-0.200443	-0.0518819	0.701768	0.621688	0.348246	0.510694
11	Valylaspartic acid	-0.760116	-0.818612	-0.63021	-0.747886	0.746014	-0.369976	0.646512	-0.361592	-0.646919	-0.64777	1	-0.816309	-0.725726	-0.791383	-0.889205	0.0416162	0.703147	-0.901711	-0.489612	0.879294	-0.450438	-0.963168	0.538393	-0.822203	-0.272258	-0.795169	0.325205	-0.618344	0.605472	0.0468	0.348895	-0.490859	-0.811292	-0.522039	0.202473	0.474604	-0.917922	-0.671807	0.0553291	0.103646	0.155485	-0.752974	0.678573	0.676308	-0.461324	-0.964418	0.284749	-0.598802
12	N-Myristoyl Tyrosine	0.825228	0.951569	0.94516	0.96674	-0.358731	0.436668	-0.596219	-0.0676106	0.898806	0.515252	-0.816309	1	0.838919	0.867999	0.959423	-0.179233	-0.592443	0.70336	0.55028	-0.453554	0.717431	0.915056	-0.567829	0.97326	0.152461	0.956794	0.187101	0.558817	-0.427393	0.142758	0.128377	0.50023	0.480512	0.674761	-0.349046	-0.156717	0.835723	0.948973	-0.265324	-0.324681	0.198442	0.959965	-0.553642	-0.253046	0.225133	0.844141	0.00467954	0.719409
13	Tyrosyl-Tyrosine	0.781779	0.885231	0.87329	0.833457	-0.120513	0.281736	-0.19456	0.149707	0.645932	0.824254	-0.725726	0.838919	1	0.949309	0.898885	-0.101041	-0.40337	0.817833	0.895847	-0.388434	0.884147	0.787059	-0.553756	0.864519	0.490538	0.695714	0.285305	0.798489	-0.397688	0.369352	0.233907	0.851506	0.560938	0.934487	-0.203227	-0.46052	0.745164	0.829706	-0.159756	-0.263072	0.515782	0.899519	-0.331133	-0.0126704	0.420632	0.711604	0.37158	0.802127
14	L-Proline	0.70597	0.85126	0.832105	0.910102	-0.21542	0.400604	-0.372815	0.0589803	0.598686	0.783074	-0.791383	0.867999	0.949309	1	0.948056	-0.304506	-0.439497	0.891492	0.736479	-0.478421	0.760546	0.875842	-0.752839	0.856008	0.563689	0.728606	0.0906211	0.887915	-0.295655	0.492264	0.221895	0.749412	0.476973	0.897704	-0.443	-0.517952	0.718044	0.885776	-0.0100518	-0.469177	0.276325	0.951153	-0.592177	-0.143627	0.256611	0.726576	0.342685	0.624178
15	Glutaminylmethionine	0.761963	0.951248	0.887288	0.95568	-0.384943	0.346208	-0.510906	0.0172274	0.788021	0.710398	-0.889205	0.959423	0.898885	0.948056	1	-0.148205	-0.65537	0.866336	0.642962	-0.589745	0.74195	0.967289	-0.705945	0.962228	0.300868	0.900233	0.066908	0.7451	-0.373947	0.265358	0.0287048	0.654478	0.57922	0.743302	-0.332043	-0.426147	0.825137	0.927837	-0.206045	-0.313149	0.166454	0.956412	-0.607392	-0.295438	0.350918	0.881644	0.0777302	0.663527
16	Glutaminylalanine	-0.116898	0.0966566	-0.0873668	-0.302524	-0.0209229	-0.818057	0.490574	0.120308	0.147762	0.195091	0.0416162	-0.179233	-0.101041	-0.304506	-0.148205	1	-0.465473	-0.122714	0.189145	-0.130143	0.180656	-0.134994	0.367499	0.0281854	-0.622157	0.00523682	0.225049	-0.30733	-0.0481893	-0.530598	-0.622687	0.228654	0.425534	-0.332201	0.963173	-0.165845	-0.00430314	-0.257964	-0.758092	0.954526	0.241241	-0.347185	0.652975	0.0456849	0.807307	0.161158	-0.343323	0.154417
17	N-lactoyl-Methionine	-0.295809	-0.713058	-0.491716	-0.551446	0.490209	0.289685	0.293993	0.108295	-0.676504	-0.523437	0.703147	-0.592443	-0.40337	-0.439497	-0.65537	-0.465473	1	-0.574188	-0.264168	0.683672	-0.441449	-0.725112	0.494089	-0.71144	0.343181	-0.756821	0.0790618	-0.319535	0.122334	0.149637	0.594703	-0.406688	-0.621198	-0.0784571	-0.22251	0.464307	-0.536152	-0.538088	0.637279	-0.302977	0.134701	-0.44719	0.305039	0.427023	-0.663272	-0.815168	0.397047	-0.278787
18	4-phospho-hydroxy-L-threonine	0.603701	0.741412	0.57479	0.717385	-0.494324	0.263881	-0.376217	0.332433	0.420669	0.86341	-0.901711	0.70336	0.817833	0.891492	0.866336	-0.122714	-0.574188	1	0.656093	-0.789116	0.551586	0.887474	-0.716199	0.73165	0.560904	0.609296	-0.27462	0.883827	-0.38207	0.313771	-0.190269	0.724391	0.716934	0.71363	-0.266431	-0.752806	0.74225	0.655628	0.0662947	-0.234424	0.000268526	0.751878	-0.639731	-0.449452	0.471379	0.810654	0.0858841	0.496733
19	N6,N6,N6-Trimethyl-L-lysine	0.623011	0.703228	0.673818	0.521945	0.081138	-0.0219542	0.20911	0.284132	0.430013	0.863023	-0.489612	0.55028	0.895847	0.736479	0.642962	0.189145	-0.264168	0.656093	1	-0.239788	0.882649	0.498223	-0.289665	0.64335	0.44833	0.405655	0.414767	0.677513	-0.353199	0.288053	0.175597	0.944103	0.579565	0.858928	0.155717	-0.514549	0.557186	0.543522	-0.249857	0.0445436	0.734251	0.618861	0.0691266	0.19537	0.619996	0.509183	0.464285	0.792463
20	Tyrosyl-Tryptophan	-0.459085	-0.498435	-0.202194	-0.37537	0.881175	-0.161046	0.538371	-0.535437	-0.310435	-0.541522	0.879294	-0.453554	-0.388434	-0.478421	-0.589745	-0.130143	0.683672	-0.789116	-0.239788	1	-0.0910608	-0.75265	0.385511	-0.491744	-0.186084	-0.492361	0.65696	-0.450477	0.538667	0.227242	0.702659	-0.303503	-0.845607	-0.175424	0.00395417	0.584596	-0.718314	-0.275469	-0.0501695	-0.141266	0.456135	-0.364823	0.603621	0.861248	-0.537797	-0.822107	0.513856	-0.290847
21	Alanylproline	0.566206	0.838533	0.874733	0.725411	0.211292	-0.0885746	0.129685	-0.155199	0.686829	0.749493	-0.450438	0.717431	0.884147	0.760546	0.74195	0.180656	-0.441449	0.551586	0.882649	-0.0910608	1	0.567959	-0.445	0.806278	0.169586	0.642432	0.645804	0.609978	-0.120695	0.36415	0.290756	0.870876	0.375692	0.790231	0.0658875	-0.359075	0.495379	0.78074	-0.531426	-0.0512757	0.758965	0.754036	0.0323516	0.335973	0.506849	0.538389	0.472606	0.729798
22	Phenylalanylhydroxyproline	0.733731	0.892969	0.766846	0.891789	-0.592354	0.374887	-0.644699	0.115943	0.742686	0.646937	-0.963168	0.915056	0.787059	0.875842	0.967289	-0.134994	-0.725112	0.887474	0.498223	-0.75265	0.567959	1	-0.685635	0.910493	0.252227	0.89115	-0.163151	0.683023	-0.441898	0.128797	-0.171913	0.525588	0.658528	0.596366	-0.329138	-0.442088	0.862393	0.837378	-0.135644	-0.257464	-0.0700204	0.876916	-0.716667	-0.520676	0.357973	0.93989	-0.135882	0.57434
23	5-Hydroxylysine	-0.119533	-0.527079	-0.494382	-0.736905	0.0718028	-0.129461	0.278249	0.357974	-0.296472	-0.600609	0.538393	-0.567829	-0.553756	-0.752839	-0.705945	0.367499	0.494089	-0.716199	-0.289665	0.385511	-0.445	-0.685635	1	-0.564025	-0.406349	-0.52003	0.102993	-0.839753	-0.294442	-0.729222	-0.113281	-0.50148	-0.0939698	-0.525497	0.571154	0.644402	-0.242429	-0.722235	-0.0100094	0.579081	0.0907821	-0.687353	0.698654	0.0910184	-0.0365918	-0.448469	-0.356688	0.0156188
24	Pyroglutamic acid	0.782317	0.995118	0.946528	0.932689	-0.326355	0.230869	-0.449551	-0.0621918	0.917108	0.633325	-0.822203	0.97326	0.864519	0.856008	0.962228	0.0281854	-0.71144	0.73165	0.64335	-0.491744	0.806278	0.910493	-0.564025	1	0.0736341	0.959208	0.246741	0.576604	-0.388939	0.114594	0.0125335	0.624533	0.574994	0.659174	-0.158975	-0.277865	0.822737	0.927313	-0.428779	-0.148501	0.280779	0.917708	-0.428354	-0.209022	0.424979	0.885126	0.00390626	0.74383
25	Phenylalanyl-prolyl-arginine	0.271134	0.0801927	0.113056	0.246084	-0.000870286	0.517846	-0.0695653	0.400062	-0.271458	0.479174	-0.272258	0.152461	0.490538	0.563689	0.300868	-0.622157	0.343181	0.560904	0.44833	-0.186084	0.169586	0.252227	-0.406349	0.0736341	1	-0.114595	-0.24477	0.734331	-0.169951	0.61588	0.388131	0.431337	0.119324	0.713624	-0.555542	-0.47008	0.204913	0.194743	0.719537	-0.609641	0.110648	0.377764	-0.434708	-0.0305471	-0.150835	0.0460196	0.566721	0.169832
26	N-Lauroyl Phenylalanine	0.721182	0.934267	0.884999	0.905268	-0.425112	0.268284	-0.604542	-0.162718	0.95586	0.424869	-0.795169	0.956794	0.695714	0.728606	0.900233	0.00523682	-0.756821	0.609296	0.405655	-0.492361	0.642432	0.89115	-0.52003	0.959208	-0.114595	1	0.163551	0.400504	-0.363533	-0.018788	-0.0659381	0.391394	0.491843	0.453927	-0.201552	-0.112912	0.789492	0.892845	-0.452446	-0.147435	0.0844122	0.85249	-0.49756	-0.320579	0.304166	0.875298	-0.194369	0.6245
27	Valylasparagine	0.0946159	0.27007	0.489145	0.201839	0.737243	-0.282765	0.482902	-0.508403	0.376555	0.0660773	0.325205	0.187101	0.285305	0.0906211	0.066908	0.225049	0.0790618	-0.27462	0.414767	0.65696	0.645804	-0.163151	0.102993	0.246741	-0.24477	0.163551	1	-0.0648132	0.240851	0.212886	0.594156	0.338055	-0.282806	0.303989	0.231018	0.28042	-0.13183	0.321919	-0.603037	0.0583724	0.881673	0.209972	0.582061	0.832971	0.0745801	-0.160313	0.538479	0.366259
28	N(6)-(1-Carboxyethyl)-L-lysine	0.363647	0.582326	0.528768	0.675995	-0.0699935	0.19806	-0.105805	0.0751633	0.210424	0.862524	-0.618344	0.558817	0.798489	0.887915	0.7451	-0.30733	-0.319535	0.883827	0.677513	-0.450477	0.609978	0.683023	-0.839753	0.576604	0.734331	0.400504	-0.0648132	1	-0.0202262	0.712644	0.166524	0.79435	0.363828	0.827778	-0.423606	-0.792266	0.421177	0.651051	0.157335	-0.475622	0.196479	0.722633	-0.544031	-0.0548311	0.256962	0.493013	0.519531	0.309264
29	N-methylpipecolic acid	-0.833316	-0.413964	-0.299921	-0.214933	0.692703	-0.516855	0.50543	-0.784645	-0.394804	-0.172474	0.605472	-0.427393	-0.397688	-0.295655	-0.373947	-0.0481893	0.122334	-0.38207	-0.353199	0.538667	-0.120695	-0.441898	-0.294442	-0.388939	-0.169951	-0.363533	0.240851	-0.0202262	1	0.573903	0.254297	-0.112068	-0.73886	-0.28352	-0.0979587	-0.108531	-0.824444	-0.138246	-0.142722	-0.191424	0.00844673	-0.307536	0.190143	0.600172	-0.311362	-0.595137	0.464695	-0.748306
30	N-Lauroyl Tyrosine	-0.177859	0.094047	0.237358	0.375613	0.533314	0.0753638	0.211787	-0.440136	-0.152888	0.401935	0.0468	0.142758	0.369352	0.492264	0.265358	-0.530598	0.149637	0.313771	0.288053	0.227242	0.36415	0.128797	-0.729222	0.114594	0.61588	-0.018788	0.212886	0.712644	0.573903	1	0.61456	0.445774	-0.383115	0.569963	-0.58271	-0.453356	-0.244176	0.4099	0.237805	-0.712271	0.271239	0.39461	-0.286292	0.485687	-0.27601	-0.172954	0.866426	-0.185575
31	Acetylglycine	0.0789468	-0.0130213	0.315339	0.244195	0.685012	0.395189	0.126678	-0.411207	-0.00126044	-0.12562	0.348895	0.128377	0.233907	0.221895	0.0287048	-0.622687	0.594703	-0.190269	0.175597	0.702659	0.290756	-0.171913	-0.113281	0.0125335	0.388131	-0.0659381	0.594156	0.166524	0.254297	0.61456	1	0.0743548	-0.613199	0.488171	-0.540399	0.339701	-0.21351	0.304902	0.234005	-0.689247	0.542112	0.310998	0.0431821	0.694041	-0.608196	-0.402399	0.778342	0.106682
32	N,N'-Bis(gamma-glutamyl)cystine	0.421765	0.679276	0.60972	0.531433	0.117514	-0.20003	0.281356	0.134431	0.357344	0.958042	-0.490859	0.50023	0.851506	0.749412	0.654478	0.228654	-0.406688	0.724391	0.944103	-0.303503	0.870876	0.525588	-0.50148	0.624533	0.431337	0.391394	0.338055	0.79435	-0.112068	0.445774	0.0743548	1	0.534563	0.799251	0.140676	-0.728951	0.430556	0.557	-0.304256	0.0297656	0.629364	0.590993	-0.00112345	0.202863	0.668551	0.501776	0.510033	0.588077
33	2-phospho-D-glycerate	0.659309	0.623925	0.356366	0.325468	-0.70592	0.0165368	-0.261226	0.683216	0.444327	0.658917	-0.811292	0.480512	0.560938	0.476973	0.57922	0.425534	-0.621198	0.716934	0.579565	-0.845607	0.375692	0.658528	-0.0939698	0.574994	0.119324	0.491843	-0.282806	0.363828	-0.73886	-0.383115	-0.613199	0.534563	1	0.331848	0.34962	-0.494898	0.818064	0.261709	-0.195928	0.428488	0.00659367	0.365729	-0.195048	-0.616289	0.807437	0.834911	-0.406834	0.661305
34	Asparaginylasparagine	0.664433	0.676578	0.74412	0.718047	0.0850227	0.390379	-0.083023	0.1432	0.398306	0.740199	-0.522039	0.674761	0.934487	0.897704	0.743302	-0.332201	-0.0784571	0.71363	0.858928	-0.175424	0.790231	0.596366	-0.525497	0.659174	0.713624	0.453927	0.303989	0.827778	-0.28352	0.569963	0.488171	0.799251	0.331848	1	-0.368024	-0.414745	0.553027	0.718885	0.0977618	-0.467759	0.57337	0.820774	-0.304142	0.163007	0.182597	0.446037	0.616284	0.680878
35	Asparaginyl-Serine	-0.156373	-0.0816403	-0.232816	-0.488418	0.0577195	-0.772575	0.587374	0.242243	-0.0234663	0.079272	0.202473	-0.349046	-0.203227	-0.443	-0.332043	0.963173	-0.22251	-0.266431	0.155717	0.00395417	0.0658875	-0.329138	0.571154	-0.158975	-0.555542	-0.201552	0.231018	-0.423606	-0.0979587	-0.58271	-0.540399	0.140676	0.34962	-0.368024	1	-0.0515359	-0.0999954	-0.443803	-0.617461	0.97577	0.29159	-0.49796	0.786314	0.117086	0.719198	-0.0183331	-0.299247	0.13754
36	N-Acetyl-L-phenylalanyl-3,5-diiodo-L-tyrosine	0.00517092	-0.314112	-0.10582	-0.24761	0.148304	0.301821	-0.194416	-0.213959	0.0734178	-0.859706	0.474604	-0.156717	-0.46052	-0.517952	-0.426147	-0.165845	0.464307	-0.752806	-0.514549	0.584596	-0.359075	-0.442088	0.644402	-0.277865	-0.47008	-0.112912	0.28042	-0.792266	-0.108531	-0.453356	0.339701	-0.728951	-0.494898	-0.414745	-0.0515359	1	-0.187934	-0.220589	0.00242615	-0.0292218	-0.00885158	-0.259316	0.269516	0.16398	-0.584821	-0.391419	-0.258019	-0.0287381
37	N-Isobutyryl-L-cysteine	0.942851	0.829753	0.702191	0.697359	-0.696289	0.47794	-0.635484	0.467232	0.739968	0.513135	-0.917922	0.835723	0.745164	0.718044	0.825137	-0.00430314	-0.536152	0.74225	0.557186	-0.718314	0.495379	0.862393	-0.242429	0.822737	0.204913	0.789492	-0.13183	0.421177	-0.824444	-0.244176	-0.21351	0.430556	0.818064	0.553027	-0.0999954	-0.187934	1	0.632946	-0.0918537	-0.0182032	0.0435953	0.738822	-0.483081	-0.586635	0.432319	0.92142	-0.3119	0.828342
38	L-Glyceric acid	0.644833	0.898612	0.949446	0.991226	-0.105176	0.337311	-0.444176	-0.313488	0.821992	0.537949	-0.671807	0.948973	0.829706	0.885776	0.927837	-0.257964	-0.538088	0.655628	0.543522	-0.275469	0.78074	0.837378	-0.722235	0.927313	0.194743	0.892845	0.321919	0.651051	-0.138246	0.4099	0.304902	0.557	0.261709	0.718885	-0.443803	-0.220589	0.632946	1	-0.289485	-0.465832	0.288277	0.969896	-0.526762	-0.0189691	0.122324	0.692376	0.250191	0.568284
39	N-lactoyl-Tryptophan	-0.0457509	-0.456592	-0.411234	-0.206255	-0.169278	0.655577	-0.277814	0.417226	-0.599715	-0.197452	0.0553291	-0.265324	-0.159756	-0.0100518	-0.206045	-0.758092	0.637279	0.0662947	-0.249857	-0.0501695	-0.531426	-0.135644	-0.0100094	-0.428779	0.719537	-0.452446	-0.603037	0.157335	-0.142722	0.237805	0.234005	-0.304256	-0.195928	0.0977618	-0.617461	0.00242615	-0.0918537	-0.289485	1	-0.575537	-0.417512	-0.11075	-0.446608	-0.268413	-0.58819	-0.304715	0.132116	-0.27742
40	N-alpha-Acetyl-L-citrulline	-0.123011	-0.0800798	-0.275727	-0.487521	-0.139877	-0.70335	0.42066	0.31232	0.00398815	0.0198902	0.103646	-0.324681	-0.263072	-0.469177	-0.313149	0.954526	-0.302977	-0.234424	0.0445436	-0.141266	-0.0512757	-0.257464	0.579081	-0.148501	-0.609641	-0.147435	0.0583724	-0.475622	-0.191424	-0.712271	-0.689247	0.0297656	0.428488	-0.467759	0.97577	-0.0292218	-0.0182032	-0.465832	-0.575537	1	0.100293	-0.511725	0.665664	-0.0877991	0.713641	0.0728788	-0.496122	0.109162
41	Fumaric acid	0.268209	0.336194	0.491864	0.19278	0.644069	-0.227203	0.57445	-0.118104	0.266658	0.382941	0.155485	0.198442	0.515782	0.276325	0.166454	0.241241	0.134701	0.000268526	0.734251	0.456135	0.758965	-0.0700204	0.0907821	0.280779	0.110648	0.0844122	0.881673	0.196479	0.00844673	0.271239	0.542112	0.629364	0.00659367	0.57337	0.29159	-0.00885158	0.0435953	0.288277	-0.417512	0.100293	1	0.272703	0.571842	0.751372	0.295742	-0.051356	0.657327	0.568728
42	2-Hydroxyvaleric acid	0.762882	0.895126	0.931744	0.983185	-0.204999	0.48666	-0.505006	-0.101303	0.763885	0.592192	-0.752974	0.959965	0.899519	0.951153	0.956412	-0.347185	-0.44719	0.751878	0.618861	-0.364823	0.754036	0.876916	-0.687353	0.917708	0.377764	0.85249	0.209972	0.722633	-0.307536	0.39461	0.310998	0.590993	0.365729	0.820774	-0.49796	-0.259316	0.738822	0.969896	-0.11075	-0.511725	0.272703	1	-0.594402	-0.118314	0.121032	0.72942	0.253053	0.657795
43	pyroglutamylleucine	-0.350163	-0.363238	-0.300026	-0.619089	0.594345	-0.666543	0.826923	-0.0373898	-0.246797	-0.200443	0.678573	-0.553642	-0.331133	-0.592177	-0.607392	0.652975	0.305039	-0.639731	0.0691266	0.603621	0.0323516	-0.716667	0.698654	-0.428354	-0.434708	-0.49756	0.582061	-0.544031	0.190143	-0.286292	0.0431821	-0.00112345	-0.195048	-0.304142	0.786314	0.269516	-0.483081	-0.526762	-0.446608	0.665664	0.571842	-0.594402	1	0.632975	0.262883	-0.517906	0.146297	-0.00479342
44	5-Hydroxykynurenine	-0.357036	-0.188277	0.0610388	-0.139697	0.986574	-0.379154	0.747699	-0.551285	-0.162843	-0.0518819	0.676308	-0.253046	-0.0126704	-0.143627	-0.295438	0.0456849	0.427023	-0.449452	0.19537	0.861248	0.335973	-0.520676	0.0910184	-0.209022	-0.0305471	-0.320579	0.832971	-0.0548311	0.600172	0.485687	0.694041	0.202863	-0.616289	0.163007	0.117086	0.16398	-0.586635	-0.0189691	-0.268413	-0.0877991	0.751372	-0.118314	0.632975	1	-0.173003	-0.602454	0.779385	-0.0884462
45	L-Tyrosine	0.281321	0.499753	0.252024	0.117175	-0.26369	-0.550622	0.273979	0.373688	0.335519	0.701768	-0.461324	0.225133	0.420632	0.256611	0.350918	0.807307	-0.663272	0.471379	0.619996	-0.537797	0.506849	0.357973	-0.0365918	0.424979	-0.150835	0.304166	0.0745801	0.256962	-0.311362	-0.27601	-0.608196	0.668551	0.807437	0.182597	0.719198	-0.584821	0.432319	0.122324	-0.58819	0.713641	0.295742	0.121032	0.262883	-0.173003	1	0.579491	-0.18973	0.481768
46	Tyrosyl-Proline	0.766756	0.888711	0.699171	0.746235	-0.698689	0.214941	-0.57511	0.270412	0.784602	0.621688	-0.964418	0.844141	0.711604	0.726576	0.881644	0.161158	-0.815168	0.810654	0.509183	-0.822107	0.538389	0.93989	-0.448469	0.885126	0.0460196	0.875298	-0.160313	0.493013	-0.595137	-0.172954	-0.402399	0.501776	0.834911	0.446037	-0.0183331	-0.391419	0.92142	0.692376	-0.304715	0.0728788	-0.051356	0.72942	-0.517906	-0.602454	0.579491	1	-0.355835	0.667811
47	L-Methionine	-0.120868	0.0172504	0.226056	0.180352	0.785493	-0.0298545	0.518157	-0.323896	-0.193728	0.348246	0.284749	0.00467954	0.37158	0.342685	0.0777302	-0.343323	0.397047	0.0858841	0.464285	0.513856	0.472606	-0.135882	-0.356688	0.00390626	0.566721	-0.194369	0.538479	0.519531	0.464695	0.866426	0.778342	0.510033	-0.406834	0.616284	-0.299247	-0.258019	-0.3119	0.250191	0.132116	-0.496122	0.657327	0.253053	0.146297	0.779385	-0.18973	-0.355835	1	0.0213433
48	Threonylglutamic acid	0.92533	0.782448	0.770345	0.571291	-0.239645	0.294469	-0.210297	0.389086	0.715901	0.510694	-0.598802	0.719409	0.802127	0.624178	0.663527	0.154417	-0.278787	0.496733	0.792463	-0.290847	0.729798	0.57434	0.0156188	0.74383	0.169832	0.6245	0.366259	0.309264	-0.748306	-0.185575	0.106682	0.588077	0.661305	0.680878	0.13754	-0.0287381	0.828342	0.568284	-0.27742	0.109162	0.568728	0.657795	-0.00479342	-0.0884462	0.481768	0.667811	0.0213433	1
49	Threonylleucine	0.318203	0.313865	0.315517	0.299023	0.200665	0.107399	0.291457	0.343552	-0.0773537	0.786866	-0.283939	0.229074	0.70429	0.645563	0.404062	-0.176454	0.109164	0.622315	0.815614	-0.147684	0.569625	0.278606	-0.388665	0.266083	0.836636	-0.00412759	0.128642	0.807194	-0.12567	0.607556	0.323268	0.819175	0.309325	0.844733	-0.143114	-0.652861	0.246324	0.296854	0.257969	-0.266813	0.529616	0.428774	-0.0794398	0.230439	0.294215	0.163825	0.703113	0.411117
50	Glutamylalanine	-0.144901	0.0128947	0.00713723	-0.319233	0.478922	-0.770724	0.779331	-0.05711	0.0643184	0.141806	0.363342	-0.244147	-0.0177985	-0.293527	-0.259746	0.827552	-0.0746244	-0.326094	0.35125	0.354478	0.365006	-0.381035	0.454053	-0.0625014	-0.458486	-0.16341	0.660071	-0.293516	0.115127	-0.24456	-0.0898226	0.323755	0.0938108	-0.100233	0.86994	0.0149031	-0.215579	-0.223476	-0.71334	0.74871	0.683578	-0.312859	0.909179	0.559458	0.584805	-0.161624	0.136153	0.229287
51	O-Phosphothreonine	0.162606	0.499764	0.496652	0.47135	0.361352	-0.243129	0.40319	-0.100027	0.16499	0.874865	-0.27755	0.354168	0.731356	0.684527	0.526177	0.0601744	-0.252214	0.60932	0.814294	-0.0944675	0.792309	0.37022	-0.622382	0.45975	0.502592	0.227041	0.378453	0.832586	0.208546	0.713909	0.261781	0.935002	0.23025	0.765719	-0.0237278	-0.743715	0.148712	0.514508	-0.203787	-0.168945	0.613447	0.517213	-0.0115111	0.405138	0.445801	0.254496	0.733927	0.323597
52	N-Acetylvaline	0.637408	0.75671	0.896293	0.918152	0.0845466	0.497452	-0.354946	-0.266873	0.647037	0.474918	-0.508402	0.850157	0.836397	0.878661	0.819922	-0.479877	-0.205764	0.571422	0.582976	-0.0637219	0.752362	0.681656	-0.648489	0.78429	0.429623	0.702284	0.396259	0.678931	-0.125006	0.566808	0.593024	0.542814	0.0887359	0.850313	-0.589727	-0.131755	0.526119	0.932115	-0.0512415	-0.656075	0.4211	0.947439	-0.476989	0.159293	-0.0860184	0.476493	0.493573	0.567389
53	L-Hydroxyprolylglycine	0.751463	0.799624	0.702388	0.867805	-0.641519	0.572666	-0.768306	0.171132	0.658499	0.529368	-0.943022	0.886339	0.731332	0.856535	0.92232	-0.334935	-0.573755	0.856842	0.395114	-0.732359	0.432737	0.971681	-0.659485	0.830219	0.361675	0.828175	-0.274693	0.659707	-0.49375	0.141903	-0.0891403	0.391796	0.579729	0.592045	-0.498448	-0.346226	0.856766	0.795661	0.0758871	-0.409962	-0.178188	0.868341	-0.830171	-0.588061	0.168276	0.873255	-0.145584	0.524951
54	Threonylmethionine	-0.565057	-0.345272	-0.345496	-0.264826	0.529574	-0.41131	0.675084	-0.0798569	-0.649812	0.377263	0.325876	-0.450036	-0.0205238	0.0139273	-0.229964	-0.0497769	0.255369	0.0995643	0.183876	0.183441	0.0344152	-0.303013	-0.321524	-0.376026	0.493941	-0.552376	-0.01277	0.449426	0.610833	0.69995	0.160513	0.383381	-0.249095	0.178538	-0.0141079	-0.638873	-0.548601	-0.235436	0.240299	-0.139046	0.18281	-0.227988	0.156309	0.447362	0.0514285	-0.437906	0.686214	-0.438263
55	Glutaminylphenylalanine	0.741449	0.863413	0.767401	0.911284	-0.568343	0.475769	-0.68731	0.102815	0.709728	0.609063	-0.943603	0.919848	0.789992	0.898146	0.964935	-0.260807	-0.6395	0.880978	0.473999	-0.710259	0.540783	0.991564	-0.709055	0.888418	0.331622	0.869238	-0.175741	0.706741	-0.433344	0.194064	-0.0762707	0.490528	0.589545	0.635817	-0.442671	-0.404544	0.84698	0.853327	-0.0353279	-0.374204	-0.0832296	0.905253	-0.775015	-0.50486	0.246787	0.895536	-0.0798162	0.554553
56	Deoxycholylphenylalanine	0.915047	0.946801	0.904145	0.899855	-0.418583	0.456986	-0.532159	0.183138	0.819144	0.636723	-0.872583	0.961499	0.916278	0.904543	0.957108	-0.133191	-0.529923	0.79655	0.696742	-0.542972	0.737255	0.914435	-0.487227	0.947891	0.305453	0.875754	0.121613	0.626382	-0.588937	0.100011	0.0763473	0.612939	0.641458	0.771081	-0.262943	-0.260098	0.919947	0.86853	-0.167479	-0.244843	0.260855	0.935518	-0.504755	-0.304499	0.34937	0.87575	0.0236061	0.834021
57	Arginyltyrosine	0.773964	0.902932	0.870017	0.948713	-0.331746	0.446964	-0.500107	0.0602893	0.704384	0.715213	-0.856748	0.93552	0.927803	0.983932	0.984033	-0.27995	-0.518845	0.879227	0.673118	-0.538611	0.730036	0.935791	-0.71661	0.914747	0.453718	0.827227	0.0573783	0.80658	-0.379378	0.36302	0.14902	0.667612	0.524942	0.8308	-0.434613	-0.428912	0.802333	0.917017	-0.0619073	-0.431071	0.198944	0.974433	-0.637907	-0.250779	0.257852	0.811986	0.191747	0.662834
58	Pyroglutamylglycine	0.866283	0.765532	0.626647	0.498205	-0.456146	0.179222	-0.205964	0.595856	0.596699	0.690441	-0.755165	0.64949	0.790844	0.643043	0.687185	0.278961	-0.440934	0.690729	0.811335	-0.590716	0.644956	0.663529	-0.0717867	0.714129	0.245544	0.576547	0.0749839	0.433867	-0.791996	-0.228214	-0.209794	0.675762	0.891406	0.628171	0.238566	-0.330779	0.882425	0.464829	-0.217603	0.247773	0.376056	0.581173	-0.10018	-0.325732	0.697185	0.791277	-0.111649	0.920532
59	4-Hydroxyproline	0.726135	0.802003	0.695907	0.866167	-0.660759	0.538422	-0.784153	0.132548	0.681883	0.503898	-0.943664	0.886578	0.697678	0.829251	0.917115	-0.3005	-0.62231	0.837175	0.351926	-0.743806	0.415063	0.975906	-0.662333	0.835393	0.292865	0.851228	-0.282025	0.624946	-0.470814	0.109512	-0.133055	0.360221	0.575701	0.537788	-0.477371	-0.333171	0.847305	0.795159	0.028569	-0.380039	-0.215111	0.85264	-0.831698	-0.608294	0.177675	0.88639	-0.195957	0.496444
60	Prolyl-Cysteine	-0.0999687	0.119776	-0.0695585	-0.279683	0.0543191	-0.828432	0.612298	0.212858	0.0566739	0.394712	0.00882606	-0.184484	0.0385126	-0.175138	-0.0935573	0.960688	-0.411089	0.0199032	0.37555	-0.156976	0.288249	-0.109038	0.269781	0.0372401	-0.391478	-0.0601145	0.230209	-0.100045	-0.0351151	-0.352278	-0.554628	0.431321	0.480873	-0.143549	0.938657	-0.36617	0.0013845	-0.235661	-0.664958	0.895263	0.358277	-0.290757	0.650628	0.118549	0.87922	0.154854	-0.144374	0.200593
61	Alanylalanine	0.774976	0.760719	0.76989	0.733958	-0.0913726	0.388193	-0.163072	0.280708	0.484667	0.789891	-0.656894	0.736281	0.971166	0.917172	0.806987	-0.219398	-0.201717	0.791755	0.896797	-0.338238	0.796528	0.691545	-0.477277	0.736123	0.658202	0.539067	0.222213	0.807186	-0.44685	0.406953	0.31965	0.819549	0.519098	0.977116	-0.266589	-0.443036	0.701483	0.720013	0.0444017	-0.336092	0.520474	0.836271	-0.323706	0.00267445	0.324942	0.596661	0.449154	0.784082
62	Hydroxyprolyl-Valine	0.303077	-0.225175	-0.0538927	-0.219018	-0.0245918	0.527061	-0.252549	0.218684	0.0417233	-0.656458	0.273849	-0.0763831	-0.230701	-0.334761	-0.308115	-0.237357	0.575272	-0.518383	-0.242233	0.394787	-0.285918	-0.32277	0.717468	-0.212035	-0.133478	-0.131824	0.155735	-0.616925	-0.47939	-0.498465	0.33978	-0.545501	-0.207108	-0.147182	-0.062253	0.881013	0.08052	-0.225851	0.241961	-0.0391235	0.07895	-0.150908	0.208771	0.0133511	-0.462726	-0.251522	-0.225889	0.257489
63	Phenylalanyltyrosine	-0.523072	-0.336031	-0.339133	-0.264936	0.510133	-0.379423	0.669985	-0.0197218	-0.654563	0.399508	0.30425	-0.441764	0.00862023	0.0343033	-0.218728	-0.05865	0.277229	0.124474	0.220867	0.164716	0.0437971	-0.292779	-0.302708	-0.370204	0.537516	-0.558224	-0.0240034	0.466584	0.557511	0.689615	0.165186	0.405272	-0.212829	0.213963	-0.0125282	-0.646745	-0.513621	-0.239599	0.272496	-0.138171	0.200136	-0.216345	0.155144	0.431612	0.0655947	-0.423589	0.691311	-0.396152
64	Arginylproline	-0.355873	0.0248388	0.158958	-0.0541813	0.848186	-0.693725	0.789439	-0.596968	0.0443432	0.154024	0.489576	-0.142148	0.0570532	-0.0940774	-0.146143	0.416988	-0.000307975	-0.305339	0.286825	0.622585	0.490115	-0.342428	-0.0145272	-0.0098968	-0.284795	-0.108724	0.838621	-0.0153303	0.617662	0.354296	0.352626	0.372391	-0.358942	0.0822059	0.396712	-0.0515248	-0.471294	0.0737392	-0.637809	0.214747	0.732299	-0.0838874	0.677011	0.886686	0.206577	-0.338714	0.58987	-0.0330233
65	L-Homocystine	0.572708	0.802491	0.764143	0.860721	-0.142385	0.260772	-0.248846	0.0102853	0.507216	0.853688	-0.744411	0.78689	0.92078	0.98131	0.909445	-0.24876	-0.468835	0.906642	0.743347	-0.475396	0.763566	0.834286	-0.824755	0.802016	0.578621	0.656262	0.0796707	0.94822	-0.156547	0.586888	0.181496	0.812176	0.450102	0.876865	-0.399265	-0.652396	0.612477	0.843499	-0.0356848	-0.439958	0.277522	0.892658	-0.557038	-0.0854398	0.311153	0.675153	0.414687	0.51833
66	Lysylglycine	0.15996	0.193634	0.00379103	-0.24614	-0.18977	-0.589852	0.340381	0.380448	0.235907	0.220378	-0.106316	-0.0603294	0.0305194	-0.209663	-0.0552594	0.940667	-0.403906	-0.0302311	0.309898	-0.2349	0.212185	-0.0350852	0.487906	0.118108	-0.503842	0.07637	0.176337	-0.300313	-0.373261	-0.674384	-0.609127	0.251073	0.606802	-0.201092	0.942332	-0.0859982	0.236428	-0.224601	-0.642649	0.951614	0.278508	-0.246391	0.601875	-0.095394	0.834036	0.291597	-0.425406	0.4026
67	N-Formyl-L-glutamic acid	-0.24747	-0.27561	-0.359049	-0.62337	0.309058	-0.704724	0.81308	0.338366	-0.325961	0.129311	0.393586	-0.534411	-0.181058	-0.437352	-0.472872	0.77056	0.137048	-0.295786	0.265171	0.200227	0.0512375	-0.525212	0.596957	-0.365522	-0.210992	-0.499124	0.273995	-0.294321	-0.0137301	-0.32229	-0.271248	0.232031	0.194012	-0.192338	0.89242	-0.125012	-0.276672	-0.572489	-0.332968	0.803686	0.459296	-0.569491	0.873158	0.344596	0.579576	-0.284362	0.0513403	0.0830262
68	L-Asparagine	0.60111	0.495265	0.7303	0.712483	0.108438	0.712867	-0.48343	-0.288693	0.565559	-0.00842613	-0.247627	0.688417	0.533026	0.567308	0.534963	-0.635477	0.114427	0.17962	0.251766	0.2054	0.447046	0.411998	-0.290758	0.543404	0.266038	0.548053	0.411001	0.264351	-0.203071	0.32707	0.740807	0.100156	-0.176255	0.599623	-0.664287	0.370775	0.399734	0.725136	0.0937909	-0.70513	0.316877	0.746373	-0.387301	0.172547	-0.447303	0.223878	0.334602	0.48136
69	N-Formyl-L-aspartate	0.70794	0.91196	0.959327	0.87975	-0.13406	0.217622	-0.413107	-0.297094	0.975213	0.364256	-0.592613	0.924401	0.718413	0.683609	0.820354	0.0191528	-0.591244	0.435952	0.491146	-0.194347	0.772122	0.732376	-0.404735	0.929344	-0.151675	0.939706	0.480502	0.322601	-0.278793	0.052409	0.191512	0.430905	0.321283	0.525843	-0.149925	0.0459431	0.673269	0.905981	-0.552148	-0.158899	0.372223	0.844064	-0.266757	-0.0084523	0.238255	0.709854	0.0155431	0.698794
70	Suberylglycine	0.611235	0.92548	0.950201	0.954361	-0.0307366	0.167755	-0.270027	-0.283415	0.799781	0.676727	-0.659101	0.910869	0.883922	0.898982	0.92599	-0.102977	-0.588668	0.69539	0.6753	-0.282202	0.883912	0.814937	-0.722888	0.935385	0.198412	0.856524	0.395228	0.709504	-0.101304	0.438554	0.255354	0.711089	0.335809	0.762189	-0.290362	-0.354873	0.608611	0.97582	-0.392141	-0.3392	0.412797	0.939792	-0.39919	0.0652545	0.292959	0.698344	0.324255	0.6055
71	N-Acetylkynurenine	0.110549	0.469677	0.65635	0.516124	0.499921	-0.17675	0.0927314	-0.79368	0.635184	0.0369351	0.0722871	0.461864	0.303671	0.248894	0.327435	0.082259	-0.274468	-0.11625	0.208195	0.434423	0.625118	0.159296	-0.259625	0.490861	-0.395193	0.517183	0.83142	0.0285973	0.350795	0.269947	0.472524	0.223703	-0.297813	0.224265	-0.0418157	0.248088	-0.00862823	0.617152	-0.69058	-0.14286	0.546098	0.441567	0.168873	0.578854	-0.0312037	0.094112	0.334901	0.23689
72	N-Acetylglutamine	0.630345	0.577684	0.761514	0.820938	-0.0235951	0.75298	-0.582291	-0.2439	0.573998	0.140025	-0.419356	0.774158	0.624125	0.711665	0.673295	-0.695729	-0.0119161	0.383271	0.291551	0.00925549	0.465764	0.578711	-0.487898	0.63054	0.386847	0.62695	0.249396	0.451112	-0.20933	0.420454	0.647958	0.189831	-0.0680183	0.674779	-0.763482	0.172191	0.48973	0.813099	0.16398	-0.783099	0.197302	0.848933	-0.582709	0.0282194	-0.393792	0.358172	0.322603	0.459171
73	Phenyl-Alanine	0.706004	0.911013	0.940139	0.822806	0.058127	0.0928641	-0.0627363	-0.0769479	0.76321	0.739873	-0.58399	0.832331	0.944344	0.847138	0.842484	0.0678082	-0.462143	0.639552	0.873618	-0.200004	0.9791	0.691495	-0.477606	0.888574	0.230897	0.742689	0.545377	0.644611	-0.262318	0.321173	0.283455	0.832533	0.44752	0.840591	-0.0526756	-0.323211	0.640825	0.857139	-0.437813	-0.140244	0.667829	0.857851	-0.125079	0.186629	0.455016	0.64926	0.387853	0.804165
74	Histidylhydroxyproline	0.719356	0.770019	0.848676	0.947204	-0.203205	0.655578	-0.604755	-0.118786	0.659664	0.442096	-0.683041	0.904079	0.805541	0.903401	0.881584	-0.558941	-0.285073	0.679821	0.473605	-0.295244	0.60313	0.814238	-0.679042	0.809553	0.460384	0.769838	0.120803	0.683249	-0.283289	0.443656	0.41969	0.430556	0.219015	0.785507	-0.68371	-0.149474	0.670384	0.922298	0.0870815	-0.685766	0.158372	0.970134	-0.69802	-0.141561	-0.108486	0.615839	0.269162	0.549316
75	Arginylleucine	-0.288437	-0.0528501	-0.101498	0.0738578	0.24799	-0.159933	0.350168	0.0110265	-0.436231	0.6015	-0.0650879	-0.114963	0.261762	0.366499	0.13638	-0.227362	0.0375467	0.473619	0.322287	-0.143811	0.169103	0.0938856	-0.623119	-0.0691715	0.692819	-0.248215	-0.191616	0.751145	0.426326	0.791295	0.110528	0.534189	-0.0184994	0.417188	-0.257103	-0.822732	-0.216712	0.0668718	0.336126	-0.340809	0.0576953	0.112561	-0.22821	0.176208	0.0973546	-0.0953463	0.633793	-0.271865
76	Valylproline	0.29184	0.408593	0.47331	0.12369	0.365114	-0.417693	0.421633	-0.14577	0.523467	0.180441	0.0825122	0.231061	0.312424	0.0398696	0.123297	0.627677	-0.19978	-0.158555	0.514361	0.306752	0.645518	-0.0351183	0.320185	0.355334	-0.441429	0.279487	0.841207	-0.186316	-0.130829	-0.240631	0.132604	0.396299	0.178496	0.182854	0.623349	0.205246	0.156947	0.217309	-0.794642	0.512246	0.806322	0.133255	0.679698	0.501816	0.498543	0.141258	0.127726	0.597055
77	N5-Methylglutamine	0.589	0.939828	0.872091	0.774415	-0.113574	-0.155952	-0.103321	-0.159193	0.862161	0.699955	-0.646767	0.811036	0.792228	0.710661	0.82452	0.353889	-0.776821	0.606766	0.712094	-0.366148	0.89651	0.73811	-0.4739	0.919347	-0.112363	0.846416	0.443363	0.495627	-0.2049	0.0963901	-0.0712657	0.739991	0.556933	0.558024	0.163756	-0.362997	0.638376	0.80714	-0.702483	0.12897	0.468024	0.743158	-0.104915	0.0135761	0.643941	0.777967	0.0760433	0.689575
78	3,5-Dihydroxyphenylglycine	-0.483197	-0.242745	-0.203268	0.0520867	-0.0586738	0.0582176	-0.384331	-0.654143	-0.0580498	-0.490408	0.144593	-0.0731086	-0.481616	-0.224277	-0.121052	-0.34938	-0.138983	-0.241237	-0.768569	0.070005	-0.460874	-0.0200233	-0.346626	-0.157381	-0.334261	0.066493	-0.289821	-0.188541	0.557626	0.14996	-0.0436083	-0.591821	-0.539118	-0.502921	-0.471756	0.198336	-0.363443	0.0425378	0.0601761	-0.379635	-0.669087	-0.0939048	-0.446756	-0.158193	-0.563658	-0.168376	-0.23101	-0.704546
79	Glutamylglutamic acid	0.822844	0.901766	0.974607	0.834972	-0.0158051	0.285107	-0.239271	-0.0649841	0.853109	0.53318	-0.569726	0.885108	0.887026	0.785525	0.817125	-0.0292879	-0.374483	0.520426	0.760536	-0.137312	0.894909	0.676078	-0.330817	0.892952	0.147995	0.797441	0.559339	0.4712	-0.405485	0.163734	0.354742	0.641363	0.396122	0.781057	-0.125918	-0.0514908	0.712818	0.862392	-0.392946	-0.188424	0.620924	0.872813	-0.15342	0.124009	0.298892	0.645549	0.25924	0.874373
80	Glutamylthreonine	0.714612	0.874075	0.773487	0.899339	-0.465153	0.383629	-0.53033	0.133243	0.647753	0.755598	-0.926087	0.888406	0.871855	0.955698	0.975864	-0.214531	-0.620355	0.945823	0.616578	-0.69363	0.641388	0.973231	-0.755329	0.884428	0.438111	0.809195	-0.116098	0.825479	-0.382366	0.310151	-0.041574	0.652977	0.618793	0.742813	-0.388437	-0.549874	0.81205	0.850799	-0.0432464	-0.354385	0.0447355	0.911365	-0.70236	-0.39954	0.341721	0.86966	0.0720696	0.5795
81	Asparaginyl-Tyrosine	0.636172	0.77078	0.701283	0.835518	-0.31518	0.393744	-0.388691	0.164516	0.467988	0.816345	-0.827457	0.784256	0.892253	0.976531	0.910499	-0.320153	-0.445097	0.955394	0.684048	-0.599003	0.644274	0.877249	-0.789083	0.774392	0.643385	0.644331	-0.102308	0.935709	-0.294869	0.496663	0.0982009	0.73043	0.529898	0.848362	-0.456543	-0.641363	0.69775	0.791162	0.10975	-0.460712	0.129894	0.878468	-0.670704	-0.267206	0.277294	0.725477	0.28969	0.521962
82	Phenylalanylphenylalanine	0.832632	0.726801	0.84729	0.815428	-0.234583	0.690423	-0.660514	-0.0847286	0.804766	0.123455	-0.551069	0.873268	0.646815	0.654968	0.722896	-0.404312	-0.200511	0.367651	0.345849	-0.129853	0.51743	0.656602	-0.263497	0.764044	0.128034	0.789916	0.284557	0.259731	-0.493842	0.0374781	0.41203	0.175157	0.197039	0.57732	-0.479755	0.293105	0.71475	0.803378	-0.0740704	-0.462208	0.224692	0.836659	-0.454817	-0.133999	-0.147664	0.569138	0.0142678	0.697871
83	5-Hydroxy-N-formylkynurenine	0.653793	0.270241	0.253387	0.213061	-0.226725	0.538389	-0.124163	0.750906	0.00119507	0.478146	-0.419414	0.278961	0.600468	0.520766	0.350811	-0.28887	0.257733	0.535805	0.645066	-0.300908	0.288282	0.308305	0.00278101	0.231356	0.794118	0.0367349	-0.127655	0.494698	-0.677513	0.10885	0.204496	0.468807	0.494723	0.714064	-0.178647	-0.256634	0.551745	0.156435	0.501725	-0.208636	0.294476	0.381186	-0.189787	-0.17667	0.159149	0.282077	0.258135	0.626344
84	Aspartylhydroxyproline	0.725595	0.71883	0.71557	0.885229	-0.516236	0.729636	-0.832049	0.0216977	0.643312	0.336627	-0.808059	0.879936	0.664783	0.81391	0.858876	-0.545996	-0.392198	0.707742	0.27354	-0.52673	0.372116	0.882948	-0.634956	0.769277	0.372455	0.796671	-0.186343	0.577968	-0.418636	0.22046	0.147118	0.237227	0.343026	0.586557	-0.686447	-0.130531	0.761587	0.822369	0.171806	-0.610157	-0.167412	0.886253	-0.860243	-0.472752	-0.105183	0.72528	-0.056343	0.464134
85	S-Methylthiocitrulline	0.668764	0.909994	0.878593	0.799761	-0.0243969	0.0261808	-0.0382792	0.0149756	0.694757	0.861436	-0.662409	0.801258	0.961303	0.880969	0.867309	0.119955	-0.54143	0.756951	0.9088	-0.344657	0.961113	0.741997	-0.552985	0.880261	0.2989	0.715103	0.411875	0.74487	-0.260246	0.34448	0.145509	0.910378	0.5564	0.844493	-0.0144064	-0.507662	0.658584	0.820901	-0.403738	-0.0906234	0.592721	0.835038	-0.176276	0.0925707	0.567282	0.706608	0.36386	0.76179
86	Arginylhydroxyproline	0.59118	0.867386	0.898537	0.823176	0.135711	0.0401227	0.00333343	-0.153296	0.672689	0.79602	-0.549452	0.786258	0.937547	0.873198	0.834339	0.0158096	-0.454868	0.674666	0.86583	-0.183873	0.977026	0.67704	-0.60266	0.847858	0.307489	0.686991	0.520579	0.745519	-0.11311	0.480015	0.314615	0.878405	0.374893	0.862876	-0.117482	-0.441579	0.541989	0.860933	-0.395014	-0.219288	0.648453	0.851801	-0.166129	0.243677	0.424972	0.590859	0.500383	0.687494
87	L-Glutamine	0.319263	0.729219	0.784848	0.822481	0.240716	0.00493531	-0.00351719	-0.417182	0.527171	0.718771	-0.442212	0.694354	0.795421	0.835312	0.772282	-0.159367	-0.441715	0.632924	0.652672	-0.113561	0.846394	0.628079	-0.828068	0.735536	0.329037	0.611677	0.428372	0.810119	0.218822	0.723553	0.374266	0.769575	0.119426	0.764178	-0.330728	-0.513271	0.30824	0.863414	-0.3057	-0.430879	0.465784	0.809925	-0.318878	0.296488	0.214284	0.444784	0.600652	0.357866
88	D-Alanyl glycine	0.510745	0.793751	0.685815	0.702918	-0.113102	-0.0443165	0.0033233	0.125182	0.470106	0.978475	-0.705646	0.665576	0.901408	0.879172	0.82555	0.100667	-0.568967	0.887548	0.866327	-0.516638	0.829148	0.74715	-0.685303	0.760462	0.455509	0.573937	0.142957	0.890612	-0.173168	0.447691	-0.0230822	0.950236	0.614871	0.805751	-0.0418867	-0.781121	0.582811	0.700072	-0.238794	-0.0999152	0.402837	0.737954	-0.292859	-0.0376057	0.621273	0.688753	0.366085	0.57016
89	5-L-Glutamyl-taurine	0.661014	0.936655	0.819216	0.842173	-0.4805	0.101042	-0.51558	-0.0930415	0.917097	0.533634	-0.836873	0.900698	0.683092	0.704381	0.8902	0.176253	-0.876761	0.671104	0.444709	-0.60909	0.645821	0.902214	-0.531129	0.947895	-0.153771	0.973607	0.0945319	0.429767	-0.350419	-0.0656251	-0.250521	0.472078	0.615358	0.401959	-0.0469995	-0.271458	0.786576	0.826858	-0.530134	0.0140214	0.0548072	0.781143	-0.447235	-0.37782	0.487507	0.928631	-0.255261	0.59661
90	1-Methylhistidine	0.953125	0.915021	0.922737	0.847088	-0.316974	0.475719	-0.472629	0.177064	0.839797	0.537719	-0.761404	0.932854	0.893871	0.831429	0.880861	-0.113649	-0.409262	0.659364	0.711107	-0.386783	0.758028	0.80698	-0.326238	0.91129	0.249872	0.835832	0.271413	0.50134	-0.633312	0.0317587	0.190254	0.568244	0.575646	0.7681	-0.205806	-0.0895089	0.893375	0.830881	-0.204133	-0.208733	0.394214	0.898031	-0.358968	-0.185889	0.302796	0.790315	0.0557929	0.911725
91	Ketoleucine	0.921392	0.86134	0.879862	0.870479	-0.307769	0.589611	-0.50401	0.206613	0.715449	0.586583	-0.77829	0.913851	0.924611	0.911714	0.900027	-0.305148	-0.313588	0.748504	0.711562	-0.410718	0.713504	0.828412	-0.452878	0.864726	0.465367	0.766662	0.159602	0.649656	-0.585435	0.207741	0.273807	0.591418	0.522516	0.861584	-0.387894	-0.192053	0.861267	0.840438	0.00223446	-0.395109	0.331058	0.938043	-0.500646	-0.202137	0.191494	0.74343	0.177064	0.832811
92	Histidyllysine	0.124668	0.23723	-0.0229183	-0.181749	-0.3652	-0.601381	0.218194	0.38972	0.238811	0.303762	-0.260479	-0.0142265	0.0307844	-0.142605	0.0378132	0.930246	-0.581412	0.123709	0.249886	-0.451851	0.155771	0.10984	0.311208	0.17073	-0.486928	0.152134	-0.034275	-0.190447	-0.345635	-0.649674	-0.790436	0.259041	0.701865	-0.242888	0.880122	-0.258827	0.290868	-0.18252	-0.613731	0.92945	0.0679856	-0.208483	0.406286	-0.290648	0.888363	0.421475	-0.53611	0.305277
93	Valylglutamic acid	0.798544	0.927472	0.934741	0.965957	-0.356393	0.45755	-0.636232	-0.126655	0.90776	0.441264	-0.787718	0.995599	0.788947	0.832511	0.937085	-0.211157	-0.584333	0.652507	0.475708	-0.42086	0.674746	0.898053	-0.562879	0.957043	0.10373	0.964518	0.186	0.508527	-0.396761	0.130527	0.144162	0.426519	0.421216	0.62372	-0.385277	-0.0919734	0.807259	0.949188	-0.266683	-0.353521	0.155367	0.948108	-0.57306	-0.255593	0.159076	0.819337	-0.0242873	0.675758
94	L-Leucine	0.745391	0.92051	0.883803	0.781014	-0.083447	0.0743838	-0.0751511	0.104694	0.721444	0.83507	-0.686166	0.813242	0.966772	0.8647	0.862355	0.141171	-0.520828	0.745703	0.922793	-0.366283	0.947805	0.743486	-0.463345	0.88694	0.287116	0.723688	0.401999	0.692159	-0.374186	0.245387	0.122938	0.886267	0.615342	0.841041	0.0237867	-0.447713	0.724099	0.796268	-0.392451	-0.0432398	0.600121	0.827788	-0.153369	0.0442393	0.58701	0.735798	0.298673	0.837403
95	L-Kynurenine	0.42737	0.379595	0.355406	0.0336469	0.199268	-0.312868	0.490661	0.362481	0.281406	0.489837	-0.0929319	0.158365	0.48841	0.194032	0.167064	0.585712	-0.0787797	0.143586	0.785111	0.0391662	0.640037	0.0304562	0.31969	0.293751	0.0142274	0.0996191	0.565348	0.0947566	-0.394397	-0.184644	0.0245934	0.644529	0.489406	0.424419	0.646242	-0.139271	0.314245	0.0842162	-0.45572	0.532344	0.815026	0.127717	0.610387	0.327534	0.689396	0.216125	0.217526	0.729195
96	CCL2	0.620318	0.793615	0.746756	0.865838	-0.235982	0.359564	-0.347774	0.0792705	0.501532	0.819551	-0.792758	0.803299	0.910776	0.988216	0.920669	-0.312914	-0.449939	0.93026	0.704017	-0.533356	0.701043	0.86658	-0.811866	0.798144	0.615004	0.665354	-0.0118985	0.940099	-0.234698	0.543607	0.158455	0.756093	0.479485	0.868936	-0.456803	-0.624786	0.666312	0.833818	0.0496406	-0.476854	0.195707	0.90315	-0.635316	-0.183258	0.267626	0.704798	0.349196	0.525891
97	G-CSF	0.371587	0.507945	0.537849	0.713231	-0.0100751	0.421622	-0.23359	-0.0224725	0.186181	0.681139	-0.535342	0.573497	0.748071	0.878045	0.710086	-0.57142	-0.135984	0.784239	0.550402	-0.303781	0.522185	0.6363	-0.840504	0.524935	0.800834	0.37965	-0.0501309	0.952666	0.00919512	0.792658	0.386459	0.631288	0.159336	0.842377	-0.664247	-0.597691	0.369305	0.686163	0.32219	-0.716257	0.152296	0.765458	-0.64729	-0.00927775	-0.0345726	0.377704	0.585047	0.253238
98	IFN-G	-0.203619	0.225169	0.111682	0.391336	-0.332645	-0.0770322	-0.444413	-0.486071	0.245917	0.0711319	-0.35869	0.285506	-0.0482521	0.198336	0.343013	-0.100956	-0.652095	0.296082	-0.348535	-0.420028	-0.0757215	0.459514	-0.686793	0.286609	-0.234968	0.440109	-0.364966	0.233817	0.376091	0.192388	-0.351267	-0.101061	-0.0170243	-0.209735	-0.332684	-0.301755	0.0406823	0.363991	-0.174248	-0.225525	-0.603737	0.23985	-0.622609	-0.388082	-0.0418547	0.35158	-0.282024	-0.402022
99	IL-6	-0.668092	-0.217219	-0.13991	0.064263	0.377355	-0.270753	0.0840545	-0.834035	-0.173142	-0.172998	0.301084	-0.149697	-0.311325	-0.103582	-0.110936	-0.235707	-0.111812	-0.174641	-0.461798	0.268953	-0.150519	-0.116058	-0.538965	-0.158963	-0.174482	-0.0583268	0.0197833	0.0870876	0.896303	0.556792	0.154418	-0.197347	-0.640929	-0.26611	-0.365447	-0.118427	-0.585512	0.10529	-0.0876283	-0.38545	-0.281752	-0.0657588	-0.214927	0.279702	-0.399049	-0.316876	0.254033	-0.733615
100	TNF-A	0.82351	0.924598	0.809218	0.808851	-0.415437	0.252595	-0.345978	0.298529	0.696436	0.836148	-0.897378	0.860211	0.943159	0.91261	0.937173	0.0349028	-0.605694	0.906133	0.814381	-0.656283	0.77305	0.901785	-0.531134	0.903134	0.375892	0.776625	0.0514534	0.744534	-0.543042	0.143962	-0.0833704	0.78663	0.77608	0.788874	-0.0987842	-0.526309	0.881773	0.776084	-0.195911	-0.0940255	0.287812	0.852783	-0.427862	-0.308694	0.570769	0.892418	0.0692	0.797903
101	GM-CSF	0.704734	0.687907	0.81748	0.623228	0.255637	0.243154	0.0623022	0.0354402	0.565326	0.547952	-0.323982	0.647423	0.854015	0.698241	0.610076	-0.0790604	-0.0394655	0.408558	0.86181	0.0929881	0.878442	0.41272	-0.193794	0.657784	0.366607	0.477199	0.661919	0.492148	-0.330088	0.313573	0.558992	0.714641	0.261971	0.873946	-0.0843791	-0.0770347	0.50946	0.666714	-0.22052	-0.213681	0.832197	0.718331	0.0654376	0.382143	0.238284	0.361441	0.547947	0.836049
102	IL-1B	0.00113268	-0.120342	0.199323	0.192581	0.63146	0.467433	0.0640324	-0.383313	-0.127462	-0.179528	0.361622	0.0552106	0.150223	0.188498	-0.0246985	-0.742755	0.658039	-0.185149	0.0616725	0.665299	0.147457	-0.195518	-0.15435	-0.0850593	0.470038	-0.148878	0.434019	0.183494	0.291268	0.658267	0.980497	-0.0180201	-0.667169	0.43646	-0.652994	0.31244	-0.269433	0.236442	0.396195	-0.782497	0.387599	0.258685	-0.0680965	0.611621	-0.716727	-0.458835	0.758874	-0.0260059
103	CXCL2	0.726087	0.447383	0.463501	0.502266	-0.247262	0.686054	-0.325675	0.538894	0.173073	0.537576	-0.568045	0.51705	0.744247	0.744332	0.58256	-0.500335	0.130876	0.686519	0.645301	-0.350827	0.401165	0.531243	-0.298581	0.435665	0.856191	0.266792	-0.117026	0.68083	-0.586574	0.315547	0.328379	0.510839	0.428649	0.849361	-0.458641	-0.298286	0.636475	0.443353	0.504844	-0.481435	0.235606	0.64307	-0.4602	-0.200866	0.0325112	0.410903	0.335577	0.621074
104	IL-17	-0.40589	-0.0107145	0.168611	0.0259284	0.72146	-0.52479	0.440754	-0.883028	0.199137	-0.225136	0.515811	-0.0619616	-0.168255	-0.226666	-0.169927	0.25128	-0.0684111	-0.501768	-0.118296	0.677022	0.270829	-0.313421	-0.0252411	0.00210381	-0.582376	0.0542042	0.767245	-0.272794	0.690537	0.215996	0.354646	-0.0324782	-0.580628	-0.192551	0.182364	0.294241	-0.501731	0.146816	-0.671105	0.0682041	0.424514	-0.0734397	0.474829	0.74197	-0.110191	-0.339486	0.318369	-0.209836
[truncated: 56 more columns]

## Sheet: Pvalue_sepsis
	Label		Prolyl-Asparagine	Tryptophyl-Cysteine	L-Tryptophan	N-Acetyl-L-phenylalanine	Valylhydroxyproline	N-Lactoylisoleucine	N-Acetylasparagine	Serylproline	Methionyl-Methionine	Threonylthreonine	Valylaspartic acid	N-Myristoyl Tyrosine	Tyrosyl-Tyrosine	L-Proline	Glutaminylmethionine	Glutaminylalanine	N-lactoyl-Methionine	4-phospho-hydroxy-L-threonine	N6,N6,N6-Trimethyl-L-lysine	Tyrosyl-Tryptophan	Alanylproline	Phenylalanylhydroxyproline	5-Hydroxylysine	Pyroglutamic acid	Phenylalanyl-prolyl-arginine	N-Lauroyl Phenylalanine	Valylasparagine	N(6)-(1-Carboxyethyl)-L-lysine	N-methylpipecolic acid	N-Lauroyl Tyrosine	Acetylglycine	N,N'-Bis(gamma-glutamyl)cystine	2-phospho-D-glycerate	Asparaginylasparagine	Asparaginyl-Serine	N-Acetyl-L-phenylalanyl-3,5-diiodo-L-tyrosine	N-Isobutyryl-L-cysteine	L-Glyceric acid	N-lactoyl-Tryptophan	N-alpha-Acetyl-L-citrulline	Fumaric acid	2-Hydroxyvaleric acid	pyroglutamylleucine	5-Hydroxykynurenine	L-Tyrosine	Tyrosyl-Proline	L-Methionine
1	Prolyl-Asparagine			0.15	0.21	0.3	0.3	0.69	0.22	0.19	0.26	0.89	0.65		0.43	0.9	0.95	0.81	0.055	0.99	0.66	0.64	0.43	0.066	0.46	0.24	0.16		0.42	0.71	0.45	0.14	0.9	0.75	0.47	0.47	0.65	0.63		0.42		0.66	0.16	0.094	0.69	0.84	0.54	0.75	0.73
2	Tryptophyl-Cysteine		0.15		0.42		0.49	0.34		0.16	0.44	0.38	0.5	0.42	0.49	0.38	0.52	0.2	0.82	0.41		0.38	0.92		0.28		0.11	0.19	0.9	0.29		0.86	0.41	0.27	0.86	0.66	0.14	0.61	0.41	0.42	0.2	0.44		0.37	0.11	0.066	0.84	0.74	0.28
3	L-Tryptophan		0.21	0.42		0.77	0.13	0.38	0.78		0.9	0.66	0.28	0.088	0.84	0.24	0.24	0.78	0.4	0.19	0.93	0.52	0.06	0.23	0.76	0.6		0.22		0.39	0.22	0.44	0.15	0.83	0.17	0.4	0.62	0.71	0.55	0.58	0.51	0.36	0.12	0.074	0.67	0.83	0.15	0.18	0.081
4	N-Acetyl-L-phenylalanine		0.3		0.77		0.75	0.13	0.24	0.26	0.096	0.085	0.61	0.6	0.72	0.14	0.81	0.54	0.92	0.4	0.098	0.69	0.6	0.14			0.35	0.21	0.98	0.28	0.28	0.84	0.94	0.25	0.9	0.46	0.62	0.3	0.47	0.079	0.47	0.61	0.27	0.9	0.24	0.12	0.45	0.72	0.56
5	Valylhydroxyproline		0.3	0.49	0.13	0.75		0.3	0.32	0.39	0.45	0.3	0.78	0.3	0.83	0.24	0.077	0.54	0.46	0.66	0.77	0.28	0.16	0.21	0.51	1	0.14	0.54	0.51	0.64	0.28	0.59	0.13	0.68	1	0.7	0.19	0.35	0.52	0.44	0.24	0.92	0.13	0.061	0.76	0.98	0.12	0.77	0.35
6	N-Lactoylisoleucine		0.69	0.34	0.38	0.13	0.3		0.46	0.92	0.62		0.089	0.32	0.2		0.83	0.28	0.19	0.095	0.077	0.95	0.06	0.73	0.35	0.17	0.87	0.77	0.29		0.53	0.28	0.94		0.32	0.66	0.56	0.41	0.62	0.55	0.72	0.098	0.81	0.36	0.14		0.059	0.3	0.86
7	N-Acetylasparagine		0.22		0.78	0.24	0.32	0.46		0.59	0.81	0.65	0.28	0.64	0.43	0.43	0.49		0.8	0.18		0.29	0.79		0.72	0.15	0.32	0.4	0.61	0.24	0.16	0.9	0.54	0.47	0.34	0.41	0.059	0.87	0.37	0.95	0.096	0.23	0.088	0.42		0.077	0.89	0.33	0.66
8	Serylproline		0.19	0.16		0.26	0.39	0.92	0.59		0.46	0.68	0.45	0.15	0.94	0.7	0.43	0.88	0.54	0.42	0.53	0.4	0.23	0.11	0.25	0.19		0.12	0.15	0.78	0.14	0.46	0.21	0.81	0.21	0.68	0.64	0.95	0.47	0.2	0.51	0.53	0.083	0.25	0.99	0.73	0.41	0.4	0.07
9	Methionyl-Methionine		0.26	0.44	0.9	0.096	0.45	0.62	0.81	0.46		0.26	0.62	0.35	0.37	0.45	0.16	0.58	0.32	0.89	0.84	0.98	0.94	0.53		0.19	0.73	0.088	0.86	0.95	0.86	0.23	0.35	0.92	0.36	0.2	0.43	0.31	0.17		0.43	0.55	0.93	0.9	0.9	0.88	0.74	0.95	0.73
10	Threonylthreonine		0.89	0.38	0.66	0.085	0.3		0.65	0.68	0.26		0.61	0.56	0.38	0.13	0.61	0.84	0.53	0.47	0.22	0.5	0.43	0.6		0.15	0.79	0.81	0.41	0.22	0.75	0.9	0.94	0.34	0.78	0.44	0.96	0.8	0.92	0.22	0.86	0.6	0.91	0.25	0.31	0.2	0.41	0.3	0.89
11	Valylaspartic acid		0.65	0.5	0.28	0.61	0.78	0.089	0.28	0.45	0.62	0.61		0.28	0.17	0.076	0.74		0.18		0.12	0.86		0.83	0.74	0.55	0.62	0.43	0.21		0.49	0.099	0.94	0.073		0.84	0.17	0.51	0.45	0.57	0.9		0.73	0.75	0.083	0.055	0.09	0.28	0.99
12	N-Myristoyl Tyrosine			0.42	0.088	0.6	0.3	0.32	0.64	0.15	0.35	0.56	0.28		0.2	0.48	0.94	0.73		0.48	0.85	0.91	0.19	0.25	0.62	0.53	0.19		0.12	0.29	0.62	0.11	0.88	0.51	0.15	0.86	0.97	0.69	0.1	0.4	0.11	0.28	0.29	0.055	0.72	0.66	0.34	0.3	0.65
13	Tyrosyl-Tyrosine		0.43	0.49	0.84	0.72	0.83	0.2	0.43	0.94	0.37	0.38	0.17	0.2		0.5	0.2	0.18	0.073	0.44	0.1	0.34	0.53	0.63	0.96	0.62	0.7	0.37	0.4	0.09	0.24	0.17	0.18	0.14	0.16	0.66	0.15	0.53	0.33	0.59	0.59	0.11	0.51	0.65	0.18	0.092	0.68	0.36	0.34
14	L-Proline		0.9	0.38	0.24	0.14	0.24		0.43	0.7	0.45	0.13	0.076	0.48	0.5		0.51	0.28	0.41		0.16	0.74		0.8	0.41	0.19	0.63	0.93	0.26		0.75	0.41	0.53	0.1	0.33	0.4	0.69	0.18	0.84	0.54	0.97	0.11	0.95	0.44	0.15	0.078		0.29	0.77
15	Glutaminylmethionine		0.95	0.52	0.24	0.81	0.077	0.83	0.49	0.43	0.16	0.61	0.74	0.94	0.2	0.51		0.34	0.6	0.79	0.44	0.39	0.51	0.41	0.46	0.93	0.21	0.8	0.6	0.79	0.081	0.54		0.56	0.72	0.19	0.064	0.37	0.6	0.4	0.96	0.59	0.13	0.28	0.68	0.56	0.46	0.74	0.062
16	Glutaminylalanine		0.81	0.2	0.78	0.54	0.54	0.28		0.88	0.58	0.84		0.73	0.18	0.28	0.34		0.5	0.059		0.72	0.31	0.32	0.71	0.4	0.8	0.84	0.44	0.056	0.18	0.32	0.52	0.15	0.078	0.86		0.74	0.84	0.5	0.56		0.25	0.65			0.43	0.37	0.65
17	N-lactoyl-Methionine		0.055	0.82	0.4	0.92	0.46	0.19	0.8	0.54	0.32	0.53	0.18		0.073	0.41	0.6	0.5		0.53	0.5	0.82	0.21	0.5	0.71	0.93	0.54	0.052	0.47	0.15	0.72		0.62	0.12	0.28	0.38	0.61	0.97		0.63	0.074	0.17	0.79	0.29	0.68	0.36	0.25	0.69	0.65
18	4-phospho-hydroxy-L-threonine		0.99	0.41	0.19	0.4	0.66	0.095	0.18	0.42	0.89	0.47		0.48	0.44		0.79	0.059	0.53		0.15	0.91		0.7	0.94	0.41	0.57	0.8	0.12		0.74	0.42	0.62	0.23	0.063	0.3	0.36	0.37	0.97	0.81	0.68		0.84	0.7		0.083	0.089	0.13	0.6
19	N6,N6,N6-Trimethyl-L-lysine		0.66		0.93	0.098	0.77	0.077		0.53	0.84	0.22	0.12	0.85	0.1	0.16	0.44		0.5	0.15		0.4	0.43	0.11	0.48	0.053	0.37	0.76	0.57		0.065	0.53	0.38	0.064	0.32	0.77	0.066	0.74	0.96	0.77	0.6	0.085	0.13	0.85			0.46	0.37	0.35
20	Tyrosyl-Tryptophan		0.64	0.38	0.52	0.69	0.28	0.95	0.29	0.4	0.98	0.5	0.86	0.91	0.34	0.74	0.39	0.72	0.82	0.91	0.4		0.39	0.17	0.58	0.61	0.17	0.6	0.67	0.87	0.48	0.48	0.24	0.83	0.71	0.64	0.48	0.11	0.43	0.89	0.44	0.98	0.38	0.94	0.32	0.55	0.25	0.33	0.58
21	Alanylproline		0.43	0.92	0.06	0.6	0.16	0.06	0.79	0.23	0.94	0.43		0.19	0.53		0.51	0.31	0.21		0.43	0.39		0.63	0.98	0.68	0.2	0.38	0.19	0.058	0.9	0.15	0.4	0.16	0.18	0.65	0.81	0.22	0.41	0.97	0.57	0.074	0.63	0.31	0.35	0.25		0.36	0.53
22	Phenylalanylhydroxyproline		0.066		0.23	0.14	0.21	0.73		0.11	0.53	0.6	0.83	0.25	0.63	0.8	0.41	0.32	0.5	0.7	0.11	0.17	0.63		0.38	0.07		0.11	0.79	0.62	0.079	0.5	0.31	0.65	0.98	0.62	0.17	0.99	0.21	0.58	0.079	0.73		0.23	0.18	0.22	0.65	0.77	0.3
23	5-Hydroxylysine		0.46	0.28	0.76		0.51	0.35	0.72	0.25			0.74	0.62	0.96	0.41	0.46	0.71	0.71	0.94	0.48	0.58	0.98	0.38		0.084	0.43	0.19	0.95	0.75	0.76	0.44	0.84	0.73	0.49	0.39	0.68	0.62	0.36		0.68	0.73	0.7	0.71	0.67	0.53	0.8	0.79	0.81
24	Pyroglutamic acid		0.24		0.6		1	0.17	0.15	0.19	0.19	0.15	0.55	0.53	0.62	0.19	0.93	0.4	0.93	0.41	0.053	0.61	0.68	0.07	0.084		0.23	0.2	0.91	0.26	0.14	0.9	0.71	0.2	0.95	0.59	0.41	0.35	0.49	0.14	0.4	0.53	0.13	0.68	0.2	0.08	0.53	0.79	0.39
25	Phenylalanyl-prolyl-arginine		0.16	0.11		0.35	0.14	0.87	0.32		0.73	0.79	0.62	0.19	0.7	0.63	0.21	0.8	0.54	0.57	0.37	0.17	0.2		0.43	0.23		0.16	0.3	0.89	0.077	0.47	0.09	0.85	0.5	0.77	0.34	0.65	0.41	0.51	0.33	0.75		0.18	0.68	0.59	0.27	0.66	0.07
26	N-Lauroyl Phenylalanine			0.19	0.22	0.21	0.54	0.77	0.4	0.12	0.088	0.81	0.43		0.37	0.93	0.8	0.84	0.052	0.8	0.76	0.6	0.38	0.11	0.19	0.2	0.16		0.4	0.61	0.6	0.067	0.98	0.68	0.27	0.41	0.99	0.65		0.17	0.057	0.43	0.28	0.26	0.85	0.95	0.54	0.74	0.77
27	Valylasparagine		0.42	0.9		0.98	0.51	0.29	0.61	0.15	0.86	0.41	0.21	0.12	0.4	0.26	0.6	0.44	0.47	0.12	0.57	0.67	0.19	0.79	0.95	0.91	0.3	0.4		0.23	0.56	0.64	0.52	0.81		0.21	0.89	0.79	0.89	0.47	0.93	0.22	0.46	0.13	0.19	0.44	0.41		0.23
28	N(6)-(1-Carboxyethyl)-L-lysine		0.71	0.29	0.39	0.28	0.64		0.24	0.78	0.95	0.22		0.29	0.09		0.79	0.056	0.15			0.87	0.058	0.62	0.75	0.26	0.89	0.61	0.23		0.36	0.16	0.82		0.1	0.76	0.21	0.54	0.54	0.98	0.87		0.61	0.6			0.092	0.23	0.78
29	N-methylpipecolic acid		0.45		0.22	0.28	0.28	0.53	0.16	0.14	0.86	0.75	0.49	0.62	0.24	0.75	0.081	0.18	0.72	0.74	0.065	0.48	0.9	0.079	0.76	0.14	0.077	0.6	0.56	0.36		0.63	0.059	0.15	0.87	0.51		0.89	0.95	0.79	0.63	0.39		0.23	0.31	0.12	1	0.8
30	N-Lauroyl Tyrosine		0.14	0.86	0.44	0.84	0.59	0.28	0.9	0.46	0.23	0.9	0.099	0.11	0.17	0.41	0.54	0.32		0.42	0.53	0.48	0.15	0.5	0.44	0.9	0.47	0.067	0.64	0.16	0.63		0.69	0.084	0.27	0.3	0.44	0.71		0.5	0.15	0.1	0.92	0.61	0.71	0.38	0.17	0.93	0.65
31	Acetylglycine		0.9	0.41	0.15	0.94	0.13	0.94	0.54	0.21	0.35	0.94	0.94	0.88	0.18	0.53		0.52	0.62	0.62	0.38	0.24	0.4	0.31	0.84	0.71	0.09	0.98	0.52	0.82	0.059	0.69		0.55	0.96	0.21	0.14	0.32	0.69	0.73	0.99	0.78	0.11	0.38	0.71	0.52	0.39	0.72
32	N,N'-Bis(gamma-glutamyl)cystine		0.75	0.27	0.83	0.25	0.68		0.47	0.81	0.92	0.34	0.073	0.51	0.14	0.1	0.56	0.15	0.12	0.23	0.064	0.83	0.16	0.65	0.73	0.2	0.85	0.68	0.81		0.15	0.084	0.55		0.45	0.63	0.22	0.36	0.32	0.73	0.62	0.069	0.41	0.92	0.27		0.11	0.84	0.31
33	2-phospho-D-glycerate		0.47	0.86	0.17	0.9	1	0.32	0.34	0.21	0.36	0.78		0.15	0.16	0.33	0.72	0.078	0.28	0.063	0.32	0.71	0.18	0.98	0.49	0.95	0.5	0.27		0.1	0.87	0.27	0.96	0.45		0.62	0.28	0.8	0.59	0.18	0.97		0.95	0.53	0.096	0.23	0.41	0.062	0.65
34	Asparaginylasparagine		0.47	0.66	0.4	0.46	0.7	0.66	0.41	0.68	0.2	0.44	0.84	0.86	0.66	0.4	0.19	0.86	0.38	0.3	0.77	0.64	0.65	0.62	0.39	0.59	0.77	0.41	0.21	0.76	0.51	0.3	0.21	0.63	0.62		0.73	0.78	0.12	0.72	0.21	0.89	0.76	0.61	0.34	0.74	0.77	0.12	0.15
35	Asparaginyl-Serine		0.65	0.14	0.62	0.62	0.19	0.56	0.059	0.64	0.43	0.96	0.17	0.97	0.15	0.69	0.064		0.61	0.36	0.066	0.48	0.81	0.17	0.68	0.41	0.34	0.99	0.89	0.21		0.44	0.14	0.22	0.28	0.73		0.93	0.87	0.52	0.53	0.11	0.057	0.32	0.12	0.096	0.9	0.72	0.23
36	N-Acetyl-L-phenylalanyl-3,5-diiodo-L-tyrosine		0.63	0.61	0.71	0.3	0.35	0.41	0.87	0.95	0.31	0.8	0.51	0.69	0.53	0.18	0.37	0.74	0.97	0.37	0.74	0.11	0.22	0.99	0.62	0.35	0.65	0.65	0.79	0.54	0.89	0.71	0.32	0.36	0.8	0.78	0.93		0.99	0.3	0.89	0.64	0.93	0.83	0.91	0.63	0.089	0.67	0.84
37	N-Isobutyryl-L-cysteine			0.41	0.55	0.47	0.52	0.62	0.37	0.47	0.17	0.92	0.45	0.1	0.33	0.84	0.6	0.84		0.97	0.96	0.43	0.41	0.21	0.36	0.49	0.41		0.89	0.54	0.95		0.69	0.32	0.59	0.12	0.87	0.99		0.51		0.46	0.59	0.49	0.72	0.88	0.42	0.75	0.67
38	L-Glyceric acid		0.42	0.42	0.58	0.079	0.44	0.55	0.95	0.2		0.22	0.57	0.4	0.59	0.54	0.4	0.5	0.63	0.81	0.77	0.89	0.97	0.58		0.14	0.51	0.17	0.47	0.98	0.79	0.5	0.73	0.73	0.18	0.72	0.52	0.3	0.51		0.84	0.52	0.74	0.98	0.86	0.82	0.73	0.62	0.71
39	N-lactoyl-Tryptophan			0.2	0.51	0.47	0.24	0.72	0.096	0.51	0.43	0.86	0.9	0.11	0.59	0.97	0.96	0.56	0.074	0.68	0.6	0.44	0.57	0.079	0.68	0.4	0.33	0.057	0.93	0.87	0.63	0.15	0.99	0.62	0.97	0.21	0.53	0.89		0.84		0.93	0.27	0.21	0.39	0.75	0.54	0.71	0.9
40	N-alpha-Acetyl-L-citrulline		0.66	0.44	0.36	0.61	0.92	0.098	0.23	0.53	0.55	0.6		0.28	0.11	0.11	0.59		0.17		0.085	0.98	0.074	0.73	0.73	0.53	0.75	0.43	0.22		0.39	0.1	0.78	0.069		0.89	0.11	0.64	0.46	0.52	0.93		0.62	0.81	0.061		0.15	0.27	0.87
41	Fumaric acid		0.16		0.12	0.27	0.13	0.81	0.088	0.083	0.93	0.91	0.73	0.29	0.51	0.95	0.13	0.25	0.79	0.84	0.13	0.38	0.63		0.7	0.13		0.28	0.46	0.61		0.92	0.11	0.41	0.95	0.76	0.057	0.93	0.59	0.74	0.27	0.62		0.09	0.33	0.23	0.71	0.78	0.07
42	2-Hydroxyvaleric acid		0.094	0.37	0.074	0.9	0.061	0.36	0.42	0.25	0.9	0.25	0.75	0.055	0.65	0.44	0.28	0.65	0.29	0.7	0.85	0.94	0.31	0.23	0.71	0.68	0.18	0.26	0.13	0.6	0.23	0.61	0.38	0.92	0.53	0.61	0.32	0.83	0.49	0.98	0.21	0.81	0.09		0.96	0.97	0.41	0.27	0.31
43	pyroglutamylleucine		0.69	0.11	0.67	0.24	0.76	0.14		0.99	0.9	0.31	0.083	0.72	0.18	0.15	0.68		0.68			0.32	0.35	0.18	0.67	0.2	0.68	0.85	0.19		0.31	0.71	0.71	0.27	0.096	0.34	0.12	0.91	0.72	0.86	0.39	0.061	0.33	0.96			0.5	0.082	0.89
44	5-Hydroxykynurenine		0.84	0.066	0.83	0.12	0.98		0.077	0.73	0.88	0.2	0.055	0.66	0.092	0.078	0.56		0.36	0.083		0.55	0.25	0.22	0.53	0.08	0.59	0.95	0.44		0.12	0.38	0.52		0.23	0.74	0.096	0.63	0.88	0.82	0.75		0.23	0.97			0.28	0.31	0.47
45	L-Tyrosine		0.54	0.84	0.15	0.45	0.12	0.059	0.89	0.41	0.74	0.41	0.09	0.34	0.68		0.46	0.43	0.25	0.089	0.46	0.25		0.65	0.8	0.53	0.27	0.54	0.41	0.092	1	0.17	0.39	0.11	0.41	0.77	0.9	0.089	0.42	0.73	0.54	0.15	0.71	0.41	0.5	0.28		0.63	0.69
46	Tyrosyl-Proline		0.75	0.74	0.18	0.72	0.77	0.3	0.33	0.4	0.95	0.3	0.28	0.3	0.36	0.29	0.74	0.37	0.69	0.13	0.37	0.33	0.36	0.77	0.79	0.79	0.66	0.74		0.23	0.8	0.93	0.72	0.84	0.062	0.12	0.72	0.67	0.75	0.62	0.71	0.27	0.78	0.27	0.082	0.31	0.63		0.37
47	L-Methionine		0.73	0.28	0.081	0.56	0.35	0.86	0.66	0.07	0.73	0.89	0.99	0.65	0.34	0.77	0.062	0.65	0.65	0.6	0.35	0.58	0.53	0.3	0.81	0.39	0.07	0.77	0.23	0.78		0.65		0.31	0.65	0.15	0.23	0.84	0.67	0.71	0.9	0.87	0.07	0.31	0.89	0.47	0.69	0.37
48	Threonylglutamic acid			0.18	0.054	0.52	0.079	0.46	0.26	0.088	0.57	0.73	0.48		0.65	0.5	0.5	0.86	0.093	0.65	0.7	0.36	0.15		0.64	0.39			0.3	0.55	0.31	0.15	0.44	0.66	0.44	0.81	0.5	0.88	0.084	0.64		0.56	0.081		0.79	0.94	0.21	0.64	0.42
49	Threonylleucine		0.92	0.27	0.47	0.088	0.31		0.44	1	0.5	0.12	0.091	0.55	0.38		0.76	0.26	0.31	0.084	0.093	0.76		0.68	0.36	0.11	0.88	0.95	0.49		0.46	0.3	0.83		0.47	0.7	0.55	0.16	0.69	0.42	0.85	0.11	0.7	0.6	0.2			0.51	0.82
50	Glutamylalanine		0.47		0.5	0.35	0.21	0.46		0.39	0.74	0.72	0.26	0.82	0.15	0.61	0.1		0.75	0.39		0.28	0.92		0.91	0.19	0.17	0.7	0.91	0.21		0.67	0.12	0.22	0.4	0.93		0.92	0.87	0.83	0.4	0.18		0.35	0.069	0.052	0.98	0.64	0.18
51	O-Phosphothreonine			0.18		0.39	0.17	0.54	0.37		0.4	0.91	0.37		0.62	0.54	0.59	0.95	0.11	0.53	0.72	0.4	0.14	0.055	0.42	0.3			0.2	0.52	0.3	0.14	0.45	0.72	0.27	0.88	0.65	0.97	0.1	0.39	0.095	0.43	0.092	0.08	0.92	0.96	0.24	0.52	0.34
52	N-Acetylvaline		0.53	0.82		0.59		0.16	0.86	0.22	0.47	0.35	0.31	0.34	0.93		0.093	0.85	0.53	0.16	0.85	0.31		0.44	0.65	0.78	0.11	0.63	0.22	0.3	0.41	0.53	0.079	0.52	0.51	0.35	0.55	0.18	0.74	0.67	0.63	0.43	0.28	0.16	0.67	0.62		0.41	0.21
53	L-Hydroxyprolylglycine			0.15	0.095	0.6		0.56	0.13	0.15	0.86	0.72	0.75	0.096	0.99	0.55	0.28	0.55	0.22	0.85	0.5	0.21	0.22		0.84	0.43		0.12	0.5	0.78	0.2	0.29	0.28	0.79	0.8	0.84	0.25	0.68	0.15	0.96		0.86		0.054	0.53	0.72	0.22	0.89	0.38
54	Threonylmethionine		0.47	0.37	0.61	0.45	0.79	0.59	0.12	0.88	0.52	0.43	0.6	0.97	0.76	0.48	0.73	0.43	0.57	0.25	0.37	0.2	0.8	0.28	0.53	0.48	0.82	0.5	0.15	0.52	1	0.44	0.75	0.84	0.32		0.67	0.78	0.16	0.94	0.14	0.58	0.77	0.8	0.083	0.4	0.98		0.46
55	Glutaminylphenylalanine		0.81	0.35	0.99	0.16	0.71	0.29	0.53	0.47	0.26		0.98	0.86	0.49	0.47	0.76	0.98	0.97	0.78	0.33	0.14	0.98	0.36		0.23	0.47	0.52	0.48	0.54	0.78	0.57	0.87	0.79	0.92	0.31	0.95	0.7	0.48	0.31	0.75	0.96	0.78	0.41	0.34	0.37	0.99	0.25	0.89
56	Deoxycholylphenylalanine		0.19		0.95		0.99	0.21	0.072	0.56	0.26	0.4	0.29	0.53	0.84	0.11	0.89	0.19	0.81	0.13	0.084	0.95	0.4	0.13	0.32		0.55	0.26	0.86	0.2	0.27	0.98	0.91	0.24	0.74	0.37	0.33	0.15	0.44	0.36	0.23	0.31	0.22	0.57	0.12	0.089	0.32	0.66	0.78
57	Arginyltyrosine		0.24	0.76	0.54	0.45	0.9	0.69	0.94	0.34		0.55	0.13	0.22	0.26	0.77	0.31	0.22	0.096	0.47	0.69	0.58	0.34	0.57	0.099	0.58	0.5	0.068	0.67	0.33	0.65		0.58	0.29	0.18	0.29	0.27	0.98	0.061	0.13	0.37	0.12	0.98	0.98	0.72	0.57	0.44	0.94	0.74
58	Pyroglutamylglycine		0.64		0.65	0.066	0.79	0.1	0.12	0.28	0.76	0.2	0.26	0.99	0.12	0.24	0.37	0.15	0.49	0.36		0.43	0.6	0.11	0.35		0.23	0.68	0.91	0.082		0.54	0.26		0.61	0.96	0.11	0.71	0.95	0.53	0.75	0.2	0.081	0.76	0.099		0.55	0.67	0.16
59	4-Hydroxyproline		0.13	0.39		0.86		0.3	0.5	0.068	0.93	0.65	0.3	0.095	0.88	0.2	0.26	0.92	0.22	0.3	0.88	0.2		0.13	0.82	0.69		0.17	0.24	0.38	0.32	0.21	0.18	0.53	0.4	0.81	0.55	0.4	0.25	0.86	0.22	0.4	0.13	0.098	0.96	0.85		0.55	0.26
60	Prolyl-Cysteine		0.67	0.51	0.32	0.24	0.21		0.66	0.71	0.7	0.25	0.065	0.4	0.44		0.7	0.3	0.2	0.086	0.21	0.47		0.98	0.6	0.28	0.58	0.67	0.48		0.64	0.16	0.69		0.42	0.85	0.65	0.12	0.44	0.59	0.61	0.098	0.94	0.52	0.33	0.11		0.61	0.96
61	Alanylalanine		0.66	0.055	0.46		0.97	0.15	0.35	0.13	0.57	0.17	0.53	0.87	0.25	0.34	0.48	0.43	0.53	0.68		0.58	0.76	0.18	0.2		0.18	0.58	0.75	0.22		0.63	0.28	0.067	0.95	0.76	0.3	0.62	0.9	0.25	0.95	0.47	0.12	0.78	0.34	0.074	0.6	0.97	0.087
62	Hydroxyprolyl-Valine		0.66	0.79		0.91	0.23	0.37	0.89	0.083	0.85	0.88	0.17	0.43	0.86	0.12	0.24	0.51	0.67	0.07	0.89	0.23		0.48	0.78	0.97	0.068	0.55	0.21	0.33	0.47	0.46	0.099	0.61	0.28	0.38	0.89	0.19	0.77	0.8	0.91	0.26	0.39	0.46	0.58	0.67		0.42	0.15
63	Phenylalanyltyrosine		0.6	0.36	0.67	0.41	0.83	0.49	0.15	1	0.56	0.27	0.64	0.89	0.55	0.49	0.84	0.49	0.75	0.32	0.31	0.098	0.85	0.28	0.42	0.45	0.71	0.57	0.14	0.46	0.92	0.5	0.94	0.93	0.32	0.057	0.67	0.6	0.24	1	0.26	0.59	0.75	0.65	0.078	0.34	0.92		0.61
64	Arginylproline		0.05	0.54	0.32	0.89	0.15	0.27	0.39	0.45	0.57	0.62	0.35	0.08	0.41	0.39	0.92	0.89		0.69	0.88	0.31	0.15	0.21	0.8	0.83	0.29	0.08	0.7	0.34	0.92		0.91	0.19	0.63	0.36	0.9	0.61		0.95		0.4	0.47	0.24	0.86	0.69	0.13	0.94	0.89
65	L-Homocystine		0.48	0.43	0.58	0.27	0.41		0.64	0.96	1	0.13	0.1	0.25	0.088	0.071	0.78	0.29	0.051	0.25	0.097	0.97	0.12	0.85	0.56	0.27	0.97	0.52	0.53		0.34	0.095	0.68		0.39	0.79	0.43	0.53	0.27	0.68	0.42	0.098	0.7	0.47	0.28	0.05	0.1	0.58	0.48
66	Lysylglycine		0.97	0.52	0.36	0.77	0.064	0.86	0.37	0.57	0.13	0.64	0.64	0.95	0.16	0.56		0.26	0.61	0.94	0.39	0.28	0.57	0.38	0.42	0.97	0.26	0.75	0.84	0.71	0.12	0.57		0.62	0.51	0.33		0.28	0.68	0.28	0.86	0.49	0.16	0.35	0.51	0.5	0.45	1	0.14
67	N-Formyl-L-glutamic acid		0.37	0.36	0.41	0.34	0.9	0.45	0.13	0.65	0.38	0.61	0.33	0.82	0.88	0.19	0.44	0.3	0.57	0.058	0.4	0.88	0.35	0.44	0.64	0.38	0.8	0.47	0.25	0.38	0.96	0.68	0.35	0.86	0.35		0.68	0.42	0.24	0.9	0.14	0.38	0.83	0.99	0.12	0.36	0.44	0.17	0.32
68	L-Asparagine		0.57	0.13	0.7	0.058	0.6	0.064	0.22	0.86	0.39	0.32	0.12	0.95	0.67		0.8	0.18	0.72	0.066	0.094	0.7	0.12	0.41	0.42	0.057	0.93	0.64	0.71	0.072	0.36	0.55	0.78	0.076	0.58	0.56	0.41	0.065	0.92	0.41	0.64	0.15	0.43	0.9	0.17	0.062	0.071	0.66	0.84
69	N-Formyl-L-aspartate		0.71	0.15	0.93	0.41	0.47	0.34		0.81	0.91	0.38	0.27	0.75	0.12	0.47	0.44	0.099	0.77	0.23	0.052	0.074	0.77	0.13	0.73	0.33	0.44	0.84	0.25	0.18	0.3	0.93	0.42	0.51	0.14	0.43	0.12	0.56	0.64	0.71	0.38	0.19	0.29	1		0.074	0.99	0.082	0.74
70	Suberylglycine		0.77	0.13	0.8	0.21	0.97	0.094	0.15	0.91	0.96	0.55		0.84	0.31	0.075	0.64		0.43	0.06		0.83	0.15	0.39	0.86	0.15	0.84	0.99	0.7		0.15	0.25	0.75		0.31	0.94	0.1	0.23	0.74	0.88	0.77		0.27	0.72	0.1		0.13	0.67	0.54
71	N-Acetylkynurenine		0.98	0.64	0.45	0.14	0.063	0.1	0.98	0.96	0.16	0.17	0.52	0.82	0.91		0.21	0.94	0.67	0.35	0.57	0.36	0.13	0.9	0.2	0.24	0.61	0.82	0.79	0.32	0.96	0.67	0.31	0.26	0.91	0.59	0.67		0.89	0.13	0.75	0.63	0.8	0.47	0.75	0.44		0.89	0.79
72	N-Acetylglutamine		0.93	0.82	0.18	0.28	0.083	0.21	0.87	0.54	0.12	0.24	0.54	0.78	0.68	0.06		0.95	0.97	0.2	0.76	0.53	0.13	0.86	0.28	0.45	0.36	0.76	0.34	0.44	0.5	0.94	0.063	0.7	0.79	0.11	0.5	0.15	0.68	0.33	0.87	0.67	0.5	0.32	0.58	0.61	0.11	0.4	0.22
73	Phenyl-Alanine		0.57	0.83		0.56	0.23	0.071	0.59	0.2	0.86	0.4		0.24	0.56		0.45	0.26	0.34		0.39	0.57		0.78	0.93	0.65	0.22	0.5	0.085	0.057	0.84	0.29	0.34	0.26	0.11	0.38	0.77	0.3	0.65	0.9	0.83	0.068	0.65	0.31	0.22	0.23		0.18	0.38
74	Histidylhydroxyproline		0.87	0.087	0.71	0.058	0.71		0.15	0.75	0.62	0.1	0.077	0.64	0.17		0.84	0.11	0.37	0.078		0.71	0.17	0.31	0.35		0.71	0.89	0.44		0.21	0.41	0.75		0.33	0.64	0.24	0.44	0.89	0.57	0.85	0.07	0.36	0.8			0.16	0.34	0.59
75	Arginylleucine			0.35	0.12	0.31	0.66	0.63	0.78	0.08	0.14	0.97	0.29		0.24	0.76	0.84	0.6	0.1	0.51	0.98	0.98	0.34	0.28	0.27	0.3	0.2		0.1	0.44	0.59	0.17	0.98	0.76	0.068	0.87	0.84	0.46	0.16	0.1	0.25	0.28	0.33	0.18	0.69	0.81	0.59	0.26	0.56
76	Valylproline		0.54	0.12	0.73	0.56	0.23	0.54		0.74	0.55	0.94	0.13	0.89	0.24	0.57	0.14		0.73	0.24	0.066	0.57	0.7	0.16	0.7	0.37	0.42	0.89	0.83	0.2	0.058	0.5	0.26	0.24	0.25	0.92		0.88	1	0.55	0.4	0.092	0.069	0.29	0.085	0.089	0.79	0.66	0.36
77	N5-Methylglutamine		0.1			0.29	0.12	0.96	0.18		0.75	0.89	0.86	0.16	0.7	0.8	0.19	0.54	0.55	0.81	0.26	0.27	0.34		0.53	0.16		0.15	0.31	0.93		0.59	0.11	0.67	0.63	0.79	0.19	0.9	0.41	0.57	0.24	0.98		0.092	0.53	0.44	0.43	0.66	0.07
78	3,5-Dihydroxyphenylglycine		0.082		0.5	0.092	0.37	0.54		0.25	0.4	0.44	0.66	0.36	0.65	0.54	0.66	0.26	0.51	0.43	0.085	0.19	0.89		0.3	0.053	0.13	0.12	0.88	0.46	0.18	0.49	0.56	0.64	0.77	0.33	0.22	0.89	0.15	0.57	0.054	0.59	0.069	0.42	0.083	0.16	0.87	0.48	0.57
79	Glutamylglutamic acid		0.054	0.29		0.59	0.13	0.39	0.57		0.62	0.69	0.3		0.63	0.34	0.42	0.85	0.18	0.33	0.88	0.51	0.08	0.13	0.62	0.46		0.064	0.076	0.4	0.27	0.23	0.31	0.72	0.19	0.75	0.65	0.89	0.25	0.49	0.22	0.36	0.096		0.82	0.87	0.18	0.28	0.21
80	Glutamylthreonine		0.7	0.57	0.9	0.65	0.82	0.28	0.73	0.97	0.59	0.95	0.12	0.63	0.38	0.31	0.49	0.2	0.17	0.37	0.31	0.37	0.21	0.98	0.71	0.54	0.91	0.52	0.86	0.16	0.25		0.62		0.58	0.32	0.25	0.26	0.18	0.96	0.53	0.13	0.51	0.76	0.63	0.24	0.14	0.69	0.36
81	Asparaginyl-Tyrosine		0.57	0.48		0.79	0.21	0.62	0.85		0.9	0.97	0.37	0.42	0.65	0.29	0.14	0.8	0.82	0.19	0.75	0.23	0.088	0.29	0.67	0.65		0.5	0.19	0.6	0.2	0.65		0.99	0.35	0.33	0.59	0.34	0.84	0.69	0.86	0.49	0.18	0.35	0.82	0.98	0.15	0.42
82	Phenylalanylphenylalanine		0.53	0.89	0.063	0.41	0.063		0.87	0.33	0.56	0.24	0.14	0.27	0.71		0.26	0.54	0.34	0.07	0.49	0.44		0.66	0.61	0.55	0.23	0.6	0.19	0.1	0.75	0.34	0.25	0.24	0.35	0.43	0.89	0.18	0.62	0.69	0.63	0.2	0.53	0.2	0.41	0.31		0.33	0.43
83	5-Hydroxy-N-formylkynurenine		0.58		0.73	0.084	0.78	0.11	0.098	0.39	0.82	0.35	0.15	0.95	0.19	0.18	0.4	0.073	0.51	0.24		0.69	0.45	0.14	0.52		0.33	0.7	0.94	0.06		0.44	0.36		0.55	0.94	0.068	0.47	0.91	0.61	0.69	0.12	0.075	0.61	0.097		0.39	0.76	0.2
84	Aspartylhydroxyproline		0.19	0.053	0.71		0.78	0.25	0.27	0.24		0.13	0.82	0.43	0.98	0.22	0.65	0.71	0.64	0.51	0.2	0.69	0.75	0.14			0.35	0.1	0.94	0.46	0.41	0.57	0.91	0.45	0.73	0.33	0.8	0.31	0.28		0.34	0.83	0.33	0.84	0.33	0.24	0.58	0.77	0.7
85	S-Methylthiocitrulline		0.67	0.75	0.058	0.41	0.17		0.6	0.29	0.63	0.29	0.07	0.31	0.64		0.35	0.34	0.41		0.37	0.57		0.84	0.71	0.51	0.27	0.66	0.12	0.067	0.84	0.38	0.28	0.26	0.2	0.31	0.88	0.23	0.76	0.86	0.88	0.12	0.66	0.29	0.24	0.22		0.2	0.39
86	Arginylhydroxyproline		0.72	0.61	0.28	0.22	0.1		0.82	0.7	0.46	0.21	0.16	0.48	0.69		0.42	0.51	0.33	0.13	0.35	0.37		0.87	0.46	0.29	0.49	0.8	0.52	0.092	0.86	0.29	0.45	0.089	0.6	0.7	0.94	0.071	0.57	0.41	0.63	0.23	0.87	0.43	0.47	0.22		0.66	0.85
87	L-Glutamine		0.32		0.87		0.95	0.11	0.056	0.44	0.38	0.25	0.22	0.72	0.48	0.093	0.84	0.13	0.89	0.15		0.73	0.4	0.093	0.28		0.41	0.37	0.82	0.098	0.13	0.81	0.76	0.11	0.64	0.54	0.21	0.29	0.63	0.39	0.37	0.21	0.14	0.66	0.069		0.34	0.59	0.51
88	D-Alanyl glycine		0.36		0.8		0.86	0.092	0.062	0.73	0.32	0.25	0.17	0.83	0.61		0.86	0.13	0.96	0.055		0.84	0.25	0.18	0.31		0.69	0.43	0.55	0.086	0.32	0.86	0.89	0.18	0.49	0.3	0.32	0.22	0.55	0.46	0.33	0.18	0.31	0.85			0.23	0.39	0.89
89	5-L-Glutamyl-taurine		0.76	0.47	0.4	0.18	0.33		0.55	1	0.4		0.43	0.37	0.3	0.11	0.59	0.68	0.48	0.29	0.21	0.43	0.32	0.68	0.14	0.27	0.99	1	0.16	0.15	0.9	0.84	0.84	0.4	0.45	0.29	0.97	0.94	0.92	0.47	0.91	0.43	0.94	0.16	0.19	0.17	0.38	0.1	0.85
90	1-Methylhistidine		0.8	0.44	0.86		0.16	0.15	0.96	0.53			0.91	0.95	0.99	0.16	0.3	0.8	0.88	0.68	0.5	0.86	0.47	0.75		0.12	0.87	0.49	0.96	0.49	0.87	0.92	0.58	0.4	0.61	0.55	0.61	0.25	0.8		0.89	0.98	0.97	0.5	0.76	0.46	0.29	0.89	0.92
91	Ketoleucine		0.38	0.82	0.15	0.47		0.11	0.59	0.51	0.4	0.16	0.53	0.29	0.91	0.089	0.14	0.84	0.36	0.43	0.85	0.39	0.082	0.41	0.38	0.67	0.25	0.62	0.43	0.36	0.53	0.48	0.23	0.41	0.83	0.64	0.41	0.27	0.54	0.37	0.32	0.64	0.31	0.083	0.9	0.65		0.63	0.5
92	Histidyllysine		0.39	0.69	0.21	0.67	0.54	0.059	0.51	0.39	0.59	0.52		0.14	0.15	0.069	0.82	0.082	0.069		0.19	0.72		0.91	0.77	0.65	0.48	0.26	0.22		0.6		0.99		0.061	0.99	0.3	0.5	0.25	0.63	0.57		0.94	0.53	0.18	0.09		0.35	0.98
93	Valylglutamic acid		0.48	0.11	0.3	0.53	0.18	0.71	0.14	0.33	0.58	0.86	0.37	0.63	0.31	0.85		0.091	0.75	0.64	0.12	0.66	0.97	0.14	0.81	0.31	0.18	0.76	0.59	0.39		0.52	0.088	0.2	0.69	0.46		0.86	0.87	0.84	0.57	0.3		0.13	0.33	0.18	0.99	0.77	0.071
94	L-Leucine		0.61	0.69	0.06	0.39	0.21		0.53	0.32	0.69	0.21	0.055	0.24	0.48		0.43	0.29	0.34		0.29	0.76		0.91	0.68	0.49	0.33	0.61	0.07		0.91	0.36	0.39	0.23	0.14	0.31	0.8	0.35	0.75	0.92	0.86	0.086	0.71	0.24	0.16	0.16		0.13	0.45
95	L-Kynurenine		0.46	0.49	0.63	0.55	0.91	0.12	0.43	1	0.69	0.15	0.22	0.17		0.35	0.49	0.29	0.14	0.37	0.11	0.23	0.48	0.62	0.7	0.52	0.78	0.49	0.2	0.083	0.44	0.36	0.39	0.23	0.16	0.92	0.33	0.52	0.55	0.8	0.69	0.16	0.7	0.37	0.12	0.09	0.64	0.14	0.61
96	CCL2		0.24	0.78	0.71	0.45	0.56	0.98	0.8	0.89	0.068	0.88	0.83	0.33	0.11	0.53	0.074	0.78	0.16	0.6	0.8	0.52	0.73	0.84	0.43	0.58	0.71	0.2	0.95	0.81	0.49	0.27	0.07	0.63	0.64	0.1	0.45	0.17	0.15	0.34	0.26	0.7	0.78	0.89	0.96	0.83	0.63	0.9	0.23
97	G-CSF		0.81	0.96	0.17	0.43		0.22	0.82	0.46	0.28	0.42	0.47	0.67	0.66	0.069	0.078	0.98	0.74	0.27	0.9	0.17	0.061	0.55	0.51	0.6	0.22	0.94	0.56	0.43	0.54	0.66	0.078	0.49	0.88	0.45	0.5		0.86	0.38	0.73	0.61	0.43	0.37	0.87	0.7		0.77	0.34
98	IFN-G		0.79	0.81	0.24	0.52		0.34	0.61	0.5	0.27	0.52	0.66	0.75	0.51	0.15	0.06	0.8	0.81	0.44	0.89	0.1	0.12	0.43	0.53	0.71	0.21	0.95	0.75	0.62	0.45	0.71	0.066	0.6	0.89	0.57	0.35		0.82	0.33	0.64	0.82	0.36	0.4	0.87	0.91	0.051	0.99	0.36
99	IL-6		0.81	0.57	0.2	0.19	0.18	0.13	0.57	0.6	0.17	0.23	0.33	0.81	0.87		0.13	0.63	0.98	0.084	0.49	0.63	0.085	0.9	0.32	0.3	0.48	0.72	0.29	0.26	0.75	0.95	0.14	0.51	0.59	0.11	0.82	0.13	0.65	0.4	0.71	0.43	0.75	0.45	0.34	0.37	0.076	0.32	0.32
100	TNF-A		0.63	0.62	0.12	0.7		0.39	0.54	0.3	0.36	0.56	0.64	0.58	0.52	0.17		0.77	0.77	0.41	0.77	0.12	0.1	0.3	0.65	0.92	0.1	0.78	0.55	0.65	0.28	0.71		0.74	0.95	0.48	0.29	0.1	0.79	0.49	0.59	0.81	0.21	0.26	0.87	0.99	0.061	0.82	0.2
101	GM-CSF		0.6	0.43	0.27	0.19	0.37	0.18	0.35	0.63	0.22	0.36	0.26	0.97	0.87		0.23	0.42	0.89		0.4	0.69	0.11	0.7	0.43	0.27	0.58	0.62	0.31	0.24	0.91	0.99	0.2	0.51	0.5	0.089	0.93	0.12	0.53	0.53	0.47	0.34	0.97	0.7	0.23	0.3	0.11	0.3	0.36
102	IL-1B		0.98	0.83	0.46	0.56	0.081	0.55	0.55	0.67	0.26	0.75	0.84	0.95	0.33	0.28	0.099	0.7	1	0.64	0.76		0.25	0.48	0.59	0.72	0.32	0.88	0.88	0.84	0.54	0.81	0.099	0.67	0.62	0.75	0.35		0.88	0.27	0.72	0.99	0.48	0.68	0.66	0.92	0.11	0.66	0.49
103	CXCL2		0.85	0.88	0.17	0.32		0.14	0.98	0.51	0.25	0.3	0.39	0.64	0.8		0.097	0.86	0.71	0.2	0.73	0.27		0.68	0.42	0.47	0.28	0.98	0.47	0.32	0.63	0.66	0.11	0.42	0.78	0.37	0.6	0.055	0.92	0.35	0.81	0.52	0.52	0.35	0.69	0.54		0.63	0.38
104	IL-17		0.32	0.71	0.58	0.35	0.42	0.73	0.75	0.83	0.062	0.72	0.95	0.47	0.2	0.33	0.064	0.91	0.3	0.43	0.97	0.47	0.51	0.86	0.38	0.47	0.64	0.27	0.83	0.95	0.55	0.43	0.063	0.86	0.77	0.1	0.52	0.1	0.23	0.3	0.34	0.91	0.78	0.98	0.83	0.97	0.41	0.81	0.25
[truncated: 57 more columns]

## Sheet: Adjusted Pvalue_Sepsis
	Prolyl-Asparagine	Tryptophyl-Cysteine	L-Tryptophan	N-Acetyl-L-phenylalanine	Valylhydroxyproline	N-Lactoylisoleucine	N-Acetylasparagine	Serylproline	Methionyl-Methionine	Threonylthreonine	Valylaspartic acid	N-Myristoyl Tyrosine	Tyrosyl-Tyrosine	L-Proline	Glutaminylmethionine	Glutaminylalanine	N-lactoyl-Methionine	4-phospho-hydroxy-L-threonine	N6,N6,N6-Trimethyl-L-lysine	Tyrosyl-Tryptophan	Alanylproline	Phenylalanylhydroxyproline	5-Hydroxylysine	Pyroglutamic acid	Phenylalanyl-prolyl-arginine	N-Lauroyl Phenylalanine	Valylasparagine	N(6)-(1-Carboxyethyl)-L-lysine	N-methylpipecolic acid	N-Lauroyl Tyrosine	Acetylglycine	N,N'-Bis(gamma-glutamyl)cystine	2-phospho-D-glycerate	Asparaginylasparagine	Asparaginyl-Serine	N-Acetyl-L-phenylalanyl-3,5-diiodo-L-tyrosine	N-Isobutyryl-L-cysteine	L-Glyceric acid	N-lactoyl-Tryptophan	N-alpha-Acetyl-L-citrulline	Fumaric acid	2-Hydroxyvaleric acid	pyroglutamylleucine	5-Hydroxykynurenine	L-Tyrosine	Tyrosyl-Proline	L-Methionine	Threonylglutamic acid	Threonylleucine
Prolyl-Asparagine		0.15	0.21	0.3...4	0.3...5	0.69...6	0.22	0.19...8	0.26	0.89	0.65...11	...12	0.43...13	0.9...14	0.95	0.81...16	5.5E-2	0.99	0.66...19	0.64...20	0.43...21	6.6000000000000003E-2	0.46...23	0.24...24	0.16...25	...26	0.42...27	0.71...28	0.45	0.14000000000000001	0.9...31	0.75...32	0.47...33	0.47...34	0.65...35	0.63...36	...37	0.42...38	...39	0.66...40	0.16...41	9.4E-2	0.69...43	0.84	0.54...45	0.75...46	0.73	...48	0.92
Tryptophyl-Cysteine	0.895479		0.895479		0.910443	0.895479		0.895479	0.895479	0.895479	0.910443	0.895479	0.910443	0.895479	0.910443	0.895479	0.964453	0.895479		0.895479	0.979839		0.895479		0.895479	0.895479	0.976736	0.895479		0.970614	0.895479	0.895479	0.970614	0.935157	0.895479	0.930789	0.895479	0.895479	0.895479	0.895479		0.895479	0.895479	0.895479	0.966906	0.946909	0.895479	0.895479	0.895479
L-Tryptophan	0.895479	0.895479		0.954448	0.895479	0.895479	0.95508		0.976736	0.935157	0.895479	0.895479	0.966906	0.895479	0.895479	0.95508	0.895479	0.895479	0.983873	0.910443	0.895479	0.895479	0.950713	0.929836		0.895479		0.895479	0.895479	0.895479	0.895479	0.966906	0.895479	0.895479	0.930789	0.938089	0.913295	0.924345	0.910443	0.895479	0.895479	0.895479	0.935157	0.966906	0.895479	0.895479	0.895479	0.895479	0.905237
N-Acetyl-L-phenylalanine	0.895479		0.954448		0.946909	0.895479	0.895479	0.895479	0.895479	0.895479	0.930789	0.929836	0.940879	0.895479	0.961825	0.912371	0.979839	0.895479	0.895479	0.936117	0.929836	0.895479			0.895479	0.895479	0.990561	0.895479	0.895479	0.966906	0.986346	0.895479	0.976736	0.905237	0.930789	0.895479	0.905237	0.895479	0.905237	0.930789	0.895479	0.976736	0.895479	0.895479	0.901586	0.940879	0.91791	0.910443	0.895479
Valylhydroxyproline	0.895479	0.910443	0.895479	0.946909		0.895479	0.895479	0.895479	0.901586	0.895479	0.95508	0.895479	0.966906	0.895479	0.895479	0.912371	0.905237	0.935157	0.954448	0.895479	0.895479	0.895479	0.910443	1	0.895479	0.912371	0.910443	0.931602	0.895479	0.92864	0.895479	0.935157	1	0.937701	0.895479	0.895479	0.910443	0.895479	0.895479	0.979839	0.895479	0.895479	0.950713	0.990561	0.895479	0.954448	0.895479	0.895479	0.895479
N-Lactoylisoleucine	0.936117	0.895479	0.895479	0.895479	0.895479		0.905237	0.979839	0.930789		0.895479	0.895479	0.895479		0.966906	0.895479	0.895479	0.895479	0.895479	0.986346	0.895479	0.943356	0.895479	0.895479	0.973823	0.954448	0.895479		0.910443	0.895479	0.986346		0.895479	0.935157	0.91791	0.895479	0.930789	0.913295	0.940879	0.895479	0.961825	0.895479	0.895479		0.895479	0.895479	0.970614	0.905237
N-Acetylasparagine	0.895479		0.95508	0.895479	0.895479	0.905237		0.92864	0.961825	0.93239	0.895479	0.931602	0.895479	0.895479	0.910443		0.959623	0.895479		0.895479	0.958938		0.940879	0.895479	0.895479	0.895479	0.930789	0.895479	0.895479	0.976736	0.912371	0.905237	0.895479	0.895479	0.895479	0.973823	0.895479	0.986346	0.895479	0.895479	0.895479	0.895479		0.895479	0.975969	0.895479	0.935157	0.895479	0.895479
Serylproline	0.895479	0.895479		0.895479	0.895479	0.979839	0.92864		0.905237	0.935157	0.901586	0.895479	0.986346	0.937701	0.895479	0.975969	0.912371	0.895479	0.910443	0.895479	0.895479	0.895479	0.895479	0.895479		0.895479	0.895479	0.95508	0.895479	0.905237	0.895479	0.961825	0.895479	0.935157	0.931602	0.986346	0.905237	0.895479	0.910443	0.910443	0.895479	0.895479	0.99329	0.943356	0.895479	0.895479	0.895479	0.895479	1
Methionyl-Methionine	0.895479	0.895479	0.976736	0.895479	0.901586	0.930789	0.961825	0.905237		0.895479	0.930789	0.895479	0.895479	0.901586	0.895479	0.924345	0.895479	0.975969	0.966906	0.990561	0.986346	0.910443		0.895479	0.943356	0.895479	0.970614	0.986346	0.970614	0.895479	0.895479	0.979839	0.895479	0.895479	0.895479	0.895479	0.895479		0.895479	0.913295	0.983873	0.976736	0.976736	0.975969	0.946909	0.986346	0.943356	0.919174	0.910443
Threonylthreonine	0.975969	0.895479	0.935157	0.895479	0.895479		0.93239	0.935157	0.895479		0.930789	0.91791	0.895479	0.895479	0.930789	0.966906	0.910443	0.905237	0.895479	0.910443	0.895479	0.929836		0.895479	0.958938	0.961825	0.895479	0.895479	0.946909	0.976736	0.986346	0.895479	0.95508	0.895479	0.988443	0.959623	0.979839	0.895479	0.970614	0.929836	0.978574	0.895479	0.895479	0.895479	0.895479	0.895479	0.975969	0.943356	0.895479
Valylaspartic acid	0.93239	0.910443	0.895479	0.930789	0.95508	0.895479	0.895479	0.901586	0.930789	0.930789		0.895479	0.895479	0.895479	0.946909		0.895479		0.895479	0.970614		0.966906	0.946909	0.913295	0.930789	0.895479	0.895479		0.910443	0.895479	0.986346	0.895479		0.966906	0.895479	0.910443	0.901586	0.919174	0.976736		0.943356	0.946909	0.895479	0.895479	0.895479	0.895479	0.99329	0.909984	0.895479
N-Myristoyl Tyrosine		0.895479	0.895479	0.929836	0.895479	0.895479	0.931602	0.895479	0.895479	0.91791	0.895479		0.895479	0.909984	0.986346	0.943356		0.909984	0.970614	0.978574	0.895479	0.895479	0.930789	0.910443	0.895479		0.895479	0.895479	0.930789	0.895479	0.975969	0.910443	0.895479	0.970614	0.989773	0.936117	0.895479	0.895479	0.895479	0.895479	0.895479	0.895479	0.940879	0.935157	0.895479	0.895479	0.93239		0.913295
Tyrosyl-Tyrosine	0.895479	0.910443	0.966906	0.940879	0.966906	0.895479	0.895479	0.986346	0.895479	0.895479	0.895479	0.895479		0.910443	0.895479	0.895479	0.895479	0.895479	0.895479	0.895479	0.910443	0.930789	0.988443	0.930789	0.937701	0.895479	0.895479	0.895479	0.895479	0.895479	0.895479	0.895479	0.895479	0.935157	0.895479	0.910443	0.895479	0.92864	0.92864	0.895479	0.910443	0.93239	0.895479	0.895479	0.935157	0.895479	0.895479	0.93239	0.895479
L-Proline	0.976736	0.895479	0.895479	0.895479	0.895479		0.895479	0.937701	0.901586	0.895479	0.895479	0.909984	0.910443		0.910443	0.895479	0.895479		0.895479	0.946909		0.959623	0.895479	0.895479	0.930789	0.983873	0.895479		0.946909	0.895479	0.910443	0.895479	0.895479	0.895479	0.936117	0.895479	0.966906	0.912371	0.989773	0.895479	0.986346	0.895479	0.895479	0.895479		0.895479	0.954448	0.910443
Glutaminylmethionine	0.986346	0.910443	0.895479	0.961825	0.895479	0.966906	0.910443	0.895479	0.895479	0.930789	0.946909	0.986346	0.895479	0.910443		0.895479	0.929836	0.958938	0.895479	0.895479	0.910443	0.895479	0.905237	0.983873	0.895479	0.959623	0.929836	0.958938	0.895479	0.912371		0.91791	0.940879	0.895479	0.895479	0.895479	0.929836	0.895479	0.988443	0.92864	0.895479	0.895479	0.935157	0.91791	0.905237	0.946909	0.895479	0.910443	0.950713
Glutaminylalanine	0.961825	0.895479	0.95508	0.912371	0.912371	0.895479		0.975969	0.924345	0.966906		0.943356	0.895479	0.895479	0.895479		0.910443	0.895479		0.940879	0.895479	0.895479	0.938089	0.895479	0.959623	0.966906	0.895479	0.895479	0.895479	0.895479	0.910443	0.895479	0.895479	0.970614		0.946909	0.966906	0.910443	0.91791		0.895479	0.93239			0.895479	0.895479	0.93239	0.970614	0.895479
N-lactoyl-Methionine	0.895479	0.964453	0.895479	0.979839	0.905237	0.895479	0.959623	0.912371	0.895479	0.910443	0.895479		0.895479	0.895479	0.929836	0.910443		0.910443	0.910443	0.964453	0.895479	0.910443	0.938089	0.983873	0.912371	0.895479	0.905237	0.895479	0.940879		0.930789	0.895479	0.895479	0.895479	0.930789	0.989773		0.930789	0.895479	0.895479	0.958938	0.895479	0.935157	0.895479	0.895479	0.936117	0.93239	0.895479	0.895479
4-phospho-hydroxy-L-threonine	0.99329	0.895479	0.895479	0.895479	0.935157	0.895479	0.895479	0.895479	0.975969	0.905237		0.909984	0.895479		0.958938	0.895479	0.910443		0.895479	0.978574		0.937701	0.986346	0.895479	0.919174	0.959623	0.895479		0.946909	0.895479	0.930789	0.895479	0.895479	0.895479	0.895479	0.895479	0.989773	0.961825	0.935157		0.966906	0.937701		0.895479	0.895479	0.895479	0.929836	0.93239	0.895479
N6,N6,N6-Trimethyl-L-lysine	0.935157		0.983873	0.895479	0.954448	0.895479		0.910443	0.966906	0.895479	0.895479	0.970614	0.895479	0.895479	0.895479		0.910443	0.895479		0.895479	0.895479	0.895479	0.909984	0.895479	0.895479	0.950713	0.919174		0.895479	0.910443	0.895479	0.895479	0.895479	0.954448	0.895479	0.946909	0.988443	0.954448	0.929836	0.895479	0.895479	0.970614			0.905237	0.895479	0.895479	0.937701	0.895479
Tyrosyl-Tryptophan	0.931602	0.895479	0.910443	0.936117	0.895479	0.986346	0.895479	0.895479	0.990561	0.910443	0.970614	0.978574	0.895479	0.946909	0.895479	0.940879	0.964453	0.978574	0.895479		0.895479	0.895479	0.924345	0.930789	0.895479	0.929836	0.935157	0.973823	0.909984	0.909984	0.895479	0.966906	0.938089	0.931602	0.909984	0.895479	0.895479	0.975969	0.895479	0.990561	0.895479	0.986346	0.895479	0.913295	0.895479	0.895479	0.924345	0.895479	0.950713
Alanylproline	0.895479	0.979839	0.895479	0.929836	0.895479	0.895479	0.958938	0.895479	0.986346	0.895479		0.895479	0.910443		0.910443	0.895479	0.895479		0.895479	0.895479		0.930789	0.990561	0.935157	0.895479	0.895479	0.895479	0.895479	0.976736	0.895479	0.895479	0.895479	0.895479	0.93239	0.961825	0.895479	0.895479	0.989773	0.919174	0.895479	0.930789	0.895479	0.895479	0.895479		0.895479	0.910443	0.895479
Phenylalanylhydroxyproline	0.895479		0.895479	0.895479	0.895479	0.943356		0.895479	0.910443	0.929836	0.966906	0.895479	0.930789	0.959623	0.895479	0.895479	0.910443	0.937701	0.895479	0.895479	0.930789		0.895479	0.895479		0.895479	0.958938	0.930789	0.895479	0.910443	0.895479	0.93239	0.990561	0.930789	0.895479	0.99329	0.895479	0.924345	0.895479	0.943356		0.895479	0.895479	0.895479	0.93239	0.954448	0.895479		0.935157
5-Hydroxylysine	0.905237	0.895479	0.950713		0.910443	0.895479	0.940879	0.895479			0.946909	0.930789	0.988443	0.895479	0.905237	0.938089	0.938089	0.986346	0.909984	0.924345	0.990561	0.895479		0.895479	0.895479	0.895479	0.986346	0.946909	0.950713	0.895479	0.966906	0.943356	0.910443	0.895479	0.935157	0.930789	0.895479		0.935157	0.943356	0.937701	0.938089	0.935157	0.910443	0.959623	0.958938	0.961825	0.931602	0.895479
Pyroglutamic acid	0.895479		0.929836		1	0.895479	0.895479	0.895479	0.895479	0.895479	0.913295	0.910443	0.930789	0.895479	0.983873	0.895479	0.983873	0.895479	0.895479	0.930789	0.935157	0.895479	0.895479		0.895479	0.895479	0.978574	0.895479	0.895479	0.976736	0.938089	0.895479	0.986346	0.92864	0.895479	0.895479	0.910443	0.895479	0.895479	0.910443	0.895479	0.935157	0.895479	0.895479	0.910443	0.958938	0.895479	0.895479	0.895479
Phenylalanyl-prolyl-arginine	0.895479	0.895479		0.895479	0.895479	0.973823	0.895479		0.943356	0.958938	0.930789	0.895479	0.937701	0.930789	0.895479	0.959623	0.912371	0.919174	0.895479	0.895479	0.895479		0.895479	0.895479		0.895479	0.895479	0.975969	0.895479	0.905237	0.895479	0.970614	0.910443	0.954448	0.895479	0.93239	0.895479	0.910443	0.895479	0.946909		0.895479	0.935157	0.92864	0.895479	0.935157	0.895479		0.975969
N-Lauroyl Phenylalanine		0.895479	0.895479	0.895479	0.912371	0.954448	0.895479	0.895479	0.895479	0.961825	0.895479		0.895479	0.983873	0.959623	0.966906	0.895479	0.959623	0.950713	0.929836	0.895479	0.895479	0.895479	0.895479	0.895479		0.895479	0.930789	0.929836	0.895479	0.990561	0.935157	0.895479	0.895479	0.99329	0.93239		0.895479	0.895479	0.895479	0.895479	0.895479	0.970614	0.986346	0.912371	0.946909	0.954448		0.986346
Valylasparagine	0.895479	0.976736		0.990561	0.910443	0.895479	0.930789	0.895479	0.970614	0.895479	0.895479	0.895479	0.895479	0.895479	0.929836	0.895479	0.905237	0.895479	0.919174	0.935157	0.895479	0.958938	0.986346	0.978574	0.895479	0.895479		0.895479	0.91791	0.931602	0.910443	0.961825		0.895479	0.975969	0.958938	0.975969	0.905237	0.983873	0.895479	0.905237	0.895479	0.895479	0.895479	0.895479		0.895479	0.895479	0.910443
N(6)-(1-Carboxyethyl)-L-lysine	0.938089	0.895479	0.895479	0.895479	0.931602		0.895479	0.95508	0.986346	0.895479		0.895479	0.895479		0.958938	0.895479	0.895479			0.973823	0.895479	0.930789	0.946909	0.895479	0.975969	0.930789	0.895479		0.895479	0.895479	0.964453		0.895479	0.950713	0.895479	0.912371	0.912371	0.990561	0.973823		0.930789	0.929836			0.895479	0.895479	0.95508	0.913295
N-methylpipecolic acid	0.901586		0.895479	0.895479	0.895479	0.910443	0.895479	0.895479	0.970614	0.946909	0.910443	0.930789	0.895479	0.946909	0.895479	0.895479	0.940879	0.946909	0.895479	0.909984	0.976736	0.895479	0.950713	0.895479	0.895479	0.929836	0.91791	0.895479		0.930789	0.895479	0.895479	0.973823	0.910443		0.975969	0.986346	0.958938	0.930789	0.895479		0.895479	0.895479	0.895479	1	0.959623		0.895479	0.905237
N-Lauroyl Tyrosine	0.895479	0.970614	0.895479	0.966906	0.92864	0.895479	0.976736	0.905237	0.895479	0.976736	0.895479	0.895479	0.895479	0.895479	0.912371	0.895479		0.895479	0.910443	0.909984	0.895479	0.910443	0.895479	0.976736	0.905237	0.895479	0.931602	0.895479	0.930789		0.936117	0.895479	0.895479	0.895479	0.895479	0.938089		0.910443	0.895479	0.895479	0.979839	0.930789	0.938089	0.895479	0.895479	0.983873	0.93239	0.895479	0.895479
Acetylglycine	0.976736	0.895479	0.895479	0.986346	0.895479	0.986346	0.912371	0.895479	0.895479	0.986346	0.986346	0.975969	0.895479	0.910443		0.910443	0.930789	0.930789	0.895479	0.895479	0.895479	0.895479	0.966906	0.938089	0.895479	0.990561	0.910443	0.964453	0.895479	0.936117		0.913295	0.988443	0.895479	0.895479	0.895479	0.936117	0.943356	0.99329	0.95508	0.895479	0.895479	0.938089	0.910443	0.895479	0.940879		0.895479	0.966906
N,N'-Bis(gamma-glutamyl)cystine	0.946909	0.895479	0.966906	0.895479	0.935157		0.905237	0.961825	0.979839	0.895479	0.895479	0.910443	0.895479	0.895479	0.91791	0.895479	0.895479	0.895479	0.895479	0.966906	0.895479	0.93239	0.943356	0.895479	0.970614	0.935157	0.961825		0.895479	0.895479	0.913295		0.901586	0.930789	0.895479	0.895479	0.895479	0.943356	0.930789	0.895479	0.895479	0.979839	0.895479		0.895479	0.966906	0.895479	0.935157
2-phospho-D-glycerate	0.905237	0.970614	0.895479	0.976736	1	0.895479	0.895479	0.895479	0.895479	0.95508		0.895479	0.895479	0.895479	0.940879	0.895479	0.895479	0.895479	0.895479	0.938089	0.895479	0.990561	0.910443	0.986346	0.910443	0.895479		0.895479	0.973823	0.895479	0.988443	0.901586		0.930789	0.895479	0.959623	0.92864	0.895479	0.989773		0.986346	0.910443	0.895479	0.895479	0.895479	0.895479	0.93239	0.895479	0.905237
Asparaginylasparagine	0.905237	0.935157	0.895479	0.905237	0.937701	0.935157	0.895479	0.935157	0.895479	0.895479	0.966906	0.970614	0.935157	0.895479	0.895479	0.970614	0.895479	0.895479	0.954448	0.931602	0.93239	0.930789	0.895479	0.92864	0.954448	0.895479	0.895479	0.950713	0.910443	0.895479	0.895479	0.930789	0.930789		0.943356	0.95508	0.895479	0.940879	0.895479	0.975969	0.950713	0.930789	0.895479	0.946909	0.954448	0.895479	0.895479	0.961825	0.937701
Asparaginyl-Serine	0.93239	0.895479	0.930789	0.930789	0.895479	0.91791	0.895479	0.931602	0.895479	0.988443	0.895479	0.989773	0.895479	0.936117	0.895479		0.930789	0.895479	0.895479	0.909984	0.961825	0.895479	0.935157	0.895479	0.895479	0.99329	0.975969	0.895479		0.895479	0.895479	0.895479	0.895479	0.943356		0.983873	0.973823	0.910443	0.910443	0.895479	0.895479	0.895479	0.895479	0.895479	0.976736	0.940879	0.895479	0.910443	0.913295
N-Acetyl-L-phenylalanyl-3,5-diiodo-L-tyrosine	0.930789	0.930789	0.938089	0.895479	0.895479	0.895479	0.973823	0.986346	0.895479	0.959623	0.910443	0.936117	0.910443	0.895479	0.895479	0.946909	0.989773	0.895479	0.946909	0.895479	0.895479	0.99329	0.930789	0.895479	0.93239	0.93239	0.958938	0.912371	0.975969	0.938089	0.895479	0.895479	0.959623	0.95508	0.983873		0.99329	0.895479	0.975969	0.931602	0.983873	0.966906	0.978574	0.930789	0.895479	0.935157	0.966906	0.975969	0.895479
N-Isobutyryl-L-cysteine		0.895479	0.913295	0.905237	0.910443	0.930789	0.895479	0.905237	0.895479	0.979839	0.901586	0.895479	0.895479	0.966906	0.929836	0.966906		0.989773	0.988443	0.895479	0.895479	0.895479	0.895479	0.910443	0.895479		0.975969	0.912371	0.986346		0.936117	0.895479	0.92864	0.895479	0.973823	0.99329		0.910443		0.905237	0.92864	0.910443	0.940879	0.975969	0.895479	0.946909	0.935157	0.895479	0.936117
L-Glyceric acid	0.895479	0.895479	0.924345	0.895479	0.895479	0.913295	0.986346	0.895479		0.895479	0.919174	0.895479	0.92864	0.912371	0.895479	0.910443	0.930789	0.961825	0.954448	0.975969	0.989773	0.924345		0.895479	0.910443	0.895479	0.905237	0.990561	0.958938	0.910443	0.943356	0.943356	0.895479	0.940879	0.910443	0.895479	0.910443		0.966906	0.910443	0.946909	0.990561	0.970614	0.964453	0.943356	0.930789	0.938089	0.931602	0.895479
N-lactoyl-Tryptophan		0.895479	0.910443	0.905237	0.895479	0.940879	0.895479	0.910443	0.895479	0.970614	0.976736	0.895479	0.92864	0.989773	0.988443	0.91791	0.895479	0.935157	0.929836	0.895479	0.919174	0.895479	0.935157	0.895479	0.895479	0.895479	0.983873	0.973823	0.930789	0.895479	0.99329	0.930789	0.989773	0.895479	0.910443	0.975969		0.966906		0.983873	0.895479	0.895479	0.895479	0.946909	0.912371	0.938089	0.976736		0.970614
N-alpha-Acetyl-L-citrulline	0.935157	0.895479	0.895479	0.930789	0.979839	0.895479	0.895479	0.910443	0.913295	0.929836		0.895479	0.895479	0.895479	0.92864		0.895479		0.895479	0.990561	0.895479	0.943356	0.943356	0.910443	0.946909	0.895479	0.895479		0.895479	0.895479	0.95508	0.895479		0.975969	0.895479	0.931602	0.905237	0.910443	0.983873		0.930789	0.961825	0.895479		0.895479	0.895479	0.973823	0.91791	0.895479
Fumaric acid	0.895479		0.895479	0.895479	0.895479	0.961825	0.895479	0.895479	0.983873	0.978574	0.943356	0.895479	0.910443	0.986346	0.895479	0.895479	0.958938	0.966906	0.895479	0.895479	0.930789		0.937701	0.895479		0.895479	0.905237	0.930789		0.979839	0.895479	0.895479	0.986346	0.950713	0.895479	0.983873	0.92864	0.946909	0.895479	0.930789		0.895479	0.895479	0.895479	0.938089	0.95508	0.895479	0.895479	0.937701
2-Hydroxyvaleric acid	0.895479	0.895479	0.895479	0.976736	0.895479	0.895479	0.895479	0.895479	0.976736	0.895479	0.946909	0.895479	0.93239	0.895479	0.895479	0.93239	0.895479	0.937701	0.970614	0.986346	0.895479	0.895479	0.938089	0.935157	0.895479	0.895479	0.895479	0.929836	0.895479	0.930789	0.895479	0.979839	0.910443	0.930789	0.895479	0.966906	0.910443	0.990561	0.895479	0.961825	0.895479		0.988443	0.989773	0.895479	0.895479	0.895479		0.929836
pyroglutamylleucine	0.936117	0.895479	0.935157	0.895479	0.950713	0.895479		0.99329	0.976736	0.895479	0.895479	0.940879	0.895479	0.895479	0.935157		0.935157			0.895479	0.895479	0.895479	0.935157	0.895479	0.935157	0.970614	0.895479		0.895479	0.938089	0.938089	0.895479	0.895479	0.895479	0.895479	0.978574	0.940879	0.970614	0.895479	0.895479	0.895479	0.988443			0.910443	0.895479	0.975969	0.958938	0.895479
5-Hydroxykynurenine	0.966906	0.895479	0.966906	0.895479	0.990561		0.895479	0.943356	0.975969	0.895479	0.895479	0.935157	0.895479	0.895479	0.91791		0.895479	0.895479		0.913295	0.895479	0.895479	0.910443	0.895479	0.92864	0.986346	0.895479		0.895479	0.895479	0.910443		0.895479	0.946909	0.895479	0.930789	0.975969	0.964453	0.946909		0.895479	0.989773			0.895479	0.895479	0.905237	0.986346
L-Tyrosine	0.912371	0.966906	0.895479	0.901586	0.895479	0.895479	0.975969	0.895479	0.946909	0.895479	0.895479	0.895479	0.935157		0.905237	0.895479	0.895479	0.895479	0.905237	0.895479		0.93239	0.959623	0.910443	0.895479	0.912371	0.895479	0.895479	1	0.895479	0.895479	0.895479	0.895479	0.954448	0.976736	0.895479	0.895479	0.943356	0.912371	0.895479	0.938089	0.895479	0.910443	0.895479		0.930789	0.936117	0.895479
Tyrosyl-Proline	0.946909	0.946909	0.895479	0.940879	0.954448	0.895479	0.895479	0.895479	0.986346	0.895479	0.895479	0.895479	0.895479	0.895479	0.946909	0.895479	0.936117	0.895479	0.895479	0.895479	0.895479	0.954448	0.958938	0.958938	0.935157	0.946909		0.895479	0.959623	0.983873	0.940879	0.966906	0.895479	0.895479	0.940879	0.935157	0.946909	0.930789	0.938089	0.895479	0.95508	0.895479	0.895479	0.895479	0.930789		0.895479	0.931602	0.910443
L-Methionine	0.943356	0.895479	0.895479	0.91791	0.895479	0.970614	0.935157	0.895479	0.943356	0.975969	0.99329	0.93239	0.895479	0.954448	0.895479	0.93239	0.93239	0.929836	0.895479	0.924345	0.910443	0.895479	0.961825	0.895479	0.895479	0.954448	0.895479	0.95508		0.93239		0.895479	0.93239	0.895479	0.895479	0.966906	0.935157	0.938089	0.976736	0.973823	0.895479	0.895479	0.975969	0.905237	0.936117	0.895479		0.895479	0.964453
Threonylglutamic acid		0.895479	0.895479	0.910443	0.895479	0.905237	0.895479	0.895479	0.919174	0.943356	0.909984		0.93239	0.910443	0.910443	0.970614	0.895479	0.93239	0.937701	0.895479	0.895479		0.931602	0.895479			0.895479	0.913295	0.895479	0.895479	0.895479	0.935157	0.895479	0.961825	0.910443	0.975969	0.895479	0.931602		0.91791	0.895479		0.958938	0.986346	0.895479	0.931602	0.895479		0.92864
Threonylleucine	0.979839	0.895479	0.905237	0.895479	0.895479		0.895479	1	0.910443	0.895479	0.895479	0.913295	0.895479		0.950713	0.895479	0.895479	0.895479	0.895479	0.950713		0.935157	0.895479	0.895479	0.975969	0.986346	0.910443		0.905237	0.895479	0.966906		0.905237	0.937701	0.913295	0.895479	0.936117	0.895479	0.970614	0.895479	0.937701	0.929836	0.895479			0.910443	0.964453	0.92864
Glutamylalanine	0.905237		0.910443	0.895479	0.895479	0.905237		0.895479	0.946909	0.940879	0.895479	0.964453	0.895479	0.930789	0.895479		0.946909	0.895479		0.895479	0.979839		0.978574	0.895479	0.895479	0.937701	0.978574	0.895479		0.935157	0.895479	0.895479	0.895479	0.983873		0.979839	0.973823	0.966906	0.895479	0.895479		0.895479	0.895479	0.895479	0.990561	0.931602	0.895479	0.895479	0.905237
O-Phosphothreonine		0.895479		0.895479	0.895479	0.912371	0.895479		0.895479	0.978574	0.895479		0.930789	0.912371	0.92864	0.986346	0.895479	0.910443	0.940879	0.895479	0.895479	0.895479	0.895479	0.895479			0.895479	0.910443	0.895479	0.895479	0.901586	0.940879	0.895479	0.975969	0.93239	0.989773	0.895479	0.895479	0.895479	0.895479	0.895479	0.895479	0.979839	0.988443	0.895479	0.910443	0.895479		0.935157
N-Acetylvaline	0.910443	0.964453		0.92864		0.895479	0.970614	0.895479	0.905237	0.895479	0.895479	0.895479	0.983873		0.895479	0.970614	0.910443	0.895479	0.970614	0.895479		0.895479	0.93239	0.95508	0.895479	0.930789	0.895479	0.895479	0.895479	0.910443	0.895479	0.910443	0.910443	0.895479	0.913295	0.895479	0.946909	0.935157	0.930789	0.895479	0.895479	0.895479	0.935157	0.930789		0.895479	0.895479	0.895479	0.895479
L-Hydroxyprolylglycine		0.895479	0.895479	0.929836		0.91791	0.895479	0.895479	0.970614	0.940879	0.946909	0.895479	0.99329	0.913295	0.895479	0.913295	0.895479	0.970614	0.910443	0.895479	0.895479		0.966906	0.895479		0.895479	0.910443	0.95508	0.895479	0.895479	0.895479	0.958938	0.959623	0.966906	0.895479	0.935157	0.895479	0.988443		0.970614		0.895479	0.910443	0.940879	0.895479	0.975969	0.895479		0.930789
Threonylmethionine	0.905237	0.895479	0.930789	0.901586	0.958938	0.92864	0.895479	0.975969	0.910443	0.895479	0.929836	0.989773	0.950713	0.909984	0.943356	0.895479	0.919174	0.895479	0.895479	0.895479	0.959623	0.895479	0.910443	0.909984	0.964453	0.910443	0.895479	0.910443	1	0.895479	0.946909	0.966906	0.895479		0.935157	0.95508	0.895479	0.986346	0.895479	0.924345	0.954448	0.959623	0.895479	0.895479	0.990561		0.905237	0.929836	0.943356
Glutaminylphenylalanine	0.961825	0.895479	0.99329	0.895479	0.938089	0.895479	0.910443	0.905237	0.895479		0.990561	0.970614	0.910443	0.905237	0.950713	0.990561	0.989773	0.95508	0.895479	0.895479	0.990561	0.895479		0.895479	0.905237	0.910443	0.909984	0.912371	0.95508	0.919174	0.973823	0.958938	0.979839	0.895479	0.986346	0.937701	0.909984	0.895479	0.946909	0.988443	0.95508	0.895479	0.895479	0.895479	0.99329	0.895479	0.975969	0.966906	0.909984
Deoxycholylphenylalanine	0.895479		0.986346		0.99329	0.895479	0.895479	0.91791	0.895479	0.895479	0.895479	0.910443	0.966906	0.895479	0.975969	0.895479	0.961825	0.895479	0.895479	0.986346	0.895479	0.895479	0.895479		0.913295	0.895479	0.970614	0.895479	0.895479	0.990561	0.978574	0.895479	0.946909	0.895479	0.895479	0.895479	0.895479	0.895479	0.895479	0.895479	0.895479	0.919174	0.895479	0.895479	0.895479	0.935157	0.95508	0.905237	0.895479
Arginyltyrosine	0.895479	0.950713	0.912371	0.901586	0.976736	0.936117	0.986346	0.895479		0.913295	0.895479	0.895479	0.895479	0.954448	0.895479	0.895479	0.895479	0.905237	0.936117	0.924345	0.895479	0.919174	0.895479	0.924345	0.910443	0.895479	0.935157	0.895479	0.93239		0.924345	0.895479	0.895479	0.895479	0.895479	0.990561	0.895479	0.895479	0.895479	0.895479	0.990561	0.990561	0.940879	0.919174	0.895479	0.986346	0.946909	0.895479	0.937701
Pyroglutamylglycine	0.931602		0.93239	0.895479	0.958938	0.895479	0.895479	0.895479	0.950713	0.895479	0.895479	0.99329	0.895479	0.895479	0.895479	0.895479	0.910443	0.895479		0.895479	0.929836	0.895479	0.895479		0.895479	0.935157	0.978574	0.895479		0.912371	0.895479		0.930789	0.988443	0.895479	0.938089	0.986346	0.910443	0.946909	0.895479	0.895479	0.950713	0.895479		0.913295	0.935157	0.895479	0.930789	0.895479
4-Hydroxyproline	0.895479	0.895479		0.970614		0.895479	0.910443	0.895479	0.983873	0.93239	0.895479	0.895479	0.975969	0.895479	0.895479	0.979839	0.895479	0.895479	0.975969	0.895479		0.895479	0.964453	0.936117		0.895479	0.895479	0.895479	0.895479	0.895479	0.895479	0.910443	0.895479	0.961825	0.913295	0.895479	0.895479	0.970614	0.895479	0.895479	0.895479	0.895479	0.988443	0.970614		0.913295	0.895479		0.895479
Prolyl-Cysteine	0.935157	0.910443	0.895479	0.895479	0.895479		0.935157	0.938089	0.937701	0.895479	0.895479	0.895479	0.895479		0.937701	0.895479	0.895479	0.895479	0.895479	0.905237		0.990561	0.929836	0.895479	0.924345	0.935157	0.909984		0.931602	0.895479	0.936117		0.895479	0.970614	0.93239	0.895479	0.895479	0.92864	0.930789	0.895479	0.986346	0.910443	0.895479	0.895479		0.930789	0.988443	0.895479
Alanylalanine	0.935157	0.895479	0.905237		0.989773	0.895479	0.895479	0.895479	0.919174	0.895479	0.910443	0.973823	0.895479	0.895479	0.909984	0.895479	0.910443	0.935157		0.924345	0.950713	0.895479	0.895479		0.895479	0.924345	0.946909	0.895479		0.930789	0.895479	0.895479	0.986346	0.950713	0.895479	0.930789	0.976736	0.895479	0.986346	0.905237	0.895479	0.95508	0.895479	0.895479	0.929836	0.989773	0.895479	0.931602	0.895479
Hydroxyprolyl-Valine	0.935157	0.958938		0.978574	0.895479	0.895479	0.975969	0.895479	0.970614	0.975969	0.895479	0.895479	0.970614	0.895479	0.895479	0.910443	0.935157	0.895479	0.975969	0.895479		0.909984	0.95508	0.989773	0.895479	0.913295	0.895479	0.895479	0.905237	0.905237	0.895479	0.930789	0.895479	0.895479	0.975969	0.895479	0.954448	0.959623	0.978574	0.895479	0.895479	0.905237	0.924345	0.935157		0.895479	0.895479	0.895479	0.895479
Phenylalanyltyrosine	0.929836	0.895479	0.935157	0.895479	0.966906	0.910443	0.895479	1	0.91791	0.895479	0.931602	0.975969	0.913295	0.910443	0.966906	0.910443	0.946909	0.895479	0.895479	0.895479	0.970614	0.895479	0.895479	0.901586	0.938089	0.919174	0.895479	0.905237	0.979839	0.910443	0.986346	0.983873	0.895479	0.895479	0.935157	0.929836	0.895479	1	0.895479	0.92864	0.946909	0.93239	0.895479	0.895479	0.979839		0.930789	0.935157	0.936117
Arginylproline	0.895479	0.912371	0.895479	0.975969	0.895479	0.895479	0.895479	0.901586	0.919174	0.930789	0.895479	0.895479	0.895479	0.895479	0.979839	0.975969		0.936117	0.975969	0.895479	0.895479	0.895479	0.959623	0.966906	0.895479	0.895479	0.937701	0.895479	0.979839		0.978574	0.895479	0.930789	0.895479	0.976736	0.930789		0.986346		0.895479	0.905237	0.895479	0.970614	0.936117	0.895479	0.986346	0.975969		0.895479
L-Homocystine	0.909984	0.895479	0.924345	0.895479	0.895479		0.931602	0.988443	1	0.895479	0.895479	0.895479	0.895479	0.895479	0.95508	0.895479	0.895479	0.895479	0.895479	0.989773	0.895479	0.970614	0.91791	0.895479	0.989773	0.910443	0.910443		0.895479	0.895479	0.935157		0.895479	0.958938	0.895479	0.910443	0.895479	0.935157	0.895479	0.895479	0.937701	0.905237	0.895479	0.895479	0.895479	0.924345	0.909984	0.895479
Lysylglycine	0.989773	0.910443	0.895479	0.954448	0.895479	0.970614	0.895479	0.919174	0.895479	0.931602	0.931602	0.986346	0.895479	0.91791		0.895479	0.930789	0.986346	0.895479	0.895479	0.919174	0.895479	0.895479	0.989773	0.895479	0.946909	0.966906	0.938089	0.895479	0.919174		0.930789	0.910443	0.895479		0.895479	0.935157	0.895479	0.970614	0.910443	0.895479	0.895479	0.910443	0.910443	0.901586	1	0.895479	0.910443	0.946909
N-Formyl-L-glutamic acid	0.895479	0.895479	0.895479	0.895479	0.976736	0.901586	0.895479	0.93239	0.895479	0.930789	0.895479	0.964453	0.975969	0.895479	0.895479	0.895479	0.919174	0.895479	0.895479	0.975969	0.895479	0.895479	0.931602	0.895479	0.959623	0.905237	0.895479	0.895479	0.988443	0.935157	0.895479	0.970614	0.895479		0.935157	0.895479	0.895479	0.976736	0.895479	0.895479	0.966906	0.99329	0.895479	0.895479	0.895479	0.895479	0.895479	0.946909	0.895479
L-Asparagine	0.919174	0.895479	0.937701	0.895479	0.929836	0.895479	0.895479	0.970614	0.895479	0.895479	0.895479	0.986346	0.935157		0.959623	0.895479	0.940879	0.895479	0.895479	0.937701	0.895479	0.895479	0.895479	0.895479	0.983873	0.931602	0.938089	0.895479	0.895479	0.913295	0.95508	0.895479	0.924345	0.91791	0.895479	0.895479	0.979839	0.895479	0.931602	0.895479	0.895479	0.976736	0.895479	0.895479	0.895479	0.935157	0.966906	0.988443
N-Formyl-L-aspartate	0.938089	0.895479	0.983873	0.895479	0.905237	0.895479		0.961825	0.978574	0.895479	0.895479	0.946909	0.895479	0.905237	0.895479	0.895479	0.954448	0.895479	0.895479	0.895479	0.954448	0.895479	0.943356	0.895479	0.895479	0.966906	0.895479	0.895479	0.895479	0.983873	0.895479	0.910443	0.895479	0.895479	0.895479	0.91791	0.931602	0.938089	0.895479	0.895479	0.895479	1		0.895479	0.99329	0.895479	0.946909	0.930789	0.910443
Suberylglycine	0.954448	0.895479	0.959623	0.895479	0.989773	0.895479	0.895479	0.978574	0.988443	0.913295		0.966906	0.895479	0.895479	0.931602		0.895479	0.895479		0.966906	0.895479	0.895479	0.970614	0.895479	0.966906	0.99329	0.937701		0.895479	0.895479	0.946909		0.895479	0.986346	0.895479	0.895479	0.946909	0.975969	0.954448		0.895479	0.940879	0.895479		0.895479	0.935157	0.912371	0.99329
N-Acetylkynurenine	0.990561	0.931602	0.901586	0.895479	0.895479	0.895479	0.990561	0.988443	0.895479	0.895479	0.910443	0.964453	0.978574		0.895479	0.986346	0.935157	0.895479	0.919174	0.895479	0.895479	0.976736	0.895479	0.895479	0.930789	0.964453	0.958938	0.895479	0.988443	0.935157	0.895479	0.895479	0.978574	0.92864	0.935157		0.975969	0.895479	0.946909	0.930789	0.959623	0.905237	0.946909	0.895479		0.975969	0.958938	0.910443
N-Acetylglutamine	0.983873	0.964453	0.895479	0.895479	0.895479	0.895479	0.973823	0.912371	0.895479	0.895479	0.912371	0.95508	0.935157	0.895479		0.986346	0.989773	0.895479	0.950713	0.910443	0.895479	0.970614	0.895479	0.901586	0.895479	0.950713	0.895479	0.895479	0.910443	0.986346	0.895479	0.937701	0.958938	0.895479	0.910443	0.895479	0.935157	0.895479	0.973823	0.935157	0.910443	0.895479	0.924345	0.930789	0.895479	0.895479	0.895479	0.912371	0.895479
Phenyl-Alanine	0.919174	0.966906		0.91791	0.895479	0.895479	0.92864	0.895479	0.970614	0.895479		0.895479	0.91791		0.901586	0.895479	0.895479		0.895479	0.919174		0.95508	0.983873	0.93239	0.895479	0.910443	0.895479	0.895479	0.966906	0.895479	0.895479	0.895479	0.895479	0.895479	0.954448	0.895479	0.93239	0.976736	0.966906	0.895479	0.93239	0.895479	0.895479	0.895479		0.895479	0.895479	0.895479	0.895479
Histidylhydroxyproline	0.973823	0.895479	0.938089	0.895479	0.938089		0.895479	0.946909	0.930789	0.895479	0.895479	0.931602	0.895479		0.966906	0.895479	0.895479	0.895479		0.938089	0.895479	0.895479	0.895479		0.938089	0.975969	0.895479		0.895479	0.895479	0.946909		0.895479	0.931602	0.895479	0.895479	0.975969	0.919174	0.970614	0.895479	0.895479	0.959623			0.895479	0.895479	0.92864	0.983873
Arginylleucine		0.895479	0.895479	0.895479	0.935157	0.930789	0.95508	0.895479	0.895479	0.989773	0.895479		0.895479	0.950713	0.966906	0.929836	0.895479	0.910443	0.990561	0.990561	0.895479	0.895479	0.895479	0.895479	0.895479		0.895479	0.895479	0.92864	0.895479	0.990561	0.950713	0.895479	0.973823	0.966906	0.905237	0.895479	0.895479	0.895479	0.895479	0.895479	0.895479	0.936117	0.961825	0.92864	0.895479	0.91791	0.895479	0.976736
Valylproline	0.912371	0.895479	0.943356	0.91791	0.895479	0.912371		0.946909	0.913295	0.986346	0.895479	0.975969	0.895479	0.919174	0.895479		0.943356	0.895479	0.895479	0.919174	0.937701	0.895479	0.937701	0.895479	0.895479	0.975969	0.966906	0.895479	0.895479	0.910443	0.895479	0.895479	0.895479	0.979839		0.975969	1	0.913295	0.895479	0.895479	0.895479	0.895479	0.895479	0.895479	0.958938	0.935157	0.895479	0.905237	0.910443
N5-Methylglutamine	0.895479			0.895479	0.895479	0.988443	0.895479		0.946909	0.975969	0.970614	0.895479	0.937701	0.959623	0.895479	0.912371	0.913295	0.961825	0.895479	0.895479	0.895479		0.910443	0.895479		0.895479	0.895479	0.983873		0.92864	0.895479	0.935157	0.930789	0.958938	0.895479	0.976736	0.895479	0.919174	0.895479	0.990561		0.895479	0.910443	0.895479	0.895479	0.935157	0.895479		0.986346
3,5-Dihydroxyphenylglycine	0.895479		0.910443	0.895479	0.895479	0.912371		0.895479	0.895479	0.895479	0.935157	0.895479	0.93239	0.912371	0.935157	0.895479	0.910443	0.895479	0.895479	0.895479	0.975969		0.895479	0.895479	0.895479	0.895479	0.975969	0.905237	0.895479	0.910443	0.91791	0.931602	0.954448	0.895479	0.895479	0.975969	0.895479	0.919174	0.895479	0.92864	0.895479	0.895479	0.895479	0.895479	0.973823	0.909984	0.919174	0.895479	0.910443
Glutamylglutamic acid	0.895479	0.895479		0.92864	0.895479	0.895479	0.919174		0.930789	0.936117	0.895479		0.930789	0.895479	0.895479	0.970614	0.895479	0.895479	0.975969	0.910443	0.895479	0.895479	0.930789	0.905237		0.895479	0.895479	0.895479	0.895479	0.895479	0.895479	0.940879	0.895479	0.946909	0.93239	0.975969	0.895479	0.910443	0.895479	0.895479	0.895479		0.964453	0.973823	0.895479	0.895479	0.895479		0.910443
Glutamylthreonine	0.937701	0.919174	0.976736	0.93239	0.964453	0.895479	0.943356	0.989773	0.92864	0.986346	0.895479	0.930789	0.895479	0.895479	0.910443	0.895479	0.895479	0.895479	0.895479	0.895479	0.895479	0.990561	0.938089	0.912371	0.978574	0.910443	0.970614	0.895479	0.895479		0.930789		0.924345	0.895479	0.895479	0.895479	0.895479	0.988443	0.910443	0.895479	0.910443	0.950713	0.930789	0.895479	0.895479	0.936117	0.895479	0.930789	0.895479
Asparaginyl-Tyrosine	0.919174	0.909984		0.958938	0.895479	0.930789	0.970614		0.976736	0.989773	0.895479	0.895479	0.93239	0.895479	0.895479	0.959623	0.964453	0.895479	0.946909	0.895479	0.895479	0.895479	0.935157	0.93239		0.910443	0.895479	0.929836	0.895479	0.93239		0.99329	0.895479	0.895479	0.92864	0.895479	0.966906	0.936117	0.970614	0.910443	0.895479	0.895479	0.964453	0.990561	0.895479	0.895479		0.895479	0.913295
Phenylalanylphenylalanine	0.910443	0.975969	0.895479	0.895479	0.895479		0.973823	0.895479	0.91791	0.895479	0.895479	0.895479	0.938089		0.895479	0.912371	0.895479	0.895479	0.910443	0.895479		0.935157	0.930789	0.913295	0.895479	0.929836	0.895479	0.895479	0.946909	0.895479	0.895479	0.895479	0.895479	0.895479	0.975969	0.895479	0.930789	0.936117	0.930789	0.895479	0.910443	0.895479	0.895479	0.895479		0.895479	0.895479	0.895479
5-Hydroxy-N-formylkynurenine	0.924345		0.943356	0.895479	0.95508	0.895479	0.895479	0.895479	0.964453	0.895479	0.895479	0.986346	0.895479	0.895479	0.895479	0.895479	0.910443	0.895479		0.936117	0.901586	0.895479	0.910443		0.895479	0.937701	0.986346	0.895479		0.895479	0.895479		0.913295	0.986346	0.895479	0.905237	0.978574	0.930789	0.936117	0.895479	0.895479	0.930789	0.895479		0.895479	0.950713	0.895479	0.93239	0.895479
Aspartylhydroxyproline	0.895479	0.895479	0.938089		0.95508	0.895479	0.895479	0.895479		0.895479	0.964453	0.895479	0.990561	0.895479	0.93239	0.938089	0.931602	0.910443	0.895479	0.936117	0.946909	0.895479			0.895479	0.895479	0.986346	0.905237	0.895479	0.919174	0.978574	0.901586	0.943356	0.895479	0.959623	0.895479	0.895479		0.895479	0.966906	0.895479	0.966906	0.895479	0.895479	0.924345	0.954448	0.937701	0.895479	0.895479
S-Methylthiocitrulline	0.935157	0.946909	0.895479	0.895479	0.895479		0.929836	0.895479	0.930789	0.895479	0.895479	0.895479	0.931602		0.895479	0.895479	0.895479		0.895479	0.919174		0.966906	0.938089	0.910443	0.895479	0.935157	0.895479	0.895479	0.966906	0.895479	0.895479	0.895479	0.895479	0.895479	0.975969	0.895479	0.950713	0.970614	0.975969	0.895479	0.935157	0.895479	0.895479	0.895479		0.895479	0.895479	0.895479
Arginylhydroxyproline	0.940879	0.930789	0.895479	0.895479	0.895479		0.964453	0.937701	0.905237	0.895479	0.895479	0.909984	0.936117		0.895479	0.910443	0.895479	0.895479	0.895479	0.895479		0.973823	0.905237	0.895479	0.910443	0.959623	0.910443	0.895479	0.970614	0.895479	0.901586	0.895479	0.929836	0.937701	0.986346	0.895479	0.919174	0.895479	0.930789	0.895479	0.973823	0.895479	0.905237	0.895479		0.935157	0.970614	0.895479
L-Glutamine	0.895479		0.973823		0.986346	0.895479	0.895479	0.895479	0.895479	0.895479	0.895479	0.940879	0.909984	0.895479	0.966906	0.895479	0.975969	0.895479		0.943356	0.895479	0.895479	0.895479		0.895479	0.895479	0.964453	0.895479	0.895479	0.961825	0.950713	0.895479	0.931602	0.912371	0.895479	0.895479	0.930789	0.895479	0.895479	0.895479	0.895479	0.935157	0.895479		0.895479	0.92864	0.910443	0.910443	0.895479
D-Alanyl glycine	0.895479		0.959623		0.970614	0.895479	0.895479	0.943356	0.895479	0.895479	0.895479	0.966906	0.930789		0.970614	0.895479	0.988443	0.895479		0.966906	0.895479	0.895479	0.895479		0.936117	0.895479	0.913295	0.895479	0.895479	0.970614	0.975969	0.895479	0.910443	0.895479	0.895479	0.895479	0.913295	0.905237	0.895479	0.895479	0.895479	0.970614			0.895479	0.895479	0.975969	0.935157
5-L-Glutamyl-taurine	0.950713	0.905237	0.895479	0.895479	0.895479		0.913295	1	0.895479		0.895479	0.895479	0.895479	0.895479	0.92864	0.935157	0.909984	0.895479	0.895479	0.895479	0.895479	0.935157	0.895479	0.895479	0.99329	1	0.895479	0.895479	0.976736	0.966906	0.966906	0.895479	0.901586	0.895479	0.989773	0.986346	0.979839	0.905237	0.978574	0.895479	0.986346	0.895479	0.895479	0.895479	0.895479	0.895479	0.970614	0.929836	0.895479
1-Methylhistidine	0.959623	0.895479	0.970614		0.895479	0.895479	0.988443	0.910443			0.978574	0.986346	0.99329	0.895479	0.895479	0.959623	0.975969	0.935157	0.910443	0.970614	0.905237	0.946909		0.895479	0.973823	0.910443	0.988443	0.910443	0.973823	0.979839	0.924345	0.895479	0.930789	0.913295	0.930789	0.895479	0.959623		0.975969	0.990561	0.989773	0.910443	0.950713	0.905237	0.895479	0.975969	0.979839	0.970614	0.895479
Ketoleucine	0.895479	0.964453	0.895479	0.905237		0.895479	0.92864	0.910443	0.895479	0.895479	0.910443	0.895479	0.978574	0.895479	0.895479	0.966906	0.895479	0.895479	0.970614	0.895479	0.895479	0.895479	0.895479	0.935157	0.895479	0.930789	0.895479	0.895479	0.910443	0.909984	0.895479	0.895479	0.966906	0.931602	0.895479	0.895479	0.912371	0.895479	0.895479	0.931602	0.895479	0.895479	0.976736	0.93239		0.930789	0.910443	0.895479	0.895479
Histidyllysine	0.895479	0.936117	0.895479	0.935157	0.912371	0.895479	0.910443	0.895479	0.92864	0.910443		0.895479	0.895479	0.895479	0.964453	0.895479	0.895479		0.895479	0.940879		0.978574	0.954448	0.93239	0.909984	0.895479	0.895479		0.929836		0.99329		0.895479	0.99329	0.895479	0.910443	0.895479	0.930789	0.919174		0.986346	0.910443	0.895479	0.895479		0.895479	0.990561	0.895479	0.895479
Valylglutamic acid	0.909984	0.895479	0.895479	0.910443	0.895479	0.938089	0.895479	0.895479	0.924345	0.970614	0.895479	0.930789	0.895479	0.970614		0.895479	0.946909	0.931602	0.895479	0.935157	0.989773	0.895479	0.961825	0.895479	0.895479	0.950713	0.92864	0.895479		0.910443	0.895479	0.895479	0.936117	0.905237		0.970614	0.973823	0.966906	0.919174	0.895479		0.895479	0.895479	0.895479	0.99329	0.954448	0.895479	0.895479	0.929836
L-Leucine	0.930789	0.936117	0.895479	0.895479	0.895479		0.910443	0.895479	0.936117	0.895479	0.895479	0.895479	0.909984		0.895479	0.895479	0.895479		0.895479	0.950713		0.978574	0.935157	0.910443	0.895479	0.930789	0.895479		0.978574	0.895479	0.895479	0.895479	0.895479	0.895479	0.959623	0.895479	0.946909	0.979839	0.970614	0.895479	0.938089	0.895479	0.895479	0.895479		0.895479	0.901586	0.895479
L-Kynurenine	0.905237	0.910443	0.930789	0.913295	0.978574	0.895479	0.895479	1	0.936117	0.895479	0.895479	0.895479		0.895479	0.910443	0.895479	0.895479	0.895479	0.895479	0.895479	0.909984	0.930789	0.937701	0.910443	0.95508	0.910443	0.895479	0.895479	0.895479	0.895479	0.895479	0.895479	0.895479	0.979839	0.895479	0.910443	0.913295	0.959623	0.936117	0.895479	0.937701	0.895479	0.895479	0.895479	0.931602	0.895479	0.930789	0.929836	0.895479
CCL2	0.895479	0.95508	0.938089	0.901586	0.91791	0.990561	0.959623	0.975969	0.895479	0.975969	0.966906	0.895479	0.895479	0.910443	0.895479	0.95508	0.895479	0.929836	0.959623	0.910443	0.943356	0.966906	0.895479	0.924345	0.938089	0.895479	0.986346	0.961825	0.910443	0.895479	0.895479	0.930789	0.931602	0.895479	0.901586	0.895479	0.895479	0.895479	0.895479	0.937701	0.95508	0.975969	0.988443	0.966906	0.930789	0.976736	0.895479	0.935157	0.946909
G-CSF	0.961825	0.988443	0.895479	0.895479		0.895479	0.964453	0.905237	0.895479	0.895479	0.905237	0.935157	0.935157	0.895479	0.895479	0.990561	0.946909	0.895479	0.976736	0.895479	0.895479	0.913295	0.910443	0.929836	0.895479	0.986346	0.91791	0.895479	0.912371	0.935157	0.895479	0.910443	0.975969	0.901586	0.910443		0.970614	0.895479	0.943356	0.930789	0.895479	0.895479	0.973823	0.937701		0.954448	0.895479	0.895479	0.895479
IFN-G	0.958938	0.961825	0.895479	0.910443		0.895479	0.930789	0.910443	0.895479	0.910443	0.935157	0.946909	0.910443	0.895479	0.895479	0.959623	0.961825	0.895479	0.975969	0.895479	0.895479	0.895479	0.910443	0.938089	0.895479	0.986346	0.946909	0.930789	0.901586	0.938089	0.895479	0.929836	0.975969	0.919174	0.895479		0.964453	0.895479	0.931602	0.964453	0.895479	0.895479	0.973823	0.978574	0.895479	0.99329	0.895479	0.895479	0.895479
IL-6	0.961825	0.919174	0.895479	0.895479	0.895479	0.895479	0.919174	0.929836	0.895479	0.895479	0.895479	0.961825	0.973823		0.895479	0.930789	0.990561	0.895479	0.910443	0.930789	0.895479	0.976736	0.895479	0.895479	0.909984	0.940879	0.895479	0.895479	0.946909	0.986346	0.895479	0.910443	0.92864	0.895479	0.964453	0.895479	0.93239	0.895479	0.938089	0.895479	0.946909	0.901586	0.895479	0.895479	0.895479	0.895479	0.895479	0.935157	0.895479
TNF-A	0.930789	0.930789	0.895479	0.937701		0.895479	0.912371	0.895479	0.895479	0.91791	0.931602	0.924345	0.910443	0.895479		0.954448	0.954448	0.895479	0.954448	0.895479	0.895479	0.895479	0.93239	0.979839	0.895479	0.95508	0.913295	0.93239	0.895479	0.938089		0.946909	0.986346	0.909984	0.895479	0.895479	0.958938	0.910443	0.92864	0.961825	0.895479	0.895479	0.973823	0.99329	0.895479	0.964453	0.895479	0.895479	0.895479
GM-CSF	0.929836	0.895479	0.895479	0.895479	0.895479	0.895479	0.895479	0.930789	0.895479	0.895479	0.895479	0.989773	0.973823		0.895479	0.895479	0.975969		0.895479	0.936117	0.895479	0.937701	0.895479	0.895479	0.924345	0.930789	0.895479	0.895479	0.978574	0.99329	0.895479	0.910443	0.910443	0.895479	0.983873	0.895479	0.910443	0.910443	0.905237	0.895479	0.989773	0.937701	0.895479	0.895479	0.895479	0.895479	0.895479	0.973823	0.895479
IL-1B	0.990561	0.966906	0.905237	0.91791	0.895479	0.913295	0.913295	0.935157	0.895479	0.946909	0.966906	0.986346	0.895479	0.895479	0.895479	0.937701	1	0.931602	0.950713		0.895479	0.909984	0.92864	0.940879	0.895479	0.975969	0.975969	0.966906	0.912371	0.961825	0.895479	0.935157	0.930789	0.946909	0.895479		0.975969	0.895479	0.940879	0.99329	0.909984	0.935157	0.935157	0.979839	0.895479	0.935157	0.910443	0.910443	0.895479
CXCL2	0.970614	0.975969	0.895479	0.895479		0.895479	0.990561	0.910443	0.895479	0.895479	0.895479	0.931602	0.959623		0.895479	0.970614	0.938089	0.895479	0.943356	0.895479		0.935157	0.895479	0.905237	0.895479	0.990561	0.905237	0.895479	0.930789	0.935157	0.895479	0.895479	0.95508	0.895479	0.929836	0.895479	0.979839	0.895479	0.961825	0.910443	0.910443	0.895479	0.936117	0.912371		0.930789	0.895479	0.895479	0.895479
IL-17	0.895479	0.938089	0.924345	0.895479	0.895479	0.943356	0.946909	0.966906	0.895479	0.940879	0.986346	0.905237	0.895479	0.895479	0.895479	0.978574	0.895479	0.895479	0.989773	0.905237	0.910443	0.970614	0.895479	0.905237	0.931602	0.895479	0.966906	0.986346	0.913295	0.895479	0.895479	0.970614	0.954448	0.895479	0.910443	0.895479	0.895479	0.895479	0.895479	0.978574	0.95508	0.990561	0.966906	0.989773	0.895479	0.961825	0.895479	0.961825	0.910443
[truncated: 55 more columns]

## Sheet: Pvalue_T2Dsepsis
	Prolyl-Asparagine	Tryptophyl-Cysteine	L-Tryptophan	N-Acetyl-L-phenylalanine	Valylhydroxyproline	N-Lactoylisoleucine	N-Acetylasparagine	Serylproline	Methionyl-Methionine	Threonylthreonine	Valylaspartic acid	N-Myristoyl Tyrosine	Tyrosyl-Tyrosine	L-Proline	Glutaminylmethionine	Glutaminylalanine	N-lactoyl-Methionine	4-phospho-hydroxy-L-threonine	N6,N6,N6-Trimethyl-L-lysine	Tyrosyl-Tryptophan	Alanylproline	Phenylalanylhydroxyproline	5-Hydroxylysine	Pyroglutamic acid	Phenylalanyl-prolyl-arginine	N-Lauroyl Phenylalanine	Valylasparagine	N(6)-(1-Carboxyethyl)-L-lysine	N-methylpipecolic acid	N-Lauroyl Tyrosine	Acetylglycine	N,N'-Bis(gamma-glutamyl)cystine	2-phospho-D-glycerate	Asparaginylasparagine	Asparaginyl-Serine	N-Acetyl-L-phenylalanyl-3,5-diiodo-L-tyrosine	N-Isobutyryl-L-cysteine	L-Glyceric acid	N-lactoyl-Tryptophan	N-alpha-Acetyl-L-citrulline	Fumaric acid	2-Hydroxyvaleric acid	pyroglutamylleucine	5-Hydroxykynurenine	L-Tyrosine	Tyrosyl-Proline	L-Methionine	Threonylglutamic acid	Threonylleucine
Prolyl-Asparagine																											0.07			0.6	0.39								0.7		0.71
Tryptophyl-Cysteine																0.17											0.6			0.27	0.19										0.28						0.11
L-Tryptophan								0.8																			0.29				0.21																0.95
N-Acetyl-L-phenylalanine								0.93																			0.28				0.19								0.74		0.89				0.082		0.83
Valylhydroxyproline																0.36																							0.58	0.5									0.45
N-Lactoylisoleucine																	0.28															0.29				0.99											0.89
N-Acetylasparagine																														0.88	0.59	0.11				0.28									0.47				0.54
Serylproline			0.8	0.93					0.53			0.19		0.061	0.053	0.07	0.11				0.75		0.12	0.11		0.37		0.094										0.55			0.17	0.42	0.22
Methionyl-Methionine								0.53								0.56									0.75		0.47			0.37	0.17									0.065	0.4								0.2
Threonylthreonine																0.91											0.15								0.084				0.17	0.1							0.14
Valylaspartic acid																														0.57									0.77
N-Myristoyl Tyrosine								0.19																			0.22			0.056	0.92								0.27		0.91						0.19
Tyrosyl-Tyrosine																											0.57				0.54								0.59								0.25
L-Proline								0.061																			0.054				0.28								0.39		0.68						0.2
Glutaminylmethionine								0.053																							0.67								0.5		0.83						0.46
Glutaminylalanine		0.17			0.36			0.07	0.56	0.91									0.68	0.61	0.89								0.94			0.59				0.91	0.086							0.14		0.47		0.86
N-lactoyl-Methionine						0.28		0.11																	0.54		0.061			0.15					0.95					0.37	0.23								0.21
4-phospho-hydroxy-L-threonine																															0.092								0.38		0.31						0.7
N6,N6,N6-Trimethyl-L-lysine																0.68											0.17				0.74				0.45					0.34
Tyrosyl-Tryptophan																0.61														0.27									0.91	0.33
Alanylproline								0.75								0.89															0.36				0.068									0.11
Phenylalanylhydroxyproline																														0.066	0.12								0.69		0.12
5-Hydroxylysine								0.12																					0.21		0.067								0.096		0.12				0.71
Pyroglutamic acid								0.11																			0.48			0.17	0.34										0.52						0.12
Phenylalanyl-prolyl-arginine									0.75								0.54																								0.81				0.086
N-Lauroyl Phenylalanine								0.37																			0.29			0.58	0.2										0.57
Valylasparagine	0.07	0.6	0.29	0.28					0.47	0.15		0.22	0.57	0.054			0.061		0.17					0.48		0.29				0.36		0.35		0.8				0.85		0.06		0.25			0.95			0.57	0.52
N(6)-(1-Carboxyethyl)-L-lysine								0.094																							0.15										0.71
N-methylpipecolic acid																0.94							0.21												0.44	0.12			0.94	0.72	0.28
N-Lauroyl Tyrosine	0.6	0.27					0.88		0.37		0.57	0.056					0.15			0.27		0.066		0.17		0.58	0.36										0.34				0.097					0.51		0.12
Acetylglycine	0.39	0.19	0.21	0.19			0.59		0.17			0.92	0.54	0.28	0.67			0.092	0.74		0.36	0.12	0.067	0.34		0.2		0.15				0.47						0.08				0.1	0.44					0.17
N,N'-Bis(gamma-glutamyl)cystine						0.29	0.11									0.59											0.35				0.47				0.37					0.24
2-phospho-D-glycerate																																			0.33						0.68
Asparaginylasparagine																											0.8												0.069						0.055
Asparaginyl-Serine										0.084							0.95		0.45		0.068								0.44			0.37	0.33			0.23												0.3
N-Acetyl-L-phenylalanyl-3,5-diiodo-L-tyrosine						0.99	0.28									0.91													0.12						0.23				0.81	0.25	0.92
N-Isobutyryl-L-cysteine																0.086														0.34									0.41		0.36
L-Glyceric acid								0.55																			0.85				0.08								0.37		0.57				0.086		0.48
N-lactoyl-Tryptophan	0.7			0.74	0.58					0.17	0.77	0.27	0.59	0.39	0.5			0.38		0.91		0.69	0.096						0.94					0.069		0.81	0.41	0.37				0.79		0.13
N-alpha-Acetyl-L-citrulline					0.5				0.065	0.1							0.37		0.34	0.33							0.06		0.72			0.24				0.25								0.29		0.087		0.58
Fumaric acid	0.71	0.28		0.89				0.17	0.4			0.91		0.68	0.83		0.23	0.31				0.12	0.12	0.52	0.81	0.57		0.71	0.28	0.097			0.68			0.92	0.36	0.57				0.79				0.22
2-Hydroxyvaleric acid								0.42																			0.25				0.1								0.79		0.79				0.08		0.54
pyroglutamylleucine								0.22																							0.44														0.24		0.47
5-Hydroxykynurenine																0.14					0.11																		0.13	0.29									0.62
L-Tyrosine				0.082			0.47																0.71		0.086		0.95							0.055				0.086				0.08	0.24
Tyrosyl-Proline																0.47														0.51										0.087	0.22
L-Methionine		0.11	0.95	0.83		0.89				0.14		0.19	0.25	0.2	0.46			0.7						0.12														0.48				0.54	0.47
Threonylglutamic acid																0.86											0.57			0.12	0.17				0.3					0.58
Threonylleucine					0.45		0.54		0.2								0.21										0.52																	0.62
Glutamylalanine								0.6		0.056							0.13		0.85		0.59											0.8	0.23			0.063											0.98	0.17
O-Phosphothreonine					0.7	0.74	0.8	0.96								0.27											0.057		1		0.05								0.36					0.38
N-Acetylvaline								0.36																			0.73												0.28		0.17				0.83
L-Hydroxyprolylglycine																															0.46								0.29								0.077
Threonylmethionine								0.057		0.65						0.91			0.5				0.82				0.4	0.32				0.28		0.39	0.42					0.67					0.18
Glutaminylphenylalanine																															0.44								0.7		0.082						0.14
Deoxycholylphenylalanine																											0.082			0.13	0.62								0.48		0.79						0.17
Arginyltyrosine																															0.63								0.69		0.9						0.89
Pyroglutamylglycine																0.26											0.11			0.065					0.8					0.67	0.072
4-Hydroxyproline																															0.31								0.47
Prolyl-Cysteine		0.25			0.2				0.27	0.16									0.064	0.87	0.49			0.067					0.85							0.058	0.11							0.066		0.53		0.64	0.37
Alanylalanine																											0.32				0.15								0.32
Hydroxyprolyl-Valine	0.78				0.42		0.47	0.31	0.35							0.26											0.074								0.67		0.24		0.069	0.56	0.84			0.34				0.82
Phenylalanyltyrosine								0.17		0.46						0.84			0.76		0.056		0.8				0.51	0.22				0.18		0.6	0.45					0.64					0.25
Arginylproline																			0.38		0.76									0.14		0.98				0.14									0.56				0.34
L-Homocystine								0.12																			0.062				0.32								0.45		0.53
Lysylglycine	0.91	0.75	0.18		0.2				0.3	0.34	0.75	0.077	0.23		0.081			0.14		0.19	0.38	0.14		0.75		0.61						0.15				0.83	0.47							0.58		0.22
N-Formyl-L-glutamic acid																			0.29													0.26	0.25			0.29											0.81		0.14
L-Asparagine																											0.28						0.27			0.5					0.47
N-Formyl-L-aspartate								0.69								0.061									0.16		0.17			0.39	0.76										0.14						0.12
Suberylglycine								0.74																			0.67				0.23								0.065		0.099						0.27
N-Acetylkynurenine	0.13					0.75	0.55			0.59	0.65					0.87		1	0.068			0.052						0.42				0.052	0.074		0.2		0.44			0.057			0.95		0.58	0.15			0.19
N-Acetylglutamine								0.25																			0.6									0.2					0.75
Phenyl-Alanine								0.26								0.14											0.075				0.43																0.22
Histidylhydroxyproline								0.71																			0.091												0.073		0.57				1		0.27
Arginylleucine	0.089	0.88	0.8	0.23		0.96	0.053	0.82			0.5	0.81			0.17		0.42			0.33	0.084	0.31		0.86		0.15							0.55				0.21	0.24			0.58	0.13		0.12	0.8	0.54
Valylproline	0.42	0.1	0.089	0.31				0.52		0.6	0.19	0.98	0.64	0.1	0.49							0.17		0.26		0.4			0.33		0.17		0.083	0.35			0.82	0.68				0.27				0.68	0.34		0.14
N5-Methylglutamine								0.33								0.26									0.26		0.16			0.59					0.3					0.51							0.16
3,5-Dihydroxyphenylglycine			0.22	0.57	0.42	0.091			0.4		0.11	0.64		0.22	0.36		0.56			0.059		0.59		0.18	0.11	0.97		0.27										0.55	0.052			0.82		0.98			0.78
Glutamylglutamic acid								0.26																			0.078			0.081	0.2																0.9
Glutamylthreonine																															0.52								0.71		0.35						0.57
Asparaginyl-Tyrosine																															0.64								0.11		0.67						0.27
Phenylalanylphenylalanine								0.57																			0.73			0.12						0.5			0.82		0.95				0.99		0.29
5-Hydroxy-N-formylkynurenine																	0.13														0.38										0.21						0.19
Aspartylhydroxyproline								0.15																							0.3														0.72		0.35
S-Methylthiocitrulline																0.29											0.48				0.81																0.31
Arginylhydroxyproline								0.7																			0.089				0.15
L-Glutamine																											0.19		0.14										0.32					0.12	0.056
D-Alanyl glycine																0.2											0.26				0.28								0.18								0.15
5-L-Glutamyl-taurine								0.12								0.46									0.11		0.17			0.95											0.6
1-Methylhistidine																											0.48			0.34	0.98								0.27		0.24						0.17
Ketoleucine																											0.11				0.33								0.54		0.56						0.86
Histidyllysine	0.3	0.1	0.67	0.054							0.13	0.65	0.93	0.094	0.84			0.73			0.15	0.78		0.31		0.38	0.85														0.14								0.081
Valylglutamic acid								0.37																			0.24			0.058	0.75								0.29		0.71						0.16
L-Leucine																0.44											0.57				0.54																0.73
L-Kynurenine			0.09	0.48	0.66						0.46	0.69		0.78	0.58			0.47		0.46		0.99		0.093	0.079	0.58		0.73						0.098		0.084		0.67				0.8		0.12		0.062	0.79
CCL2																															0.39								0.19		0.99						0.13
G-CSF								0.58																																	0.83				0.82
IFN-G																			0.87						0.37				0.96		0.064	0.075							0.51						0.99			0.66	0.53
IL-6				0.35		0.055								0.061											0.51		0.2	0.87								0.75		0.57	0.39			0.11	0.7
TNF-A																0.074														0.12	0.087								0.26		0.48						0.25
GM-CSF								0.19																															0.16					0.32
IL-1B	0.18		0.63	0.31			0.88					0.75	0.92	0.35	0.48			0.11	0.23		0.85	0.094		0.12		0.073		0.11				0.16						0.18				0.18	0.14
CXCL2																																									0.85				0.34		0.066
IL-17																					0.33									0.42
NE																											0.83								0.41	0.18				0.057	0.98								0.48
[truncated: 56 more columns]

## Sheet: Adjusted Pvalue_T2DSepsis
	Prolyl-Asparagine	Tryptophyl-Cysteine	L-Tryptophan	N-Acetyl-L-phenylalanine	Valylhydroxyproline	N-Lactoylisoleucine	N-Acetylasparagine	Serylproline	Methionyl-Methionine	Threonylthreonine	Valylaspartic acid	N-Myristoyl Tyrosine	Tyrosyl-Tyrosine	L-Proline	Glutaminylmethionine	Glutaminylalanine	N-lactoyl-Methionine	4-phospho-hydroxy-L-threonine	N6,N6,N6-Trimethyl-L-lysine	Tyrosyl-Tryptophan	Alanylproline	Phenylalanylhydroxyproline	5-Hydroxylysine	Pyroglutamic acid	Phenylalanyl-prolyl-arginine	N-Lauroyl Phenylalanine	Valylasparagine	N(6)-(1-Carboxyethyl)-L-lysine	N-methylpipecolic acid	N-Lauroyl Tyrosine	Acetylglycine	N,N'-Bis(gamma-glutamyl)cystine	2-phospho-D-glycerate	Asparaginylasparagine	Asparaginyl-Serine	N-Acetyl-L-phenylalanyl-3,5-diiodo-L-tyrosine	N-Isobutyryl-L-cysteine	L-Glyceric acid	N-lactoyl-Tryptophan	N-alpha-Acetyl-L-citrulline	Fumaric acid	2-Hydroxyvaleric acid	pyroglutamylleucine	5-Hydroxykynurenine	L-Tyrosine	Tyrosyl-Proline	L-Methionine	Threonylglutamic acid	Threonylleucine
Prolyl-Asparagine
Tryptophyl-Cysteine																0.584595											0.807965			0.645314	0.600658										0.64719						0.584595
L-Tryptophan								0.918165																			0.650541				0.612556																0.976745
N-Acetyl-L-phenylalanine								0.972612																			0.64719				0.600658								0.891602		0.954281				0.584595		0.929234
Valylhydroxyproline																0.686897																							0.800514	0.767872									0.74362
N-Lactoylisoleucine																	0.64719															0.650541				0.993264											0.954281
N-Acetylasparagine																														0.950254	0.803386	0.584595				0.64719									0.746928				0.793274
Serylproline			0.918165	0.972612					0.788737			0.600658		0.584595	0.584595	0.584595	0.584595				0.891602		0.584595	0.584595		0.690112		0.584595										0.797697			0.584595	0.722828	0.618031
Methionyl-Methionine								0.788737								0.800015									0.891602		0.746928			0.690112	0.584595									0.584595	0.710506								0.600658
Threonylthreonine																0.961609											0.584595								0.584595				0.584595	0.584595							0.584595
Valylaspartic acid																														0.800015									0.903612
N-Myristoyl Tyrosine								0.600658																			0.618031			0.584595	0.968812								0.645314		0.961609						0.600658
Tyrosyl-Tyrosine																											0.800015				0.793274								0.803386								0.63757
L-Proline								0.584595																			0.584595				0.64719								0.702308		0.862278						0.600658
Glutaminylmethionine								0.584595																							0.856737								0.767872		0.929234						0.746928
Glutaminylalanine		0.584595			0.686897			0.584595	0.800015	0.961609									0.862278	0.817812	0.954281								0.976745			0.803386				0.961609	0.584595							0.584595		0.746928		0.943159
N-lactoyl-Methionine						0.64719		0.584595																	0.793274		0.584595			0.584595					0.976745					0.690112	0.628713								0.612556
4-phospho-hydroxy-L-threonine																															0.584595								0.694575		0.668312						0.873684
N6,N6,N6-Trimethyl-L-lysine																0.862278											0.584595				0.891602				0.74362					0.67556
Tyrosyl-Tryptophan																0.817812														0.645314									0.961609	0.671773
Alanylproline								0.891602								0.954281															0.686897				0.584595									0.584595
Phenylalanylhydroxyproline																														0.584595	0.584595								0.870124		0.584595
5-Hydroxylysine								0.584595																					0.612556		0.584595								0.584595		0.584595				0.874804
Pyroglutamic acid								0.584595																			0.751054			0.584595	0.67556										0.778934						0.584595
Phenylalanyl-prolyl-arginine									0.891602								0.793274																								0.923835				0.584595
N-Lauroyl Phenylalanine								0.690112																			0.650541			0.800514	0.600658										0.800015
Valylasparagine	0.584595	0.807965	0.650541	0.64719					0.746928	0.584595		0.618031	0.800015	0.584595			0.584595		0.584595					0.751054		0.650541				0.686897		0.680618		0.918165				0.937825		0.584595		0.63757			0.976745			0.800015	0.778934
N(6)-(1-Carboxyethyl)-L-lysine								0.584595																							0.584595										0.874804
N-methylpipecolic acid																0.976745							0.612556												0.737778	0.584595			0.976745	0.882362	0.64719
N-Lauroyl Tyrosine	0.807965	0.645314					0.950254		0.690112		0.800015	0.584595					0.584595			0.645314		0.584595		0.584595		0.800514	0.686897										0.67556				0.584595					0.774115		0.584595
Acetylglycine	0.702308	0.600658	0.612556	0.600658			0.803386		0.584595			0.968812	0.793274	0.64719	0.856737			0.584595	0.891602		0.686897	0.584595	0.584595	0.67556		0.600658		0.584595				0.746928						0.584595				0.584595	0.737778					0.584595
N,N'-Bis(gamma-glutamyl)cystine						0.650541	0.584595									0.803386											0.680618				0.746928				0.690112					0.633295
2-phospho-D-glycerate																																			0.671773						0.862278
Asparaginylasparagine																											0.918165												0.584595						0.584595
Asparaginyl-Serine										0.584595							0.976745		0.74362		0.584595								0.737778			0.690112	0.671773			0.628713												0.665614
N-Acetyl-L-phenylalanyl-3,5-diiodo-L-tyrosine						0.993264	0.64719									0.961609													0.584595						0.628713				0.923835	0.63757	0.968812
N-Isobutyryl-L-cysteine																0.584595														0.67556									0.721252		0.686897
L-Glyceric acid								0.797697																			0.937825				0.584595								0.690112		0.800015				0.584595		0.751054
N-lactoyl-Tryptophan	0.873684			0.891602	0.800514					0.584595	0.903612	0.645314	0.803386	0.702308	0.767872			0.694575		0.961609		0.870124	0.584595						0.976745					0.584595		0.923835	0.721252	0.690112				0.918165		0.584595
N-alpha-Acetyl-L-citrulline					0.767872				0.584595	0.584595							0.690112		0.67556	0.671773							0.584595		0.882362			0.633295				0.63757								0.650541		0.584595		0.800514
Fumaric acid	0.874804	0.64719		0.954281				0.584595	0.710506			0.961609		0.862278	0.929234		0.628713	0.668312				0.584595	0.584595	0.778934	0.923835	0.800015		0.874804	0.64719	0.584595			0.862278			0.968812	0.686897	0.800015				0.918165				0.618031
2-Hydroxyvaleric acid								0.722828																			0.63757				0.584595								0.918165		0.918165				0.584595		0.793274
pyroglutamylleucine								0.618031																							0.737778														0.633295		0.746928
5-Hydroxykynurenine																0.584595					0.584595																		0.584595	0.650541									0.823959
L-Tyrosine				0.584595			0.746928																0.874804		0.584595		0.976745							0.584595				0.584595				0.584595	0.633295
Tyrosyl-Proline																0.746928														0.774115										0.584595	0.618031
L-Methionine		0.584595	0.976745	0.929234		0.954281				0.584595		0.600658	0.63757	0.600658	0.746928			0.873684						0.584595														0.751054				0.793274	0.746928
Threonylglutamic acid																0.943159											0.800015			0.584595	0.584595				0.665614					0.800514
Threonylleucine					0.74362		0.793274		0.600658								0.612556										0.778934																	0.823959
Glutamylalanine								0.807965		0.584595							0.584595		0.937825		0.803386											0.918165	0.628713			0.584595											0.993052	0.584595
O-Phosphothreonine					0.873684	0.891602	0.918165	0.982601								0.645314											0.584595		1		0.584595								0.686897					0.694575
N-Acetylvaline								0.686897																			0.888653												0.64719		0.584595				0.929234
L-Hydroxyprolylglycine																															0.746928								0.650541								0.584595
Threonylmethionine								0.584595		0.846576						0.961609			0.767872				0.925986				0.710506	0.671773				0.64719		0.702308	0.722828					0.856737					0.5976
Glutaminylphenylalanine																															0.737778								0.873684		0.584595						0.584595
Deoxycholylphenylalanine																											0.584595			0.584595	0.823959								0.751054		0.918165						0.584595
Arginyltyrosine																															0.832402								0.870124		0.960491						0.954281
Pyroglutamylglycine																0.643306											0.584595			0.584595					0.918165					0.856737	0.584595
4-Hydroxyproline																															0.668312								0.746928
Prolyl-Cysteine		0.63757			0.600658				0.645314	0.584595									0.584595	0.943922	0.762779			0.584595					0.937825							0.584595	0.584595							0.584595		0.788737		0.837135	0.690112
Alanylalanine																											0.671773				0.584595								0.671773
Hydroxyprolyl-Valine	0.911248				0.722828		0.746928	0.668312	0.680618							0.643306											0.584595								0.856737		0.633295		0.584595	0.800015	0.933561			0.67556				0.925986
Phenylalanyltyrosine								0.584595		0.746928						0.933561			0.895329		0.584595		0.918165				0.774115	0.618031				0.5976		0.807965	0.74362					0.837135					0.63757
Arginylproline																			0.694575		0.895329									0.584595		0.993052				0.584595									0.800015				0.67556
L-Homocystine								0.584595																			0.584595				0.671773								0.74362		0.788737
Lysylglycine	0.961609	0.891602	0.5976		0.600658				0.665614	0.67556	0.891602	0.584595	0.628713		0.584595			0.584595		0.600658	0.694575	0.584595		0.891602		0.817812						0.584595				0.929234	0.746928							0.800514		0.618031
N-Formyl-L-glutamic acid																			0.650541													0.643306	0.63757			0.650541											0.923835		0.584595
L-Asparagine																											0.64719						0.645314			0.767872					0.746928
N-Formyl-L-aspartate								0.870124								0.584595									0.584595		0.584595			0.702308	0.895329										0.584595						0.584595
Suberylglycine								0.891602																			0.856737				0.628713								0.584595		0.584595						0.645314
N-Acetylkynurenine	0.584595					0.891602	0.797697			0.803386	0.846576					0.943922		1	0.584595			0.584595						0.722828				0.584595	0.584595		0.600658		0.737778			0.584595			0.976745		0.800514	0.584595			0.600658
N-Acetylglutamine								0.63757																			0.807965									0.600658					0.891602
Phenyl-Alanine								0.643306								0.584595											0.584595				0.735876																0.618031
Histidylhydroxyproline								0.874804																			0.584595												0.584595		0.800015				1		0.645314
Arginylleucine	0.584595	0.950254	0.918165	0.628713		0.982601	0.584595	0.925986			0.767872	0.923835			0.584595		0.722828			0.671773	0.584595	0.668312		0.943159		0.584595							0.797697				0.612556	0.633295			0.800514	0.584595		0.584595	0.918165	0.793274
Valylproline	0.722828	0.584595	0.584595	0.668312				0.778934		0.807965	0.600658	0.993052	0.837135	0.584595	0.762779							0.584595		0.643306		0.710506			0.671773		0.584595		0.584595	0.680618			0.925986	0.862278				0.645314				0.862278	0.67556		0.584595
N5-Methylglutamine								0.671773								0.643306									0.643306		0.584595			0.803386					0.665614					0.774115							0.584595
3,5-Dihydroxyphenylglycine			0.618031	0.800015	0.722828	0.584595			0.710506		0.584595	0.837135		0.618031	0.686897		0.800015			0.584595		0.803386		0.5976	0.584595	0.989508		0.645314										0.797697	0.584595			0.925986		0.993052			0.911248
Glutamylglutamic acid								0.643306																			0.584595			0.584595	0.600658																0.960491
Glutamylthreonine																															0.778934								0.874804		0.680618						0.800015
Asparaginyl-Tyrosine																															0.837135								0.584595		0.856737						0.645314
Phenylalanylphenylalanine								0.800015																			0.888653			0.584595						0.767872			0.925986		0.976745				0.993264		0.650541
5-Hydroxy-N-formylkynurenine																	0.584595														0.694575										0.612556						0.600658
Aspartylhydroxyproline								0.584595																							0.665614														0.882362		0.680618
S-Methylthiocitrulline																0.650541											0.751054				0.923835																0.668312
Arginylhydroxyproline								0.873684																			0.584595				0.584595
L-Glutamine																											0.600658		0.584595										0.671773					0.584595	0.584595
D-Alanyl glycine																0.600658											0.643306				0.64719								0.5976								0.584595
5-L-Glutamyl-taurine								0.584595								0.746928									0.584595		0.584595			0.976745											0.807965
1-Methylhistidine																											0.751054			0.67556	0.993052								0.645314		0.633295						0.584595
Ketoleucine																											0.584595				0.671773								0.793274		0.800015						0.943159
Histidyllysine	0.665614	0.584595	0.856737	0.584595							0.584595	0.846576	0.972612	0.584595	0.933561			0.888653			0.584595	0.911248		0.668312		0.694575	0.937825														0.584595								0.584595
Valylglutamic acid								0.690112																			0.633295			0.584595	0.891602								0.650541		0.874804						0.584595
L-Leucine																0.737778											0.800015				0.793274																0.888653
L-Kynurenine			0.584595	0.751054	0.854723						0.746928	0.870124		0.911248	0.800514			0.746928		0.746928		0.993264		0.584595	0.584595	0.800514		0.888653						0.584595		0.584595		0.856737				0.918165		0.584595		0.584595	0.918165
CCL2																															0.702308								0.600658		0.993264						0.584595
G-CSF								0.800514																																	0.929234				0.925986
IFN-G																			0.943922						0.690112				0.982601		0.584595	0.584595							0.774115						0.993264			0.854723	0.788737
IL-6				0.680618		0.584595								0.584595											0.774115		0.600658	0.943922								0.891602		0.800015	0.702308			0.584595	0.873684
TNF-A																0.584595														0.584595	0.584595								0.643306		0.751054						0.63757
GM-CSF								0.600658																															0.584595					0.671773
IL-1B	0.5976		0.832402	0.668312			0.950254					0.891602	0.968812	0.680618	0.751054			0.584595	0.628713		0.937825	0.584595		0.584595		0.584595		0.584595				0.584595						0.5976				0.5976	0.584595
CXCL2																																									0.937825				0.67556		0.584595
IL-17																					0.671773									0.722828
NE																											0.929234								0.721252	0.5976				0.584595	0.993052								0.751054
[truncated: 56 more columns]
