# Supplementary material for: Immuno-metabolic dysregulation in type 2 diabetes is associated with altered neutrophil functional plasticity, mitochondrial dysfunction, and compromised responses in sepsis
Source: J Transl Med. 2026 Jan 10;24:156. doi: 10.1186/s12967-026-07696-z (PMC12882159; doi:10.1186/s12967-026-07696-z)
Supplement: Supplementary file 5 — Supplementary Material 5 [file 12967_2026_7696_MOESM5_ESM.xlsx]

## Sheet: Sepsis_main
	Creatine riboside	Rhamnitol	Erythronic acid	D-Glucose	3-Fucosyllactose	Diethyl L-malate	2-Deoxyglucose	UDP-L-rhamnose	Inosine 2'-phosphate	CDP-glucose	alpha-D-xylose 1-phosphate	Galactitol	Inositol 1,3,4-trisphosphate	Glucose 6-phosphate	D-Glucosamine-6-phosphate	beta-D-fructose 2,6-bisphosphate	UDP-4-dehydro-6-deoxy-D-glucose	CCL2	G-CSF	IFN-G	IL-6	TNF-A	GM-CSF	IL-1B	CXCL2	IL-17	G	Neutrophil Elastase
Creatine riboside	1	0.31632	0.3279	0.43661	0.44442	0.26138	0.35311	-0.68994	0.45389	0.77428	0.38759	0.23615	0.3716	0.25627	0.64594	-0.31606	-0.33219	-0.03838	-0.2601	-0.25895	-0.29896	-0.14049	-0.17829	-0.22727	-0.32627	-0.11526	0.4223	0.20037
Rhamnitol	0.31632	1	0.79673	0.60362	0.6743	0.80148	-0.09613	-0.59333	0.65356	0.25018	0.15808	0.34517	0.49599	0.48393	0.41828	0.00628	0.14163	0.60589	0.58503	0.60748	0.50038	0.73173	0.42217	0.52652	0.53518	0.5962	-0.69985	0.70576
Erythronic acid	0.3279	0.79673	1	0.92453	0.66695	0.95848	-0.56073	-0.37732	0.84675	0.53512	0.15298	0.57803	0.87979	0.85311	0.79534	-0.38709	-0.22433	0.0343	0.20806	0.2623	0.02609	0.42394	-0.11324	0.15555	0.15028	0.01191	-0.57758	0.33773
D-Glucose	0.43661	0.60362	0.92453	1	0.45454	0.83532	-0.49725	-0.45294	0.72551	0.65493	0.13621	0.6247	0.87653	0.89283	0.94103	-0.69005	-0.56961	-0.19512	0.0461	0.13643	-0.2597	0.27488	-0.38683	0.09469	-0.04318	-0.22924	-0.2851	0.18609
3-Fucosyllactose	0.44442	0.6743	0.66695	0.45454	1	0.59868	-0.31954	-0.36626	0.92805	0.29187	0.64571	0.57988	0.70904	0.27624	0.43661	0.28017	0.3764	0.10669	0.24148	0.15608	0.37149	0.33807	0.35259	-0.05104	0.26511	0.13692	-0.43374	0.11209
Diethyl L-malate	0.26138	0.80148	0.95848	0.83532	0.59868	1	-0.51895	-0.22821	0.74958	0.56588	-0.07935	0.32801	0.7543	0.88314	0.68643	-0.32248	-0.13515	0.1607	0.12154	0.18343	0.00983	0.3358	-0.12166	0.09506	0.07096	0.1038	-0.6386	0.50542
2-Deoxyglucose	0.35311	-0.09613	-0.56073	-0.49725	-0.31954	-0.51895	1	-0.41467	-0.53792	-0.07166	-0.05525	-0.48638	-0.70111	-0.57293	-0.37656	0.18507	0.05861	0.50642	0.06672	0.0564	0.13203	-0.02891	0.31911	0.2219	0.0374	0.46487	0.49481	0.36149
UDP-L-rhamnose	-0.68994	-0.59333	-0.37732	-0.45294	-0.36626	-0.22821	-0.41467	1	-0.35558	-0.2666	-0.49609	-0.48437	-0.27644	-0.09357	-0.47423	0.2469	0.27577	-0.32759	-0.46686	-0.49021	-0.23622	-0.55449	-0.27555	-0.52535	-0.3765	-0.34002	-0.05447	-0.34446
Inosine 2'-phosphate	0.45389	0.65356	0.84675	0.72551	0.92805	0.74958	-0.53792	-0.35558	1	0.46271	0.56686	0.72036	0.91949	0.55959	0.70214	-0.06179	0.05612	-0.12527	0.12983	0.09342	0.11951	0.28632	0.04697	-0.09629	0.12377	-0.1076	-0.41326	0.02643
CDP-glucose	0.77428	0.25018	0.53512	0.65493	0.29187	0.56588	-0.07166	-0.2666	0.46271	1	-0.07886	0.06982	0.53277	0.7173	0.80672	-0.60965	-0.53804	-0.25354	-0.58381	-0.51868	-0.6602	-0.39074	-0.62729	-0.47819	-0.65614	-0.38855	0.25869	0.23615
alpha-D-xylose 1-phosphate	0.38759	0.15808	0.15298	0.13621	0.64571	-0.07935	-0.05525	-0.49609	0.56686	-0.07886	1	0.77618	0.43796	-0.26165	0.23596	0.2496	0.18791	-0.21556	0.2997	0.1881	0.32182	0.27916	0.36077	0.035	0.32612	-0.10163	0.09061	-0.45104
Galactitol	0.23615	0.34517	0.57803	0.6247	0.57988	0.32801	-0.48638	-0.48437	0.72036	0.06982	0.77618	1	0.78815	0.26813	0.60222	-0.22548	-0.20865	-0.35979	0.36636	0.34589	0.14295	0.45422	0.04422	0.20152	0.34339	-0.25488	-0.19014	-0.38692
Inositol 1,3,4-trisphosphate	0.3716	0.49599	0.87979	0.87653	0.70904	0.7543	-0.70111	-0.27644	0.91949	0.53277	0.43796	0.78815	1	0.73488	0.85565	-0.39215	-0.27708	-0.38598	-0.00035291	0.0137	-0.15426	0.18564	-0.2724	-0.13589	-0.03172	-0.37425	-0.31382	-0.12775
Glucose 6-phosphate	0.25627	0.48393	0.85311	0.89283	0.27624	0.88314	-0.57293	-0.09357	0.55959	0.7173	-0.26165	0.26813	0.73488	1	0.81399	-0.68513	-0.52577	-0.1824	-0.20093	-0.08963	-0.42273	0.02945	-0.55862	-0.10537	-0.27578	-0.26813	-0.33511	0.29896
D-Glucosamine-6-phosphate	0.64594	0.41828	0.79534	0.94103	0.43661	0.68643	-0.37656	-0.47423	0.70214	0.80672	0.23596	0.60222	0.85565	0.81399	1	-0.73777	-0.65875	-0.37745	-0.19943	-0.12503	-0.46698	0.01915	-0.53244	-0.14726	-0.28722	-0.42893	0.02621	0.03314
beta-D-fructose 2,6-bisphosphate	-0.31606	0.00628	-0.38709	-0.69005	0.28017	-0.32248	0.18507	0.2469	-0.06179	-0.60965	0.2496	-0.22548	-0.39215	-0.68513	-0.73777	1	0.97897	0.43701	0.32486	0.17552	0.72706	0.15939	0.7982	0.0463	0.43942	0.50989	-0.28159	0.00816
UDP-4-dehydro-6-deoxy-D-glucose	-0.33219	0.14163	-0.22433	-0.56961	0.3764	-0.13515	0.05861	0.27577	0.05612	-0.53804	0.18791	-0.20865	-0.27708	-0.52577	-0.65875	0.97897	1	0.48035	0.34205	0.20223	0.7449	0.21029	0.78547	0.05128	0.45452	0.54216	-0.44139	0.10885
CCL2	-0.03838	0.60589	0.0343	-0.19512	0.10669	0.1607	0.50642	-0.32759	-0.12527	-0.25354	-0.21556	-0.35979	-0.38598	-0.1824	-0.37745	0.43701	0.48035	1	0.62401	0.6228	0.71069	0.60154	0.73508	0.65552	0.61119	0.98398	-0.4929	0.84832
G-CSF	-0.2601	0.58503	0.20806	0.0461	0.24148	0.12154	0.06672	-0.46686	0.12983	-0.58381	0.2997	0.36636	-0.00035291	-0.20093	-0.19943	0.32486	0.34205	0.62401	1	0.98437	0.87862	0.97096	0.79332	0.91996	0.99037	0.73764	-0.63309	0.31144
IFN-G	-0.25895	0.60748	0.2623	0.13643	0.15608	0.18343	0.0564	-0.49021	0.09342	-0.51868	0.1881	0.34589	0.0137	-0.08963	-0.12503	0.17552	0.20223	0.6228	0.98437	1	0.79564	0.97991	0.69277	0.9659	0.95449	0.72112	-0.63559	0.37673
IL-6	-0.29896	0.50038	0.02609	-0.2597	0.37149	0.00983	0.13203	-0.23622	0.11951	-0.6602	0.32182	0.14295	-0.15426	-0.42273	-0.46698	0.72706	0.7449	0.71069	0.87862	0.79564	1	0.79204	0.97249	0.68038	0.92538	0.81796	-0.64107	0.30301
TNF-A	-0.14049	0.73173	0.42394	0.27488	0.33807	0.3358	-0.02891	-0.55449	0.28632	-0.39074	0.27916	0.45422	0.18564	0.02945	0.01915	0.15939	0.21029	0.60154	0.97096	0.97991	0.79204	1	0.68285	0.91336	0.93933	0.69463	-0.69457	0.40146
GM-CSF	-0.17829	0.42217	-0.11324	-0.38683	0.35259	-0.12166	0.31911	-0.27555	0.04697	-0.62729	0.36077	0.04422	-0.2724	-0.55862	-0.53244	0.7982	0.78547	0.73508	0.79332	0.69277	0.97249	0.68285	1	0.59736	0.84471	0.83046	-0.47385	0.30269
IL-1B	-0.22727	0.52652	0.15555	0.09469	-0.05104	0.09506	0.2219	-0.52535	-0.09629	-0.47819	0.035	0.20152	-0.13589	-0.10537	-0.14726	0.0463	0.05128	0.65552	0.91996	0.9659	0.68038	0.91336	0.59736	1	0.86807	0.72941	-0.49441	0.45119
CXCL2	-0.32627	0.53518	0.15028	-0.04318	0.26511	0.07096	0.0374	-0.3765	0.12377	-0.65614	0.32612	0.34339	-0.03172	-0.27578	-0.28722	0.43942	0.45452	0.61119	0.99037	0.95449	0.92538	0.93933	0.84471	0.86807	1	0.73478	-0.65204	0.25281
IL-17	-0.11526	0.5962	0.01191	-0.22924	0.13692	0.1038	0.46487	-0.34002	-0.1076	-0.38855	-0.10163	-0.25488	-0.37425	-0.26813	-0.42893	0.50989	0.54216	0.98398	0.73764	0.72112	0.81796	0.69463	0.83046	0.72941	0.73478	1	-0.53689	0.75441
G	0.4223	-0.69985	-0.57758	-0.2851	-0.43374	-0.6386	0.49481	-0.05447	-0.41326	0.25869	0.09061	-0.19014	-0.31382	-0.33511	0.02621	-0.28159	-0.44139	-0.4929	-0.63309	-0.63559	-0.64107	-0.69457	-0.47385	-0.49441	-0.65204	-0.53689	1	-0.44034
Neutrophil Elastase	0.20037	0.70576	0.33773	0.18609	0.11209	0.50542	0.36149	-0.34446	0.02643	0.23615	-0.45104	-0.38692	-0.12775	0.29896	0.03314	0.00816	0.10885	0.84832	0.31144	0.37673	0.30301	0.40146	0.30269	0.45119	0.25281	0.75441	-0.44034	1

## Sheet: Selected_sepsis_correlation
Label	Compound	Rhamnitol	2-Deoxyglucose	CDP-glucose	beta-D-fructose 2,6-bisphosphate	UDP-4-dehydro-6-deoxy-D-glucose	UDP-L-rhamnose	Glucose 6-phosphate	D-Glucosamine-6-phosphate	Erythronic acid	CCL2	G-CSF	IFN-G	IL-6	TNF-A	GM-CSF	IL-1B	CXCL2	IL-17	Neutrophil Elastase
1	Rhamnitol	1	-0.0961336	0.250178	0.00627708	0.141631	-0.593326	0.483926	0.418277	0.796731	0.605895	0.585031	0.60748	0.500382	0.731727	0.422175	0.526515	0.535185	0.596203	0.705757
2	2-Deoxyglucose	-0.0961336	1	-0.0716638	0.185073	0.058606	-0.414667	-0.572929	-0.376563	-0.560726	0.506422	0.0667222	0.0564041	0.132034	-0.0289107	0.319107	0.221904	0.0373965	0.464874	0.361493
3	CDP-glucose	0.250178	-0.0716638	1	-0.609653	-0.538041	-0.266605	0.717299	0.806717	0.535118	-0.253543	-0.583815	-0.518677	-0.660205	-0.390741	-0.627293	-0.478188	-0.656144	-0.388551	0.23615
4	beta-D-fructose 2,6-bisphosphate	0.00627708	0.185073	-0.609653	1	0.978969	0.246896	-0.685129	-0.737769	-0.387088	0.437005	0.324864	0.17552	0.727063	0.159394	0.798196	0.0462957	0.439415	0.50989	0.00816489
5	UDP-4-dehydro-6-deoxy-D-glucose	0.141631	0.058606	-0.538041	0.978969	1	0.275773	-0.525768	-0.65875	-0.224333	0.480346	0.342054	0.202229	0.744896	0.210288	0.78547	0.0512789	0.454522	0.542163	0.10885
6	UDP-L-rhamnose	-0.593326	-0.414667	-0.266605	0.246896	0.275773	1	-0.0935688	-0.474233	-0.377321	-0.327593	-0.466859	-0.490207	-0.236217	-0.554493	-0.275551	-0.525346	-0.376503	-0.340021	-0.344463
7	Glucose 6-phosphate	0.483926	-0.572929	0.717299	-0.685129	-0.525768	-0.0935688	1	0.813991	0.853111	-0.182399	-0.200932	-0.089629	-0.42273	0.0294464	-0.558616	-0.105372	-0.27578	-0.268132	0.298959
8	D-Glucosamine-6-phosphate	0.418277	-0.376563	0.806717	-0.737769	-0.65875	-0.474233	0.813991	1	0.79534	-0.377453	-0.199426	-0.12503	-0.466975	0.0191539	-0.532437	-0.147259	-0.287217	-0.428927	0.033144
9	Erythronic acid	0.796731	-0.560726	0.535118	-0.387088	-0.224333	-0.377321	0.853111	0.79534	1	0.0342988	0.208057	0.262302	0.0260926	0.423938	-0.113237	0.155548	0.150284	0.0119051	0.337728
10	CCL2	0.605895	0.506422	-0.253543	0.437005	0.480346	-0.327593	-0.182399	-0.377453	0.0342988	1	0.624005	0.622799	0.710687	0.601541	0.73508	0.655519	0.611194	0.983979	0.848316
11	G-CSF	0.585031	0.0667222	-0.583815	0.324864	0.342054	-0.466859	-0.200932	-0.199426	0.208057	0.624005	1	0.984365	0.878615	0.970965	0.793322	0.919963	0.990374	0.737641	0.311435
12	IFN-G	0.60748	0.0564041	-0.518677	0.17552	0.202229	-0.490207	-0.089629	-0.12503	0.262302	0.622799	0.984365	1	0.795636	0.979911	0.692774	0.965898	0.954493	0.721121	0.376729
13	IL-6	0.500382	0.132034	-0.660205	0.727063	0.744896	-0.236217	-0.42273	-0.466975	0.0260926	0.710687	0.878615	0.795636	1	0.79204	0.972494	0.680378	0.925383	0.817962	0.303014
14	TNF-A	0.731727	-0.0289107	-0.390741	0.159394	0.210288	-0.554493	0.0294464	0.0191539	0.423938	0.601541	0.970965	0.979911	0.79204	1	0.682851	0.913364	0.939326	0.694634	0.401456
15	GM-CSF	0.422175	0.319107	-0.627293	0.798196	0.78547	-0.275551	-0.558616	-0.532437	-0.113237	0.73508	0.793322	0.692774	0.972494	0.682851	1	0.597359	0.844712	0.830464	0.302687
16	IL-1B	0.526515	0.221904	-0.478188	0.0462957	0.0512789	-0.525346	-0.105372	-0.147259	0.155548	0.655519	0.919963	0.965898	0.680378	0.913364	0.597359	1	0.868065	0.729407	0.451189
17	CXCL2	0.535185	0.0373965	-0.656144	0.439415	0.454522	-0.376503	-0.27578	-0.287217	0.150284	0.611194	0.990374	0.954493	0.925383	0.939326	0.844712	0.868065	1	0.73478	0.252806
18	IL-17	0.596203	0.464874	-0.388551	0.50989	0.542163	-0.340021	-0.268132	-0.428927	0.0119051	0.983979	0.737641	0.721121	0.817962	0.694634	0.830464	0.729407	0.73478	1	0.75441
19	Neutrophil Elastase	0.705757	0.361493	0.23615	0.00816489	0.10885	-0.344463	0.298959	0.033144	0.337728	0.848316	0.311435	0.376729	0.303014	0.401456	0.302687	0.451189	0.252806	0.75441	1

## Sheet: Selected_T2Dsepsis_correlation
Label	Compound	Rhamnitol	2-Deoxyglucose	CDP-glucose	beta-D-fructose 2,6-bisphosphate	UDP-4-dehydro-6-deoxy-D-glucose	UDP-L-rhamnose	Glucose 6-phosphate	D-Glucosamine-6-phosphate	Erythronic acid	CCL2	G-CSF	IFN-G	IL-6	TNF-A	GM-CSF	IL-1B	CXCL2	IL-17	Neutrophil Elastase
1	Rhamnitol	1	0.245503	-0.640191	0.45548	0.566209	0.608572	-0.390979	0.368461	-0.142935	0.948309	0.879636	-0.0480238	-0.235512	0.88045	0.777279	0.247139	0.832813	-0.285005	-0.339948
2	2-Deoxyglucose	0.245503	1	-0.346465	0.249598	-0.0370323	-0.0700377	0.446726	-0.226287	-0.129161	0.21734	-0.100542	-0.224009	-0.827203	0.578751	0.280949	-0.460854	0.423947	-0.569587	-0.522987
3	CDP-glucose	-0.640191	-0.346465	1	-0.377048	-0.855448	-0.255138	0.070905	-0.630463	-0.209246	-0.404033	-0.25016	0.616891	0.606422	-0.604322	-0.847673	-0.0662587	-0.498879	0.0123592	0.10349
4	beta-D-fructose 2,6-bisphosphate	0.45548	0.249598	-0.377048	1	0.45035	0.747702	-0.505485	0.704777	-0.363943	0.459413	0.293447	0.0484488	-0.048476	0.519558	0.741502	0.357521	0.242277	0.407601	0.319428
5	UDP-4-dehydro-6-deoxy-D-glucose	0.566209	-0.0370323	-0.855448	0.45035	1	0.25511	-0.165608	0.803847	0.437884	0.308083	0.335639	-0.675131	-0.335234	0.324024	0.875921	0.551915	0.470223	0.22452	0.358287
6	UDP-L-rhamnose	0.608572	-0.0700377	-0.255138	0.747702	0.25511	1	-0.911073	0.605429	-0.710242	0.721191	0.591683	0.505814	0.367774	0.632806	0.53393	0.1461	0.14509	0.419374	-0.0291027
7	Glucose 6-phosphate	-0.390979	0.446726	0.070905	-0.505485	-0.165608	-0.911073	1	-0.586651	0.657413	-0.51864	-0.49867	-0.597388	-0.671064	-0.328139	-0.28756	-0.175385	0.12968	-0.610558	-0.0980535
8	D-Glucosamine-6-phosphate	0.368461	-0.226287	-0.630463	0.704777	0.803847	0.605429	-0.586651	1	-0.0197845	0.232111	0.195706	-0.254856	0.0808609	0.237682	0.758938	0.464251	0.0314811	0.709561	0.52672
9	Erythronic acid	-0.142935	-0.129161	-0.209246	-0.363943	0.437884	-0.710242	0.657413	-0.0197845	1	-0.397768	-0.163728	-0.851792	-0.399516	-0.433394	0.0867311	0.471502	0.250804	-0.219785	0.4028
10	CCL2	0.948309	0.21734	-0.404033	0.459413	0.308083	0.721191	-0.51864	0.232111	-0.397768	1	0.915642	0.262363	-0.0393981	0.888788	0.607549	0.146557	0.731915	-0.277805	-0.433674
11	G-CSF	0.879636	-0.100542	-0.25016	0.293447	0.335639	0.591683	-0.49867	0.195706	-0.163728	0.915642	1	0.221305	0.155274	0.643194	0.502489	0.426122	0.735557	-0.251863	-0.228343
12	IFN-G	-0.0480238	-0.224009	0.616891	0.0484488	-0.675131	0.505814	-0.597388	-0.254856	-0.851792	0.262363	0.221305	1	0.715558	0.0932558	-0.43347	-0.284767	-0.328953	0.152677	-0.289207
13	IL-6	-0.235512	-0.827203	0.606422	-0.048476	-0.335234	0.367774	-0.671064	0.0808609	-0.399516	-0.0393981	0.155274	0.715558	1	-0.38202	-0.407726	0.222754	-0.518574	0.569893	0.309329
14	TNF-A	0.88045	0.578751	-0.604322	0.519558	0.324024	0.632806	-0.328139	0.237682	-0.433394	0.888788	0.643194	0.0932558	-0.38202	1	0.676693	-0.154707	0.681028	-0.330036	-0.574309
15	GM-CSF	0.777279	0.280949	-0.847673	0.741502	0.875921	0.53393	-0.28756	0.758938	0.0867311	0.607549	0.502489	-0.43347	-0.407726	0.676693	1	0.430188	0.638208	0.0976282	0.142136
16	IL-1B	0.247139	-0.460854	-0.0662587	0.357521	0.551915	0.1461	-0.175385	0.464251	0.471502	0.146557	0.426122	-0.284767	0.222754	-0.154707	0.430188	1	0.344043	0.256244	0.743389
17	CXCL2	0.832813	0.423947	-0.498879	0.242277	0.470223	0.14509	0.12968	0.0314811	0.250804	0.731915	0.735557	-0.328953	-0.518574	0.681028	0.638208	0.344043	1	-0.642776	-0.291871
18	IL-17	-0.285005	-0.569587	0.0123592	0.407601	0.22452	0.419374	-0.610558	0.709561	-0.219785	-0.277805	-0.251863	0.152677	0.569893	-0.330036	0.0976282	0.256244	-0.642776	1	0.682451
19	Neutrophil Elastase	-0.339948	-0.522987	0.10349	0.319428	0.358287	-0.0291027	-0.0980535	0.52672	0.4028	-0.433674	-0.228343	-0.289207	0.309329	-0.574309	0.142136	0.743389	-0.291871	0.682451	1

## Sheet: Pvalue sepsis
	Rhamnitol	2-Deoxyglucose	CDP-glucose	beta-D-fructose 2,6-bisphosphate	UDP-4-dehydro-6-deoxy-D-glucose	UDP-L-rhamnose	Glucose 6-phosphate	D-Glucosamine-6-phosphate	Erythronic acid	CCL2	G-CSF	IFN-G	IL-6	TNF-A	GM-CSF	IL-1B	CXCL2	IL-17	Neutrophil Elastase
Rhamnitol		0.86	0.63	0.99	0.79	0.21	0.33	0.41	0.058	0.2	0.22	0.2	0.31	0.098	0.4	0.28	0.27	0.21	0.12
2-Deoxyglucose	0.86		0.89	0.73	0.91	0.41	0.23	0.46	0.25	0.31	0.9	0.92	0.8	0.96	0.54	0.67	0.94	0.35	0.48
CDP-glucose	0.63	0.89		0.2	0.27	0.61	0.11	0.052	0.27	0.63	0.22	0.29	0.15	0.44	0.18	0.34	0.16	0.45	0.65
beta-D-fructose 2,6-bisphosphate	0.99	0.73	0.2			0.64	0.13	0.094	0.45	0.39	0.53	0.74	0.1	0.76	0.057	0.93	0.38	0.3	0.99
UDP-4-dehydro-6-deoxy-D-glucose	0.79	0.91	0.27			0.6	0.28	0.15	0.67	0.33	0.51	0.7	0.089	0.69	0.064	0.92	0.37	0.27	0.84
UDP-L-rhamnose	0.21	0.41	0.61	0.64	0.6		0.86	0.34	0.46	0.53	0.35	0.32	0.65	0.25	0.6	0.28	0.46	0.51	0.5
Glucose 6-phosphate	0.33	0.23	0.11	0.13	0.28	0.86				0.73	0.7	0.87	0.4	0.96	0.25	0.84	0.6	0.61	0.56
D-Glucosamine-6-phosphate	0.41	0.46	0.052	0.094	0.15	0.34			0.059	0.46	0.7	0.81	0.35	0.97	0.28	0.78	0.58	0.4	0.95
Erythronic acid	0.058	0.25	0.27	0.45	0.67	0.46		0.059		0.95	0.69	0.62	0.96	0.4	0.83	0.77	0.78	0.98	0.51
CCL2	0.2	0.31	0.63	0.39	0.33	0.53	0.73	0.46	0.95		0.19	0.19	0.11	0.21	0.096	0.16	0.2
G-CSF	0.22	0.9	0.22	0.53	0.51	0.35	0.7	0.7	0.69	0.19					0.06			0.094	0.55
IFN-G	0.2	0.92	0.29	0.74	0.7	0.32	0.87	0.81	0.62	0.19			0.058		0.13			0.11	0.46
IL-6	0.31	0.8	0.15	0.1	0.089	0.65	0.4	0.35	0.96	0.11		0.058		0.06		0.14			0.56
TNF-A	0.098	0.96	0.44	0.76	0.69	0.25	0.96	0.97	0.4	0.21			0.06		0.13			0.13	0.43
GM-CSF	0.4	0.54	0.18	0.057	0.064	0.6	0.25	0.28	0.83	0.096	0.06	0.13		0.13		0.21			0.56
IL-1B	0.28	0.67	0.34	0.93	0.92	0.28	0.84	0.78	0.77	0.16			0.14		0.21			0.1	0.37
CXCL2	0.27	0.94	0.16	0.38	0.37	0.46	0.6	0.58	0.78	0.2								0.096	0.63
IL-17	0.21	0.35	0.45	0.3	0.27	0.51	0.61	0.4	0.98		0.094	0.11		0.13		0.1	0.096		0.083
Neutrophil Elastase	0.12	0.48	0.65	0.99	0.84	0.5	0.56	0.95	0.51		0.55	0.46	0.56	0.43	0.56	0.37	0.63	0.083

## Sheet: Adjusted pvalue sepsis
	Rhamnitol	2-Deoxyglucose	CDP-glucose	beta-D-fructose 2,6-bisphosphate	UDP-4-dehydro-6-deoxy-D-glucose	UDP-L-rhamnose	Glucose 6-phosphate	D-Glucosamine-6-phosphate	Erythronic acid	CCL2	G-CSF	IFN-G	IL-6	TNF-A	GM-CSF	IL-1B	CXCL2	IL-17	Neutrophil Elastase
Rhamnitol		0.86	0.63	0.99	0.79	0.21...6	0.33	0.41	5.8000000000000003E-2	0.2...10	0.22	0.2...12	0.31	9.8000000000000004E-2	0.4	0.28000000000000003	0.27	0.21...18	0.12
2-Deoxyglucose	0.973976		0.984436	0.914933	0.984436	0.821013	0.7896	0.821013	0.7896	0.809016	0.984436	0.984436	0.947899	0.984436	0.867692	0.893213	0.984436	0.809016	0.846
CDP-glucose	0.883881	0.984436		0.7896	0.7896	0.883881	0.78	0.78	0.7896	0.883881	0.7896	0.801765	0.7896	0.821013	0.7896	0.809016	0.7896	0.821013	0.885507
beta-D-fructose 2,6-bisphosphate	0.99	0.914933	0.7896			0.885507	0.78	0.78	0.821013	0.821013	0.867692	0.919295	0.78	0.935895	0.78	0.984436	0.821013	0.809016	0.99
UDP-4-dehydro-6-deoxy-D-glucose	0.943983	0.984436	0.7896			0.883881	0.7896	0.7896	0.893213	0.809016	0.856071	0.893213	0.78	0.893213	0.78	0.984436	0.821013	0.7896	0.962927
UDP-L-rhamnose	0.7896	0.821013	0.883881	0.885507	0.883881		0.973976	0.809016	0.821013	0.867692	0.809016	0.809016	0.885507	0.7896	0.883881	0.7896	0.821013	0.856071	0.856071
Glucose 6-phosphate	0.809016	0.7896	0.78	0.78	0.7896	0.973976				0.914933	0.893213	0.97745	0.821013	0.984436	0.7896	0.962927	0.883881	0.883881	0.867692
D-Glucosamine-6-phosphate	0.821013	0.821013	0.78	0.78	0.7896	0.809016			0.78	0.821013	0.893213	0.95175	0.809016	0.987509	0.7896	0.936	0.883881	0.821013	0.984436
Erythronic acid	0.78	0.7896	0.7896	0.821013	0.893213	0.821013		0.78		0.984436	0.893213	0.883881	0.984436	0.821013	0.962927	0.936	0.936	0.99	0.856071
CCL2	0.7896	0.809016	0.883881	0.821013	0.809016	0.867692	0.914933	0.821013	0.984436		0.7896	0.7896	0.78	0.7896	0.78	0.7896	0.7896
G-CSF	0.7896	0.984436	0.7896	0.867692	0.856071	0.809016	0.893213	0.893213	0.893213	0.7896					0.78			0.78	0.867692
IFN-G	0.7896	0.984436	0.801765	0.919295	0.893213	0.809016	0.97745	0.95175	0.883881	0.7896			0.78		0.78			0.78	0.821013
IL-6	0.809016	0.947899	0.7896	0.78	0.78	0.885507	0.821013	0.809016	0.984436	0.78		0.78		0.78		0.7896			0.867692
TNF-A	0.78	0.984436	0.821013	0.935895	0.893213	0.7896	0.984436	0.987509	0.821013	0.7896			0.78		0.78			0.78	0.821013
GM-CSF	0.821013	0.867692	0.7896	0.78	0.78	0.883881	0.7896	0.7896	0.962927	0.78	0.78	0.78		0.78		0.7896			0.867692
IL-1B	0.7896	0.893213	0.809016	0.984436	0.984436	0.7896	0.962927	0.936	0.936	0.7896			0.7896		0.7896			0.78	0.821013
CXCL2	0.7896	0.984436	0.7896	0.821013	0.821013	0.821013	0.883881	0.883881	0.936	0.7896								0.78	0.883881
IL-17	0.7896	0.809016	0.821013	0.809016	0.7896	0.856071	0.883881	0.821013	0.99		0.78	0.78		0.78		0.78	0.78		0.78
Neutrophil Elastase	0.78	0.846	0.885507	0.99	0.962927	0.856071	0.867692	0.984436	0.856071		0.867692	0.821013	0.867692	0.821013	0.867692	0.821013	0.883881	0.78

## Sheet: Pvalue T2Dsepsis
	Rhamnitol	2-Deoxyglucose	CDP-glucose	beta-D-fructose 2,6-bisphosphate	UDP-4-dehydro-6-deoxy-D-glucose	UDP-L-rhamnose	Glucose 6-phosphate	D-Glucosamine-6-phosphate	Erythronic acid	CCL2	G-CSF	IFN-G	IL-6	TNF-A	GM-CSF	IL-1B	CXCL2	IL-17	Neutrophil Elastase
Rhamnitol		0.64	0.17	0.36	0.24	0.2	0.44	0.47	0.79			0.93	0.65		0.069	0.64		0.58	0.51
2-Deoxyglucose	0.64		0.5	0.63	0.94	0.9	0.37	0.67	0.81	0.68	0.85	0.67		0.23	0.59	0.36	0.4	0.24	0.29
CDP-glucose	0.17	0.5		0.46		0.63	0.89	0.18	0.69	0.43	0.63	0.19	0.2	0.2		0.9	0.31	0.98	0.85
beta-D-fructose 2,6-bisphosphate	0.36	0.63	0.46		0.37	0.087	0.31	0.12	0.48	0.36	0.57	0.93	0.93	0.29	0.092	0.49	0.64	0.42	0.54
UDP-4-dehydro-6-deoxy-D-glucose	0.24	0.94		0.37		0.63	0.75	0.054	0.39	0.55	0.52	0.14	0.52	0.53		0.26	0.35	0.67	0.49
UDP-L-rhamnose	0.2	0.9	0.63	0.087	0.63			0.2	0.11	0.11	0.22	0.31	0.47	0.18	0.28	0.78	0.78	0.41	0.96
Glucose 6-phosphate	0.44	0.37	0.89	0.31	0.75			0.22	0.16	0.29	0.31	0.21	0.14	0.53	0.58	0.74	0.81	0.2	0.85
D-Glucosamine-6-phosphate	0.47	0.67	0.18	0.12	0.054	0.2	0.22		0.97	0.66	0.71	0.63	0.88	0.65	0.08	0.35	0.95	0.11	0.28
Erythronic acid	0.79	0.81	0.69	0.48	0.39	0.11	0.16	0.97		0.43	0.76		0.43	0.39	0.87	0.35	0.63	0.68	0.43
CCL2		0.68	0.43	0.36	0.55	0.11	0.29	0.66	0.43			0.62	0.94		0.2	0.78	0.098	0.59	0.39
G-CSF		0.85	0.63	0.57	0.52	0.22	0.31	0.71	0.76			0.67	0.77	0.17	0.31	0.4	0.096	0.63	0.66
IFN-G	0.93	0.67	0.19	0.93	0.14	0.31	0.21	0.63		0.62	0.67		0.11	0.86	0.39	0.58	0.52	0.77	0.58
IL-6	0.65		0.2	0.93	0.52	0.47	0.14	0.88	0.43	0.94	0.77	0.11		0.45	0.42	0.67	0.29	0.24	0.55
TNF-A		0.23	0.2	0.29	0.53	0.18	0.53	0.65	0.39		0.17	0.86	0.45		0.14	0.77	0.14	0.52	0.23
GM-CSF	0.069	0.59		0.092		0.28	0.58	0.08	0.87	0.2	0.31	0.39	0.42	0.14		0.39	0.17	0.85	0.79
IL-1B	0.64	0.36	0.9	0.49	0.26	0.78	0.74	0.35	0.35	0.78	0.4	0.58	0.67	0.77	0.39		0.5	0.62	0.09
CXCL2		0.4	0.31	0.64	0.35	0.78	0.81	0.95	0.63	0.098	0.096	0.52	0.29	0.14	0.17	0.5		0.17	0.57
IL-17	0.58	0.24	0.98	0.42	0.67	0.41	0.2	0.11	0.68	0.59	0.63	0.77	0.24	0.52	0.85	0.62	0.17		0.14
Neutrophil Elastase	0.51	0.29	0.85	0.54	0.49	0.96	0.85	0.28	0.43	0.39	0.66	0.58	0.55	0.23	0.79	0.09	0.57	0.14

## Sheet: Adjusted pvalue T2Dsepsis
	Rhamnitol	2-Deoxyglucose	CDP-glucose	beta-D-fructose 2,6-bisphosphate	UDP-4-dehydro-6-deoxy-D-glucose	UDP-L-rhamnose	Glucose 6-phosphate	D-Glucosamine-6-phosphate	Erythronic acid	CCL2	G-CSF	IFN-G	IL-6	TNF-A	GM-CSF	IL-1B	CXCL2	IL-17	Neutrophil Elastase
Rhamnitol		0.64...2	0.17	0.36	0.24	0.2	0.44	0.47	0.79			0.93	0.65		6.9000000000000006E-2	0.64...16		0.57999999999999996	0.51
2-Deoxyglucose	0.868571		0.868571	0.868571	0.965405	0.95331	0.868571	0.868571	0.922247	0.868571	0.939636	0.868571		0.868571	0.868571	0.868571	0.868571	0.868571	0.868571
CDP-glucose	0.868571	0.868571		0.868571		0.868571	0.95331	0.868571	0.874	0.868571	0.868571	0.868571	0.868571	0.868571		0.95331	0.868571	0.98	0.939636
beta-D-fructose 2,6-bisphosphate	0.868571	0.868571	0.868571		0.868571	0.868571	0.868571	0.868571	0.868571	0.868571	0.868571	0.965405	0.965405	0.868571	0.868571	0.868571	0.868571	0.868571	0.868571
UDP-4-dehydro-6-deoxy-D-glucose	0.868571	0.965405		0.868571		0.868571	0.912	0.868571	0.868571	0.868571	0.868571	0.868571	0.868571	0.868571		0.868571	0.868571	0.868571	0.868571
UDP-L-rhamnose	0.868571	0.95331	0.868571	0.868571	0.868571			0.868571	0.868571	0.868571	0.868571	0.868571	0.868571	0.868571	0.868571	0.912	0.912	0.868571	0.9728
Glucose 6-phosphate	0.868571	0.868571	0.95331	0.868571	0.912			0.868571	0.868571	0.868571	0.868571	0.868571	0.868571	0.868571	0.868571	0.912	0.922247	0.868571	0.939636
D-Glucosamine-6-phosphate	0.868571	0.868571	0.868571	0.868571	0.868571	0.868571	0.868571		0.976424	0.868571	0.891901	0.868571	0.952028	0.868571	0.868571	0.868571	0.969128	0.868571	0.868571
Erythronic acid	0.913156	0.922247	0.874	0.868571	0.868571	0.868571	0.868571	0.976424		0.868571	0.912		0.868571	0.868571	0.947957	0.868571	0.868571	0.868571	0.868571
CCL2		0.868571	0.868571	0.868571	0.868571	0.868571	0.868571	0.868571	0.868571			0.868571	0.965405		0.868571	0.912	0.868571	0.868571	0.868571
G-CSF		0.939636	0.868571	0.868571	0.868571	0.868571	0.868571	0.891901	0.912			0.868571	0.912	0.868571	0.868571	0.868571	0.868571	0.868571	0.868571
IFN-G	0.965405	0.868571	0.868571	0.965405	0.868571	0.868571	0.868571	0.868571		0.868571	0.868571		0.868571	0.943827	0.868571	0.868571	0.868571	0.912	0.868571
IL-6	0.868571		0.868571	0.965405	0.868571	0.868571	0.868571	0.952028	0.868571	0.965405	0.912	0.868571		0.868571	0.868571	0.868571	0.868571	0.868571	0.868571
TNF-A		0.868571	0.868571	0.868571	0.868571	0.868571	0.868571	0.868571	0.868571		0.868571	0.943827	0.868571		0.868571	0.912	0.868571	0.868571	0.868571
GM-CSF	0.868571	0.868571		0.868571		0.868571	0.868571	0.868571	0.947957	0.868571	0.868571	0.868571	0.868571	0.868571		0.868571	0.868571	0.939636	0.913156
IL-1B	0.868571	0.868571	0.95331	0.868571	0.868571	0.912	0.912	0.868571	0.868571	0.912	0.868571	0.868571	0.868571	0.912	0.868571		0.868571	0.868571	0.868571
CXCL2		0.868571	0.868571	0.868571	0.868571	0.912	0.922247	0.969128	0.868571	0.868571	0.868571	0.868571	0.868571	0.868571	0.868571	0.868571		0.868571	0.868571
IL-17	0.868571	0.868571	0.98	0.868571	0.868571	0.868571	0.868571	0.868571	0.868571	0.868571	0.868571	0.912	0.868571	0.868571	0.939636	0.868571	0.868571		0.868571
Neutrophil Elastase	0.868571	0.868571	0.939636	0.868571	0.868571	0.9728	0.939636	0.868571	0.868571	0.868571	0.868571	0.868571	0.868571	0.868571	0.913156	0.868571	0.868571	0.868571
