# Supplementary material for: Immuno-metabolic dysregulation in type 2 diabetes is associated with altered neutrophil functional plasticity, mitochondrial dysfunction, and compromised responses in sepsis
Source: J Transl Med. 2026 Jan 10;24:156. doi: 10.1186/s12967-026-07696-z (PMC12882159; doi:10.1186/s12967-026-07696-z)
Supplement: Supplementary file 6 — Supplementary Material 6 [file 12967_2026_7696_MOESM6_ESM.xlsx]

## Sheet: Sepsis_main
	LysoPC(O-18:0/0:0)	PA(8:0/i-14:0)	CDP-DG(i-24:0/i-18:0)	DG(18:3(9,11,15)-OH(13)/0:0/8:0)	LysoPE(18:0/0:0)	(1beta,2alpha,3alpha)-1,2,3,24-Tetrahydroxy-12-oleanen-28-oic acid	MG(22:1(13Z)/0:0/0:0)	Undecanedioic acid	PA(i-12:0/i-12:0)	Dodecanedioic acid	PIP(20:3(6,8,11)-OH(5)/20:0)	Vitamin K1 2,3-epoxide	LysoPC(P-18:1(9Z)/0:0)	Chenodeoxycholylaspartic acid	PS(DiMe(11,5)/MonoMe(13,5))	CDP-DG(22:6(4Z,7Z,11E,13Z,15E,19Z)-2OH(10S,17)/22:3(10Z,13Z,16Z))	PA(18:3(9,11,15)-OH(13)/2:0)	PS(DiMe(13,5)/DiMe(13,5))	CDP-DG(22:6(4Z,7Z,10Z,13Z,16Z,19Z)/18:1(9Z))	CDP-DG(22:5(4Z,7Z,10Z,13Z,19Z)-O(16,17)/i-13:0)	MG(i-15:0/0:0/0:0)	PG(22:5(4Z,7Z,10Z,13Z,19Z)-O(16,17)/a-25:0)	PA(PGF1alpha/2:0)	PIP(TXB2/20:1(11Z))	LysoPG(18:1(9Z)/0:0)	alpha-Tocopherol succinate	PGP(20:5(6E,8Z,11Z,14Z,17Z)-OH(5)/i-22:0)	CDP-DG(20:3(8Z,11Z,14Z)-2OH(5,6)/i-17:0)	CL(22:5(7Z,10Z,13Z,16Z,19Z)/16:0/22:5(7Z,10Z,13Z,16Z,19Z)/18:0)	Deoxycholic acid 3-glucuronide	PGF2a ethanolamide	DG(5-iso PGF2VI/0:0/8:0)	PI(22:6(4Z,7Z,11E,13Z,15E,19Z)-2OH(10S,17)/22:2(13Z,16Z))	2-Ethylacryloylcarnitine	PI(18:1(12Z)-2OH(9,10)/22:3(10Z,13Z,16Z))	CDP-DG(i-24:0/18:2(9Z,11Z))	PC(PGD1/DiMe(13,5))	Tridecanoylglycine	PI(18:1(9Z)-O(12,13)/22:3(10Z,13Z,16Z))	PGP(PGF1alpha/i-24:0)	PI(PGF1alpha/22:3(10Z,13Z,16Z))	TG(14:1(9Z)/14:1(9Z)/18:4(6Z,9Z,12Z,15Z))	alpha-Guanidinoglutaric acid	PG(22:6(4Z,7Z,11E,13Z,15E,19Z)-2OH(10S,17)/i-12:0)	CDP-DG(i-22:0/i-12:0)	PC(17:2(9Z,12Z)/0:0)	3-methylheptanedioylcarnitine	PI(20:4(6Z,8E,10E,14Z)-2OH(5S,12R)/22:3(10Z,13Z,16Z))	CDP-DG(5-iso PGF2VI/22:5(7Z,10Z,13Z,16Z,19Z))
LysoPC(O-18:0/0:0)	1	0.59678	0.59352	0.95711	0.84098	0.76988	0.88646	0.69853	0.74807	-0.3991	0.05229	0.04484	0.77237	0.58582	0.66569	-0.25173	0.41456	0.30198	0.68913	0.7132	0.54877	0.71135	0.7304	0.01637	0.83891	0.96048	0.01623	-0.28832	0.01496	-0.0684	0.82257	0.98673	-0.66513	0.55489	0.68001	0.61333	0.7291	0.71478	0.25977	0.79409	0.61333	-0.39869	0.82974	0.55415	0.00955	0.51488	0.67401	0.84351	-0.04903
PA(8:0/i-14:0)	0.59678	1	-0.19311	0.73309	0.80976	0.03325	0.56111	0.30936	0.91842	0.40515	-0.01541	0.64127	0.22131	0.99673	0.84586	-0.11673	0.61626	0.46509	0.76704	0.47898	0.29019	0.36703	0.69206	0.27695	0.82166	0.69719	0.33771	0.27776	-0.56448	-0.58146	0.81753	0.63094	-0.10042	0.8958	0.38533	0.81815	0.60963	0.86161	0.18141	0.63624	0.75375	-0.39823	0.76187	0.73963	0.53041	0.82652	0.8959	0.84283	0.15339
CDP-DG(i-24:0/i-18:0)	0.59352	-0.19311	1	0.37209	0.32131	0.93842	0.31317	0.2948	0.03226	-0.93223	0.39411	-0.27325	0.89229	-0.22289	-0.02241	0.12931	-0.30965	-0.08346	0.12902	0.33625	0.00653	0.66879	-0.01807	-0.04955	0.10371	0.38408	-0.22482	-0.59964	0.54544	0.28776	0.06241	0.53481	-0.51828	-0.30836	0.6928	0.17947	0.40416	0.06152	0.27868	0.24961	0.05243	-0.13925	0.11316	-0.19207	-0.40218	-0.37027	-0.16443	0.27017	-0.00334
DG(18:3(9,11,15)-OH(13)/0:0/8:0)	0.95711	0.73309	0.37209	1	0.82016	0.55932	0.90698	0.68582	0.8668	-0.21224	-0.16607	0.09978	0.58503	0.72234	0.74834	-0.41591	0.48213	0.38562	0.67059	0.63293	0.61305	0.64728	0.81352	-0.07699	0.92195	0.9902	-0.02042	-0.26843	-0.06192	-0.05858	0.92118	0.97472	-0.66035	0.69306	0.50266	0.6031	0.77214	0.76039	0.24544	0.87776	0.71126	-0.54901	0.89178	0.76312	0.1874	0.71196	0.78749	0.89176	-0.15907
LysoPE(18:0/0:0)	0.84098	0.80976	0.32131	0.82016	1	0.52812	0.65438	0.35932	0.86667	-0.06703	0.33341	0.55113	0.68995	0.8135	0.89026	-0.01481	0.54855	0.56168	0.78078	0.60009	0.27691	0.70294	0.61735	0.24708	0.74813	0.83368	0.19495	0.11458	-0.25583	-0.56444	0.72819	0.8489	-0.38137	0.67213	0.78256	0.82425	0.74467	0.95039	0.45126	0.73747	0.80199	-0.22239	0.72341	0.42573	0.34673	0.57419	0.74296	0.93934	0.13179
(1beta,2alpha,3alpha)-1,2,3,24-Tetrahydroxy-12-oleanen-28-oic acid	0.76988	0.03325	0.93842	0.55932	0.52812	1	0.56171	0.53519	0.20156	-0.77002	0.40963	-0.21567	0.9244	0.01636	0.17533	0.1212	0.02431	-0.05546	0.42759	0.6214	0.24569	0.62576	0.28662	0.12182	0.37139	0.57932	0.00468	-0.38897	0.28251	0.0999	0.32804	0.69425	-0.51792	0.00106	0.78389	0.36204	0.40646	0.27955	0.16831	0.35281	0.14314	-0.04512	0.4038	-0.04044	-0.43786	-0.12441	0.14439	0.41973	0.13332
MG(22:1(13Z)/0:0/0:0)	0.88646	0.56111	0.31317	0.90698	0.65438	0.56171	1	0.9054	0.65188	-0.13967	-0.25927	-0.19419	0.43389	0.56925	0.58539	-0.45313	0.65512	0.17084	0.68092	0.77498	0.8633	0.34735	0.93574	-0.02942	0.91697	0.92017	0.11142	-0.13672	-0.15811	0.03541	0.92197	0.87021	-0.62135	0.71315	0.33662	0.40426	0.45283	0.60269	-0.05583	0.71704	0.44884	-0.27549	0.9457	0.69068	-0.11867	0.70367	0.79994	0.65914	-0.09672
Undecanedioic acid	0.69853	0.30936	0.2948	0.68582	0.35932	0.53519	0.9054	1	0.3117	-0.12142	-0.27032	-0.46308	0.29238	0.3123	0.21545	-0.28934	0.56242	-0.24817	0.62804	0.84344	0.86411	0.025	0.857	0.12355	0.7857	0.68233	0.29778	-0.08938	-0.23836	0.18555	0.77867	0.63049	-0.39676	0.5768	0.1872	0.25066	0.09155	0.25899	-0.44335	0.37022	0.03156	-0.08846	0.84572	0.54779	-0.49157	0.4905	0.6504	0.31504	0.10594
PA(i-12:0/i-12:0)	0.74807	0.91842	0.03226	0.8668	0.86667	0.20156	0.65188	0.3117	1	0.1068	-0.11352	0.52202	0.38559	0.91504	0.93112	-0.36698	0.5085	0.67213	0.60701	0.36554	0.35792	0.63863	0.66959	-0.05459	0.81154	0.85502	-0.02303	-0.03442	-0.20688	-0.3663	0.82154	0.81561	-0.46349	0.76539	0.4276	0.68941	0.84196	0.91397	0.462	0.88281	0.92417	-0.56987	0.74365	0.76076	0.61792	0.81628	0.80672	0.96579	-0.17714
Dodecanedioic acid	-0.3991	0.40515	-0.93223	-0.21224	-0.06703	-0.77002	-0.13967	-0.12142	0.1068	1	-0.17703	0.4188	-0.71201	0.43692	0.17727	0.06168	0.53018	0.04926	0.21696	-0.0175	0.06659	-0.62463	0.21781	0.35571	0.11289	-0.22802	0.52452	0.80041	-0.8043	-0.54718	0.13386	-0.37692	0.60086	0.53763	-0.43003	0.12234	-0.36971	0.14722	-0.35795	-0.2177	0.00728	0.25158	0.11733	0.23286	0.31938	0.47224	0.40379	-0.1057	0.28551
PIP(20:3(6,8,11)-OH(5)/20:0)	0.05229	-0.01541	0.39411	-0.16607	0.33341	0.40963	-0.25927	-0.27032	-0.11352	-0.17703	1	0.48631	0.55571	-0.01805	0.02824	0.85272	-0.08164	-0.0512	0.31705	0.23688	-0.53753	0.24374	-0.30823	0.676	-0.21006	-0.15145	0.43799	0.36191	-0.18163	-0.62516	-0.27561	-0.03078	0.37343	-0.17764	0.75415	0.47688	-0.01553	0.17488	0.18464	-0.29217	-0.05355	0.49731	-0.18984	-0.62947	-0.1614	-0.47584	-0.15259	0.07098	0.67197
Vitamin K1 2,3-epoxide	0.04484	0.64127	-0.27325	0.09978	0.55113	-0.21567	-0.19419	-0.46308	0.52202	0.4188	0.48631	1	0.1366	0.64101	0.5883	0.37033	0.18511	0.53296	0.35954	-0.04892	-0.46069	0.31816	-0.04807	0.39969	0.11792	0.08161	0.27474	0.47607	-0.43103	-0.84856	0.09934	0.08848	0.32333	0.35385	0.42379	0.67117	0.40059	0.62122	0.46644	0.17907	0.58076	-0.05812	0.04361	0.05423	0.70232	0.24668	0.30757	0.50707	0.30128
LysoPC(P-18:1(9Z)/0:0)	0.77237	0.22131	0.89229	0.58503	0.68995	0.9244	0.43389	0.29238	0.38559	-0.71201	0.55571	0.1366	1	0.19559	0.35272	0.22183	-0.04767	0.15952	0.45828	0.50068	-0.00199	0.82077	0.17755	0.16889	0.35609	0.59091	-0.01883	-0.35208	0.25426	-0.11596	0.30721	0.72479	-0.45178	0.03205	0.92743	0.56836	0.62483	0.45784	0.41835	0.44213	0.3745	-0.1793	0.3437	-0.02194	-0.13355	-0.09543	0.16549	0.60729	0.15536
Chenodeoxycholylaspartic acid	0.58582	0.99673	-0.22289	0.72234	0.8135	0.01636	0.56925	0.3123	0.91504	0.43692	-0.01805	0.64101	0.19559	1	0.8689	-0.13635	0.6694	0.49614	0.76661	0.47956	0.32333	0.34137	0.71099	0.2705	0.8181	0.69617	0.34106	0.32405	-0.58094	-0.6076	0.81751	0.62219	-0.10671	0.91349	0.36729	0.79335	0.5838	0.88117	0.18673	0.64016	0.76127	-0.34577	0.76679	0.72338	0.53754	0.84917	0.91011	0.83493	0.14085
PS(DiMe(11,5)/MonoMe(13,5))	0.66569	0.84586	-0.02241	0.74834	0.89026	0.17533	0.58539	0.21545	0.93112	0.17727	0.02824	0.5883	0.35272	0.8689	1	-0.3274	0.65238	0.81374	0.57482	0.32625	0.36222	0.58277	0.62816	-0.03122	0.69339	0.78242	-0.00916	0.17491	-0.23439	-0.53718	0.71035	0.73652	-0.44407	0.7378	0.4445	0.60428	0.73242	0.98357	0.55962	0.83932	0.93946	-0.28106	0.66074	0.54906	0.64574	0.78479	0.7681	0.91137	-0.17451
CDP-DG(22:6(4Z,7Z,11E,13Z,15E,19Z)-2OH(10S,17)/22:3(10Z,13Z,16Z))	-0.25173	-0.11673	0.12931	-0.41591	-0.01481	0.1212	-0.45313	-0.28934	-0.36698	0.06168	0.85272	0.37033	0.22183	-0.13635	-0.3274	1	-0.21774	-0.46598	0.25064	0.18937	-0.63891	-0.15684	-0.40829	0.84417	-0.31453	-0.45453	0.66471	0.45015	-0.39389	-0.51807	-0.38768	-0.36363	0.75303	-0.21731	0.45806	0.39352	-0.34677	-0.17666	-0.24997	-0.65783	-0.4223	0.50031	-0.30299	-0.59584	-0.34183	-0.57451	-0.24072	-0.25605	0.88321
PA(18:3(9,11,15)-OH(13)/2:0)	0.41456	0.61626	-0.30965	0.48213	0.54855	0.02431	0.65512	0.56242	0.5085	0.53018	-0.08164	0.18511	-0.04767	0.6694	0.65238	-0.21774	1	0.29963	0.68694	0.61869	0.71711	-0.12856	0.83419	0.27511	0.68153	0.53334	0.4621	0.61233	-0.65247	-0.52192	0.69913	0.40793	-0.10299	0.85964	0.10666	0.35368	0.02724	0.66402	-0.15319	0.38369	0.37227	0.27742	0.74885	0.42581	0.08733	0.77961	0.84346	0.42143	0.15747
PS(DiMe(13,5)/DiMe(13,5))	0.30198	0.46509	-0.08346	0.38562	0.56168	-0.05546	0.17084	-0.24817	0.67213	0.04926	-0.0512	0.53296	0.15952	0.49614	0.81374	-0.46598	0.29963	1	0.0075	-0.24228	0.07768	0.5873	0.16624	-0.43495	0.20233	0.45233	-0.47246	-0.00969	0.19068	-0.32831	0.24528	0.43049	-0.51587	0.2799	0.17829	0.15958	0.6749	0.73041	0.8632	0.738	0.89382	-0.26655	0.15773	0.2424	0.84536	0.49681	0.29265	0.65674	-0.55305
CDP-DG(22:6(4Z,7Z,10Z,13Z,16Z,19Z)/18:1(9Z))	0.68913	0.76704	0.12902	0.67059	0.78078	0.42759	0.68092	0.62804	0.60701	0.21696	0.31705	0.35954	0.45828	0.76661	0.57482	0.25064	0.68694	0.0075	1	0.90643	0.39714	0.20232	0.75697	0.66867	0.8233	0.64534	0.71282	0.40764	-0.69395	-0.59201	0.78243	0.61832	0.04052	0.8155	0.63201	0.86507	0.28052	0.68698	-0.1963	0.33169	0.34204	0.02669	0.83774	0.44192	-0.09342	0.54382	0.84991	0.62825	0.58635
CDP-DG(22:5(4Z,7Z,10Z,13Z,19Z)-O(16,17)/i-13:0)	0.7132	0.47898	0.33625	0.63293	0.60009	0.6214	0.77498	0.84344	0.36554	-0.0175	0.23688	-0.04892	0.50068	0.47956	0.32625	0.18937	0.61869	-0.24228	0.90643	1	0.57078	0.10379	0.77055	0.58278	0.76951	0.62109	0.65448	0.23692	-0.52228	-0.28855	0.72761	0.60778	-0.0837	0.64731	0.56525	0.63373	0.10354	0.44668	-0.38766	0.23079	0.07655	0.1312	0.82529	0.3384	-0.45959	0.37946	0.7116	0.42452	0.54326
MG(i-15:0/0:0/0:0)	0.54877	0.29019	0.00653	0.61305	0.27691	0.24569	0.8633	0.86411	0.35792	0.06659	-0.53753	-0.46069	-0.00199	0.32333	0.36222	-0.63891	0.71711	0.07768	0.39714	0.57078	1	-0.0637	0.87341	-0.20468	0.70216	0.65486	0.03828	-0.01752	-0.15382	0.20532	0.73643	0.54576	-0.5438	0.61082	-0.12112	-0.02998	0.07367	0.32713	-0.26329	0.50734	0.19271	-0.05304	0.77228	0.59196	-0.20852	0.68519	0.65302	0.28892	-0.25631
PG(22:5(4Z,7Z,10Z,13Z,19Z)-O(16,17)/a-25:0)	0.71135	0.36703	0.66879	0.64728	0.70294	0.62576	0.34735	0.025	0.63863	-0.62463	0.24374	0.31816	0.82077	0.34137	0.58277	-0.15684	-0.12856	0.5873	0.20232	0.10379	-0.0637	1	0.11042	-0.25304	0.33161	0.65433	-0.42912	-0.52971	0.45847	-0.04171	0.31873	0.75963	-0.65944	0.05192	0.70687	0.46195	0.92758	0.59666	0.79299	0.74129	0.73941	-0.5492	0.26014	0.21201	0.39455	0.12821	0.16522	0.78809	-0.2993
PA(PGF1alpha/2:0)	0.7304	0.69206	-0.01807	0.81352	0.61735	0.28662	0.93574	0.857	0.66959	0.21781	-0.30823	-0.04807	0.17755	0.71099	0.62816	-0.40829	0.83419	0.16624	0.75697	0.77055	0.87341	0.11042	1	0.11523	0.9436	0.81993	0.31381	0.15692	-0.45191	-0.16205	0.9545	0.71862	-0.38594	0.89296	0.18427	0.44659	0.3017	0.63791	-0.19976	0.61455	0.42869	-0.17056	0.97506	0.75614	-0.02268	0.85219	0.931	0.60291	0.02557
PIP(TXB2/20:1(11Z))	0.01637	0.27695	-0.04955	-0.07699	0.24708	0.12182	-0.02942	0.12355	-0.05459	0.35571	0.676	0.39969	0.16889	0.2705	-0.03122	0.84417	0.27511	-0.43495	0.66867	0.58278	-0.20468	-0.25304	0.11523	1	0.16118	-0.12001	0.95114	0.68148	-0.78351	-0.68687	0.09426	-0.10526	0.71084	0.3093	0.46245	0.63393	-0.306	0.12463	-0.467	-0.44081	-0.26156	0.47914	0.1912	-0.19389	-0.3421	-0.09563	0.2786	-0.01513	0.98844
LysoPG(18:1(9Z)/0:0)	0.83891	0.82166	0.10371	0.92195	0.74813	0.37139	0.91697	0.7857	0.81154	0.11289	-0.21006	0.11792	0.35609	0.8181	0.69339	-0.31453	0.68153	0.20233	0.8233	0.76951	0.70216	0.33161	0.9436	0.16118	1	0.89721	0.29489	0.02533	-0.41066	-0.19897	0.99641	0.83129	-0.3898	0.88812	0.36599	0.6557	0.52632	0.71932	-0.07234	0.69966	0.55671	-0.3925	0.98854	0.83129	0.08948	0.82624	0.94193	0.77195	0.0725
alpha-Tocopherol succinate	0.96048	0.69719	0.38408	0.9902	0.83368	0.57932	0.92017	0.68233	0.85502	-0.22802	-0.15145	0.08161	0.59091	0.69617	0.78242	-0.45453	0.53334	0.45233	0.64534	0.62109	0.65486	0.65433	0.81993	-0.12001	0.89721	1	-0.06196	-0.24256	-0.0263	-0.07271	0.90166	0.98255	-0.71561	0.67885	0.50353	0.54837	0.75901	0.7893	0.29817	0.90294	0.7333	-0.47313	0.88075	0.70913	0.19208	0.7144	0.77615	0.88805	-0.20885
PGP(20:5(6E,8Z,11Z,14Z,17Z)-OH(5)/i-22:0)	0.01623	0.33771	-0.22482	-0.02042	0.19495	0.00468	0.11142	0.29778	-0.02303	0.52452	0.43799	0.27474	-0.01883	0.34106	-0.00916	0.66471	0.4621	-0.47246	0.71282	0.65448	0.03828	-0.42912	0.31381	0.95114	0.29489	-0.06196	1	0.74959	-0.90415	-0.62473	0.24301	-0.10057	0.68794	0.48066	0.26645	0.55727	-0.40053	0.12243	-0.64024	-0.40446	-0.28815	0.47677	0.34038	-0.01333	-0.37309	0.10527	0.43389	-0.04656	0.92982
CDP-DG(20:3(8Z,11Z,14Z)-2OH(5,6)/i-17:0)	-0.28832	0.27776	-0.59964	-0.26843	0.11458	-0.38897	-0.13672	-0.08938	-0.03442	0.80041	0.36191	0.47607	-0.35208	0.32405	0.17491	0.45015	0.61233	-0.00969	0.40764	0.23692	-0.01752	-0.52971	0.15692	0.68148	0.02533	-0.24256	0.74959	1	-0.84532	-0.81116	0.01499	-0.32917	0.66529	0.42979	-0.00681	0.26233	-0.4713	0.23055	-0.31206	-0.35812	-0.09426	0.69472	0.08519	-0.18624	0.04031	0.20323	0.33049	-0.11884	0.6117
CL(22:5(7Z,10Z,13Z,16Z,19Z)/16:0/22:5(7Z,10Z,13Z,16Z,19Z)/18:0)	0.01496	-0.56448	0.54544	-0.06192	-0.25583	0.28251	-0.15811	-0.23836	-0.20688	-0.8043	-0.18163	-0.43103	0.25426	-0.58094	-0.23439	-0.39389	-0.65247	0.19068	-0.69395	-0.52228	-0.15382	0.45847	-0.45191	-0.78351	-0.41066	-0.0263	-0.90415	-0.84532	1	0.7093	-0.38718	0.07445	-0.62839	-0.70679	-0.06227	-0.54343	0.29117	-0.30715	0.52676	0.20491	0.03631	-0.33621	-0.43526	-0.23946	0.0273	-0.434	-0.62625	-0.09162	-0.7172
Deoxycholic acid 3-glucuronide	-0.0684	-0.58146	0.28776	-0.05858	-0.56444	0.0999	0.03541	0.18555	-0.3663	-0.54718	-0.62516	-0.84856	-0.11596	-0.6076	-0.53718	-0.51807	-0.52192	-0.32831	-0.59201	-0.28855	0.20532	-0.04171	-0.16205	-0.68687	-0.19897	-0.07271	-0.62473	-0.81116	0.7093	1	-0.17126	-0.05169	-0.45031	-0.49623	-0.46652	-0.66696	-0.07076	-0.61759	-0.15079	-0.00314	-0.35367	-0.38803	-0.2014	0.08663	-0.3467	-0.26219	-0.44583	-0.36285	-0.58307
PGF2a ethanolamide	0.82257	0.81753	0.06241	0.92118	0.72819	0.32804	0.92197	0.77867	0.82154	0.13386	-0.27561	0.09934	0.30721	0.81751	0.71035	-0.38768	0.69913	0.24528	0.78243	0.72761	0.73643	0.31873	0.9545	0.09426	0.99641	0.90166	0.24301	0.01499	-0.38718	-0.17126	1	0.82581	-0.42624	0.89443	0.30635	0.60457	0.52911	0.72174	-0.0521	0.72952	0.57988	-0.40811	0.98529	0.85693	0.12874	0.86332	0.94465	0.76847	0.00194
DG(5-iso PGF2VI/0:0/8:0)	0.98673	0.63094	0.53481	0.97472	0.8489	0.69425	0.87021	0.63049	0.81561	-0.37692	-0.03078	0.08848	0.72479	0.62219	0.73652	-0.36363	0.40793	0.43049	0.61832	0.60778	0.54576	0.75963	0.71862	-0.10526	0.83129	0.98255	-0.10057	-0.32917	0.07445	-0.05169	0.82581	1	-0.73351	0.56152	0.62035	0.57433	0.8074	0.76001	0.36886	0.88151	0.7166	-0.48207	0.80944	0.60916	0.1513	0.57949	0.67584	0.89273	-0.1812
PI(22:6(4Z,7Z,11E,13Z,15E,19Z)-2OH(10S,17)/22:2(13Z,16Z))	-0.66513	-0.10042	-0.51828	-0.66035	-0.38137	-0.51792	-0.62135	-0.39676	-0.46349	0.60086	0.37343	0.32333	-0.45178	-0.10671	-0.44407	0.75303	-0.10299	-0.51587	0.04052	-0.0837	-0.5438	-0.65944	-0.38594	0.71084	-0.3898	-0.71561	0.68794	0.66529	-0.62839	-0.45031	-0.42624	-0.73351	1	-0.08204	-0.16727	0.10982	-0.65248	-0.37371	-0.53009	-0.82159	-0.55348	0.47628	-0.38535	-0.38392	-0.16363	-0.33826	-0.19443	-0.52925	0.74318
2-Ethylacryloylcarnitine	0.55489	0.8958	-0.30836	0.69306	0.67213	0.00106	0.71315	0.5768	0.76539	0.53763	-0.17764	0.35385	0.03205	0.91349	0.7378	-0.21731	0.85964	0.2799	0.8155	0.64731	0.61082	0.05192	0.89296	0.3093	0.88812	0.67885	0.48066	0.42979	-0.70679	-0.49623	0.89443	0.56152	-0.08204	1	0.18459	0.63674	0.31032	0.75047	-0.13734	0.52767	0.53563	-0.15967	0.88581	0.75497	0.26136	0.91386	0.98838	0.65136	0.19113
PI(18:1(12Z)-2OH(9,10)/22:3(10Z,13Z,16Z))	0.68001	0.38533	0.6928	0.50266	0.78256	0.78389	0.33662	0.1872	0.4276	-0.43003	0.75415	0.42379	0.92743	0.36729	0.4445	0.45806	0.10666	0.17829	0.63201	0.56525	-0.12112	0.70687	0.18427	0.46245	0.36599	0.50353	0.26645	-0.00681	-0.06227	-0.46652	0.30635	0.62035	-0.16727	0.18459	1	0.76465	0.53582	0.57793	0.36403	0.32264	0.39398	-0.00341	0.35485	-0.07743	-0.04634	-0.0414	0.28214	0.62646	0.42205
CDP-DG(i-24:0/18:2(9Z,11Z))	0.61333	0.81815	0.17947	0.6031	0.82425	0.36204	0.40426	0.25066	0.68941	0.12234	0.47688	0.67117	0.56836	0.79335	0.60428	0.39352	0.35368	0.15958	0.86507	0.63373	-0.02998	0.46195	0.44659	0.63393	0.6557	0.54837	0.55727	0.26233	-0.54343	-0.66696	0.60457	0.57433	0.10982	0.63674	0.76465	1	0.52766	0.71375	0.11087	0.35249	0.50405	-0.21379	0.60392	0.37699	0.20328	0.38762	0.66896	0.73817	0.55549
PC(PGD1/DiMe(13,5))	0.7291	0.60963	0.40416	0.77214	0.74467	0.40646	0.45283	0.09155	0.84196	-0.36971	-0.01553	0.40059	0.62483	0.5838	0.73242	-0.34677	0.02724	0.6749	0.28052	0.10354	0.07367	0.92758	0.3017	-0.306	0.52632	0.75901	-0.40053	-0.4713	0.29117	-0.07076	0.52911	0.8074	-0.65248	0.31032	0.53582	0.52766	1	0.71068	0.73426	0.87631	0.8829	-0.73874	0.4312	0.52911	0.59066	0.4336	0.39657	0.90301	-0.37954
Tridecanoylglycine	0.71478	0.86161	0.06152	0.76039	0.95039	0.27955	0.60269	0.25899	0.91397	0.14722	0.17488	0.62122	0.45784	0.88117	0.98357	-0.17666	0.66402	0.73041	0.68698	0.44668	0.32713	0.59666	0.63791	0.12463	0.71932	0.7893	0.12243	0.23055	-0.30715	-0.61759	0.72174	0.76001	-0.37371	0.75047	0.57793	0.71375	0.71068	1	0.50635	0.78228	0.89257	-0.20843	0.69349	0.49041	0.54697	0.72647	0.78868	0.92303	-0.0151
PI(18:1(9Z)-O(12,13)/22:3(10Z,13Z,16Z))	0.25977	0.18141	0.27868	0.24544	0.45126	0.16831	-0.05583	-0.44335	0.462	-0.35795	0.18464	0.46644	0.41835	0.18673	0.55962	-0.24997	-0.15319	0.8632	-0.1963	-0.38766	-0.26329	0.79299	-0.19976	-0.467	-0.07234	0.29817	-0.64024	-0.31206	0.52676	-0.15079	-0.0521	0.36886	-0.53009	-0.13734	0.36403	0.11087	0.73426	0.50635	1	0.59836	0.75031	-0.32768	-0.13696	-0.04626	0.71037	0.06138	-0.08752	0.55005	-0.53134
PGP(PGF1alpha/i-24:0)	0.79409	0.63624	0.24961	0.87776	0.73747	0.35281	0.71704	0.37022	0.88281	-0.2177	-0.29217	0.17907	0.44213	0.64016	0.83932	-0.65783	0.38369	0.738	0.33169	0.23079	0.50734	0.74129	0.61455	-0.44081	0.69966	0.90294	-0.40446	-0.35812	0.20491	-0.00314	0.72952	0.88151	-0.82159	0.52767	0.32264	0.35249	0.87631	0.78228	0.59836	1	0.89759	-0.61161	0.65284	0.68501	0.52426	0.71225	0.60722	0.8861	-0.53952
PI(PGF1alpha/22:3(10Z,13Z,16Z))	0.61333	0.75375	0.05243	0.71126	0.80199	0.14314	0.44884	0.03156	0.92417	0.00728	-0.05355	0.58076	0.3745	0.76127	0.93946	-0.4223	0.37227	0.89382	0.34204	0.07655	0.19271	0.73941	0.42869	-0.26156	0.55671	0.7333	-0.28815	-0.09426	0.03631	-0.35367	0.57988	0.7166	-0.55348	0.53563	0.39398	0.50405	0.8829	0.89257	0.75031	0.89759	1	-0.51266	0.48643	0.54588	0.78621	0.67374	0.57564	0.91541	-0.3863
TG(14:1(9Z)/14:1(9Z)/18:4(6Z,9Z,12Z,15Z))	-0.39869	-0.39823	-0.13925	-0.54901	-0.22239	-0.04512	-0.27549	-0.08846	-0.56987	0.25158	0.49731	-0.05812	-0.1793	-0.34577	-0.28106	0.50031	0.27742	-0.26655	0.02669	0.1312	-0.05304	-0.5492	-0.17056	0.47914	-0.3925	-0.47313	0.47677	0.69472	-0.33621	-0.38803	-0.40811	-0.48207	0.47628	-0.15967	-0.00341	-0.21379	-0.73874	-0.20843	-0.32768	-0.61161	-0.51266	1	-0.26818	-0.7145	-0.45627	-0.35959	-0.20559	-0.52535	0.4874
alpha-Guanidinoglutaric acid	0.82974	0.76187	0.11316	0.89178	0.72341	0.4038	0.9457	0.84572	0.74365	0.11733	-0.18984	0.04361	0.3437	0.76679	0.66074	-0.30299	0.74885	0.15773	0.83774	0.82529	0.77228	0.26014	0.97506	0.1912	0.98854	0.88075	0.34038	0.08519	-0.43526	-0.2014	0.98529	0.80944	-0.38535	0.88581	0.35485	0.60392	0.4312	0.69349	-0.13696	0.65284	0.48643	-0.26818	1	0.76956	-0.00966	0.80728	0.94049	0.71032	0.10435
PG(22:6(4Z,7Z,11E,13Z,15E,19Z)-2OH(10S,17)/i-12:0)	0.55415	0.73963	-0.19207	0.76312	0.42573	-0.04044	0.69068	0.54779	0.76076	0.23286	-0.62947	0.05423	-0.02194	0.72338	0.54906	-0.59584	0.42581	0.2424	0.44192	0.3384	0.59196	0.21201	0.75614	-0.19389	0.83129	0.70913	-0.01333	-0.18624	-0.23946	0.08663	0.85693	0.60916	-0.38392	0.75497	-0.07743	0.37699	0.52911	0.49041	-0.04626	0.68501	0.54588	-0.7145	0.76956	1	0.34474	0.86145	0.76906	0.62337	-0.26308
CDP-DG(i-22:0/i-12:0)	0.00955	0.53041	-0.40218	0.1874	0.34673	-0.43786	-0.11867	-0.49157	0.61792	0.31938	-0.1614	0.70232	-0.13355	0.53754	0.64574	-0.34183	0.08733	0.84536	-0.09342	-0.45959	-0.20852	0.39455	-0.02268	-0.3421	0.08948	0.19208	-0.37309	0.04031	0.0273	-0.3467	0.12874	0.1513	-0.16363	0.26136	-0.04634	0.20328	0.59066	0.54697	0.71037	0.52426	0.78621	-0.45627	-0.00966	0.34474	1	0.46732	0.21889	0.52135	-0.44221
PC(17:2(9Z,12Z)/0:0)	0.51488	0.82652	-0.37027	0.71196	0.57419	-0.12441	0.70367	0.4905	0.81628	0.47224	-0.47584	0.24668	-0.09543	0.84917	0.78479	-0.57451	0.77961	0.49681	0.54382	0.37946	0.68519	0.12821	0.85219	-0.09563	0.82624	0.7144	0.10527	0.20323	-0.434	-0.26219	0.86332	0.57949	-0.33826	0.91386	-0.0414	0.38762	0.4336	0.72647	0.06138	0.71225	0.67374	-0.35959	0.80728	0.86145	0.46732	1	0.90348	0.66722	-0.21733
3-methylheptanedioylcarnitine	0.67401	0.8959	-0.16443	0.78749	0.74296	0.14439	0.79994	0.6504	0.80672	0.40379	-0.15259	0.30757	0.16549	0.91011	0.7681	-0.24072	0.84346	0.29265	0.84991	0.7116	0.65302	0.16522	0.931	0.2786	0.94193	0.77615	0.43389	0.33049	-0.62625	-0.44583	0.94465	0.67584	-0.19443	0.98838	0.28214	0.66896	0.39657	0.78868	-0.08752	0.60722	0.57564	-0.20559	0.94049	0.76906	0.21889	0.90348	1	0.72274	0.16282
PI(20:4(6Z,8E,10E,14Z)-2OH(5S,12R)/22:3(10Z,13Z,16Z))	0.84351	0.84283	0.27017	0.89176	0.93934	0.41973	0.65914	0.31504	0.96579	-0.1057	0.07098	0.50707	0.60729	0.83493	0.91137	-0.25605	0.42143	0.65674	0.62825	0.42452	0.28892	0.78809	0.60291	-0.01513	0.77195	0.88805	-0.04656	-0.11884	-0.09162	-0.36285	0.76847	0.89273	-0.52925	0.65136	0.62646	0.73817	0.90301	0.92303	0.55005	0.8861	0.91541	-0.52535	0.71032	0.62337	0.52135	0.66722	0.72274	1	-0.12682
CDP-DG(5-iso PGF2VI/22:5(7Z,10Z,13Z,16Z,19Z))	-0.04903	0.15339	-0.00334	-0.15907	0.13179	0.13332	-0.09672	0.10594	-0.17714	0.28551	0.67197	0.30128	0.15536	0.14085	-0.17451	0.88321	0.15747	-0.55305	0.58635	0.54326	-0.25631	-0.2993	0.02557	0.98844	0.0725	-0.20885	0.92982	0.6117	-0.7172	-0.58307	0.00194	-0.1812	0.74318	0.19113	0.42205	0.55549	-0.37954	-0.0151	-0.53134	-0.53952	-0.3863	0.4874	0.10435	-0.26308	-0.44221	-0.21733	0.16282	-0.12682	1
CL(22:5(7Z,10Z,13Z,16Z,19Z)/18:1(11Z)/22:5(7Z,10Z,13Z,16Z,19Z)/18:1(9Z))	0.14218	-0.08675	0.28292	0.14221	0.1705	0.10989	-0.08319	-0.40632	0.26597	-0.47763	-0.09398	0.1229	0.25752	-0.07994	0.34214	-0.48652	-0.29075	0.76429	-0.47914	-0.55196	-0.1517	0.67277	-0.27092	-0.75808	-0.20543	0.20426	-0.88313	-0.53409	0.77051	0.21187	-0.16579	0.26418	-0.67279	-0.32924	0.08322	-0.24137	0.6104	0.24483	0.92119	0.5534	0.58252	-0.37614	-0.25693	-0.05791	0.59112	-0.02245	-0.27551	0.33468	-0.78781
PE(LTE4/DiMe(13,5))	0.17482	0.70717	-0.22097	0.2084	0.67212	-0.09877	-0.03475	-0.30496	0.58338	0.42272	0.5304	0.97643	0.21689	0.71657	0.68394	0.36334	0.3609	0.54849	0.50969	0.12783	-0.30661	0.32867	0.11194	0.47127	0.24596	0.20542	0.36731	0.55681	-0.51193	-0.92008	0.22528	0.2037	0.26512	0.47629	0.51517	0.73859	0.40034	0.73293	0.43097	0.24415	0.61529	0.03629	0.19477	0.08034	0.62632	0.33515	0.44194	0.58084	0.35791
DG(PGF1alpha/0:0/2:0)	0.87335	0.73286	0.19751	0.90648	0.77133	0.48831	0.96192	0.84334	0.74342	0.0415	-0.11811	0.04371	0.42703	0.7419	0.69181	-0.29183	0.75679	0.20684	0.83918	0.84016	0.77375	0.32646	0.96384	0.17951	0.97161	0.90937	0.30769	0.07424	-0.38035	-0.21963	0.96705	0.85122	-0.44429	0.85149	0.43016	0.60187	0.45973	0.73081	-0.06452	0.68293	0.51481	-0.21843	0.99143	0.70278	-0.02302	0.77181	0.91804	0.73699	0.08984
Ganglioside GM3 (d18:1/9Z-18:1)	-0.14301	-0.1951	0.08856	-0.13156	-0.01011	-0.12454	-0.36182	-0.65284	0.09386	-0.3152	-0.0316	0.21946	0.05734	-0.18451	0.20641	-0.34807	-0.38245	0.71943	-0.62508	-0.74561	-0.36293	0.49199	-0.48738	-0.69268	-0.43805	-0.07159	-0.83337	-0.37959	0.70408	0.12389	-0.39761	-0.01706	-0.42913	-0.45153	-0.05284	-0.33764	0.42611	0.10358	0.88282	0.32568	0.45276	-0.23993	-0.49164	-0.23109	0.64337	-0.15669	-0.43715	0.13728	-0.71362
4,5-Epoxy-11(13)-guaien-12,8-olide	0.91001	0.54991	0.36666	0.91395	0.68371	0.61039	0.99747	0.89164	0.65453	-0.18754	-0.2074	-0.17975	0.49006	0.55817	0.59864	-0.43036	0.6403	0.193	0.68328	0.77906	0.84109	0.39528	0.91619	-0.02649	0.90392	0.93153	0.09628	-0.15029	-0.12676	0.02147	0.90653	0.89228	-0.64354	0.68743	0.3904	0.4183	0.479	0.62142	-0.0108	0.72931	0.46599	-0.26183	0.93364	0.6528	-0.12051	0.67334	0.78106	0.67881	-0.09413
Cer(d17:1/20:4(8Z,11Z,14Z,17Z)-2OH(5S,6R))	0.95422	0.64119	0.4783	0.97575	0.81062	0.61127	0.84126	0.57603	0.84891	-0.36319	-0.13832	0.09284	0.65989	0.62963	0.74784	-0.46181	0.3578	0.48925	0.53517	0.50341	0.53159	0.77769	0.69228	-0.21774	0.81601	0.97861	-0.20447	-0.4	0.13453	0.01192	0.81917	0.98858	-0.77479	0.54738	0.5345	0.52448	0.85921	0.74752	0.42174	0.93029	0.76675	-0.59108	0.77856	0.6755	0.25096	0.61744	0.65613	0.90439	-0.29444
MG(0:0/PGJ2/0:0)	0.48265	0.9755	-0.30417	0.62923	0.70133	-0.06527	0.49621	0.32009	0.81369	0.5319	-0.0175	0.62004	0.10069	0.96952	0.72184	-0.00885	0.61899	0.2921	0.79397	0.51172	0.2616	0.18436	0.67669	0.41188	0.7931	0.57689	0.49632	0.38723	-0.70886	-0.6053	0.7829	0.49694	0.08637	0.91193	0.30348	0.81782	0.4452	0.74982	-0.01484	0.46834	0.59673	-0.32408	0.73884	0.72311	0.43167	0.7918	0.89089	0.71324	0.30051
PS(PGD1/24:0)	0.61916	0.81158	0.03149	0.67227	0.90498	0.19666	0.46012	0.07329	0.89503	0.12966	0.18844	0.69838	0.42464	0.83075	0.98069	-0.18927	0.55111	0.83563	0.54445	0.26378	0.18767	0.64856	0.48807	0.02853	0.58683	0.70565	-0.00723	0.18958	-0.20219	-0.61689	0.59481	0.68731	-0.3757	0.63865	0.54274	0.6501	0.75375	0.9792	0.65121	0.77995	0.9417	-0.24354	0.54564	0.41776	0.68093	0.65989	0.66947	0.90533	-0.11104
3-hydroxyundecanoyl carnitine	0.87443	0.80175	0.14871	0.95231	0.77326	0.40727	0.94166	0.77767	0.83774	0.04944	-0.23004	0.09802	0.39099	0.80215	0.73861	-0.39145	0.68202	0.28925	0.77874	0.73333	0.73149	0.40013	0.94336	0.06643	0.99215	0.94049	0.19451	-0.03073	-0.32037	-0.16472	0.99445	0.87845	-0.49355	0.8617	0.37425	0.61113	0.5829	0.75348	0.02131	0.77395	0.61779	-0.40914	0.98247	0.82351	0.12914	0.83618	0.92473	0.80803	-0.02677
PC(20:4(7E,9E,11Z,13E)-3OH(5S,6R,15S)/DiMe(13,5))	0.92971	0.63535	0.59913	0.88117	0.9146	0.71174	0.67562	0.38821	0.81185	-0.42374	0.23135	0.32522	0.84608	0.61927	0.75437	-0.14088	0.26202	0.50413	0.59918	0.50921	0.25265	0.89247	0.51004	0.00334	0.69057	0.88429	-0.08711	-0.29009	0.09817	-0.22149	0.6705	0.94366	-0.61739	0.44277	0.79743	0.69718	0.88455	0.80113	0.54375	0.81838	0.77156	-0.45508	0.64751	0.43491	0.26299	0.41842	0.55559	0.93159	-0.07394
PC(22:6(4Z,7Z,11E,13Z,15E,19Z)-2OH(10S,17)/DiMe(13,5))	-0.00864	0.65375	-0.5271	0.05741	0.43704	-0.29828	0.02698	-0.0477	0.35642	0.77916	0.37568	0.74918	-0.13619	0.67764	0.46315	0.4267	0.62301	0.16478	0.63883	0.34309	-0.0557	-0.20856	0.3077	0.72026	0.31222	0.04562	0.75544	0.88579	-0.90264	-0.92941	0.29233	-0.02904	0.56799	0.65824	0.22673	0.63231	-0.07219	0.52637	-0.13107	-0.0642	0.24282	0.32809	0.31414	0.1241	0.29549	0.42393	0.57815	0.2719	0.62018
PC(PGF1alpha/22:3(10Z,13Z,16Z))	0.62573	0.69972	-0.03731	0.7436	0.72845	0.11219	0.61471	0.2403	0.88017	0.08287	-0.26551	0.34926	0.22736	0.72672	0.9349	-0.63469	0.58037	0.86751	0.33678	0.15717	0.49873	0.5653	0.61895	-0.36667	0.63889	0.79135	-0.29787	-0.0447	0.00541	-0.24179	0.68037	0.72854	-0.66218	0.63417	0.20819	0.32381	0.7395	0.86405	0.60218	0.93097	0.93301	-0.40386	0.60791	0.62237	0.66885	0.8148	0.67062	0.83404	-0.4969
CDP-DG(LTE4/20:3(8Z,11Z,14Z))	0.76791	0.2552	0.69029	0.70453	0.63951	0.67709	0.5202	0.21766	0.59405	-0.68398	0.03664	0.04237	0.75595	0.24734	0.57981	-0.4178	0.00797	0.61078	0.13184	0.14192	0.23153	0.92892	0.25816	-0.45649	0.38113	0.74517	-0.56081	-0.59818	0.56898	0.14716	0.38823	0.82257	-0.88074	0.06749	0.56024	0.23726	0.85575	0.56435	0.74472	0.83311	0.7073	-0.4838	0.34676	0.25499	0.28267	0.21806	0.19422	0.73182	-0.50289
PGP(PGF1alpha/a-25:0)	-0.05852	0.56904	-0.45579	0.00378	0.48415	-0.33585	-0.16085	-0.41541	0.43648	0.5971	0.40943	0.91205	-0.06194	0.60145	0.62409	0.25279	0.44075	0.6068	0.32283	-0.05004	-0.26052	0.10155	0.04728	0.35636	0.08033	0.03128	0.30294	0.70191	-0.51991	-0.91215	0.0815	-0.00924	0.31753	0.42327	0.25096	0.47903	0.19029	0.63543	0.40117	0.14092	0.5325	0.22186	0.0549	-0.02408	0.67061	0.34414	0.35438	0.38608	0.23774
N-Eicosapentaenoyl Glutamic acid	0.76238	0.45302	0.39121	0.73936	0.4771	0.60445	0.83306	0.91434	0.40715	-0.16597	-0.07763	-0.24305	0.46584	0.42881	0.22323	-0.04404	0.3988	-0.31995	0.76176	0.89588	0.61702	0.17925	0.77236	0.32596	0.82835	0.69107	0.42455	-0.1302	-0.31174	0.06755	0.79543	0.67895	-0.25067	0.58289	0.40839	0.53839	0.24307	0.30595	-0.41321	0.3418	0.07848	-0.25133	0.84527	0.58054	-0.43988	0.4126	0.66288	0.43934	0.31518
PC(DiMe(11,5)/TXB2)	0.0314	0.39938	-0.11062	0.08033	0.45034	-0.1754	-0.26359	-0.63805	0.49363	0.09603	0.30584	0.83259	0.1764	0.40489	0.59626	0.02026	-0.04383	0.82129	-0.04974	-0.40734	-0.47353	0.55842	-0.24075	-0.12629	-0.08904	0.10199	-0.28834	0.09482	0.09645	-0.5282	-0.07851	0.13597	-0.0787	0.04988	0.30704	0.32485	0.58931	0.56084	0.85403	0.38887	0.72796	-0.22218	-0.17364	-0.02913	0.87686	0.1466	0.03369	0.50969	-0.21469
PI(20:3(8Z,11Z,14Z)-2OH(5,6)/22:3(10Z,13Z,16Z))	0.57073	0.92147	-0.14163	0.74112	0.73162	-0.01915	0.47544	0.14722	0.95974	0.23471	-0.19261	0.60115	0.21316	0.90789	0.84282	-0.34001	0.37856	0.63051	0.49782	0.19598	0.20026	0.54615	0.54015	-0.06432	0.71461	0.70299	-0.03132	-0.02979	-0.24315	-0.3523	0.72715	0.6537	-0.30891	0.72063	0.27994	0.6619	0.80291	0.80785	0.42498	0.78247	0.88072	-0.67103	0.61805	0.79481	0.72931	0.79049	0.73237	0.88211	-0.1776
MG(0:0/LTE4/0:0)	0.63618	0.54332	-0.06417	0.71658	0.48891	0.23199	0.90827	0.85364	0.54824	0.21859	-0.3999	-0.1921	0.0636	0.57554	0.55556	-0.51388	0.8567	0.16983	0.62106	0.6897	0.95369	0.00226	0.97219	-0.00583	0.84562	0.74682	0.22293	0.16044	-0.37354	-0.06537	0.86978	0.63108	-0.43671	0.81385	0.03815	0.23996	0.17811	0.54357	-0.22283	0.57107	0.3477	-0.06185	0.90079	0.6775	-0.07482	0.82121	0.84617	0.47099	-0.08927
CDP-DG(i-24:0/i-15:0)	0.82488	0.78572	0.17834	0.83458	0.81299	0.48265	0.86391	0.77017	0.71447	0.12287	0.0918	0.20613	0.46805	0.78926	0.66547	-0.03623	0.74502	0.11906	0.95441	0.90637	0.61399	0.29026	0.89992	0.4261	0.94238	0.82209	0.51568	0.23116	-0.54572	-0.40962	0.91927	0.77842	-0.22722	0.86834	0.55387	0.76442	0.40279	0.7423	-0.12579	0.54437	0.45768	-0.1211	0.95806	0.60977	-0.05294	0.69132	0.9228	0.72235	0.33659
CL(11:0/18:2(9Z,11Z)/18:2(9Z,11Z)/18:2(9Z,11Z))	0.51762	0.37897	0.26225	0.57366	0.55724	0.22362	0.3178	-0.08262	0.69596	-0.33978	-0.16485	0.28502	0.40021	0.38248	0.71123	-0.58793	0.05028	0.88381	-0.04798	-0.19446	0.12766	0.82277	0.17299	-0.62046	0.28346	0.61578	-0.68615	-0.45478	0.49567	0.02885	0.31923	0.63932	-0.78312	0.14301	0.26859	0.14229	0.87606	0.62891	0.89292	0.87655	0.88334	-0.57653	0.21636	0.36195	0.70393	0.40401	0.21098	0.73267	-0.7007
DG(i-14:0/8:0/0:0)	0.92383	0.74617	0.28105	0.96453	0.7834	0.52982	0.95763	0.81541	0.79531	-0.06896	-0.15433	0.04601	0.49905	0.74152	0.68716	-0.32792	0.62392	0.22179	0.79585	0.78795	0.71183	0.44983	0.91891	0.09985	0.98117	0.9514	0.20281	-0.09147	-0.26789	-0.12661	0.97471	0.9117	-0.5155	0.79938	0.46235	0.62952	0.58824	0.72001	0.0114	0.75078	0.56901	-0.39358	0.97614	0.76509	0.02895	0.74767	0.87907	0.79958	0.01908
PC(22:6(4Z,7Z,11E,13Z,15E,19Z)-2OH(10S,17)/2:0)	0.96898	0.65651	0.48121	0.98784	0.77564	0.63971	0.89008	0.70166	0.80255	-0.3288	-0.14071	0.02471	0.65183	0.63626	0.65127	-0.37016	0.36834	0.28749	0.64116	0.64168	0.56909	0.67631	0.75708	-0.07505	0.88745	0.96838	-0.03979	-0.37122	0.01301	0.03286	0.8793	0.97412	-0.66838	0.60188	0.5378	0.59082	0.76959	0.67411	0.21488	0.83399	0.63618	-0.58374	0.85426	0.7254	0.09374	0.60842	0.70917	0.85149	-0.1373
PG(20:5(6E,8Z,11Z,14Z,17Z)-OH(5)/i-24:0)	0.72339	0.18394	0.68996	0.57529	0.43754	0.84358	0.67127	0.78969	0.17552	-0.45011	0.26228	-0.28607	0.69971	0.15823	0.05425	0.21737	0.19543	-0.41054	0.67125	0.87564	0.40192	0.27652	0.51568	0.41326	0.5813	0.54739	0.40327	-0.18115	-0.12909	0.06376	0.52778	0.60606	-0.22384	0.2727	0.62834	0.49019	0.16996	0.18157	-0.32225	0.17002	-0.07731	-0.03288	0.62009	0.19298	-0.63777	0.03948	0.38098	0.31265	0.43307
PC(O-16:0/18:0)	-0.48783	0.32759	-0.85012	-0.28597	-0.05833	-0.85407	-0.42741	-0.60392	0.20311	0.77264	-0.16109	0.64145	-0.62981	0.35174	0.29293	-0.08952	0.17012	0.48305	-0.17474	-0.52439	-0.29016	-0.24147	-0.1584	-0.04988	-0.17006	-0.28677	-0.00234	0.49538	-0.34829	-0.47348	-0.13148	-0.38433	0.37826	0.22508	-0.41125	-0.00163	-0.01931	0.20445	0.23218	-0.01709	0.31849	-0.02213	-0.22574	0.11799	0.78096	0.33369	0.1012	0.02329	-0.12676
L-Thyronine	0.07801	0.60602	-0.48822	0.20714	0.18449	-0.26543	0.26374	0.37821	0.27411	0.69824	-0.0805	0.26854	-0.25672	0.59493	0.14293	0.24113	0.48771	-0.33572	0.66789	0.53133	0.21744	-0.40642	0.51808	0.65182	0.54374	0.1253	0.80412	0.5442	-0.90121	-0.42098	0.52067	0.02381	0.52815	0.72087	-0.03298	0.55101	-0.16853	0.19778	-0.63459	-0.11872	-0.0551	-0.02345	0.53169	0.5127	-0.06172	0.49406	0.65562	0.1329	0.6119
PI(20:3(8Z,11Z,14Z)-2OH(5,6)/22:2(13Z,16Z))	0.81739	0.42562	0.65813	0.75195	0.79096	0.68445	0.52298	0.19408	0.7027	-0.57929	0.19841	0.25629	0.8261	0.41513	0.69133	-0.25444	0.08783	0.63792	0.31176	0.24504	0.15282	0.96889	0.29971	-0.25267	0.46287	0.78104	-0.38116	-0.44523	0.3874	-0.07874	0.45694	0.86154	-0.75301	0.1943	0.71219	0.4605	0.90765	0.7042	0.75405	0.83168	0.78525	-0.45692	0.41859	0.27315	0.34714	0.27002	0.31355	0.84442	-0.31809
MG(20:5(5Z,8Z,11Z,14Z,17Z)/0:0/0:0)	0.79277	0.5796	0.22365	0.83294	0.53846	0.47421	0.93513	0.94306	0.56218	-0.024	-0.26785	-0.20718	0.3383	0.57038	0.40948	-0.28418	0.58061	-0.10823	0.75518	0.84749	0.78447	0.17316	0.91826	0.17065	0.93258	0.80245	0.32885	-0.0823	-0.33878	0.04313	0.9223	0.74646	-0.37415	0.74252	0.27954	0.48867	0.31527	0.45057	-0.32729	0.5197	0.25597	-0.30789	0.94931	0.74459	-0.25007	0.65335	0.80972	0.54202	0.12714
Ganglioside GD3 (d18:0/26:0)	0.44801	0.17118	0.55619	0.31071	0.2956	0.63128	0.29289	0.45649	0.04453	-0.31708	0.45806	-0.02808	0.60714	0.12102	-0.14025	0.57917	-0.09097	-0.58038	0.60823	0.70055	-0.05095	0.18655	0.19324	0.65425	0.35915	0.23209	0.56733	-0.0855	-0.25841	-0.08138	0.28314	0.31912	0.18721	0.1265	0.63569	0.61895	0.08255	0.01361	-0.38612	-0.13112	-0.22109	-0.06479	0.35369	0.05518	-0.56385	-0.19146	0.19612	0.17278	0.69848
PIP(5-iso PGF2VI/18:0)	-0.25919	-0.6692	0.40855	-0.36587	-0.34506	0.11461	-0.48317	-0.56182	-0.37754	-0.66196	0.07636	-0.21469	0.15429	-0.67528	-0.30873	-0.13019	-0.71493	0.21999	-0.79464	-0.69674	-0.44946	0.34269	-0.7208	-0.62616	-0.69301	-0.31644	-0.8074	-0.59279	0.9138	0.46767	-0.67608	-0.20233	-0.35088	-0.85357	-0.05575	-0.57058	0.1198	-0.36652	0.58837	-0.03957	-0.0517	-0.0716	-0.71114	-0.5514	0.10041	-0.63137	-0.80873	-0.25279	-0.56189
Dodecaprenyl diphosphate	0.0546	0.13853	0.16568	0.03446	0.35531	0.02431	-0.301	-0.65609	0.33889	-0.23684	0.34189	0.62149	0.33111	0.13913	0.44604	-0.01365	-0.26143	0.77869	-0.23841	-0.48993	-0.51576	0.68345	-0.39609	-0.29813	-0.2442	0.07215	-0.51199	-0.16473	0.41797	-0.29175	-0.23527	0.15365	-0.25838	-0.22764	0.35609	0.14818	0.60948	0.41049	0.95481	0.37911	0.63856	-0.22545	-0.31895	-0.20308	0.73406	-0.08797	-0.20705	0.42265	-0.35301
PC(LTE4/DiMe(9,3))	0.12443	0.46111	-0.19075	0.2241	0.47624	-0.21436	-0.06545	-0.47719	0.61074	0.14191	0.03878	0.70142	0.07977	0.48034	0.72495	-0.29323	0.1357	0.95366	-0.06263	-0.39055	-0.19002	0.54342	-0.03324	-0.33881	0.05729	0.26553	-0.41952	0.0447	0.1358	-0.41486	0.09172	0.25625	-0.29599	0.19149	0.15548	0.20982	0.64052	0.64721	0.86897	0.58632	0.84378	-0.2964	-0.01558	0.16659	0.94144	0.38071	0.17843	0.58338	-0.44719
PE-NMe2(22:1(13Z)/15:0)	-0.11299	-0.19135	0.16638	-0.32066	0.04328	0.28185	-0.14769	0.05373	-0.4126	0.07386	0.78702	0.09522	0.21438	-0.17258	-0.23995	0.81785	0.18216	-0.44244	0.36876	0.4473	-0.18518	-0.30057	-0.10123	0.81148	-0.17601	-0.2956	0.72638	0.61225	-0.45158	-0.50821	-0.23377	-0.2462	0.55393	-0.06775	0.42197	0.23104	-0.52807	-0.08883	-0.37602	-0.58201	-0.47399	0.83807	-0.08266	-0.63322	-0.58374	-0.42349	-0.07457	-0.29544	0.82969
PGP(5-iso PGF2VI/i-22:0)	0.25169	0.44257	-0.0029	0.25104	0.64218	0.04641	0.03098	-0.35572	0.56547	0.06762	0.3597	0.72428	0.30469	0.47557	0.77378	-0.06799	0.3023	0.90786	0.15064	-0.12944	-0.14007	0.57126	0.04077	-0.08755	0.09504	0.3216	-0.20435	0.23161	0.02664	-0.61849	0.11012	0.33695	-0.26328	0.22581	0.43222	0.3386	0.5615	0.75504	0.83862	0.528	0.79215	0.01534	0.06736	-0.03937	0.73245	0.29579	0.23472	0.60958	-0.20492
CL(22:5(7Z,10Z,13Z,16Z,19Z)/20:4(5Z,8Z,11Z,14Z)/22:5(7Z,10Z,13Z,16Z,19Z)/22:5(4Z,7Z,10Z,13Z,16Z))	0.48348	0.50483	0.14421	0.58169	0.57405	0.10717	0.27468	-0.13551	0.7712	-0.21236	-0.18713	0.41555	0.33596	0.49934	0.74051	-0.54239	0.03762	0.87519	0.0039	-0.21256	0.05093	0.80142	0.17565	-0.54798	0.32851	0.59855	-0.60961	-0.4069	0.3797	-0.0454	0.36118	0.61139	-0.66813	0.226	0.24694	0.25212	0.9122	0.65749	0.86128	0.86516	0.92294	-0.67765	0.23661	0.46468	0.80626	0.47039	0.27615	0.77614	-0.63448
Inositol-P-ceramide	0.60086	0.44929	0.42937	0.5714	0.75165	0.42318	0.27736	-0.12129	0.70306	-0.38661	0.25466	0.50558	0.66	0.44856	0.75589	-0.21209	0.06609	0.83021	0.18036	-0.00557	-0.05603	0.92786	0.12194	-0.27265	0.28525	0.61047	-0.42723	-0.2818	0.3457	-0.26333	0.28922	0.67976	-0.61134	0.15164	0.6234	0.42543	0.8908	0.74475	0.91841	0.77658	0.87543	-0.39586	0.22454	0.16911	0.61575	0.26149	0.23212	0.81259	-0.35866
Tetradecanedioic acid	0.82063	0.75425	0.07683	0.9313	0.67534	0.31735	0.93841	0.77936	0.81386	0.06871	-0.39594	0.00322	0.27529	0.75642	0.70154	-0.53434	0.66217	0.30029	0.67023	0.64326	0.79228	0.34461	0.94494	-0.07386	0.97019	0.9209	0.08847	-0.09847	-0.25498	-0.04168	0.98525	0.84128	-0.55039	0.84002	0.22049	0.48186	0.56002	0.68753	0.0053	0.79465	0.60343	-0.47083	0.95868	0.88346	0.15764	0.87534	0.89645	0.75497	-0.16236
CDP-DG(22:6(4Z,7Z,11E,13Z,15E,19Z)-2OH(10S,17)/22:5(4Z,7Z,10Z,13Z,16Z))	-0.57152	0.25699	-0.90139	-0.4236	-0.19142	-0.80244	-0.38463	-0.3234	-0.07455	0.95795	0.00175	0.47713	-0.70784	0.27984	-0.00151	0.29015	0.32136	-0.06652	0.10995	-0.13484	-0.20084	-0.66391	-0.03604	0.45909	-0.10925	-0.45021	0.56228	0.81882	-0.7717	-0.57853	-0.1022	-0.56456	0.78726	0.33129	-0.39623	0.10175	-0.47166	-0.01039	-0.36474	-0.43361	-0.14239	0.33694	-0.11197	0.01143	0.26758	0.21979	0.18783	-0.25766	0.41427
DG(PGJ2/0:0/a-25:0)	0.14304	-0.1016	0.00564	0.27841	-0.31538	-0.04678	0.36458	0.45195	0.03744	-0.19377	-0.88667	-0.68971	-0.24012	-0.12544	-0.20012	-0.72521	-0.13672	-0.20631	-0.25045	-0.0532	0.515	-0.07824	0.28582	-0.61331	0.25764	0.23859	-0.43213	-0.64852	0.34839	0.83725	0.29697	0.18017	-0.46979	0.03004	-0.52801	-0.39418	0.08848	-0.29975	-0.26834	0.26755	-0.08625	-0.60666	0.23472	0.59295	-0.14005	0.26407	0.05897	-0.06188	-0.56477
PI(16:2(9Z,12Z)/LTE4)	-0.27965	-0.64931	0.41325	-0.36609	-0.4033	0.08505	-0.52956	-0.5757	-0.38366	-0.67874	0.03411	-0.21517	0.14695	-0.67489	-0.40359	-0.07787	-0.8604	0.09376	-0.80079	-0.7148	-0.54355	0.34377	-0.77112	-0.59341	-0.6841	-0.35195	-0.78405	-0.69288	0.90922	0.54536	-0.67549	-0.2282	-0.27533	-0.88076	-0.07355	-0.51276	0.14789	-0.45655	0.51095	-0.08952	-0.10656	-0.22984	-0.7291	-0.47227	0.08567	-0.67313	-0.83783	-0.26828	-0.51028
CL(14:0/18:0/20:3(11Z,14Z,17Z)/20:4(5Z,8Z,11Z,14Z))	0.81907	0.62054	0.51113	0.79126	0.89112	0.57878	0.52502	0.16869	0.82825	-0.38591	0.23452	0.45417	0.77767	0.60916	0.80722	-0.18211	0.1946	0.68149	0.45304	0.29658	0.11834	0.94236	0.3706	-0.1102	0.55972	0.80513	-0.22841	-0.28493	0.18166	-0.26954	0.55	0.86622	-0.62117	0.36409	0.74262	0.63244	0.94041	0.82771	0.73106	0.84449	0.87264	-0.4784	0.50067	0.37267	0.46796	0.39891	0.46243	0.93766	-0.19831
PS(20:5(7Z,9Z,11E,13E,17Z)-3OH(5,6,15)/15:0)	0.39029	0.9134	-0.35294	0.5521	0.72737	-0.18631	0.33316	-0.00919	0.88495	0.47884	-0.03548	0.77263	0.06583	0.92636	0.9032	-0.21688	0.56026	0.73584	0.50538	0.14462	0.1426	0.37764	0.48675	0.07235	0.58668	0.54752	0.10873	0.32271	-0.4274	-0.63586	0.60399	0.47454	-0.12159	0.75795	0.24436	0.63056	0.61849	0.87251	0.44272	0.64994	0.86534	-0.34463	0.51952	0.59712	0.80239	0.79119	0.73272	0.78974	-0.06766
TG(14:0/18:4(6Z,9Z,12Z,15Z)/O-18:0)	0.86701	0.74883	0.18822	0.92334	0.7257	0.45655	0.95249	0.85041	0.75298	0.0317	-0.19606	0.019	0.40265	0.74589	0.63915	-0.30964	0.67069	0.14013	0.81944	0.81712	0.74587	0.32641	0.9512	0.15783	0.99203	0.90424	0.29115	-0.01428	-0.36577	-0.13709	0.9859	0.84676	-0.4284	0.84414	0.38645	0.61509	0.48896	0.67311	-0.11155	0.67795	0.49306	-0.34845	0.99367	0.78732	-0.01913	0.77332	0.90975	0.73283	0.07942
CL(14:0/18:0/20:3(11Z,14Z,17Z)/22:5(4Z,7Z,10Z,13Z,16Z))	-0.28398	-0.16444	0.16112	-0.37868	0.05058	-0.04121	-0.67017	-0.84927	-0.09351	-0.21582	0.62397	0.58613	0.24773	-0.17535	0.01528	0.44439	-0.52303	0.36392	-0.33938	-0.5459	-0.86061	0.40231	-0.74313	0.01911	-0.58849	-0.36429	-0.25695	-0.01554	0.31913	-0.33127	-0.60862	-0.24422	0.18306	-0.52403	0.34187	0.08402	0.22487	0.0345	0.6762	-0.13967	0.18631	0.06446	-0.64766	-0.59046	0.42985	-0.52442	-0.52998	0.02381	0.02024
CL(14:0/16:1(9Z)/18:2(9Z,12Z)/14:0)	0.27121	0.3819	0.06703	0.34076	0.49112	-0.00717	0.01872	-0.40058	0.62579	-0.14946	-0.00354	0.55064	0.268	0.38646	0.68054	-0.38102	-0.03233	0.93132	-0.12544	-0.3857	-0.17068	0.738	-0.0546	-0.49119	0.08024	0.37603	-0.60401	-0.25488	0.38239	-0.19125	0.11149	0.40306	-0.50866	0.06955	0.24041	0.17911	0.79328	0.60165	0.95485	0.69839	0.86559	-0.47513	-0.0045	0.19982	0.87056	0.29884	0.09697	0.64484	-0.57768
PA(i-13:0/i-12:0)	0.34274	-0.26073	0.8967	0.09894	0.27929	0.77295	-0.04782	-0.11692	-0.06747	-0.84253	0.66543	0.0264	0.84603	-0.28587	-0.04003	0.37207	-0.44923	0.04489	-0.01147	0.08229	-0.37235	0.67531	-0.34356	0.0435	-0.19411	0.12069	-0.22341	-0.42563	0.53866	0.04366	-0.24113	0.29845	-0.29125	-0.48766	0.74376	0.1878	0.35759	0.05071	0.47634	0.0795	0.0669	0.01803	-0.19887	-0.4854	-0.20985	-0.57179	-0.37417	0.18829	0.08341
Testosterone	0.78968	0.20658	0.48033	0.74804	0.4244	0.66468	0.92457	0.9092	0.36838	-0.37681	-0.28806	-0.5075	0.43699	0.21846	0.33068	-0.49679	0.48471	0.03259	0.44065	0.67838	0.87836	0.28395	0.77848	-0.18907	0.70096	0.78422	-0.05961	-0.30753	0.10528	0.30492	0.7099	0.75986	-0.72183	0.42037	0.24163	0.10239	0.29086	0.34139	-0.09678	0.58665	0.22047	-0.15351	0.76053	0.46864	-0.35393	0.45167	0.52654	0.41811	-0.21483
PC(LTE4/DiMe(11,5))	0.50557	0.02521	0.57224	0.30894	0.32335	0.75543	0.50367	0.68907	-0.06163	-0.29825	0.45831	-0.26589	0.57483	0.02194	-0.0589	0.42429	0.29694	-0.49208	0.64809	0.87071	0.33738	0.03039	0.40834	0.60065	0.38404	0.31137	0.58856	0.13118	-0.2784	-0.1203	0.32669	0.36189	0.00774	0.19928	0.58968	0.38907	-0.14202	0.09117	-0.43688	-0.09798	-0.27737	0.3759	0.46861	-0.10833	-0.76917	-0.10614	0.2789	0.08205	0.62116
PGP(5-iso PGF2VI/a-25:0)	0.05656	0.63118	-0.32769	0.20271	0.45204	-0.3502	-0.15588	-0.50717	0.64524	0.32516	0.07061	0.8668	0.01	0.62347	0.63642	-0.06515	0.04194	0.72916	0.08644	-0.32486	-0.36892	0.44413	-0.05274	-0.06974	0.13117	0.17971	-0.15364	0.12209	-0.123	-0.51451	0.14462	0.16692	0.01715	0.29829	0.16516	0.45269	0.61635	0.58729	0.65319	0.43357	0.75765	-0.44514	0.01797	0.30681	0.94614	0.38979	0.25833	0.57938	-0.16619
4-ene-Valproic acid CoA	-0.24361	0.02109	0.00952	-0.38152	0.19912	0.00581	-0.50451	-0.55199	-0.13666	0.15187	0.90853	0.68339	0.22009	0.03005	0.04937	0.82428	-0.05595	0.08304	0.16398	-0.0349	-0.67786	0.05526	-0.43719	0.63787	-0.36655	-0.36532	0.42658	0.57142	-0.30433	-0.76747	-0.41409	-0.28722	0.57447	-0.15856	0.50134	0.37894	-0.12289	0.1548	0.22353	-0.38939	-0.02041	0.54215	-0.36191	-0.64454	0.10718	-0.4057	-0.19245	-0.03226	0.61429
Linoleic acid	-0.10088	0.69843	-0.80861	0.10301	0.2387	-0.60771	0.07895	-0.000301221	0.43055	0.9351	-0.1524	0.58176	-0.48045	0.71798	0.44122	0.01393	0.60876	0.20031	0.44643	0.14552	0.12805	-0.34546	0.40828	0.38203	0.38959	0.06992	0.53231	0.70959	-0.83726	-0.63528	0.40332	-0.06916	0.45001	0.74631	-0.19866	0.41349	-0.04787	0.42274	-0.21332	0.06036	0.28647	0.00886	0.36298	0.47383	0.46425	0.67016	0.63994	0.23286	0.28379
Octadecadienylcarnitine	0.59244	0.20211	0.22697	0.67107	0.14301	0.33402	0.80072	0.83261	0.33713	-0.24124	-0.6831	-0.60349	0.11591	0.19058	0.14758	-0.67952	0.26624	-0.10371	0.23045	0.43994	0.8216	0.12368	0.70202	-0.37642	0.66675	0.65325	-0.18444	-0.49786	0.13882	0.57972	0.69049	0.59448	-0.63752	0.3893	-0.12995	-0.03703	0.26708	0.10374	-0.25198	0.52973	0.13333	-0.50082	0.67646	0.72651	-0.24111	0.51401	0.46166	0.29041	-0.37451
PE(22:6(4Z,7Z,11E,13Z,15E,19Z)-2OH(10S,17)/DiMe(13,5))	0.17604	0.55256	-0.22867	0.30254	0.5132	-0.23218	0.00703	-0.40801	0.6884	0.18999	-0.0323	0.70985	0.06317	0.56811	0.76882	-0.33754	0.182	0.94649	0.0029	-0.33851	-0.1301	0.54213	0.05518	-0.32989	0.1575	0.33241	-0.38671	0.03836	0.07759	-0.41085	0.19286	0.31	-0.30451	0.28763	0.14014	0.26739	0.68121	0.68787	0.82643	0.63886	0.88255	-0.37774	0.07653	0.28881	0.96469	0.47701	0.27306	0.64101	-0.44398
LysoPA(18:3(9Z,12Z,15Z)/0:0)	0.10807	0.8074	-0.69486	0.35489	0.32064	-0.51346	0.27359	0.14201	0.62705	0.78054	-0.38249	0.48677	-0.38514	0.81119	0.53614	-0.23784	0.54977	0.27325	0.4475	0.16082	0.26253	-0.14551	0.54141	0.16178	0.57773	0.30295	0.33263	0.409	-0.67313	-0.41664	0.59985	0.16435	0.18588	0.81288	-0.20312	0.44353	0.20994	0.49001	-0.12758	0.32079	0.45187	-0.34029	0.51995	0.7536	0.54705	0.82006	0.73595	0.42091	0.06383
PIP(TXB2/16:2(9Z,12Z))	-0.11891	0.03778	0.13924	-0.25441	0.07279	0.1635	-0.30875	-0.14021	-0.23514	0.08421	0.7765	0.37371	0.26528	0.00671	-0.26967	0.97003	-0.16951	-0.52159	0.39809	0.32662	-0.55109	-0.12023	-0.25691	0.89703	-0.12491	-0.31844	0.74366	0.4045	-0.48292	-0.50089	-0.20317	-0.23727	0.73456	-0.06634	0.49698	0.53585	-0.256	-0.11164	-0.33447	-0.57208	-0.37165	0.34644	-0.12863	-0.39467	-0.35146	-0.44508	-0.08266	-0.14072	0.9322
Ganglioside GM3 (d18:1/26:1(17Z)))	0.77482	0.68229	0.20434	0.89714	0.66508	0.2877	0.70756	0.40404	0.89082	-0.18543	-0.4022	0.15046	0.38377	0.66748	0.74703	-0.64819	0.27998	0.5918	0.34338	0.23436	0.47138	0.69579	0.61811	-0.414	0.75145	0.88363	-0.36094	-0.44521	0.16084	0.09298	0.77615	0.85769	-0.74328	0.55151	0.25263	0.40191	0.88448	0.68903	0.46639	0.9581	0.83478	-0.78738	0.67897	0.82567	0.50329	0.72687	0.62433	0.86596	-0.49561
S-(Formylmethyl)glutathione	0.87011	0.76499	0.18182	0.92914	0.74096	0.44997	0.94892	0.83567	0.77102	0.03846	-0.19051	0.04371	0.40593	0.76232	0.65968	-0.31174	0.67433	0.16476	0.82166	0.80833	0.73661	0.34129	0.94963	0.15485	0.99445	0.91051	0.28508	-0.00943	-0.36702	-0.15373	0.98879	0.85303	-0.43109	0.85138	0.39407	0.62661	0.50678	0.69239	-0.08892	0.69185	0.51633	-0.35633	0.99364	0.79178	0.00754	0.78338	0.91629	0.75017	0.0733
PC(LTE4/24:0)	0.41149	0.46379	0.3975	0.37559	0.62149	0.3278	-0.02158	-0.30713	0.55771	-0.31084	0.4825	0.69478	0.65812	0.42296	0.47354	0.25863	-0.26012	0.45284	0.24774	-0.01153	-0.4913	0.82648	-0.13783	0.1107	0.16251	0.33564	-0.12049	-0.23571	0.14447	-0.3611	0.12718	0.44582	-0.14019	0.04124	0.71443	0.67157	0.78781	0.52063	0.68403	0.41885	0.62739	-0.4823	0.0543	0.09377	0.51792	-0.00402	0.09606	0.67314	0.06782
DG(i-13:0/8:0/0:0)	0.86721	0.80764	0.14713	0.92152	0.80737	0.43313	0.93408	0.7848	0.80964	0.09126	-0.11816	0.14208	0.41389	0.8135	0.74533	-0.28687	0.74783	0.26314	0.8509	0.80298	0.72026	0.36039	0.95281	0.18558	0.98677	0.91637	0.30619	0.08773	-0.40916	-0.27248	0.98257	0.85588	-0.41782	0.88679	0.43732	0.65997	0.51964	0.77972	-0.0155	0.71404	0.5837	-0.2821	0.99093	0.74846	0.07795	0.81243	0.94632	0.79134	0.08763
PA(8:0/i-15:0)	0.73921	0.77803	0.2258	0.7689	0.93418	0.35871	0.52606	0.13739	0.91793	-0.07641	0.18108	0.6103	0.57983	0.78399	0.9509	-0.21967	0.42841	0.79996	0.53238	0.29412	0.18808	0.79571	0.47993	-0.04258	0.62198	0.7925	-0.10584	-0.01803	-0.05106	-0.47582	0.62409	0.80289	-0.50624	0.56665	0.63201	0.66899	0.87195	0.95532	0.69826	0.85426	0.95632	-0.38105	0.5695	0.45135	0.62184	0.60065	0.62723	0.96399	-0.16617
CL(i-15:0/i-15:0/i-15:0/i-16:0)	-0.07599	-0.33792	0.42953	-0.33795	0.06303	0.44208	-0.26334	-0.13511	-0.43322	-0.24956	0.90556	0.10937	0.43103	-0.32838	-0.25311	0.81117	-0.08888	-0.29974	0.17285	0.25945	-0.3822	-0.01382	-0.33386	0.62061	-0.34871	-0.30071	0.43409	0.3466	-0.10247	-0.39502	-0.40859	-0.1895	0.3695	-0.34047	0.5646	0.16683	-0.3347	-0.10798	-0.06266	-0.4975	-0.38022	0.73184	-0.27551	-0.79675	-0.50041	-0.63479	-0.31328	-0.24254	0.65391
PGP(20:5(7Z,9Z,11E,13E,17Z)-3OH(5,6,15)/a-25:0)	0.58171	0.37064	0.5545	0.5326	0.67273	0.48684	0.19005	-0.16371	0.62334	-0.52814	0.29829	0.46331	0.73958	0.34782	0.59641	-0.09985	-0.16903	0.66973	0.12874	-0.03668	-0.21124	0.97849	-0.01209	-0.24268	0.2181	0.54132	-0.44182	-0.44366	0.43476	-0.14578	0.20778	0.64571	-0.55729	0.00935	0.67149	0.45412	0.91302	0.60166	0.87603	0.68701	0.77099	-0.51639	0.1353	0.13772	0.53075	0.09461	0.10134	0.75957	-0.29654
SM(d18:0/20:3(8Z,11Z,14Z)-2OH(5,6))	-0.4452	0.26897	-0.91442	-0.25305	-0.09063	-0.81796	-0.21074	-0.31965	0.12868	0.86854	-0.28394	0.39548	-0.74022	0.32063	0.2971	-0.23003	0.48321	0.41529	-0.08776	-0.32685	0.07533	-0.46337	0.09164	-0.04725	-0.05953	-0.21642	0.10171	0.65385	-0.46274	-0.44011	-0.00796	-0.36201	0.3035	0.36726	-0.53446	-0.15067	-0.23821	0.20498	0.01959	-0.0249	0.20547	0.23209	-0.05295	0.13315	0.5636	0.47033	0.24228	-0.07429	-0.13407
PGP(18:1(12Z)-2OH(9,10)/i-13:0)	0.7813	0.56435	0.15739	0.88588	0.49983	0.34786	0.93384	0.83015	0.67611	-0.07999	-0.54758	-0.24651	0.23628	0.56105	0.52703	-0.65239	0.52105	0.1844	0.50269	0.56996	0.84578	0.30456	0.88764	-0.2428	0.89251	0.87434	-0.06373	-0.2995	-0.06787	0.22893	0.91408	0.80135	-0.65278	0.68621	0.08904	0.2813	0.50064	0.49473	-0.05941	0.75841	0.47023	-0.53264	0.88645	0.87061	0.02826	0.77638	0.75526	0.62158	-0.29995
PIP(TXB2/20:2(11Z,14Z))	-0.38868	0.12348	-0.35037	-0.41674	-0.07923	-0.28153	-0.41546	-0.2382	-0.24868	0.54028	0.55229	0.46365	-0.18034	0.11243	-0.24001	0.8564	0.03557	-0.46328	0.33861	0.18442	-0.48307	-0.4616	-0.20254	0.89178	-0.15403	-0.47734	0.84032	0.70576	-0.74385	-0.62599	-0.20796	-0.47747	0.94323	0.10581	0.13892	0.41386	-0.46783	-0.12759	-0.47726	-0.66812	-0.3925	0.44406	-0.15255	-0.29204	-0.17341	-0.2316	0.02148	-0.27298	0.90077
di-homo-gamma-linolenate	0.61377	0.90309	-0.27035	0.7743	0.70314	0.00603	0.7512	0.54053	0.86193	0.44239	-0.30016	0.33483	0.05534	0.92157	0.83051	-0.41608	0.81743	0.457	0.70551	0.52892	0.64936	0.19531	0.89141	0.08026	0.89635	0.77076	0.24927	0.26747	-0.52544	-0.38932	0.91711	0.65467	-0.28374	0.96873	0.14774	0.56109	0.46953	0.80903	0.0479	0.7029	0.68736	-0.3106	0.87954	0.83064	0.40712	0.97694	0.96974	0.74603	-0.04597
PC(O-18:1(9Z)/18:1(11Z))	0.44824	0.47699	-0.03529	0.60988	0.4282	-0.03097	0.41928	0.06394	0.7401	-0.07861	-0.53214	0.16486	0.08716	0.48311	0.69552	-0.81729	0.19402	0.80905	-0.04527	-0.19086	0.35157	0.57874	0.36479	-0.70292	0.42593	0.63317	-0.64487	-0.41042	0.33914	0.14284	0.48147	0.58602	-0.74918	0.34249	-0.05257	0.04897	0.77267	0.57161	0.65749	0.89423	0.84244	-0.6924	0.35593	0.6493	0.73335	0.65632	0.37785	0.67313	-0.78876
CL(i-13:0/14:0/18:2(9Z,11Z)/18:2(9Z,11Z))	-0.07829	-0.00413	0.08336	-0.23308	0.32597	0.1336	-0.27204	-0.40363	-0.03934	0.06158	0.80353	0.5459	0.2746	0.0368	0.267	0.51278	0.20054	0.36513	0.13842	0.00397	-0.35605	0.15269	-0.24534	0.38434	-0.28045	-0.15164	0.21749	0.55441	-0.15121	-0.72344	-0.30219	-0.0958	0.21714	-0.08828	0.49103	0.21236	-0.04976	0.3391	0.41233	-0.12862	0.16006	0.65786	-0.23319	-0.6372	0.14692	-0.23703	-0.097	0.07816	0.328
Ubiquinone-4	0.88053	0.7578	0.19948	0.93309	0.75194	0.46892	0.95545	0.83786	0.77091	0.02268	-0.17656	0.0411	0.42294	0.75659	0.66844	-0.31298	0.68103	0.17784	0.82202	0.81281	0.74224	0.35428	0.95037	0.15015	0.9917	0.91846	0.27701	-0.00983	-0.35492	-0.15769	0.98613	0.86319	-0.4471	0.84551	0.40895	0.62312	0.51136	0.70212	-0.07294	0.70019	0.52316	-0.34169	0.99362	0.7768	0.00376	0.77813	0.91307	0.75574	0.06756
Palmitoyl glucuronide	0.31878	0.82609	-0.49825	0.53473	0.38613	-0.27573	0.50739	0.43788	0.65091	0.63329	-0.41039	0.29652	-0.22499	0.82025	0.49852	-0.24665	0.59333	0.09415	0.61196	0.4202	0.44807	-0.1085	0.7238	0.22576	0.76701	0.47011	0.41998	0.29334	-0.68193	-0.29109	0.77745	0.34026	0.08514	0.88812	-0.09683	0.5235	0.23151	0.48018	-0.29006	0.37039	0.38116	-0.39345	0.72255	0.86389	0.3086	0.84734	0.84459	0.47231	0.1428
PI(20:4(8Z,11Z,14Z,17Z)-2OH(5S,6R)/22:2(13Z,16Z))	0.62632	0.9505	-0.18854	0.77662	0.8145	0.02455	0.61652	0.29574	0.967	0.33898	-0.15475	0.56468	0.19332	0.9616	0.9453	-0.36533	0.66267	0.67466	0.62863	0.35985	0.41099	0.44431	0.71761	0.01402	0.80143	0.77377	0.09421	0.18201	-0.3825	-0.4813	0.81933	0.69576	-0.33216	0.86459	0.29632	0.64914	0.68956	0.91951	0.35849	0.80127	0.88189	-0.42673	0.74975	0.75859	0.64474	0.90402	0.87382	0.88588	-0.12328
TG(8:0/8:0/8:0)	0.8187	0.50384	0.28558	0.85555	0.51106	0.5129	0.96659	0.95326	0.55422	-0.12956	-0.35163	-0.30842	0.35278	0.49824	0.41262	-0.42095	0.5485	-0.0396	0.65217	0.7818	0.84538	0.23077	0.90927	0.00426	0.90515	0.8399	0.16635	-0.2029	-0.18397	0.1661	0.90488	0.78701	-0.52588	0.67484	0.23556	0.37091	0.35899	0.43311	-0.24391	0.59791	0.28831	-0.34738	0.92591	0.74209	-0.23823	0.64774	0.75496	0.54232	-0.03604
PC(PGF1alpha/2:0)	-0.36871	-0.46325	0.11405	-0.41247	-0.24316	-0.15079	-0.59454	-0.77637	-0.22028	-0.35713	0.10838	0.12147	-0.00418	-0.45516	-0.08663	-0.12692	-0.56172	0.48406	-0.7648	-0.8258	-0.54559	0.31763	-0.72682	-0.58329	-0.69982	-0.35421	-0.75958	-0.33361	0.73013	0.1688	-0.6715	-0.2743	-0.22342	-0.69732	-0.10202	-0.47558	0.16897	-0.16611	0.74065	0.01296	0.15572	-0.03504	-0.735	-0.51363	0.43507	-0.45772	-0.69441	-0.14971	-0.56514
PIP(18:1(12Z)-2OH(9,10)/20:2(11Z,14Z))	-0.79244	-0.66915	-0.19584	-0.89922	-0.70963	-0.31095	-0.75235	-0.42859	-0.89326	0.16395	0.37223	-0.144	-0.3846	-0.67	-0.81881	0.68756	-0.40565	-0.6798	-0.35822	-0.26165	-0.55691	-0.68271	-0.66911	0.43012	-0.75265	-0.91313	0.36543	0.35755	-0.15134	-0.03052	-0.78366	-0.87761	0.79687	-0.58264	-0.26334	-0.35831	-0.85202	-0.75814	-0.51035	-0.99235	-0.8696	0.65573	-0.70301	-0.76816	-0.50319	-0.76547	-0.6564	-0.8741	0.52652
Estradiol-17alpha 3-D-glucuronoside	0.22934	0.17984	-0.07859	0.42414	-0.08717	-0.14137	0.35044	0.27386	0.35094	-0.11289	-0.8762	-0.3445	-0.18476	0.1512	0.10048	-0.79761	-0.12111	0.13013	-0.2052	-0.17263	0.39311	0.17108	0.29374	-0.68526	0.35129	0.3758	-0.54152	-0.65726	0.3428	0.65483	0.39721	0.31624	-0.53603	0.16334	-0.42917	-0.19346	0.40886	-0.02217	0.04465	0.51404	0.27575	-0.84371	0.27814	0.75745	0.26573	0.44971	0.18585	0.23183	-0.67869
LysoPI(16:0/0:0)	0.83068	0.81657	0.083	0.9432	0.71814	0.31751	0.90577	0.7375	0.85398	0.08098	-0.33167	0.09867	0.31643	0.81074	0.7165	-0.45082	0.62054	0.28973	0.71814	0.65322	0.70459	0.38706	0.91774	0.000244863	0.98428	0.91805	0.13935	-0.08956	-0.29799	-0.10252	0.99149	0.84832	-0.48727	0.85528	0.28663	0.58371	0.60813	0.71414	0.01873	0.78422	0.62889	-0.52009	0.95754	0.89815	0.19543	0.8626	0.91006	0.79953	-0.08901
CL(11:0/11:0/i-12:0/i-12:0)	0.18401	-0.30422	0.6991	0.03573	0.14398	0.47864	-0.19559	-0.38746	0.00683	-0.81115	0.34053	0.05068	0.61119	-0.32378	0.03911	-0.00489	-0.583	0.37476	-0.38491	-0.36042	-0.42174	0.74921	-0.48949	-0.42134	-0.3454	0.07183	-0.67025	-0.62125	0.82031	0.22395	-0.35387	0.22483	-0.49146	-0.60219	0.43732	-0.08797	0.51051	0.0364	0.77875	0.26093	0.27487	-0.23069	-0.38691	-0.38441	0.18066	-0.47393	-0.50883	0.20088	-0.3938
5-Hydroxydodecanoylcarnitine	0.49422	0.88539	-0.39754	0.67489	0.59064	-0.11546	0.68077	0.53348	0.7736	0.57278	-0.33266	0.3198	-0.08137	0.90102	0.71971	-0.3423	0.81105	0.31355	0.70845	0.52953	0.61926	0.02451	0.87089	0.17734	0.86513	0.65488	0.3721	0.35753	-0.64958	-0.39912	0.88289	0.5227	-0.11626	0.98355	0.04385	0.54674	0.32674	0.70269	-0.12239	0.55778	0.55494	-0.26766	0.84943	0.83382	0.34558	0.95847	0.96213	0.62689	0.06158
PA(8:0/i-13:0)	-0.28119	0.5689	-0.77222	-0.07809	0.16982	-0.72542	-0.27598	-0.48101	0.40761	0.78062	-0.06247	0.79045	-0.45324	0.58042	0.44151	0.009	0.24901	0.47844	0.08894	-0.31188	-0.27478	-0.10443	-0.00433	0.12832	0.05527	-0.10393	0.16086	0.51841	-0.49721	-0.61097	0.07733	-0.19311	0.39512	0.41673	-0.19556	0.29716	0.14529	0.38595	0.22178	0.09234	0.44443	-0.13905	-0.01931	0.27554	0.80331	0.45195	0.30707	0.24049	0.03531
SM(d20:1/20:4(8Z,11Z,14Z,17Z)-2OH(5S,6R))	0.43139	0.4207	0.05732	0.53646	0.50403	0.04755	0.31877	-0.08288	0.70824	-0.15155	-0.29829	0.29008	0.20872	0.43569	0.74718	-0.68933	0.17493	0.92896	-0.06853	-0.23806	0.21643	0.6805	0.23927	-0.65718	0.30098	0.58535	-0.66618	-0.33759	0.39622	-0.00262	0.3507	0.56833	-0.74252	0.23973	0.10204	0.07057	0.79431	0.64016	0.83427	0.87319	0.89211	-0.53773	0.24074	0.43285	0.77598	0.5317	0.28194	0.69131	-0.7518
LysoPC(22:4(7Z,10Z,13Z,16Z)/0:0)	0.48867	0.87662	-0.35972	0.62118	0.64108	-0.04292	0.65726	0.54174	0.71167	0.6016	-0.12572	0.38301	-0.01182	0.89745	0.70382	-0.14252	0.87701	0.24218	0.82313	0.6473	0.57273	-0.02143	0.86191	0.38336	0.84409	0.60809	0.55396	0.52103	-0.7737	-0.55797	0.84765	0.48756	0.01158	0.99432	0.17275	0.63652	0.23	0.7243	-0.18463	0.44494	0.48045	-0.07225	0.84856	0.69411	0.23717	0.88114	0.9716	0.59382	0.26575
PC(LTE4/DiMe(13,5))	0.37083	0.42257	0.19875	0.39337	0.61281	0.1474	0.06039	-0.35887	0.65191	-0.21822	0.18277	0.61675	0.43711	0.4244	0.71745	-0.23122	-0.00999	0.90304	0.00888	-0.25112	-0.20791	0.82163	-0.03525	-0.34198	0.12494	0.42847	-0.49347	-0.21216	0.3337	-0.29879	0.14067	0.47959	-0.48273	0.08906	0.43652	0.32303	0.82956	0.67439	0.96685	0.69192	0.87531	-0.41011	0.04585	0.13574	0.79921	0.24837	0.13218	0.7135	-0.43088
PC(PGJ2/DiMe(11,5))	0.9229	0.35482	0.75771	0.85943	0.6755	0.80822	0.73214	0.53048	0.62082	-0.67708	-0.01261	-0.09341	0.81841	0.33182	0.50812	-0.34927	0.08407	0.32585	0.37612	0.44884	0.39625	0.84667	0.47603	-0.26148	0.61749	0.86439	-0.31776	-0.61142	0.38822	0.20872	0.60764	0.93251	-0.82041	0.23525	0.61654	0.39665	0.80644	0.52901	0.43464	0.79779	0.57763	-0.54774	0.58864	0.4389	0.03309	0.29389	0.3748	0.75212	-0.29254
MG(0:0/i-21:0/0:0)	0.07556	0.13067	0.24423	0.00201	0.41631	0.13202	-0.3125	-0.63414	0.28402	-0.24675	0.55683	0.67559	0.43744	0.1327	0.42266	0.1946	-0.22289	0.69108	-0.11509	-0.35783	-0.57029	0.6679	-0.40669	-0.09063	-0.25361	0.04235	-0.33614	-0.039	0.31356	-0.43015	-0.26149	0.14235	-0.14508	-0.22705	0.51233	0.25672	0.53773	0.42841	0.89535	0.27583	0.56457	-0.06043	-0.31166	-0.33397	0.61074	-0.17938	-0.20193	0.40451	-0.14378
PC(22:5(4Z,7Z,10Z,13Z,19Z)-O(16,17)/17:0)	0.84406	0.4808	0.66672	0.8161	0.71162	0.67098	0.55643	0.30045	0.71137	-0.59265	0.06578	0.1751	0.80625	0.44189	0.55103	-0.22671	-0.0594	0.39543	0.36286	0.30971	0.13047	0.93139	0.33104	-0.19664	0.56551	0.79021	-0.30573	-0.59967	0.33998	0.08056	0.54822	0.8722	-0.67215	0.22558	0.6624	0.55003	0.92895	0.57214	0.54882	0.7816	0.68031	-0.70296	0.48948	0.46962	0.25523	0.2738	0.34615	0.82894	-0.23362
SM(d20:1/LTE4)	0.75612	0.31957	0.58756	0.63905	0.51254	0.78326	0.73314	0.83065	0.27809	-0.32002	0.23056	-0.20228	0.65484	0.29739	0.15691	0.19559	0.31975	-0.36225	0.77205	0.93375	0.46178	0.25064	0.62244	0.46608	0.68545	0.60761	0.48368	-0.08272	-0.25856	-0.03378	0.63436	0.64369	-0.19246	0.41996	0.62104	0.57505	0.19299	0.28209	-0.34627	0.22126	-0.00346	-0.04676	0.72123	0.2972	-0.56684	0.17616	0.51717	0.38714	0.46687
CL(14:0/14:0/18:2(9Z,12Z)/14:0)	0.86415	0.64319	0.31914	0.94797	0.70362	0.43136	0.81062	0.53497	0.86206	-0.26842	-0.35438	0.05148	0.47678	0.63249	0.73652	-0.63245	0.34223	0.53451	0.41339	0.36474	0.57248	0.70278	0.69245	-0.37416	0.80059	0.94574	-0.31642	-0.44752	0.16648	0.11438	0.82051	0.92668	-0.80138	0.56098	0.32736	0.40409	0.85213	0.69611	0.41443	0.96299	0.78812	-0.70216	0.75044	0.78927	0.36101	0.70737	0.65148	0.86475	-0.45205
PC(O-18:1(9Z)/18:0)	-0.57408	-0.29443	-0.18836	-0.69992	-0.17358	-0.23094	-0.69837	-0.64301	-0.46905	0.2562	0.73979	0.43856	-0.11543	-0.26912	-0.22695	0.74441	-0.10717	-0.05573	-0.12925	-0.24445	-0.65332	-0.28632	-0.59077	0.50777	-0.63619	-0.66258	0.35356	0.63443	-0.24587	-0.59392	-0.66504	-0.61493	0.67667	-0.35198	0.13999	-0.01317	-0.4747	-0.15643	0.04842	-0.64226	-0.30733	0.75407	-0.5974	-0.8223	-0.02164	-0.54209	-0.41986	-0.40777	0.51225
MG(0:0/20:4(5Z,7E,11Z,14Z)-OH(9)/0:0)	0.62412	0.52598	0.18659	0.60486	0.80436	0.3591	0.53507	0.19234	0.69319	-0.05427	0.17584	0.389	0.45469	0.56913	0.88554	-0.31045	0.62041	0.82285	0.41286	0.2861	0.38776	0.58735	0.49712	-0.12485	0.47598	0.69358	-0.14018	0.14782	-0.00777	-0.45431	0.49554	0.67966	-0.57246	0.4836	0.49254	0.35989	0.59128	0.87735	0.64542	0.75574	0.80684	0.01683	0.49494	0.20725	0.44943	0.5453	0.53866	0.74663	-0.25115
CDP-DG(i-24:0/i-16:0)	0.16251	-0.14449	0.50407	0.05859	0.26065	0.32393	-0.19733	-0.48475	0.16014	-0.60869	0.32698	0.25699	0.5134	-0.14626	0.26402	-0.08834	-0.39477	0.63338	-0.35203	-0.42615	-0.39338	0.75722	-0.42379	-0.44971	-0.30553	0.11583	-0.67923	-0.43927	0.71463	0.01956	-0.2994	0.23642	-0.49438	-0.45139	0.40389	-0.04821	0.57216	0.23769	0.92648	0.37619	0.47686	-0.18689	-0.34915	-0.33293	0.43052	-0.28751	-0.38125	0.31606	-0.46487
TG(14:1(9Z)/18:4(6Z,9Z,12Z,15Z)/14:1(9Z))	-0.1726	-0.39436	0.27568	-0.4155	-0.03174	0.32334	-0.25021	-0.09122	-0.51056	-0.10992	0.79874	0.01671	0.25115	-0.36688	-0.27512	0.71976	0.05492	-0.30399	0.13125	0.24763	-0.24536	-0.20173	-0.27147	0.58512	-0.37226	-0.35723	0.45941	0.47611	-0.1721	-0.39137	-0.41837	-0.28317	0.39116	-0.29521	0.39482	0.01982	-0.50063	-0.14843	-0.16324	-0.54994	-0.45203	0.88153	-0.27069	-0.81306	-0.53917	-0.56721	-0.28769	-0.35702	0.61169
PE(20:5(7Z,9Z,11E,13E,17Z)-3OH(5,6,15)/P-16:0)	0.99434	0.63526	0.54713	0.97711	0.82453	0.7196	0.89281	0.70513	0.77894	-0.364	-0.0189	0.04743	0.72901	0.61973	0.66502	-0.28882	0.40056	0.29095	0.68617	0.69672	0.55491	0.69875	0.74861	-0.00443	0.86998	0.96915	0.00937	-0.31498	-0.00082585	-0.03857	0.85575	0.98708	-0.65716	0.58598	0.63245	0.62275	0.74955	0.70585	0.23511	0.81027	0.62532	-0.47751	0.84998	0.63157	0.0435	0.55852	0.70011	0.85525	-0.06928
PC(15:0/20:0)	-0.53258	0.30067	-0.86929	-0.38669	-0.15771	-0.76759	-0.36683	-0.2991	-0.04588	0.94494	0.03176	0.50375	-0.66047	0.31639	-0.00203	0.34042	0.30039	-0.10841	0.16729	-0.08581	-0.22502	-0.63553	-0.02198	0.51699	-0.0673	-0.42594	0.61095	0.80393	-0.80323	-0.59255	-0.06713	-0.53336	0.81395	0.35514	-0.3422	0.17921	-0.43972	0.000699413	-0.38968	-0.43431	-0.14132	0.2922	-0.07807	0.0444	0.25095	0.21803	0.21558	-0.22335	0.47472
CL(20:4(5Z,8Z,11Z,14Z)/20:4(5Z,8Z,11Z,14Z)/18:1(9Z)/20:4(5Z,8Z,11Z,14Z))	0.24974	0.39653	0.03687	0.34044	0.45313	-0.05382	-0.00204	-0.41334	0.63292	-0.13589	-0.06307	0.54704	0.23113	0.39364	0.6479	-0.39642	-0.089	0.8963	-0.14819	-0.41863	-0.19797	0.72801	-0.07046	-0.50962	0.08552	0.36084	-0.61729	-0.30301	0.38534	-0.144	0.11692	0.38565	-0.48693	0.06664	0.19533	0.18272	0.8087	0.56279	0.92707	0.69116	0.85513	-0.56267	-0.01279	0.25797	0.8919	0.30574	0.08985	0.63756	-0.58988
PC(20:5(7Z,9Z,11E,13E,17Z)-3OH(5,6,15)/DiMe(13,5))	0.55607	0.23336	0.69694	0.39279	0.69465	0.67737	0.14265	-0.12009	0.41227	-0.5657	0.67182	0.45625	0.88202	0.22158	0.4795	0.25383	-0.09338	0.47816	0.27446	0.17299	-0.27147	0.87176	-0.064	0.09084	0.12097	0.42267	-0.15401	-0.20196	0.29171	-0.34159	0.08499	0.55745	-0.36439	-0.06242	0.88689	0.52132	0.67594	0.55442	0.73312	0.43743	0.54885	-0.10746	0.08881	-0.19193	0.22745	-0.13084	0.03646	0.61903	0.04828
Ganglioside GD3 (d18:0/24:0)	0.21734	0.34876	0.07102	0.27378	0.4674	-0.01994	-0.06352	-0.47542	0.57836	-0.1513	0.07225	0.59469	0.27442	0.35122	0.63961	-0.29506	-0.08816	0.90857	-0.14769	-0.42043	-0.26541	0.73117	-0.13557	-0.44365	0.01105	0.30644	-0.58072	-0.22964	0.37892	-0.22836	0.03727	0.34466	-0.4398	0.01318	0.26519	0.18904	0.76613	0.56919	0.96398	0.63163	0.83077	-0.43846	-0.07629	0.12381	0.86783	0.22308	0.0364	0.6075	-0.52498
PE(DiMe(13,5)/LTE4)	-0.02084	0.56674	-0.38086	0.03121	0.51884	-0.28331	-0.17037	-0.45159	0.46545	0.51375	0.44113	0.93628	0.0138	0.5947	0.64463	0.25162	0.37655	0.65153	0.30016	-0.07979	-0.3091	0.19971	0.00725	0.31729	0.06717	0.05798	0.23645	0.62622	-0.44168	-0.89383	0.06652	0.03393	0.26402	0.37846	0.30977	0.49892	0.2718	0.65623	0.48873	0.18663	0.5822	0.16415	0.03211	-0.03558	0.70696	0.31146	0.32019	0.43379	0.20009
CDP-DG(18:2(9Z,11Z)/i-22:0)	0.49307	0.45513	0.19331	0.54042	0.64131	0.18839	0.27775	-0.14654	0.7282	-0.22428	-0.0238	0.44607	0.40232	0.46719	0.79638	-0.47228	0.15237	0.94842	0.04038	-0.16088	0.07348	0.80351	0.17515	-0.48493	0.27911	0.59135	-0.56502	-0.26881	0.36115	-0.17696	0.31039	0.61083	-0.67708	0.2114	0.34456	0.23834	0.8507	0.72942	0.92343	0.84429	0.92761	-0.44897	0.21835	0.29511	0.76201	0.42646	0.26613	0.76602	-0.58445
PG(i-13:0/i-12:0)	-0.59075	0.27089	-0.89306	-0.42696	-0.21068	-0.83491	-0.44864	-0.4039	-0.05001	0.9236	-0.01857	0.52332	-0.69914	0.28215	-0.02214	0.29417	0.1971	-0.05966	0.05648	-0.21808	-0.30422	-0.60109	-0.11252	0.41902	-0.13784	-0.47077	0.49947	0.72515	-0.7142	-0.53639	-0.13251	-0.57337	0.79514	0.28189	-0.39925	0.12535	-0.39515	-0.03745	-0.31261	-0.42191	-0.11284	0.20512	-0.16528	0.0463	0.34109	0.18841	0.13828	-0.23496	0.38129
PI(18:1(12Z)-2OH(9,10)/22:2(13Z,16Z))	0.63614	0.2742	0.67708	0.51667	0.7164	0.65379	0.26157	-0.05917	0.53041	-0.59992	0.4505	0.37602	0.8428	0.26674	0.58591	-0.02032	-0.04869	0.63088	0.20158	0.10847	-0.11536	0.94844	0.03605	-0.1511	0.20484	0.55708	-0.35586	-0.34153	0.41843	-0.20518	0.18861	0.6713	-0.58486	-0.01041	0.78144	0.42603	0.80197	0.61905	0.83684	0.63662	0.69032	-0.26378	0.16555	-0.02951	0.34569	0.02332	0.09715	0.71126	-0.20573
LysoPC(22:1(13Z)/0:0)	0.23546	0.2744	0.11743	0.27726	0.44487	0.02777	-0.02115	-0.42991	0.541	-0.2138	0.03582	0.49341	0.28212	0.28408	0.62986	-0.37182	-0.06306	0.92847	-0.19478	-0.42173	-0.18397	0.73014	-0.11662	-0.52505	-0.00546	0.32715	-0.65095	-0.26702	0.45641	-0.15942	0.02688	0.3642	-0.53314	-0.02334	0.23869	0.094	0.74306	0.55148	0.98006	0.65815	0.81575	-0.39121	-0.07699	0.0899	0.81897	0.21361	0.00894	0.57952	-0.60432
CL(14:0/14:0/i-14:0/i-14:0)	0.29226	0.67616	-0.35731	0.39514	0.35427	-0.07354	0.49489	0.57881	0.38874	0.61269	-0.07114	0.20527	-0.10801	0.67519	0.29083	0.147	0.66549	-0.25423	0.8078	0.71475	0.42936	-0.3033	0.71538	0.63336	0.71171	0.33603	0.80429	0.5346	-0.89186	-0.43488	0.69045	0.23144	0.34147	0.84079	0.08954	0.60408	-0.08322	0.35411	-0.59389	0.04761	0.04811	0.01351	0.72212	0.57438	-0.11956	0.61149	0.80306	0.27253	0.57541
PI(22:3(10Z,13Z,16Z)/TXB2)	-0.04992	-0.76915	0.74513	-0.25672	-0.34086	0.50892	-0.25155	-0.14662	-0.53763	-0.88664	0.21942	-0.52476	0.40906	-0.79239	-0.54634	0.10609	-0.71532	-0.26106	-0.52529	-0.24876	-0.29062	0.27188	-0.56018	-0.32356	-0.5297	-0.23226	-0.49881	-0.65921	0.81777	0.60001	-0.54808	-0.08472	-0.30006	-0.84572	0.15885	-0.44084	-0.03907	-0.52335	0.18972	-0.20519	-0.37645	0.04063	-0.50991	-0.5831	-0.45645	-0.78891	-0.75669	-0.3428	-0.21354
LysoPI(20:4(5Z,8Z,11Z,14Z)/0:0)	-0.54741	0.27084	-0.87107	-0.41212	-0.16256	-0.76256	-0.37213	-0.30289	-0.07334	0.94935	0.05487	0.49287	-0.66674	0.29235	-0.00093879	0.34404	0.33109	-0.09439	0.15817	-0.08521	-0.20982	-0.65582	-0.02555	0.51859	-0.09188	-0.44096	0.61365	0.84072	-0.80292	-0.61171	-0.09023	-0.54976	0.81141	0.3437	-0.34384	0.14867	-0.47472	0.00247	-0.38392	-0.44899	-0.15398	0.36012	-0.09245	-0.00332	0.23408	0.20543	0.20334	-0.24637	0.47417
Galactosylsphingosine	0.53821	0.81303	-0.04608	0.6514	0.79596	0.04688	0.36119	-0.04929	0.92528	0.12446	0.00483	0.70397	0.31932	0.8167	0.93054	-0.30995	0.36256	0.8631	0.37987	0.06007	0.08708	0.68442	0.385	-0.14576	0.53557	0.65869	-0.18115	0.00876	-0.08262	-0.46355	0.55275	0.63824	-0.39975	0.56745	0.39471	0.58429	0.84922	0.89282	0.71065	0.81834	0.9838	-0.50007	0.45399	0.5395	0.83457	0.6682	0.5887	0.9004	-0.27351
DG(20:5(7Z,9Z,11E,13E,17Z)-3OH(5,6,15)/0:0/8:0)	0.85417	0.76297	0.33775	0.89188	0.91045	0.461	0.66162	0.30308	0.94107	-0.20863	0.03095	0.43048	0.63311	0.75696	0.89724	-0.33998	0.37028	0.7031	0.53478	0.36218	0.30854	0.84166	0.56705	-0.13974	0.7258	0.8999	-0.17828	-0.2206	0.04548	-0.26606	0.72845	0.91307	-0.64018	0.56965	0.6061	0.64313	0.934	0.89565	0.62497	0.93084	0.92885	-0.54715	0.66704	0.59192	0.52231	0.63018	0.65247	0.98897	-0.24598
LysoPA(i-21:0/0:0)	0.7347	0.69804	0.38428	0.73381	0.89343	0.44843	0.42401	0.0514	0.85799	-0.25234	0.27164	0.609	0.70383	0.68412	0.83189	-0.10435	0.18573	0.70783	0.46639	0.23672	0.00275	0.90682	0.3181	-0.03374	0.53204	0.73515	-0.1611	-0.18588	0.07866	-0.38805	0.52028	0.78922	-0.48576	0.40052	0.72545	0.70403	0.93731	0.85235	0.73996	0.79678	0.90136	-0.49115	0.45654	0.38142	0.57962	0.41812	0.47707	0.94432	-0.1303
CDP-DG(PGJ2/i-16:0)	-0.03958	0.05265	0.10666	-0.16756	0.0538	0.2087	-0.0996	0.14523	-0.25545	0.15284	0.64182	0.17165	0.2008	0.02983	-0.29662	0.88365	0.02976	-0.66929	0.52796	0.54062	-0.26962	-0.28417	-0.02301	0.94661	0.03956	-0.2279	0.87796	0.46806	-0.61231	-0.4316	-0.0355	-0.18231	0.70683	0.08802	0.41567	0.50182	-0.38983	-0.13326	-0.58152	-0.57728	-0.4793	0.42692	0.06888	-0.27817	-0.55342	-0.3165	0.07406	-0.18649	0.98259
CDP-DG(i-22:0/18:2(9Z,11Z))	0.66889	0.59779	0.04865	0.78862	0.63336	0.1773	0.69966	0.36624	0.82602	-0.04625	-0.42923	0.12196	0.22383	0.61944	0.83517	-0.77625	0.51439	0.77514	0.25832	0.16388	0.61915	0.55662	0.65686	-0.5097	0.66181	0.83312	-0.41151	-0.23071	0.14149	-0.0047	0.7091	0.76998	-0.79585	0.57456	0.11825	0.19597	0.73093	0.74973	0.53102	0.96234	0.85807	-0.49706	0.63548	0.68925	0.55186	0.8005	0.6281	0.78016	-0.61869
PC(18:1(12Z)-2OH(9,10)/2:0)	0.69087	0.62902	0.1966	0.75803	0.77378	0.28139	0.55044	0.14687	0.87118	-0.16214	-0.11931	0.37808	0.4419	0.64185	0.90276	-0.54764	0.36993	0.88686	0.27821	0.10486	0.3305	0.77954	0.46824	-0.40045	0.55721	0.8005	-0.41536	-0.22834	0.19843	-0.18773	0.58665	0.79134	-0.73825	0.46207	0.3836	0.37001	0.88096	0.84791	0.76551	0.95826	0.96715	-0.49231	0.50799	0.51714	0.66832	0.64054	0.52729	0.88864	-0.51441
Prostaglandin E2 ethanolamide	0.39667	0.5627	-0.03886	0.43324	0.7208	0.07072	0.25985	-0.13853	0.70056	0.1156	0.17534	0.63064	0.27885	0.6016	0.89112	-0.26437	0.48587	0.94735	0.25598	0.00089679	0.11842	0.56244	0.28225	-0.15919	0.30444	0.50764	-0.20575	0.21343	-0.02557	-0.56148	0.33051	0.4886	-0.40496	0.41593	0.3765	0.34959	0.61448	0.85618	0.77687	0.68832	0.87637	-0.06111	0.28527	0.17452	0.72893	0.51714	0.43196	0.71282	-0.29316
DG(20:3(6,8,11)-OH(5)/0:0/i-22:0)	0.43795	-0.08239	0.26535	0.40106	0.01337	0.43554	0.72706	0.90321	-0.03071	-0.20196	-0.3938	-0.76304	0.09111	-0.06563	-0.06553	-0.39356	0.42452	-0.34626	0.27874	0.61275	0.87025	-0.18266	0.65211	-0.09378	0.47893	0.42867	0.10132	-0.16329	-0.01433	0.43975	0.48906	0.3742	-0.42413	0.27727	-0.08935	-0.17546	-0.17845	-0.05507	-0.50556	0.17613	-0.22663	0.0935	0.57351	0.3067	-0.64557	0.27039	0.3413	-0.02892	-0.07521
CL(i-14:0/i-14:0/15:0/18:2(9Z,11Z))	-0.14403	0.08805	0.01797	-0.25434	0.32786	0.00261	-0.42764	-0.61776	0.05191	0.08865	0.79645	0.74317	0.25519	0.1108	0.29233	0.54539	0.01303	0.44565	0.0623	-0.1771	-0.58892	0.26366	-0.39222	0.3462	-0.33422	-0.20388	0.1343	0.46663	-0.11159	-0.74846	-0.3579	-0.13404	0.28523	-0.13205	0.489	0.30264	0.10535	0.35042	0.54842	-0.10122	0.27151	0.43019	-0.33826	-0.56835	0.3753	-0.25218	-0.1533	0.15288	0.28974
SM(d20:1/18:1(12Z)-2OH(9,10))	-0.31623	-0.34925	-0.08738	-0.47622	-0.14572	0.02753	-0.2025	-0.02639	-0.51598	0.22525	0.52746	-0.04755	-0.10823	-0.29661	-0.22676	0.50415	0.32553	-0.25084	0.10076	0.2083	-0.00921	-0.49938	-0.10756	0.50834	-0.32383	-0.39869	0.50419	0.69583	-0.35421	-0.41581	-0.34248	-0.40475	0.43785	-0.10917	0.06829	-0.1521	-0.69362	-0.1452	-0.3168	-0.56048	-0.47212	0.99601	-0.19691	-0.68617	-0.47114	-0.32419	-0.14561	-0.46035	0.51057
LysoPE(16:0/0:0)	0.59136	0.93596	-0.22374	0.74628	0.79682	-0.01395	0.58896	0.26004	0.95572	0.36345	-0.16407	0.57496	0.15751	0.95083	0.95106	-0.38288	0.67101	0.70725	0.59496	0.31917	0.40444	0.42699	0.69833	-0.01058	0.77045	0.74926	0.07204	0.20352	-0.37558	-0.49163	0.79207	0.66691	-0.32967	0.85329	0.26482	0.61472	0.6739	0.91835	0.3804	0.79645	0.88865	-0.40342	0.72066	0.7382	0.67447	0.90596	0.8573	0.86876	-0.15078
3-Dehydrocarnitine	0.66743	0.09127	0.64536	0.59076	0.2263	0.71965	0.66749	0.80178	0.15325	-0.5325	-0.11438	-0.51109	0.54208	0.05021	-0.07701	-0.0758	-0.00468	-0.4545	0.42821	0.67657	0.46161	0.26204	0.47861	0.08708	0.55963	0.5396	0.12415	-0.5024	0.09684	0.43681	0.52551	0.58366	-0.37857	0.17319	0.34956	0.27142	0.22728	-0.00667	-0.3474	0.24231	-0.10606	-0.34883	0.56877	0.39071	-0.5883	0.07238	0.28266	0.24274	0.13416
13Z,16Z-docosadienoyl-CoA	-0.24976	0.13712	-0.25125	-0.29375	-0.04636	-0.1364	-0.2264	0.00583	-0.24172	0.47944	0.50192	0.30226	-0.1097	0.12379	-0.26546	0.82705	0.12116	-0.60011	0.46689	0.38917	-0.29868	-0.48809	-0.03451	0.9416	-0.00392	-0.35907	0.92708	0.66472	-0.78612	-0.5411	-0.06322	-0.36466	0.87855	0.19176	0.17598	0.44697	-0.49564	-0.1361	-0.63456	-0.64168	-0.46078	0.44444	0.01529	-0.20222	-0.36222	-0.17957	0.12652	-0.25753	0.95845
CL(i-13:0/i-17:0/i-14:0/i-17:0)	0.00848	-0.28157	0.5398	-0.25587	0.17024	0.50893	-0.28182	-0.23836	-0.31124	-0.37965	0.95098	0.22256	0.5709	-0.28087	-0.14992	0.77992	-0.20035	-0.1417	0.1347	0.17322	-0.48988	0.21479	-0.40187	0.52247	-0.35141	-0.22154	0.28136	0.20338	0.04189	-0.39346	-0.41196	-0.0826	0.25225	-0.39124	0.68062	0.23763	-0.11726	-0.01188	0.16416	-0.35655	-0.20941	0.57	-0.30678	-0.77455	-0.34144	-0.64692	-0.34679	-0.09369	0.54902
PC(20:4(8Z,11Z,14Z,17Z)-2OH(5S,6R)/2:0)	0.6114	0.2785	0.56021	0.61689	0.49599	0.45689	0.31757	0.00871	0.59933	-0.6299	-0.09285	0.13658	0.61897	0.24604	0.47494	-0.42011	-0.25859	0.57177	-0.02664	-0.09544	-0.00249	0.93049	0.07528	-0.53554	0.28618	0.61118	-0.65872	-0.74123	0.6207	0.247	0.29436	0.6926	-0.76334	-0.02269	0.41683	0.23641	0.92754	0.43347	0.76301	0.7797	0.70639	-0.76488	0.19556	0.36088	0.45812	0.17373	0.08127	0.69459	-0.56341
Trihexosylceramide (d18:1/18:0)	0.2923	0.12046	0.45367	0.21172	0.4806	0.33265	-0.09947	-0.44455	0.37819	-0.48374	0.40818	0.48222	0.58901	0.11624	0.46873	-0.02216	-0.24941	0.72715	-0.12439	-0.28989	-0.38712	0.84353	-0.28295	-0.29446	-0.11919	0.25578	-0.52657	-0.31358	0.5215	-0.19879	-0.12079	0.36676	-0.44365	-0.22936	0.55075	0.21341	0.70782	0.46	0.96281	0.48621	0.64931	-0.24718	-0.1793	-0.19216	0.55817	-0.11681	-0.16315	0.52279	-0.34081
Ascorbyl palmitate	0.38894	0.90443	-0.3176	0.57684	0.65967	-0.20536	0.30176	-0.03309	0.89705	0.39824	-0.14402	0.7286	0.06576	0.89855	0.82573	-0.26467	0.38206	0.67432	0.42741	0.06592	0.07411	0.43467	0.42629	-0.0166	0.58346	0.54361	0.01077	0.13073	-0.32596	-0.47927	0.59971	0.48214	-0.14932	0.69266	0.19584	0.62365	0.70267	0.78307	0.44041	0.66908	0.85674	-0.56339	0.48584	0.69628	0.82972	0.75912	0.67303	0.79415	-0.13736
TG(15:0/O-18:0/20:4(8Z,11Z,14Z,17Z))	-0.39815	0.40155	-0.82933	-0.22231	-0.12698	-0.70864	-0.20327	-0.10768	0.0485	0.91617	-0.11363	0.40898	-0.62891	0.40267	-0.00408	0.26041	0.30568	-0.21719	0.27109	0.04393	-0.10065	-0.61403	0.13028	0.51322	0.11816	-0.29018	0.64459	0.6792	-0.83507	-0.47004	0.11521	-0.40685	0.75444	0.46894	-0.35079	0.26108	-0.36435	-7.52117e-05	-0.51386	-0.35274	-0.13756	0.09956	0.09321	0.26626	0.18721	0.32803	0.342	-0.14646	0.47843
PC(TXB2/22:3(10Z,13Z,16Z))	0.59592	0.77515	0.16671	0.59402	0.71818	0.35832	0.44776	0.38012	0.60639	0.1375	0.38286	0.52094	0.50512	0.74255	0.46503	0.40272	0.33443	-0.04859	0.89097	0.71628	0.04215	0.33162	0.49831	0.68367	0.69763	0.51965	0.64525	0.23155	-0.59995	-0.55084	0.64222	0.53534	0.17052	0.65087	0.68093	0.97059	0.41649	0.58174	-0.1052	0.25957	0.34697	-0.23353	0.65156	0.44029	0.03857	0.37528	0.68107	0.63828	0.62637
LysoPA(20:3(8Z,11Z,14Z)/0:0)	0.77528	0.76054	0.0324	0.83445	0.72522	0.34907	0.92013	0.81872	0.71798	0.21344	-0.14702	0.08548	0.28392	0.77735	0.68952	-0.27568	0.84562	0.19406	0.85258	0.82758	0.78827	0.18489	0.98417	0.23881	0.9595	0.83864	0.39884	0.22392	-0.51227	-0.30105	0.95926	0.75417	-0.32967	0.91782	0.33363	0.58397	0.3523	0.7232	-0.1466	0.6121	0.47773	-0.13405	0.98653	0.70708	0.00125	0.82648	0.9596	0.67592	0.14066
PGP(20:4(8Z,11Z,14Z,17Z)-2OH(5S,6R)/i-12:0)	-0.11528	-0.60141	0.6245	-0.3958	-0.12133	0.51508	-0.35357	-0.22386	-0.56518	-0.56754	0.76927	-0.12249	0.47846	-0.60443	-0.43034	0.64639	-0.41087	-0.30767	-0.14552	0.02558	-0.45464	0.11479	-0.53916	0.29348	-0.53278	-0.35659	0.07003	-0.03584	0.30571	-0.03386	-0.58338	-0.20771	0.15138	-0.65396	0.47026	-0.08977	-0.25948	-0.31844	0.07411	-0.46585	-0.43583	0.55318	-0.47448	-0.86764	-0.52876	-0.83446	-0.59882	-0.3406	0.36626
Dodecanoylcarnitine	0.73133	0.68513	0.00424	0.78089	0.70987	0.32256	0.90008	0.76594	0.6842	0.21587	-0.1548	0.06269	0.24026	0.71931	0.73568	-0.36398	0.91342	0.3256	0.76027	0.74716	0.83703	0.17349	0.96268	0.13132	0.88138	0.8185	0.29752	0.26948	-0.44009	-0.31468	0.89393	0.72583	-0.41035	0.87488	0.28222	0.45272	0.31732	0.75074	-0.04485	0.64295	0.51458	-0.01474	0.92818	0.61281	0.04794	0.83003	0.91422	0.64436	0.02182
PS(PGF1alpha/24:0)	0.85922	0.69778	0.32462	0.85881	0.92868	0.51496	0.74402	0.41198	0.86444	-0.1553	0.09271	0.34687	0.61169	0.71644	0.92545	-0.34021	0.58874	0.71139	0.59592	0.48061	0.47671	0.7226	0.66904	-0.08122	0.7295	0.90615	-0.08601	-0.03639	-0.03402	-0.35106	0.73667	0.90089	-0.65503	0.62103	0.60727	0.56389	0.77374	0.93399	0.55814	0.89157	0.86637	-0.26216	0.72058	0.47252	0.39155	0.65437	0.70303	0.92159	-0.20016
PC(20:4(8Z,11Z,14Z,17Z)-2OH(5S,6R)/DiMe(11,5))	0.73318	0.58846	0.15716	0.77365	0.51096	0.42345	0.8927	0.93317	0.51798	0.06576	-0.22165	-0.17245	0.28712	0.57974	0.36918	-0.19001	0.60746	-0.18209	0.79839	0.87939	0.75196	0.08022	0.91045	0.28282	0.91839	0.73681	0.44674	0.02277	-0.44903	-0.02754	0.9029	0.67441	-0.24943	0.76814	0.26858	0.52149	0.22724	0.42252	-0.41858	0.42466	0.18736	-0.23457	0.93964	0.71488	-0.28934	0.63721	0.82203	0.48796	0.24063
N-Arachidonoyl tyrosine	0.04714	0.22095	0.18045	-0.03344	0.45749	0.10668	-0.34749	-0.62896	0.27604	-0.11228	0.70091	0.80142	0.43581	0.21896	0.40637	0.40926	-0.16768	0.57302	0.04478	-0.23766	-0.64661	0.57949	-0.38912	0.16678	-0.21634	-0.01141	-0.08603	0.1426	0.08985	-0.60835	-0.24039	0.08693	0.0725	-0.13739	0.59391	0.42356	0.4559	0.44728	0.76083	0.14963	0.4968	0.02996	-0.27412	-0.35531	0.55558	-0.18938	-0.1278	0.39249	0.11082
LysoPA(i-12:0/0:0)	0.25174	0.29258	0.39826	0.09762	0.55376	0.41617	-0.13393	-0.25139	0.21707	-0.1694	0.91374	0.68694	0.66424	0.27079	0.25923	0.75341	-0.09098	0.11241	0.45029	0.26228	-0.552	0.48845	-0.186	0.63006	0.02119	0.07825	0.38218	0.22854	-0.20041	-0.66515	-0.04508	0.19823	0.26962	0.00983	0.86088	0.72877	0.32147	0.39429	0.33719	-0.02806	0.2368	0.13299	-0.01321	-0.32027	0.09596	-0.25861	0.04494	0.38077	0.60172
PG(20:4(8Z,11Z,14Z,17Z)-2OH(5S,6R)/i-15:0)	-0.12454	-0.46086	0.55281	-0.38832	-0.00372	0.44376	-0.42864	-0.37285	-0.44342	-0.47497	0.87691	0.12616	0.5009	-0.46438	-0.29215	0.72164	-0.39551	-0.15685	-0.09684	-0.03055	-0.59112	0.20356	-0.58238	0.35722	-0.53229	-0.3529	0.09812	0.0587	0.23312	-0.22529	-0.58546	-0.20044	0.22082	-0.59552	0.55682	0.05066	-0.15089	-0.17804	0.21783	-0.41881	-0.28523	0.52187	-0.49584	-0.86361	-0.32997	-0.78746	-0.55269	-0.2233	0.40706
Prostaglandin G2	0.78487	0.87553	0.01802	0.85292	0.8932	0.3007	0.8089	0.55383	0.8914	0.21126	-0.02049	0.38842	0.36716	0.8973	0.91995	-0.28793	0.81667	0.54226	0.795	0.64249	0.60487	0.42216	0.86726	0.14858	0.89242	0.87418	0.23875	0.23971	-0.42205	-0.48731	0.89851	0.80757	-0.39916	0.89766	0.45495	0.66937	0.5844	0.93631	0.22612	0.77339	0.76565	-0.19974	0.89083	0.65685	0.34211	0.85828	0.93726	0.8648	0.01682
PC(22:5(4Z,7Z,10Z,13Z,19Z)-O(16,17)/DiMe(13,5))	0.91487	0.48675	0.67779	0.81462	0.88364	0.80107	0.68296	0.41564	0.69265	-0.49979	0.3045	0.21563	0.87804	0.48623	0.71565	-0.13759	0.31667	0.5081	0.55248	0.53011	0.31803	0.85563	0.49115	-0.01833	0.60635	0.85146	-0.11201	-0.24643	0.16481	-0.21039	0.5889	0.91743	-0.67475	0.35771	0.81354	0.57283	0.77779	0.76838	0.55439	0.77329	0.69774	-0.25036	0.59932	0.26461	0.14247	0.33173	0.4802	0.84377	-0.09245
PC(16:1(9E)/0:0)	0.07557	0.06408	0.42535	-0.07638	0.36927	0.31708	-0.37181	-0.53708	0.09493	-0.32838	0.83926	0.64095	0.6006	0.04039	0.15292	0.62996	-0.37457	0.24723	0.07815	-0.10906	-0.74248	0.57561	-0.48281	0.32096	-0.26579	-0.08188	0.02314	0.00843	0.14026	-0.47398	-0.31629	0.06387	0.15762	-0.29962	0.72246	0.46539	0.3702	0.24242	0.57825	-0.03269	0.25002	0.04128	-0.31976	-0.47005	0.24456	-0.44272	-0.26442	0.27054	0.31224
PC(18:1(9Z)-O(12,13)/P-18:1(9Z))	-0.50291	0.31695	-0.82148	-0.35049	-0.17908	-0.73763	-0.35591	-0.25982	-0.0411	0.89675	0.00247	0.47245	-0.6269	0.31773	-0.06701	0.37137	0.20553	-0.21563	0.18938	-0.05548	-0.25868	-0.61491	-0.02685	0.54342	-0.029	-0.41498	0.63204	0.70776	-0.79697	-0.51676	-0.03646	-0.51251	0.83698	0.34537	-0.32753	0.2333	-0.40623	-0.05636	-0.45689	-0.45087	-0.18223	0.17158	-0.05616	0.1148	0.20431	0.19232	0.21197	-0.21743	0.51619
PG(18:1(12Z)-2OH(9,10)/i-24:0)	0.5405	0.80575	-0.25734	0.677	0.52964	0.0372	0.74015	0.70877	0.64561	0.47767	-0.27237	0.15534	0.00341	0.80815	0.53316	-0.19018	0.75281	0.01071	0.81063	0.72043	0.64847	-0.05624	0.90247	0.34573	0.90648	0.63455	0.54222	0.31709	-0.70607	-0.30794	0.90456	0.52018	-0.02962	0.95191	0.11129	0.59534	0.2068	0.55696	-0.36905	0.4116	0.33482	-0.22514	0.90446	0.80722	0.04919	0.83799	0.94588	0.5269	0.26229
24,25-Epoxycholesterol	0.84807	0.79401	0.13069	0.91144	0.75605	0.4131	0.9347	0.81699	0.77953	0.10237	-0.16512	0.09321	0.37809	0.79504	0.68534	-0.28485	0.72026	0.18255	0.84793	0.81478	0.72961	0.31106	0.95846	0.19727	0.99552	0.89525	0.33117	0.06512	-0.4267	-0.22089	0.98992	0.83093	-0.38595	0.88585	0.39335	0.64851	0.48367	0.72014	-0.09526	0.67552	0.52523	-0.31231	0.99731	0.78176	0.03094	0.8056	0.94267	0.75111	0.10859
cis-Vitamin K1	0.88016	0.80603	0.20086	0.94973	0.88015	0.40676	0.83947	0.53624	0.94156	-0.04853	-0.1447	0.27786	0.48304	0.81419	0.91096	-0.46834	0.61373	0.62328	0.63659	0.51715	0.59164	0.63884	0.80094	-0.11919	0.87503	0.96664	-0.05841	-0.09715	-0.11637	-0.23915	0.88824	0.92838	-0.648	0.75619	0.45821	0.58204	0.78785	0.90035	0.4038	0.93563	0.85947	-0.45427	0.84782	0.7247	0.40528	0.81289	0.82743	0.94058	-0.23514
CDP-DG(i-20:0/i-17:0)	0.5291	0.27907	0.6186	0.41877	0.67101	0.55939	0.10676	-0.21277	0.49911	-0.54908	0.51933	0.49681	0.80604	0.2625	0.53262	0.1006	-0.16547	0.60319	0.16129	0.01344	-0.30157	0.93622	-0.09815	-0.08399	0.11351	0.44099	-0.32207	-0.3145	0.38627	-0.26521	0.09057	0.56632	-0.44256	-0.06954	0.78204	0.47342	0.79459	0.57102	0.85025	0.54323	0.66601	-0.2954	0.05332	-0.07684	0.41387	-0.0561	0.02267	0.67507	-0.1322
LysoPA(22:1(13Z)/0:0)	0.02106	-0.14666	0.52396	-0.20182	0.1621	0.4605	-0.32479	-0.25277	-0.23742	-0.35416	0.91977	0.3162	0.58651	-0.17797	-0.22171	0.89414	-0.37803	-0.30459	0.2116	0.19276	-0.64499	0.24924	-0.43302	0.63792	-0.26963	-0.229	0.37937	0.09698	-0.04253	-0.35999	-0.34658	-0.07813	0.39833	-0.35032	0.70966	0.43284	-0.02079	-0.06902	0.05748	-0.39703	-0.22949	0.29647	-0.27473	-0.59784	-0.31092	-0.64989	-0.31125	-0.03937	0.68223
14,15-Epoxy-5,8,11-eicosatrienoic acid	-0.06462	0.73589	-0.79349	0.14839	0.30712	-0.60934	0.0773	-0.07485	0.52076	0.89663	-0.16328	0.65382	-0.44269	0.75856	0.55118	-0.07263	0.60173	0.37203	0.39679	0.06055	0.10875	-0.2227	0.38916	0.26833	0.38324	0.12671	0.40065	0.65746	-0.74461	-0.64998	0.40472	-0.00801	0.3423	0.73757	-0.17392	0.40795	0.07801	0.5151	-0.03711	0.18135	0.43004	-0.0571	0.34573	0.48948	0.61038	0.71195	0.63666	0.32774	0.15599
CDP-DG(TXB2/22:5(7Z,10Z,13Z,16Z,19Z))	-0.01978	0.08256	0.27487	-0.15653	0.163	0.24881	-0.31119	-0.2159	-0.11927	-0.07753	0.79252	0.44652	0.41429	0.03867	-0.194	0.92418	-0.31107	-0.39892	0.35347	0.24854	-0.6478	0.11384	-0.32005	0.78276	-0.11552	-0.22916	0.57754	0.21197	-0.31554	-0.44793	-0.19525	-0.11786	0.60041	-0.12837	0.60487	0.59985	-0.03096	-0.04342	-0.13069	-0.42844	-0.2194	0.14478	-0.15058	-0.34792	-0.21982	-0.46507	-0.1232	0.00291	0.81746
Sphingosine	0.63985	-0.10001	0.98051	0.41472	0.45131	0.94661	0.33398	0.25308	0.13115	-0.88412	0.48106	-0.13415	0.93929	-0.12027	0.12861	0.13937	-0.20357	0.07119	0.1939	0.35119	0.00476	0.74035	0.0178	-0.02159	0.13634	0.44285	-0.21066	-0.49998	0.49974	0.13446	0.0968	0.59111	-0.54	-0.2351	0.77914	0.25564	0.47328	0.21459	0.40049	0.32897	0.18414	-0.08437	0.14818	-0.20908	-0.29079	-0.30113	-0.09249	0.37517	-0.000495843
DG(20:3(8Z,11Z,14Z)-2OH(5,6)/0:0/i-22:0)	-0.49786	0.32024	-0.82337	-0.34723	-0.17171	-0.73306	-0.34595	-0.24931	-0.03985	0.90349	0.00749	0.47154	-0.62616	0.32257	-0.05957	0.37215	0.22487	-0.21343	0.20055	-0.04241	-0.24539	-0.62079	-0.0145	0.5514	-0.02211	-0.40953	0.6427	0.72283	-0.80783	-0.52728	-0.02947	-0.50871	0.83654	0.35589	-0.32374	0.23523	-0.41321	-0.04776	-0.46167	-0.44986	-0.18196	0.18828	-0.04632	0.11218	0.19795	0.19962	0.22245	-0.21599	0.52251
1-Palmitoylphosphatidylcholine	0.77202	0.91638	-0.05104	0.89233	0.81331	0.21269	0.82995	0.60034	0.9205	0.24561	-0.20751	0.32384	0.27375	0.92432	0.85972	-0.37837	0.74378	0.45581	0.76627	0.61247	0.63078	0.37992	0.89981	0.0857	0.95388	0.88387	0.21035	0.12688	-0.42381	-0.34985	0.96351	0.80252	-0.39298	0.93224	0.32975	0.65846	0.60929	0.85849	0.12825	0.78727	0.74069	-0.39426	0.92928	0.83086	0.35842	0.92226	0.96541	0.85492	-0.03406
TG(22:4(7Z,10Z,13Z,16Z)/22:4(7Z,10Z,13Z,16Z)/22:5(4Z,7Z,10Z,13Z,16Z))	-0.08198	-0.78259	0.64447	-0.23037	-0.48875	0.40259	-0.18637	-0.02237	-0.56191	-0.83408	-0.06016	-0.70953	0.24412	-0.81412	-0.6536	-0.05785	-0.74057	-0.39788	-0.58003	-0.2598	-0.15877	0.13949	-0.47718	-0.42961	-0.45983	-0.22892	-0.53312	-0.77082	0.81656	0.81352	-0.46835	-0.11209	-0.32055	-0.80269	-0.05992	-0.5457	-0.09605	-0.65728	0.00621	-0.21059	-0.46767	-0.11311	-0.44779	-0.39205	-0.51455	-0.70074	-0.72215	-0.42065	-0.30275
Dioscoretine	-0.04376	0.73946	-0.79769	0.17838	0.30189	-0.60886	0.1188	-0.03335	0.53562	0.89221	-0.22327	0.61068	-0.45779	0.76299	0.55941	-0.13338	0.62144	0.37719	0.39143	0.06794	0.16478	-0.22675	0.42798	0.22516	0.41316	0.1579	0.37367	0.62927	-0.72908	-0.60726	0.4385	0.0163	0.29845	0.75716	-0.20601	0.38262	0.08619	0.51587	-0.04793	0.21436	0.43888	-0.08394	0.3771	0.53287	0.60662	0.74873	0.65841	0.33517	0.11227
TG(22:6(4Z,7Z,10Z,13Z,16Z,19Z)/22:6(4Z,7Z,10Z,13Z,16Z,19Z)/22:6(4Z,7Z,10Z,13Z,16Z,19Z))	0.79047	0.90125	0.11723	0.84253	0.83711	0.37556	0.75429	0.61254	0.81753	0.16347	0.08638	0.38939	0.45915	0.88749	0.70125	0.00304	0.60299	0.17453	0.92975	0.78567	0.42559	0.38535	0.80409	0.42389	0.93329	0.79855	0.47894	0.16763	-0.54736	-0.44784	0.90655	0.7646	-0.15573	0.86736	0.56717	0.8809	0.54552	0.7701	-0.03127	0.57511	0.56047	-0.33142	0.90294	0.70082	0.13965	0.70315	0.91091	0.80806	0.33237
PIP(5-iso PGF2VI/22:5(7Z,10Z,13Z,16Z,19Z))	-0.52941	0.29771	-0.89547	-0.37684	-0.16299	-0.78178	-0.33429	-0.26867	-0.0417	0.9657	-0.01367	0.47082	-0.69285	0.31872	0.0163	0.2842	0.35073	-0.08572	0.16069	-0.08189	-0.16261	-0.66065	0.01688	0.48197	-0.05152	-0.40838	0.59479	0.8177	-0.80421	-0.5793	-0.04606	-0.52636	0.78104	0.37945	-0.38113	0.1405	-0.4564	0.01115	-0.39656	-0.41198	-0.1337	0.31245	-0.05501	0.06166	0.25128	0.258	0.23853	-0.22808	0.43543
CL(i-13:0/14:0/i-14:0/18:2(9Z,11Z))	-0.08968	0.14464	-0.54763	-0.02241	0.02875	-0.30283	0.27727	0.30875	0.02085	0.63046	-0.2153	-0.07368	-0.46882	0.21647	0.25005	-0.24443	0.82802	0.13634	0.2282	0.24884	0.6072	-0.54319	0.49757	0.10833	0.21324	0.05667	0.32931	0.68515	-0.5206	-0.3199	0.25176	-0.08955	0.07811	0.49947	-0.33814	-0.17303	-0.43155	0.21908	-0.30836	-0.00375	-0.01581	0.5736	0.31751	0.086	-0.04368	0.49259	0.43617	-0.10572	0.03367
PG(20:4(8Z,11Z,14Z,17Z)-2OH(5S,6R)/i-19:0)	0.17845	0.19204	0.0938	0.23302	0.34289	-0.02127	-0.0481	-0.44071	0.48093	-0.23518	-0.06977	0.39545	0.20718	0.2019	0.56048	-0.45777	-0.11661	0.90802	-0.30321	-0.50149	-0.16145	0.68572	-0.15181	-0.63207	-0.05852	0.28449	-0.7412	-0.33855	0.53584	-0.04205	-0.01836	0.31568	-0.57125	-0.08721	0.12704	-0.02725	0.70571	0.4634	0.96268	0.64318	0.76882	-0.42129	-0.12931	0.09392	0.80651	0.19245	-0.05729	0.50685	-0.70086
CL(14:0/14:0/18:0/14:0)	-0.24327	-0.20276	0.21937	-0.37607	0.09523	0.05094	-0.61457	-0.78461	-0.12803	-0.24138	0.7099	0.54884	0.30428	-0.20211	0.03856	0.47546	-0.42202	0.37029	-0.28643	-0.45678	-0.78676	0.38821	-0.69601	0.06786	-0.58298	-0.33945	-0.2074	0.06272	0.29919	-0.38559	-0.60482	-0.21756	0.15579	-0.51357	0.40691	0.07157	0.16788	0.07197	0.66779	-0.14927	0.16297	0.22084	-0.61509	-0.67982	0.34111	-0.54033	-0.51132	0.01255	0.06336
PA(18:1(9Z)-O(12,13)/8:0)	-0.56192	0.3237	-0.85318	-0.38855	-0.13058	-0.83872	-0.50715	-0.55253	0.05961	0.85383	0.01015	0.66147	-0.62412	0.33029	0.08537	0.25143	0.10366	0.12644	-0.01253	-0.35105	-0.42386	-0.41502	-0.1993	0.30967	-0.17284	-0.43134	0.34312	0.6288	-0.5905	-0.56092	-0.16397	-0.51531	0.70801	0.23344	-0.33386	0.16461	-0.20907	0.05493	-0.07998	-0.29998	0.05946	0.0716	-0.22783	0.05528	0.54058	0.1893	0.0965	-0.11241	0.26099
LysoPC(10:0/0:0)	0.44104	0.50099	0.19804	0.44814	0.71791	0.20375	0.14663	-0.27391	0.69973	-0.15873	0.2666	0.66464	0.48348	0.51092	0.80033	-0.17491	0.1416	0.91354	0.15288	-0.11179	-0.13312	0.80608	0.0726	-0.22152	0.21257	0.49254	-0.36293	-0.08002	0.20866	-0.42778	0.22366	0.53566	-0.45714	0.20271	0.52321	0.41613	0.80855	0.77632	0.93011	0.70601	0.89968	-0.30182	0.15002	0.13433	0.7603	0.31364	0.24681	0.7673	-0.326
PE-NMe2(22:6(4Z,7Z,10Z,13Z,16Z,19Z)/20:4(8Z,11Z,14Z,17Z))	-0.50028	0.31775	-0.8262	-0.3495	-0.17419	-0.7353	-0.34595	-0.24874	-0.0423	0.90573	0.00531	0.46879	-0.63	0.32058	-0.06025	0.36964	0.2279	-0.2129	0.19857	-0.04336	-0.24223	-0.62476	-0.01372	0.54962	-0.02361	-0.41108	0.64214	0.7254	-0.80813	-0.52673	-0.0306	-0.511	0.83615	0.35583	-0.32765	0.23069	-0.41717	-0.04894	-0.46306	-0.45099	-0.18367	0.1925	-0.04702	0.11062	0.19689	0.2004	0.22203	-0.21905	0.5206
Gibberellin A39	-0.50398	0.12133	-0.46185	-0.36179	-0.21202	-0.64968	-0.67163	-0.7842	0.04319	0.32426	-0.01648	0.5794	-0.35205	0.08839	-0.05928	0.16615	-0.48621	0.18391	-0.35832	-0.67254	-0.7397	0.01196	-0.55491	-0.05406	-0.37478	-0.43246	-0.15248	0.00772	-0.01146	-0.16802	-0.37063	-0.42411	0.43046	-0.19408	-0.23216	0.06964	0.14153	-0.11288	0.27376	-0.1701	0.14267	-0.37988	-0.49623	0.00931	0.64839	-0.11708	-0.2781	-0.04852	-0.05307
20alpha-hydroxy cholesterol	0.91976	0.77761	0.26683	0.97027	0.87882	0.48166	0.88517	0.61131	0.91099	-0.09927	-0.12712	0.21059	0.52914	0.78399	0.8718	-0.44371	0.61581	0.54998	0.67214	0.58946	0.63045	0.63133	0.82979	-0.08557	0.89941	0.98595	-0.02277	-0.1179	-0.11578	-0.20461	0.90785	0.95351	-0.65846	0.75023	0.49103	0.58813	0.76183	0.87298	0.34476	0.91578	0.80635	-0.43107	0.88066	0.71447	0.30753	0.78516	0.83073	0.9237	-0.19368
FAHFA(18:0/6-O-18:0)	-0.09688	-0.56692	0.46576	-0.17723	-0.25154	0.18591	-0.31167	-0.42987	-0.22534	-0.727	-0.06248	-0.2664	0.21691	-0.57731	-0.20053	-0.30184	-0.67075	0.29226	-0.74515	-0.63836	-0.30721	0.45843	-0.57718	-0.74409	-0.53197	-0.13222	-0.89998	-0.72944	0.97391	0.56235	-0.50836	-0.02612	-0.52999	-0.75504	-0.0446	-0.53403	0.27596	-0.27382	0.63587	0.14981	0.07622	-0.24888	-0.56122	-0.36222	0.14988	-0.48736	-0.69185	-0.10859	-0.68866
CL(i-14:0/15:0/i-15:0/i-15:0)	-0.23141	-0.66444	0.48758	-0.47066	-0.17324	0.3337	-0.45375	-0.43414	-0.53074	-0.53312	0.62067	-0.08329	0.32804	-0.64746	-0.31104	0.38265	-0.40174	0.02068	-0.40739	-0.27965	-0.4518	0.16307	-0.63439	-0.03232	-0.67791	-0.39163	-0.24725	-0.07045	0.50253	0.00321	-0.69712	-0.26266	-0.02059	-0.73612	0.28863	-0.32486	-0.1908	-0.26349	0.35636	-0.32825	-0.26003	0.53902	-0.62253	-0.90493	-0.24785	-0.76704	-0.695	-0.33511	0.01771
PI(22:4(10Z,13Z,16Z,19Z)/18:1(12Z)-2OH(9,10))	0.7968	0.67039	0.12949	0.84278	0.64132	0.42503	0.95281	0.90951	0.63923	0.1006	-0.20643	-0.07611	0.31262	0.67708	0.5589	-0.28664	0.74874	0.04235	0.8218	0.8644	0.82052	0.16669	0.97839	0.21241	0.96105	0.83402	0.37861	0.09073	-0.43931	-0.13663	0.95635	0.76046	-0.36093	0.84776	0.30921	0.53242	0.31898	0.59779	-0.25044	0.56983	0.36304	-0.19183	0.98931	0.72379	-0.14429	0.75366	0.90321	0.60864	0.13942
PC(18:1(9Z)-O(12,13)/16:0)	-0.88627	-0.66101	-0.36004	-0.96334	-0.69936	-0.47233	-0.81827	-0.58068	-0.84756	0.28627	0.3215	-0.04263	-0.51707	-0.6394	-0.67545	0.54359	-0.29306	-0.41237	-0.477	-0.43633	-0.53839	-0.69263	-0.69634	0.27867	-0.83522	-0.94082	0.22819	0.46796	-0.11727	-0.12604	-0.84424	-0.93103	0.73325	-0.5684	-0.37298	-0.48133	-0.84173	-0.65379	-0.32183	-0.90948	-0.72472	0.74105	-0.77811	-0.81458	-0.28261	-0.67085	-0.66224	-0.85674	0.34474
PA(LTE4/a-25:0)	0.84615	0.92007	0.10521	0.92425	0.87888	0.35823	0.82732	0.61059	0.91761	0.12785	-0.0525	0.36103	0.44083	0.9162	0.82937	-0.22662	0.65746	0.3789	0.84346	0.69549	0.53574	0.47827	0.8581	0.20053	0.96296	0.90268	0.27564	0.08027	-0.41392	-0.37867	0.95529	0.85501	-0.36162	0.88753	0.5014	0.78222	0.66147	0.86067	0.13329	0.75769	0.71742	-0.41003	0.93137	0.77672	0.28108	0.81878	0.93841	0.89571	0.09169
CDP-DG(20:4(5Z,7E,11Z,14Z)-OH(9)/i-18:0)	-0.24139	0.32262	-0.62031	-0.18245	0.01181	-0.39129	-0.01003	0.15184	-0.05544	0.8326	0.16536	0.28736	-0.42117	0.34723	0.0137	0.43573	0.57523	-0.32466	0.51183	0.40034	0.1041	-0.67015	0.29805	0.76171	0.19216	-0.20568	0.894	0.89741	-0.96036	-0.62318	0.1732	-0.31064	0.74	0.53027	-0.11112	0.31347	-0.54194	0.07928	-0.64511	-0.42616	-0.26607	0.5205	0.24112	0.04641	-0.15893	0.2641	0.43113	-0.17773	0.7205
DG(20:5(6E,8Z,11Z,14Z,17Z)-OH(5)/0:0/8:0)	0.91429	0.75506	0.24344	0.98585	0.78904	0.45963	0.93506	0.71844	0.87081	-0.08991	-0.26058	0.07724	0.46059	0.75432	0.7754	-0.49562	0.59377	0.41004	0.66955	0.62953	0.70907	0.54178	0.8839	-0.10114	0.94806	0.98451	0.000664642	-0.18211	-0.13297	-0.07448	0.95727	0.93933	-0.64878	0.76947	0.39129	0.54553	0.70382	0.77192	0.19086	0.88044	0.70935	-0.50037	0.92867	0.81037	0.20995	0.80737	0.84875	0.86117	-0.19355
PC(LTE4/DiMe(9,5))	0.20412	-0.24385	0.69286	0.05434	0.20338	0.484	-0.19727	-0.40476	0.05059	-0.78119	0.40152	0.13295	0.64252	-0.2641	0.0865	0.04873	-0.55829	0.39905	-0.32702	-0.33225	-0.45472	0.776	-0.48024	-0.3583	-0.32049	0.08763	-0.61896	-0.57244	0.76684	0.14228	-0.33315	0.24309	-0.45545	-0.56226	0.49636	-0.00986	0.53959	0.09281	0.79963	0.26915	0.31372	-0.22446	-0.36629	-0.38174	0.21464	-0.45673	-0.47072	0.24784	-0.3384
Ganglioside GD3 (d18:1/20:0)	0.35619	0.20396	0.46111	0.28264	0.54893	0.35865	-0.04344	-0.39873	0.45012	-0.46737	0.41568	0.52391	0.62754	0.19641	0.52163	-0.01161	-0.21311	0.73142	-0.0433	-0.22585	-0.36627	0.87777	-0.22157	-0.25033	-0.03897	0.31885	-0.47993	-0.30533	0.47004	-0.23594	-0.04398	0.42808	-0.44406	-0.15626	0.60014	0.3001	0.75921	0.51969	0.95453	0.52934	0.69444	-0.2922	-0.10521	-0.1245	0.57372	-0.0606	-0.08714	0.5927	-0.30309
MG(0:0/20:5(7Z,9Z,11E,13E,17Z)-3OH(5,6,15)/0:0)	0.82234	0.77896	0.09394	0.89976	0.70863	0.37347	0.9358	0.83276	0.76116	0.12408	-0.23145	0.04942	0.32367	0.77946	0.65435	-0.32421	0.71526	0.15441	0.82093	0.79775	0.75617	0.26679	0.96715	0.16762	0.99546	0.88028	0.31925	0.04965	-0.42607	-0.17347	0.99323	0.80739	-0.3839	0.8874	0.32838	0.60772	0.4559	0.68112	-0.13709	0.66373	0.49715	-0.33301	0.99701	0.81277	0.02054	0.82056	0.93993	0.71839	0.08283
Dodecanoyl-sn-glycero-3-phosphocholine	0.27503	0.36764	0.07256	0.28944	0.57937	0.06498	0.0399	-0.37136	0.57417	-0.08125	0.20799	0.60843	0.31549	0.39362	0.74295	-0.24223	0.16589	0.9591	-0.00483	-0.25416	-0.12336	0.67017	-0.00677	-0.31745	0.0637	0.35884	-0.43643	-0.00264	0.24618	-0.40778	0.08926	0.38338	-0.43728	0.12105	0.35664	0.21551	0.66526	0.69401	0.93732	0.62778	0.83441	-0.1598	0.02058	0.0199	0.78026	0.27841	0.14544	0.62043	-0.42213
(-)-Linalyl acetate	-0.27874	0.33625	-0.80319	-0.15394	-0.00912	-0.5684	0.04223	0.11096	0.04167	0.93168	-0.10285	0.2491	-0.61311	0.38458	0.17967	0.07322	0.72271	-0.02634	0.34448	0.21371	0.28851	-0.68076	0.37661	0.43622	0.19264	-0.13859	0.63309	0.88663	-0.84737	-0.55696	0.21003	-0.29072	0.52161	0.59023	-0.34349	0.09218	-0.48773	0.17602	-0.47041	-0.22623	-0.08167	0.48559	0.24858	0.14994	0.07534	0.47493	0.47756	-0.13598	0.36423
CL(22:6(4Z,7Z,10Z,13Z,16Z,19Z)/16:1(9Z)/22:6(4Z,7Z,10Z,13Z,16Z,19Z)/22:6(4Z,7Z,10Z,13Z,16Z,19Z))	0.16292	0.40517	-0.3426	0.33693	0.31326	-0.30884	0.21598	-0.13498	0.59682	0.22438	-0.46447	0.28511	-0.18848	0.4415	0.69348	-0.74899	0.35871	0.89823	-0.13436	-0.33113	0.29875	0.3122	0.27134	-0.6295	0.23029	0.39619	-0.54503	-0.04768	0.16813	-0.08611	0.29893	0.31062	-0.53423	0.34227	-0.22349	-0.09511	0.50793	0.55567	0.63635	0.70947	0.77137	-0.34823	0.19255	0.44097	0.81654	0.65063	0.32647	0.4872	-0.73686
gibberellin A12-aldehyde	0.36726	0.92617	-0.49923	0.5642	0.62533	-0.26673	0.46259	0.21749	0.82667	0.64396	-0.21969	0.59227	-0.11407	0.9445	0.81921	-0.28577	0.7258	0.5408	0.59433	0.29496	0.37165	0.12154	0.67652	0.13883	0.70946	0.55106	0.27305	0.42336	-0.61031	-0.56631	0.7316	0.43075	-0.04893	0.90878	0.06682	0.57304	0.42365	0.78621	0.13242	0.57093	0.70753	-0.2815	0.66689	0.73117	0.62869	0.91768	0.86724	0.67772	0.00423
SM(d20:1/20:4(6Z,8E,10E,14Z)-2OH(5S,12R))	0.78136	0.25345	0.49288	0.8115	0.39455	0.55088	0.80697	0.67647	0.52562	-0.51517	-0.49243	-0.41638	0.43709	0.24088	0.38091	-0.71274	0.16827	0.23897	0.19177	0.34476	0.68743	0.54803	0.6049	-0.529	0.64119	0.81883	-0.44411	-0.67312	0.40841	0.51031	0.66397	0.81505	-0.89906	0.28809	0.15723	0.06264	0.61703	0.33553	0.20434	0.79072	0.44611	-0.61499	0.62815	0.64328	-0.01293	0.46658	0.40089	0.55701	-0.54878
PG(22:6(4Z,7Z,10Z,13Z,16Z,19Z)/18:2(9Z,12Z))	-0.28581	0.50291	-0.79522	-0.12237	0.01668	-0.6272	-0.09797	-0.03372	0.14744	0.93154	-0.04221	0.47463	-0.54152	0.51039	0.12371	0.27415	0.43827	-0.14566	0.40342	0.16189	-0.02846	-0.55424	0.23974	0.57992	0.2227	-0.17999	0.71182	0.75465	-0.90628	-0.58232	0.21705	-0.29936	0.71565	0.5797	-0.23856	0.36598	-0.30824	0.14078	-0.4774	-0.2713	-0.0477	0.14626	0.20653	0.29287	0.2004	0.41174	0.46078	-0.03591	0.5259
28-Glucosyloleanolic acid 3-[rhamnosyl-(1->2)-galactosyl-(1->3)-glucuronide]	0.30356	0.3975	0.19487	0.18256	0.4809	0.3832	0.18085	0.264	0.14319	0.14715	0.72332	0.41197	0.44696	0.38419	0.14081	0.77652	0.302	-0.32074	0.80219	0.72682	-0.11397	0.02644	0.24703	0.95158	0.34325	0.14211	0.87265	0.51734	-0.67685	-0.6659	0.27055	0.18301	0.47674	0.38016	0.6919	0.78688	-0.04854	0.30923	-0.311	-0.20104	-0.07114	0.33085	0.36389	-0.08546	-0.32124	-0.01953	0.39265	0.23068	0.92791
PE(18:1(12Z)-2OH(9,10)/P-18:0)	0.15852	-0.02424	0.01178	0.31616	-0.17001	-0.10698	0.25214	0.14799	0.23503	-0.26721	-0.85525	-0.42986	-0.16537	-0.04239	0.05324	-0.87388	-0.21983	0.2395	-0.42058	-0.34512	0.34785	0.22983	0.139	-0.87485	0.16011	0.30146	-0.76407	-0.75269	0.58171	0.75258	0.21654	0.26222	-0.66718	-0.047	-0.4628	-0.40161	0.39651	-0.08945	0.21507	0.51729	0.26889	-0.76101	0.10086	0.56898	0.28023	0.30855	-0.01349	0.14911	-0.85996
o-Cresol	-0.08543	0.03535	-0.48282	-0.01609	-0.0299	-0.28346	0.28051	0.27913	0.00338	0.49454	-0.33576	-0.1924	-0.46937	0.11018	0.24156	-0.42706	0.74855	0.23586	0.05673	0.11602	0.6501	-0.46479	0.44861	-0.13153	0.1477	0.0798	0.08919	0.51049	-0.29759	-0.1478	0.20046	-0.06087	-0.11113	0.38513	-0.41675	-0.34211	-0.36745	0.17858	-0.17984	0.09096	0.02922	0.49798	0.25126	0.07825	0.00188	0.47036	0.33561	-0.11595	-0.20008
CDP-DG(18:0/22:3(10Z,13Z,16Z))	0.2786	-0.46501	0.91255	0.00206	0.08673	0.81983	0.01391	0.08854	-0.30943	-0.85239	0.59246	-0.28872	0.7484	-0.48259	-0.27129	0.38197	-0.39218	-0.24004	-0.02226	0.21376	-0.19297	0.41747	-0.28051	0.09813	-0.22232	0.03202	-0.10787	-0.38636	0.49576	0.19989	-0.2706	0.1939	-0.24189	-0.53463	0.61171	0.00924	0.06592	-0.16739	0.16545	-0.10933	-0.23428	0.22016	-0.17999	-0.56515	-0.55373	-0.65684	-0.42065	-0.05598	0.16796
24R,25-Dihydroxyvitamin D3	0.77046	0.79192	0.03264	0.8485	0.68822	0.32741	0.89849	0.82337	0.72536	0.20781	-0.18729	0.08611	0.27887	0.79291	0.6223	-0.23747	0.74232	0.09049	0.86393	0.82842	0.72609	0.18474	0.96204	0.27194	0.9854	0.82317	0.42842	0.14766	-0.52926	-0.24245	0.97834	0.74436	-0.27	0.9144	0.32158	0.64231	0.37903	0.66046	-0.2178	0.57988	0.43895	-0.26721	0.99073	0.78767	-0.01163	0.80891	0.95477	0.67356	0.18764
PGP(20:5(6E,8Z,11Z,14Z,17Z)-OH(5)/i-16:0)	0.56817	0.71566	0.01286	0.5812	0.60701	0.3021	0.62848	0.66298	0.49468	0.31283	0.19379	0.2551	0.29474	0.70671	0.40286	0.26977	0.6288	-0.19808	0.96345	0.89541	0.398	0.01184	0.74205	0.71066	0.80101	0.53026	0.79566	0.41119	-0.77376	-0.49078	0.75909	0.48505	0.17913	0.80701	0.46697	0.80323	0.13127	0.51165	-0.41877	0.18448	0.16639	-0.00235	0.81227	0.49672	-0.19515	0.52094	0.82211	0.47676	0.65057
DG(20:4(5Z,7E,11Z,14Z)-OH(9)/0:0/i-18:0)	-0.43445	0.38863	-0.84388	-0.27635	-0.09794	-0.71809	-0.25836	-0.18455	0.0325	0.94276	-0.01349	0.48601	-0.61935	0.39811	0.03358	0.31663	0.34035	-0.14807	0.26598	0.01737	-0.1503	-0.60961	0.08504	0.54821	0.05847	-0.32895	0.65991	0.77044	-0.85181	-0.57329	0.05529	-0.44161	0.78618	0.44929	-0.30926	0.26293	-0.38611	0.04246	-0.44695	-0.37565	-0.11471	0.20753	0.04187	0.16547	0.22417	0.29734	0.31735	-0.15106	0.50403
CDP-DG(20:2(11Z,14Z)/PGD2)	0.14171	0.42794	-0.10761	0.0966	0.31632	0.11369	0.16362	0.31097	0.09012	0.42759	0.49706	0.34919	0.13318	0.42009	0.06522	0.69219	0.41098	-0.43128	0.78516	0.70164	-0.00691	-0.26397	0.33039	0.96701	0.37196	0.04247	0.98099	0.65694	-0.86652	-0.64046	0.31186	0.02555	0.62818	0.50298	0.40908	0.69234	-0.2402	0.20855	-0.55098	-0.30696	-0.18566	0.34902	0.39764	0.04725	-0.32578	0.11611	0.47441	0.09122	0.94259
CL(14:0/15:0/15:0/15:0)	-0.17384	-0.12526	0.07812	-0.36556	0.14221	0.16681	-0.28191	-0.21294	-0.3003	0.1331	0.86976	0.35159	0.20383	-0.09425	-0.04668	0.77849	0.19264	-0.11244	0.26996	0.23609	-0.33094	-0.16192	-0.21888	0.70581	-0.28205	-0.31514	0.57467	0.68384	-0.38479	-0.68399	-0.32775	-0.26261	0.51285	-0.09353	0.45409	0.23409	-0.38887	0.07874	-0.05545	-0.47067	-0.24111	0.84643	-0.2051	-0.71158	-0.26727	-0.38765	-0.1134	-0.1841	0.6911
PC(20:3(8Z,11Z,14Z)-2OH(5,6)/24:1(15Z))	-0.7549	0.01199	-0.74141	-0.65865	-0.29996	-0.80662	-0.76338	-0.77783	-0.21579	0.69636	0.20041	0.60545	-0.59873	0.0245	-0.11146	0.3966	-0.10073	0.09176	-0.24867	-0.53823	-0.63884	-0.43549	-0.50698	0.2751	-0.50675	-0.67548	0.23507	0.60931	-0.39549	-0.52212	-0.50197	-0.71668	0.76131	-0.09856	-0.32243	-0.03368	-0.35422	-0.13347	0.01294	-0.50039	-0.10666	0.28575	-0.54262	-0.3151	0.44718	-0.14142	-0.23297	-0.33061	0.25413
CL(i-12:0/i-13:0/a-15:0/a-21:0)[rac]	0.49814	0.6173	-0.06799	0.67765	0.50707	-0.04002	0.45239	0.09623	0.83126	-0.00423	-0.49962	0.27038	0.11293	0.61441	0.74326	-0.73881	0.22181	0.77086	0.08688	-0.10446	0.32337	0.59215	0.4253	-0.57703	0.52883	0.67823	-0.51933	-0.36218	0.2078	0.0542	0.57526	0.62806	-0.66371	0.45422	0.01249	0.21192	0.82185	0.63499	0.60427	0.90231	0.87844	-0.76303	0.44299	0.74786	0.76137	0.72198	0.48478	0.75314	-0.66943
CL(i-12:0/a-15:0/i-18:0/i-12:0)[rac]	0.62094	0.56448	0.06105	0.75162	0.33272	0.21149	0.75866	0.76104	0.55804	0.02285	-0.53294	-0.20677	0.13067	0.53304	0.2877	-0.41824	0.31176	-0.12961	0.51868	0.55645	0.62615	0.14739	0.75685	-0.03303	0.83662	0.67908	0.13514	-0.2933	-0.22026	0.25214	0.83809	0.61392	-0.33431	0.64046	0.02663	0.38257	0.38121	0.27996	-0.31359	0.50518	0.25381	-0.63785	0.79847	0.90362	-0.06305	0.64871	0.68434	0.47673	-0.05519
PI(22:6(4Z,7Z,11E,13Z,15E,19Z)-2OH(10S,17)/22:3(10Z,13Z,16Z))	0.22313	-0.14883	0.55362	0.13175	0.24504	0.36249	-0.12463	-0.40745	0.18769	-0.68109	0.21598	0.16026	0.52968	-0.15682	0.24848	-0.18964	-0.43204	0.61029	-0.37367	-0.4173	-0.32383	0.79474	-0.37856	-0.54152	-0.25066	0.18151	-0.75515	-0.56927	0.78968	0.14931	-0.24112	0.30139	-0.59134	-0.4515	0.36983	-0.07873	0.62624	0.21143	0.91244	0.44208	0.48554	-0.30379	-0.3009	-0.23928	0.40854	-0.2557	-0.36974	0.33986	-0.54896
PE(PGJ2/15:0)	-0.29477	0.44824	-0.81177	-0.14146	-0.01567	-0.61679	-0.04973	0.04107	0.09149	0.95265	-0.07078	0.38074	-0.58409	0.46649	0.10497	0.23458	0.52926	-0.1701	0.40512	0.20749	0.08015	-0.63815	0.29561	0.57244	0.22477	-0.1826	0.73388	0.8099	-0.92551	-0.5652	0.22392	-0.3155	0.6939	0.59518	-0.28734	0.28717	-0.40285	0.12038	-0.542	-0.29462	-0.10447	0.25935	0.23279	0.26002	0.11707	0.42779	0.47547	-0.09549	0.51752
CDP-DG(22:6(4Z,7Z,11E,13Z,15E,19Z)-2OH(10S,17)/i-17:0)	0.02732	0.10075	0.02766	-0.07274	0.05354	0.19667	0.08789	0.36503	-0.22094	0.2459	0.46933	0.02679	0.10749	0.08862	-0.2592	0.7316	0.23021	-0.70879	0.61296	0.67579	-0.00506	-0.40662	0.19549	0.92089	0.1932	-0.1248	0.9354	0.52036	-0.70776	-0.37675	0.12859	-0.1201	0.63952	0.24977	0.3054	0.45226	-0.46303	-0.10737	-0.73456	-0.52008	-0.50105	0.45942	0.24617	-0.13423	-0.63876	-0.14266	0.23358	-0.18892	0.94754
PE-NMe2(24:1(15Z)/20:2(11Z,14Z))	0.81708	0.84802	0.04795	0.93873	0.7916	0.26519	0.85003	0.58417	0.93946	0.08794	-0.30616	0.23332	0.32164	0.85277	0.86281	-0.5311	0.64091	0.5393	0.63622	0.51087	0.65084	0.50171	0.86021	-0.12228	0.92455	0.93718	-0.00846	-0.07452	-0.21119	-0.1856	0.94343	0.86853	-0.5769	0.83496	0.30123	0.5546	0.71999	0.83719	0.25813	0.89879	0.80469	-0.52234	0.89046	0.85574	0.40663	0.90248	0.88672	0.88714	-0.2349
CL(i-14:0/i-14:0/i-14:0/17:0)	-0.34191	0.35376	-0.87414	-0.13433	0.00476	-0.77777	-0.13225	-0.29824	0.25719	0.82098	-0.33294	0.43076	-0.67577	0.40342	0.4107	-0.33033	0.49813	0.53229	-0.06913	-0.32977	0.11645	-0.33604	0.14938	-0.1351	0.02174	-0.09695	0.01122	0.5708	-0.40327	-0.42328	0.07801	-0.24161	0.17974	0.4179	-0.4934	-0.10636	-0.09055	0.30675	0.13169	0.12363	0.34442	0.11026	0.01513	0.23221	0.66415	0.55784	0.30458	0.05525	-0.23394
CL(13:0/13:0/a-13:0/i-22:0)	0.17764	0.33536	0.12279	0.03459	0.52726	0.29083	0.00392	-0.02232	0.13232	0.1915	0.88057	0.6075	0.42007	0.34798	0.28366	0.77284	0.35324	0.00216	0.65233	0.50635	-0.24318	0.09341	0.08298	0.85562	0.1342	0.04579	0.72744	0.67017	-0.58835	-0.86414	0.07543	0.0921	0.44654	0.27744	0.71329	0.68262	-0.03474	0.43149	0.00209	-0.1715	0.07874	0.53661	0.1676	-0.32876	-0.09142	-0.0693	0.27574	0.23717	0.80166
CL(10:0/i-14:0/18:2(9Z,11Z)/i-19:0)	0.14418	0.53527	-0.26583	0.20675	0.58501	-0.17648	0.01969	-0.35048	0.58693	0.33079	0.2293	0.77094	0.07681	0.57572	0.79675	-0.11603	0.43807	0.89826	0.18126	-0.1429	-0.07369	0.37962	0.12284	-0.04514	0.14096	0.2705	-0.09729	0.40049	-0.16496	-0.69233	0.16581	0.23849	-0.13486	0.37196	0.25667	0.32555	0.45396	0.76025	0.70911	0.48254	0.77643	0.04206	0.11421	0.06993	0.80192	0.44528	0.34541	0.56251	-0.1769
S-(9-hydroxy-PGA1)-glutathione	0.48608	0.08455	0.74437	0.289	0.59971	0.70659	0.0806	-0.14059	0.27014	-0.62657	0.7159	0.36111	0.87429	0.07665	0.36616	0.2977	-0.14449	0.40526	0.19609	0.1456	-0.2938	0.81208	-0.14527	0.08697	0.00955	0.33011	-0.16778	-0.20463	0.35122	-0.28938	-0.02784	0.4756	-0.34568	-0.18089	0.86399	0.41472	0.56655	0.44668	0.69623	0.33591	0.42952	0.00745	-0.00501	-0.32948	0.11646	-0.25614	-0.07969	0.4964	0.06007
4-Coumaroyl-CoA	0.71752	0.86201	-0.05552	0.81764	0.69913	0.23428	0.82595	0.73449	0.76143	0.30109	-0.16059	0.21088	0.23399	0.85934	0.64702	-0.17963	0.726	0.1135	0.87861	0.78374	0.63248	0.17413	0.92326	0.32772	0.97334	0.78029	0.47459	0.20844	-0.60262	-0.32912	0.96412	0.69787	-0.17298	0.94485	0.31766	0.70989	0.39551	0.68533	-0.20325	0.55478	0.47192	-0.29911	0.96284	0.8073	0.08177	0.82704	0.97011	0.6929	0.23704
PE(20:4(7E,9E,11Z,13E)-3OH(5S,6R,15S)/DiMe(9,3))	0.74842	0.69356	0.11705	0.79553	0.60375	0.3984	0.87439	0.87655	0.60048	0.13477	-0.14056	-0.01973	0.31295	0.68525	0.46315	-0.12631	0.65033	-0.10717	0.8704	0.89063	0.69159	0.12437	0.91641	0.35894	0.94783	0.7561	0.50569	0.10722	-0.52947	-0.16664	0.9287	0.69391	-0.19585	0.83449	0.34161	0.63423	0.28365	0.52408	-0.35825	0.45085	0.27355	-0.23351	0.95956	0.72526	-0.19253	0.68076	0.88164	0.56873	0.30089
5-hydroxyoct-2-enedioic acid	0.35615	0.87937	-0.40238	0.50378	0.53215	-0.14414	0.46009	0.39807	0.63842	0.63991	-0.06099	0.48526	-0.04886	0.87397	0.533	0.07222	0.63888	0.04883	0.80116	0.574	0.30389	-0.06635	0.68425	0.53127	0.75547	0.4405	0.66023	0.48842	-0.84036	-0.56049	0.74104	0.34151	0.25783	0.90695	0.17176	0.74239	0.20185	0.57281	-0.28988	0.26176	0.3581	-0.19687	0.72188	0.68682	0.23363	0.73679	0.86709	0.51277	0.44094
PA(18:1(9Z)-O(12,13)/2:0)	-0.12548	-0.51355	0.24511	-0.21258	-0.14709	0.10012	-0.19628	-0.34414	-0.21078	-0.44147	-0.01121	-0.2168	0.0671	-0.47472	0.01355	-0.37014	-0.19103	0.49122	-0.62016	-0.51692	-0.03478	0.25547	-0.36274	-0.66626	-0.48143	-0.09886	-0.74611	-0.2951	0.73494	0.27017	-0.43901	-0.05317	-0.52145	-0.53307	-0.10153	-0.61075	0.07425	-0.0658	0.61978	0.17045	0.13581	0.18926	-0.44223	-0.46438	0.1656	-0.27937	-0.49602	-0.12435	-0.66389
PIP(20:5(7Z,9Z,11E,13E,17Z)-3OH(5,6,15)/20:4(8Z,11Z,14Z,17Z))	-0.53332	0.21215	-0.71078	-0.41708	-0.2537	-0.66124	-0.42572	-0.27139	-0.15952	0.78921	0.08734	0.41095	-0.56093	0.20076	-0.22067	0.50515	0.05664	-0.37941	0.16567	-0.04057	-0.36293	-0.62197	-0.13054	0.61618	-0.10437	-0.49689	0.67109	0.63799	-0.75454	-0.45055	-0.12545	-0.56626	0.90818	0.22177	-0.27575	0.23734	-0.45974	-0.18723	-0.53186	-0.57339	-0.31995	0.17901	-0.13361	0.02275	0.0665	0.02616	0.09723	-0.30551	0.61606
DG(15:0/0:0/20:1n9)	0.79001	0.14281	0.70897	0.70159	0.56999	0.74892	0.65591	0.42949	0.47736	-0.68747	-0.03578	-0.19741	0.7066	0.15013	0.50537	-0.48849	0.16125	0.49073	0.16251	0.28343	0.46893	0.76934	0.3936	-0.45556	0.42201	0.76542	-0.49861	-0.54194	0.53737	0.23506	0.43437	0.821	-0.93421	0.09891	0.4808	0.10085	0.67361	0.4937	0.56273	0.78303	0.55946	-0.30076	0.43399	0.22338	0.05258	0.23812	0.23188	0.61378	-0.49494
PIP(22:6(4Z,7Z,11E,13Z,15E,19Z)-2OH(10S,17)/22:5(7Z,10Z,13Z,16Z,19Z))	-0.48895	0.32265	-0.80023	-0.33959	-0.17264	-0.71831	-0.35116	-0.25025	-0.03815	0.88045	0.01358	0.47254	-0.60532	0.3204	-0.07596	0.38988	0.18843	-0.23703	0.20377	-0.03959	-0.26929	-0.60256	-0.02748	0.56003	-0.01917	-0.40869	0.64382	0.69235	-0.79819	-0.51144	-0.02938	-0.50202	0.84264	0.34375	-0.30747	0.25518	-0.396	-0.06083	-0.46658	-0.45414	-0.18847	0.15432	-0.049	0.12142	0.19022	0.18212	0.21296	-0.21028	0.53544
Iodocholesterol	0.37292	0.85176	-0.38752	0.5818	0.60753	-0.26064	0.368	0.02133	0.88682	0.42725	-0.30573	0.60594	-0.04362	0.86139	0.8583	-0.46607	0.48527	0.76011	0.34142	0.01759	0.24152	0.37199	0.4991	-0.18364	0.58648	0.57415	-0.10494	0.12454	-0.26432	-0.39221	0.62189	0.4846	-0.27718	0.71267	0.04857	0.45426	0.6596	0.78314	0.45457	0.73906	0.87779	-0.52297	0.50818	0.72922	0.84785	0.85052	0.69005	0.75866	-0.31291
PC(TXB2/DiMe(13,5))	0.32456	-0.0405	0.58537	0.23838	0.34897	0.41734	-0.04055	-0.34436	0.29154	-0.6822	0.23109	0.21278	0.60166	-0.05253	0.3304	-0.18566	-0.38547	0.63305	-0.26868	-0.33216	-0.29148	0.86388	-0.29592	-0.49777	-0.14214	0.28028	-0.71204	-0.5738	0.74243	0.10528	-0.13679	0.40068	-0.61697	-0.36063	0.45012	0.03508	0.71241	0.30196	0.92418	0.51779	0.56035	-0.36775	-0.20016	-0.15317	0.43303	-0.18259	-0.27135	0.44633	-0.5145
DG(i-19:0/i-14:0/0:0)	-0.05331	0.20535	0.16424	-0.09475	0.2518	0.02019	-0.46927	-0.62883	0.17461	-0.1203	0.59812	0.73175	0.36453	0.16118	0.10832	0.56157	-0.48739	0.18971	0.02412	-0.25431	-0.83823	0.4786	-0.5069	0.28408	-0.22556	-0.15288	0.02618	-0.04153	0.03948	-0.41055	-0.26989	-0.03866	0.30457	-0.21653	0.50316	0.50673	0.40913	0.16558	0.47876	-0.05319	0.26649	-0.25277	-0.33166	-0.21494	0.42753	-0.32119	-0.21733	0.26443	0.28021
LysoPA(24:0/0:0)	0.33283	-0.22792	0.46453	0.20653	0.25126	0.47227	0.28202	0.1082	0.07485	-0.50731	0.07727	-0.23305	0.38417	-0.18252	0.3034	-0.39339	0.18082	0.51887	-0.16113	-0.01462	0.33155	0.42241	0.08882	-0.48033	-0.03682	0.33105	-0.52358	-0.22678	0.54984	0.13026	-0.00748	0.36906	-0.7188	-0.17062	0.22255	-0.29607	0.24141	0.27132	0.55744	0.43672	0.30929	0.21448	0.03146	-0.24979	0.01516	-0.0085	-0.08779	0.19926	-0.51355
CDP-DG(22:6(4Z,7Z,11E,13Z,15E,19Z)-2OH(10S,17)/i-21:0)	0.19132	-0.20314	0.64517	-0.07875	0.225	0.67116	-0.04933	0.06921	-0.26731	-0.4258	0.88667	0.06635	0.6614	-0.21376	-0.18615	0.78502	-0.12115	-0.35577	0.34089	0.45122	-0.29811	0.18584	-0.18423	0.63919	-0.1241	-0.06839	0.44195	0.14659	-0.06369	-0.30341	-0.19661	0.06434	0.22632	-0.24725	0.74276	0.35572	-0.12492	-0.02075	-0.0701	-0.33302	-0.29211	0.4997	-0.0712	-0.60214	-0.56273	-0.56506	-0.1823	-0.04752	0.67747
Cer(d18:2(4E,14Z)/20:5(6E,8Z,11Z,14Z,17Z)-OH(5))	0.42428	0.41081	0.12513	0.30623	0.66264	0.39818	0.40808	0.33109	0.30285	0.18803	0.59671	0.36851	0.40248	0.454	0.52462	0.34505	0.73653	0.2046	0.73463	0.67879	0.2788	0.10526	0.47592	0.60554	0.40269	0.3693	0.59316	0.65213	-0.54387	-0.7524	0.37439	0.35964	0.05898	0.51819	0.61553	0.54167	0.02223	0.63196	0.02475	0.148	0.24856	0.57216	0.4821	-0.11337	-0.11043	0.27087	0.53962	0.38014	0.51502
Ganoderic acid eta	0.1452	0.58357	-0.05681	0.15618	0.60757	-0.03815	-0.18025	-0.47463	0.53138	0.19511	0.57195	0.97232	0.32782	0.57511	0.58546	0.38624	0.05899	0.56186	0.32711	-0.05382	-0.51979	0.50199	-0.11429	0.33926	0.09178	0.14069	0.16002	0.30841	-0.25642	-0.77483	0.06635	0.18677	0.19776	0.23837	0.56562	0.68947	0.5245	0.62851	0.59641	0.2448	0.62205	-0.1254	0.01033	-0.00635	0.67661	0.13989	0.22235	0.56995	0.25156
CDP-DG(LTE4/i-15:0)	-0.144	0.03897	0.10824	-0.29235	0.11992	0.14621	-0.34193	-0.20979	-0.228	0.12538	0.85778	0.4542	0.26469	0.02041	-0.19447	0.98699	-0.09494	-0.40775	0.39331	0.29726	-0.56651	-0.11105	-0.27625	0.90534	-0.17042	-0.33436	0.74031	0.50923	-0.49819	-0.61447	-0.24503	-0.25528	0.73572	-0.06296	0.5278	0.52524	-0.26715	-0.03744	-0.24333	-0.56172	-0.31635	0.46344	-0.16268	-0.48309	-0.28831	-0.4398	-0.08473	-0.12662	0.92461
DG(13D5/13D5/0:0)	--	--	--	--	--	--	--	--	--	--	--	--	--	--	--	--	--	--	--	--	--	--	--	--	--	--	--	--	--	--	--	--	--	--	--	--	--	--	--	--	--	--	--	--	--	--	--	--	--
Arachidonic acid	-0.38291	0.48791	-0.90289	-0.1841	-0.01359	-0.77828	-0.21031	-0.22956	0.18821	0.96876	-0.12141	0.56228	-0.64158	0.50373	0.20498	0.13335	0.39887	0.08012	0.22424	-0.07517	-0.09698	-0.50058	0.13614	0.38078	0.11145	-0.22435	0.50403	0.72667	-0.78378	-0.58208	0.12419	-0.35216	0.64014	0.51681	-0.34699	0.24804	-0.23276	0.1801	-0.26633	-0.18842	0.08795	0.09309	0.08092	0.27535	0.43561	0.44446	0.38449	-0.01678	0.31185
PE-NMe2(16:1(9Z)/14:1(9Z))	0.40826	0.77478	-0.32094	0.47056	0.68235	0.00487	0.52976	0.39484	0.60445	0.59875	0.15492	0.49645	0.05358	0.81471	0.72747	0.03555	0.93227	0.33232	0.80934	0.62302	0.45889	-0.02424	0.73615	0.49384	0.6757	0.49614	0.60956	0.71831	-0.78736	-0.76671	0.67376	0.39622	0.08828	0.89483	0.30071	0.61733	0.13073	0.7715	-0.06916	0.34087	0.46004	0.23762	0.7106	0.39188	0.22152	0.73526	0.86858	0.53373	0.36517
N-Eicosapentaenoyl Alanine	0.71775	0.7935	-0.04357	0.80769	0.65489	0.26014	0.87375	0.81017	0.70339	0.28349	-0.20655	0.09504	0.20696	0.79788	0.60989	-0.23253	0.77505	0.07738	0.85974	0.81597	0.73148	0.11339	0.96477	0.2932	0.9718	0.78281	0.46499	0.21054	-0.58311	-0.2689	0.96702	0.69204	-0.21675	0.93554	0.2681	0.62278	0.32245	0.64472	-0.26043	0.54053	0.41233	-0.22818	0.98074	0.78568	-0.00633	0.82676	0.9643	0.63483	0.20669
SM(d18:0/14:0)	0.69473	0.08005	0.73877	0.48002	0.5329	0.90922	0.6099	0.64821	0.1322	-0.4875	0.48244	-0.1938	0.77366	0.08679	0.19421	0.23493	0.33353	-0.14267	0.60524	0.80481	0.39042	0.34512	0.439	0.36911	0.42592	0.51922	0.31602	-0.01066	-0.04468	-0.12749	0.38134	0.58947	-0.31503	0.18714	0.73563	0.38833	0.13979	0.32117	-0.06488	0.20335	0.02314	0.28874	0.50502	-0.10036	-0.56514	-0.02773	0.29986	0.3174	0.36056
TG(14:0/20:3(5Z,8Z,11Z)/O-18:0)	-0.41872	0.37022	-0.84539	-0.27435	-0.08478	-0.68903	-0.20729	-0.12197	0.01054	0.96201	-0.000138915	0.44295	-0.62459	0.38935	0.04978	0.30577	0.43664	-0.1479	0.30019	0.07796	-0.06556	-0.65553	0.14299	0.56905	0.07657	-0.31179	0.69837	0.83803	-0.88594	-0.59979	0.07541	-0.43324	0.76998	0.48171	-0.30882	0.23492	-0.44519	0.06253	-0.48105	-0.38099	-0.13661	0.31303	0.08025	0.13359	0.16617	0.31946	0.35078	-0.17035	0.51946
LysoPE(18:1(11Z)/0:0)	-0.7174	-0.08857	-0.48411	-0.69325	-0.31885	-0.59946	-0.84051	-0.78634	-0.33312	0.47275	0.41843	0.57816	-0.37834	-0.10093	-0.2975	0.66477	-0.34733	-0.14387	-0.21021	-0.4578	-0.84003	-0.34319	-0.65682	0.44309	-0.5751	-0.74013	0.32196	0.4777	-0.33258	-0.46933	-0.59983	-0.72083	0.85771	-0.27004	-0.11632	0.08457	-0.34802	-0.26834	-0.05234	-0.6459	-0.26248	0.2556	-0.62298	-0.44749	0.24615	-0.40533	-0.37883	-0.37811	0.46072
DG(22:5(4Z,7Z,10Z,13Z,19Z)-O(16,17)/0:0/i-17:0)	0.50046	0.70534	-0.20204	0.53576	0.67686	0.14115	0.65649	0.55641	0.56661	0.48531	0.11207	0.3201	0.11868	0.74784	0.6895	-0.02947	0.96917	0.26295	0.8306	0.72774	0.60539	-0.02343	0.82222	0.45306	0.73033	0.57129	0.58925	0.64209	-0.72503	-0.65041	0.72874	0.47376	-0.02607	0.88651	0.31386	0.55785	0.10372	0.73861	-0.13423	0.37017	0.40195	0.268	0.78612	0.39831	0.06819	0.72881	0.88108	0.51525	0.33406
PG(PGF1alpha/a-25:0)	0.95001	0.71267	0.35317	0.98082	0.78398	0.57909	0.95593	0.80232	0.79525	-0.15749	-0.15506	0.01956	0.5519	0.70449	0.67759	-0.35165	0.55989	0.23923	0.7539	0.75834	0.69199	0.51732	0.88501	0.04154	0.96144	0.96834	0.1277	-0.17913	-0.17809	-0.06916	0.95494	0.94167	-0.57803	0.74308	0.48666	0.60967	0.63885	0.70771	0.06724	0.78259	0.58588	-0.44135	0.95148	0.75324	0.03197	0.70972	0.83344	0.81499	-0.03363
CDP-DG(PGJ2/i-21:0)	0.15987	0.25321	0.29198	0.000858493	0.44216	0.3608	-0.12996	-0.12875	0.0704	-0.01602	0.92339	0.59289	0.53833	0.23413	0.10832	0.88797	0.00382	-0.1449	0.55097	0.40898	-0.48488	0.22279	-0.12143	0.8409	0.03774	-0.02966	0.64173	0.40901	-0.42213	-0.70104	-0.03741	0.06731	0.48163	0.07521	0.78187	0.72696	0.06492	0.26888	0.02439	-0.24042	0.00376	0.30916	0.02993	-0.34821	-0.12537	-0.27945	0.09023	0.21017	0.82615
CL(14:0/14:0/18:4(6Z,9Z,12Z,15Z)/14:0)	0.26751	0.525	0.14464	0.23879	0.44271	0.21054	0.02777	0.02595	0.31615	0.09617	0.53592	0.57702	0.41612	0.47514	0.15089	0.66873	-0.04958	-0.22273	0.63029	0.4335	-0.38071	0.24044	0.07179	0.74318	0.32313	0.13999	0.61979	0.19372	-0.50068	-0.51004	0.25424	0.19918	0.44612	0.3032	0.6146	0.86257	0.26197	0.27765	-0.11695	-0.06908	0.11163	-0.19283	0.25382	0.15461	0.01464	0.00238	0.31003	0.36764	0.73073
LysoPA(i-19:0/0:0)	0.7999	0.63811	0.19025	0.83956	0.5974	0.46184	0.93529	0.92543	0.60109	0.03487	-0.20837	-0.12273	0.34606	0.63283	0.47066	-0.24074	0.64345	-0.06518	0.81309	0.87513	0.77232	0.17581	0.9394	0.2335	0.95315	0.81268	0.38748	0.00468	-0.40954	-0.06015	0.94109	0.75304	-0.33529	0.796	0.3226	0.54964	0.3212	0.51846	-0.3072	0.52539	0.2967	-0.26197	0.97155	0.73501	-0.21104	0.68627	0.85785	0.57971	0.17811
PGP(20:5(7Z,9Z,11E,13E,17Z)-3OH(5,6,15)/i-17:0)	0.43439	0.4665	-0.17927	0.47033	0.38415	0.15593	0.73647	0.80189	0.31772	0.41392	-0.14638	-0.12163	-0.03081	0.50381	0.37316	-0.14369	0.90669	-0.09216	0.72836	0.79697	0.8142	-0.2807	0.88035	0.37308	0.71914	0.49376	0.59223	0.49543	-0.66555	-0.28964	0.7218	0.37717	-0.04476	0.79758	0.06493	0.30341	-0.15033	0.41393	-0.49309	0.21123	0.06795	0.28108	0.80381	0.44196	-0.28554	0.65333	0.79724	0.24383	0.30258
Ethyl linilenate	-0.32447	0.53406	-0.90256	-0.12253	0.05563	-0.7558	-0.14222	-0.19485	0.255	0.97588	-0.13613	0.57739	-0.62102	0.55695	0.29728	0.06763	0.48433	0.17088	0.25526	-0.04969	-0.02385	-0.46109	0.20433	0.34426	0.16404	-0.1501	0.47771	0.74567	-0.78248	-0.61305	0.18204	-0.28571	0.56586	0.57491	-0.32789	0.25566	-0.18701	0.26615	-0.20962	-0.10403	0.16782	0.10352	0.13923	0.30659	0.47951	0.51939	0.44676	0.04903	0.26122
PE(TXB2/22:6(4Z,7Z,10Z,13Z,16Z,19Z))	0.36661	0.20236	0.4065	0.2801	0.59346	0.3627	0.03094	-0.33076	0.44364	-0.38481	0.4369	0.50364	0.58866	0.21647	0.60291	-0.05276	-0.00744	0.80452	0.00897	-0.15407	-0.22259	0.80059	-0.11895	-0.23058	-0.01286	0.34917	-0.42718	-0.14385	0.39457	-0.332	-0.01003	0.43577	-0.4729	-0.0748	0.58679	0.25043	0.67045	0.60009	0.94337	0.54552	0.70735	-0.09486	-0.04473	-0.17816	0.54379	0.01607	-0.01056	0.5816	-0.30317
PE-NMe2(22:0/20:2(11Z,14Z))	0.85766	0.71402	0.17311	0.92024	0.69374	0.44068	0.97157	0.86858	0.73832	0.02631	-0.26167	-0.04112	0.36423	0.71577	0.63617	-0.38748	0.6901	0.16271	0.77327	0.79065	0.80293	0.30564	0.96707	0.08469	0.9836	0.90983	0.23528	-0.03571	-0.32523	-0.0849	0.98452	0.84413	-0.48165	0.83463	0.32708	0.54053	0.47236	0.65737	-0.10692	0.69967	0.49129	-0.34161	0.99174	0.7952	-0.02054	0.79356	0.90047	0.71067	0.00605
MG(0:0/i-13:0/0:0)	0.37606	0.27202	0.25139	0.20738	0.58703	0.48656	0.31054	0.28708	0.15716	0.0652	0.72731	0.31599	0.48152	0.30674	0.36925	0.50077	0.58658	0.06221	0.69074	0.67626	0.15294	0.10309	0.33939	0.67982	0.28506	0.26381	0.62221	0.60346	-0.48258	-0.70895	0.24305	0.28753	0.13081	0.36042	0.68513	0.52527	-0.04783	0.50158	-0.01884	0.00903	0.10583	0.63425	0.36831	-0.26856	-0.25138	0.06882	0.39135	0.2753	0.6157
PC(18:3(9,11,15)-OH(13)/2:0)	0.3227	0.1911	0.37298	0.23722	0.57279	0.32553	-0.01303	-0.37224	0.42059	-0.35313	0.45565	0.529	0.55911	0.20652	0.58965	-0.02562	-0.01337	0.80427	-0.00752	-0.18138	-0.25706	0.77309	-0.15095	-0.21312	-0.04814	0.30694	-0.41303	-0.10818	0.37662	-0.35924	-0.04536	0.39242	-0.43095	-0.08855	0.57162	0.24163	0.64181	0.58683	0.9415	0.51058	0.69224	-0.06527	-0.07976	-0.20903	0.55652	-0.00195	-0.03101	0.55495	-0.28591
LysoPE(18:2(9Z,12Z)/0:0)	0.22906	0.84656	-0.43373	0.42034	0.5793	-0.33908	0.14387	-0.18978	0.81139	0.49752	-0.09155	0.80529	-0.04413	0.84745	0.78397	-0.19747	0.35994	0.6992	0.3413	-0.05414	-0.03899	0.34485	0.30548	0.00837	0.44368	0.39459	0.02458	0.24379	-0.35889	-0.56	0.46269	0.32873	-0.02894	0.6282	0.12817	0.56165	0.60543	0.73579	0.45911	0.5594	0.81333	-0.4552	0.34872	0.57725	0.88668	0.69443	0.58589	0.6964	-0.11383
SM(d19:1/18:1(12Z)-2OH(9,10))	-0.89777	-0.53988	-0.4512	-0.94657	-0.65366	-0.55079	-0.84085	-0.6171	-0.77234	0.39934	0.33712	0.088	-0.54987	-0.52343	-0.62524	0.60046	-0.2715	-0.40438	-0.40336	-0.42497	-0.59537	-0.70233	-0.67829	0.36631	-0.78528	-0.94124	0.31634	0.53997	-0.23569	-0.22701	-0.79818	-0.93989	0.83194	-0.48013	-0.35944	-0.36598	-0.80975	-0.59915	-0.3394	-0.91285	-0.67797	0.68774	-0.74505	-0.74194	-0.19865	-0.60748	-0.58785	-0.80311	0.42268
CDP-DG(20:3(8Z,11Z,14Z)-2OH(5,6)/i-12:0)	-0.50479	0.30615	-0.82799	-0.35427	-0.18838	-0.73574	-0.34133	-0.2352	-0.05588	0.90636	-0.00585	0.44731	-0.63957	0.30922	-0.07513	0.36548	0.23015	-0.23082	0.19587	-0.0374	-0.22943	-0.64165	-0.00866	0.54903	-0.02386	-0.41587	0.64657	0.72446	-0.80977	-0.51282	-0.0306	-0.51741	0.83779	0.35398	-0.34054	0.21786	-0.43401	-0.06393	-0.48352	-0.46093	-0.20172	0.19943	-0.04495	0.11088	0.17762	0.19801	0.21998	-0.23411	0.52201
Trihexosylceramide (d18:1/9Z-18:1)	0.54211	0.3742	0.30269	0.6055	0.52882	0.24623	0.33552	-0.04699	0.69722	-0.39263	-0.21893	0.23241	0.41742	0.3676	0.66162	-0.6052	-0.02412	0.81745	-0.05783	-0.18874	0.1241	0.84283	0.17216	-0.64405	0.30829	0.63191	-0.70874	-0.55387	0.53319	0.11934	0.34148	0.66126	-0.80092	0.12445	0.25725	0.14936	0.9066	0.57879	0.85488	0.88226	0.85791	-0.67843	0.23001	0.42164	0.67232	0.39044	0.19895	0.73339	-0.71234
PG(a-25:0/PGF1alpha)	0.93267	0.52778	0.6101	0.88214	0.85776	0.72432	0.74039	0.44645	0.76825	-0.47886	0.10513	0.16215	0.79495	0.52609	0.75772	-0.32834	0.32245	0.57538	0.49039	0.46331	0.40794	0.86721	0.55191	-0.18013	0.66457	0.91503	-0.23582	-0.34588	0.22417	-0.09716	0.66115	0.96017	-0.78192	0.40326	0.68867	0.50655	0.84773	0.77725	0.58037	0.88375	0.77174	-0.40117	0.64473	0.41718	0.2357	0.44949	0.5236	0.88421	-0.25876
DG(PGF1alpha/0:0/i-16:0)	-0.17843	0.59864	-0.56542	0.00108	0.15669	-0.55285	-0.25638	-0.36415	0.38168	0.61767	0.01415	0.73916	-0.2699	0.56957	0.24624	0.23755	0.0002792	0.13024	0.22585	-0.14365	-0.41313	-0.0394	-0.03604	0.33361	0.14622	-0.09124	0.32348	0.32338	-0.53005	-0.49009	0.13537	-0.13635	0.5223	0.37433	-0.03518	0.51776	0.19987	0.24124	0.01388	-0.01798	0.28585	-0.36155	0.03754	0.36843	0.59028	0.30503	0.28761	0.24865	0.28416
CDP-DG(18:1(9Z)-O(12,13)/i-22:0)	0.55982	0.67546	0.09505	0.53459	0.88685	0.29362	0.40764	0.08189	0.71598	0.12453	0.42697	0.67114	0.47547	0.70925	0.89595	0.02056	0.62851	0.73331	0.59839	0.36972	0.16687	0.53753	0.43939	0.21968	0.47907	0.59426	0.16145	0.38439	-0.28458	-0.74852	0.47501	0.58993	-0.25381	0.5696	0.64251	0.6279	0.54831	0.93375	0.56474	0.59666	0.77814	0.09387	0.48173	0.15277	0.47885	0.50271	0.60038	0.76956	0.08565
9-Decenoylcholine	0.48424	0.68954	-0.21953	0.53587	0.56694	0.12761	0.69192	0.68736	0.49486	0.5092	0.0134	0.18673	0.05686	0.71759	0.53102	0.00873	0.91579	0.01269	0.87682	0.82025	0.64714	-0.15349	0.86975	0.53434	0.79043	0.53859	0.70622	0.5944	-0.80588	-0.5289	0.78073	0.43287	0.07121	0.91121	0.23581	0.57036	0.00552	0.59152	-0.38182	0.26262	0.23376	0.19685	0.84242	0.49718	-0.09778	0.7147	0.90228	0.42232	0.4406
2-Stearoylglycerophosphoglycerol	0.79625	0.88101	0.0397	0.86433	0.81842	0.33702	0.8528	0.70726	0.81893	0.22628	-0.04306	0.28253	0.36028	0.88502	0.75401	-0.16398	0.76526	0.24257	0.90871	0.80149	0.62112	0.3008	0.92185	0.32103	0.97409	0.84679	0.43385	0.22086	-0.55131	-0.41218	0.96359	0.78058	-0.25518	0.93705	0.44955	0.75409	0.48108	0.79988	-0.05489	0.6356	0.57543	-0.24666	0.96953	0.73721	0.12956	0.81843	0.97652	0.78438	0.21641
CL(i-15:0/i-15:0/i-15:0/18:2(9Z,11Z))	0.02252	-0.13173	0.44659	-0.19624	0.30664	0.39499	-0.33099	-0.43507	-0.10391	-0.32135	0.92924	0.46492	0.56451	-0.12507	0.09166	0.65094	-0.17908	0.20247	0.07146	-0.01028	-0.57121	0.39704	-0.43712	0.36674	-0.35371	-0.14902	0.09989	0.19932	0.11099	-0.51377	-0.39923	-0.01578	0.14712	-0.34226	0.6946	0.28127	0.10828	0.19411	0.47909	-0.15228	0.08747	0.43957	-0.33915	-0.70745	0.01623	-0.5143	-0.30606	0.09598	0.35693
PIP(18:1(12Z)-2OH(9,10)/20:1(11Z))	0.12075	-0.21122	0.55954	-0.000788949	0.19499	0.34851	-0.26979	-0.5168	0.07786	-0.6674	0.37748	0.23101	0.54036	-0.22354	0.1481	0.01098	-0.51935	0.51508	-0.38012	-0.43821	-0.49191	0.74585	-0.51392	-0.39828	-0.36804	0.04111	-0.65261	-0.49007	0.73864	0.06541	-0.37145	0.18071	-0.42323	-0.54167	0.42491	-0.04165	0.53665	0.13564	0.87243	0.28035	0.37974	-0.20284	-0.41841	-0.38836	0.3541	-0.40561	-0.4691	0.24933	-0.39349
Ganglioside GM3 (d18:0/25:0)	-0.07435	0.45908	-0.54499	0.07194	0.33328	-0.48248	-0.0722	-0.40551	0.49476	0.51503	-0.08502	0.64774	-0.26778	0.50406	0.68146	-0.31842	0.41871	0.86437	-0.02277	-0.34313	-0.01172	0.14475	0.09496	-0.22631	0.05936	0.12964	-0.19868	0.39319	-0.16226	-0.52999	0.10772	0.04853	-0.08949	0.35749	-0.11253	0.08407	0.30813	0.59099	0.5891	0.41455	0.68517	-0.02016	0.02804	0.17104	0.87023	0.52227	0.29408	0.38598	-0.3496
TG(15:0/20:1(11Z)/O-18:0)	0.60178	0.87171	-0.16104	0.70722	0.65043	0.13066	0.71044	0.64915	0.70177	0.42561	-0.08398	0.30425	0.1554	0.8674	0.58971	-0.03653	0.71314	0.03982	0.89931	0.7665	0.52062	0.06806	0.85571	0.46632	0.91259	0.6582	0.60603	0.34029	-0.73118	-0.43629	0.8964	0.57208	0.01624	0.94668	0.29928	0.75527	0.29698	0.64097	-0.2831	0.41778	0.39617	-0.22532	0.89908	0.74966	0.08101	0.78067	0.95	0.61925	0.37789
DG(20:4(5Z,7E,11Z,14Z)-OH(9)/0:0/10:0)	0.45705	0.92112	-0.37349	0.61713	0.60224	-0.10067	0.57875	0.4694	0.7364	0.59652	-0.15596	0.44329	-0.01953	0.9221	0.64346	-0.09202	0.71537	0.17322	0.79967	0.58347	0.43418	0.01458	0.78284	0.39911	0.83707	0.56871	0.54884	0.42203	-0.76696	-0.51069	0.83364	0.45978	0.08756	0.96317	0.16313	0.70992	0.29865	0.66399	-0.20082	0.4174	0.47459	-0.25643	0.80647	0.77332	0.29371	0.84644	0.93564	0.60736	0.29514
CDP-DG(PGD1/22:6(4Z,7Z,10Z,13Z,16Z,19Z))	-0.44789	0.36674	-0.85883	-0.29581	-0.10259	-0.7222	-0.25393	-0.17908	0.01183	0.95983	-0.00624	0.47156	-0.63757	0.38277	0.04142	0.30625	0.38514	-0.13038	0.26029	0.02099	-0.11952	-0.63813	0.09542	0.54477	0.04415	-0.3377	0.66374	0.81237	-0.85943	-0.59134	0.04367	-0.45546	0.78019	0.45152	-0.32279	0.22935	-0.423	0.04889	-0.44749	-0.38367	-0.12331	0.27307	0.03829	0.13175	0.21141	0.30147	0.31763	-0.17179	0.497
CDP-DG(22:6(4Z,7Z,11E,13Z,15E,19Z)-2OH(10S,17)/i-19:0)	-0.10287	0.4829	-0.608	-0.0063	0.11243	-0.36303	0.12351	0.25572	0.11296	0.83046	0.06052	0.3123	-0.37344	0.49652	0.11133	0.34641	0.59949	-0.29894	0.61037	0.47359	0.17817	-0.57623	0.42779	0.73482	0.36752	-0.05077	0.88595	0.80434	-0.9848	-0.58735	0.34865	-0.16368	0.66222	0.6621	-0.08218	0.43308	-0.38887	0.1713	-0.64219	-0.2819	-0.15026	0.31519	0.3936	0.26134	-0.09151	0.40907	0.57216	-0.0266	0.6853
Cholesterol-5beta-hydroperoxide	0.60092	0.8917	-0.27287	0.74979	0.67111	0.02447	0.76303	0.61184	0.80011	0.47688	-0.26463	0.29431	0.04545	0.90715	0.75248	-0.32016	0.83598	0.31148	0.77767	0.62583	0.66243	0.10294	0.91894	0.20535	0.91811	0.73568	0.38556	0.32655	-0.62386	-0.40315	0.92998	0.61775	-0.18387	0.99262	0.15696	0.59795	0.37228	0.7513	-0.10109	0.60391	0.57486	-0.24877	0.91046	0.81817	0.28089	0.94602	0.99026	0.68406	0.08898
PS(LTE4/18:0)	0.29673	-0.077	0.74215	0.04968	0.38013	0.7	-0.08883	-0.11411	-0.04574	-0.56649	0.89704	0.27064	0.81626	-0.10145	-0.00343	0.69389	-0.28345	-0.08023	0.26669	0.27819	-0.46318	0.52104	-0.27989	0.45879	-0.11623	0.0512	0.19063	-0.06624	0.13861	-0.30424	-0.18508	0.21519	0.05537	-0.29265	0.86674	0.46116	0.22499	0.13915	0.28566	-0.09564	0.00345	0.20348	-0.11554	-0.51294	-0.25113	-0.53181	-0.21	0.19398	0.4816
PI(20:4(5Z,7E,11Z,14Z)-OH(9)/22:2(13Z,16Z))	-0.37977	0.39995	-0.80591	-0.23626	-0.0674	-0.65127	-0.18503	-0.08735	0.03004	0.9349	0.00863	0.44317	-0.58141	0.41087	0.03278	0.34078	0.40172	-0.20378	0.34407	0.12275	-0.0809	-0.63034	0.15644	0.60943	0.11738	-0.28761	0.7326	0.7991	-0.90054	-0.58327	0.10998	-0.40202	0.78497	0.49503	-0.26923	0.29571	-0.41563	0.05507	-0.51595	-0.38183	-0.1473	0.25387	0.11272	0.17437	0.13698	0.31296	0.36943	-0.14593	0.56558
5-Hydroxytrtradeca-8,11-dienoylcarnitine	0.68723	0.76233	-0.07586	0.78644	0.60186	0.22613	0.87359	0.82733	0.67099	0.30062	-0.26644	0.04008	0.15204	0.76794	0.57364	-0.27143	0.77634	0.04901	0.82663	0.79948	0.76442	0.06182	0.97069	0.26166	0.96143	0.76179	0.45147	0.20207	-0.57735	-0.22098	0.96043	0.66262	-0.21807	0.92832	0.2017	0.56737	0.28074	0.6008	-0.3029	0.52181	0.375	-0.22596	0.97398	0.79845	-0.0288	0.83289	0.9532	0.59056	0.17936
CDP-DG(20:5(7Z,9Z,11E,13E,17Z)-3OH(5,6,15)/i-15:0)	-0.52503	0.30714	-0.88032	-0.37918	-0.13978	-0.76915	-0.35055	-0.29465	-0.03269	0.95749	0.02975	0.50869	-0.66533	0.32759	0.03055	0.31604	0.34133	-0.06887	0.17018	-0.08414	-0.19655	-0.63429	-0.00207	0.50221	-0.061	-0.41044	0.60138	0.82743	-0.80521	-0.61166	-0.05789	-0.5224	0.79143	0.37213	-0.34446	0.16752	-0.43874	0.02996	-0.36773	-0.41196	-0.11727	0.31914	-0.0667	0.03991	0.26723	0.24246	0.23221	-0.21143	0.45387
PA(18:1(12Z)-2OH(9,10)/20:4(8Z,11Z,14Z,17Z))	-0.53765	0.27565	-0.84307	-0.39722	-0.19405	-0.7478	-0.37116	-0.27035	-0.08517	0.92193	0.03163	0.46121	-0.65329	0.28532	-0.06863	0.37927	0.25561	-0.1989	0.17529	-0.05869	-0.23827	-0.6606	-0.03276	0.55179	-0.06794	-0.44709	0.64517	0.77544	-0.81007	-0.55142	-0.07285	-0.54932	0.84792	0.33384	-0.34235	0.18643	-0.46908	-0.05773	-0.45849	-0.48196	-0.20639	0.27656	-0.08009	0.04638	0.18296	0.17806	0.19633	-0.25929	0.52099
CDP-DG(LTE4/i-14:0)	0.03582	0.03948	0.15026	-0.11022	0.09374	0.29248	0.01929	0.27346	-0.25373	0.13014	0.62886	0.08122	0.23187	0.02703	-0.25995	0.82725	0.15224	-0.66385	0.58314	0.64367	-0.11958	-0.30197	0.08678	0.93894	0.10374	-0.15193	0.89616	0.49792	-0.62127	-0.42185	0.03189	-0.1155	0.6248	0.14028	0.43191	0.47085	-0.42297	-0.09332	-0.61493	-0.53487	-0.48466	0.51554	0.15761	-0.27841	-0.63852	-0.2672	0.13669	-0.17661	0.96873
SM(d18:1/18:1(12Z)-2OH(9,10))	-0.16499	-0.35239	-0.04598	-0.04633	-0.59091	-0.20409	0.01075	0.15856	-0.23727	-0.21372	-0.81113	-0.69301	-0.36942	-0.38543	-0.47889	-0.55824	-0.43884	-0.34143	-0.51673	-0.32177	0.20214	-0.1979	-0.06891	-0.61663	-0.08048	-0.09827	-0.48988	-0.67687	0.45366	0.90739	-0.04611	-0.1294	-0.26213	-0.27492	-0.64994	-0.56066	-0.08107	-0.58112	-0.28721	-0.01223	-0.30221	-0.54389	-0.11522	0.34432	-0.16566	-0.03923	-0.26912	-0.3296	-0.53019
TG(18:3(6Z,9Z,12Z)/22:5(4Z,7Z,10Z,13Z,16Z)/22:5(7Z,10Z,13Z,16Z,19Z))	0.20977	-0.02669	0.49049	0.12915	0.32588	0.30936	-0.18306	-0.49289	0.26159	-0.58182	0.32308	0.35299	0.54392	-0.03904	0.31667	-0.06575	-0.42046	0.64453	-0.28644	-0.4084	-0.44104	0.82021	-0.40051	-0.41027	-0.23118	0.16545	-0.64848	-0.46442	0.66736	-0.01673	-0.22987	0.28797	-0.46749	-0.38507	0.44947	0.07391	0.67044	0.29376	0.94222	0.42434	0.54844	-0.31555	-0.29819	-0.22907	0.50751	-0.23242	-0.3159	0.40833	-0.43031
Oleic acid	-0.25021	0.58836	-0.87704	-0.04632	0.10672	-0.70734	-0.05796	-0.10751	0.30495	0.97145	-0.15227	0.56118	-0.58396	0.60964	0.33094	0.05284	0.53343	0.15271	0.33046	0.03382	0.04199	-0.44421	0.28651	0.37034	0.25032	-0.07798	0.51625	0.7389	-0.81783	-0.61226	0.26624	-0.21734	0.53854	0.64221	-0.29459	0.30862	-0.15868	0.30571	-0.24435	-0.06176	0.18691	0.07548	0.22662	0.37263	0.4508	0.57381	0.52057	0.09868	0.28408
PGP(18:0/22:4(7Z,10Z,13Z,16Z))	0.11277	0.60398	-0.6242	0.27069	0.22088	-0.33277	0.4376	0.48837	0.34212	0.80303	-0.28363	0.15412	-0.40185	0.63069	0.33732	-0.09798	0.80839	-0.07257	0.61463	0.51306	0.55489	-0.47632	0.72116	0.41382	0.60946	0.25008	0.65457	0.64951	-0.86785	-0.41424	0.62052	0.09287	0.28684	0.85276	-0.20606	0.33161	-0.20716	0.34227	-0.54235	0.07025	0.08166	0.12915	0.6411	0.56234	0.02717	0.73368	0.78239	0.16221	0.33546
Retinoyl CoA	-0.58143	0.25897	-0.88149	-0.42726	-0.22024	-0.80711	-0.41985	-0.34482	-0.08085	0.92974	-0.00609	0.48201	-0.69588	0.27061	-0.05464	0.32619	0.22539	-0.1284	0.09762	-0.15404	-0.26878	-0.64601	-0.08015	0.47228	-0.11682	-0.47241	0.56258	0.75275	-0.7564	-0.53516	-0.115	-0.57701	0.82245	0.29903	-0.39223	0.13335	-0.44643	-0.06	-0.38828	-0.45971	-0.1683	0.24913	-0.13521	0.03953	0.26288	0.18042	0.15649	-0.26351	0.43866
PA(18:1(12Z)-2OH(9,10)/i-13:0)	0.86637	0.73595	0.17294	0.92865	0.72096	0.44204	0.96797	0.85084	0.76122	0.03148	-0.23948	-0.00415	0.37911	0.73813	0.66459	-0.37814	0.69734	0.19275	0.78471	0.78796	0.78759	0.32874	0.96498	0.09236	0.98746	0.91928	0.23613	-0.0235	-0.33105	-0.11579	0.98793	0.85519	-0.48161	0.84427	0.35023	0.56402	0.49519	0.68678	-0.07695	0.71497	0.52062	-0.34308	0.99329	0.79311	0.00831	0.80155	0.91003	0.73576	0.00945
9-Methyldocosanoylcarnitine	0.18596	-0.10595	0.45808	0.03291	0.37909	0.38519	-0.11686	-0.38216	0.12899	-0.4588	0.53439	0.31852	0.53161	-0.08116	0.35822	0.05962	-0.08682	0.63861	-0.14647	-0.20927	-0.27053	0.62624	-0.28728	-0.20629	-0.25521	0.12612	-0.41578	-0.09372	0.47176	-0.25544	-0.25511	0.22819	-0.38737	-0.30609	0.51577	0.02475	0.39819	0.36816	0.83388	0.29893	0.43599	0.186	-0.24657	-0.47734	0.30812	-0.23932	-0.2448	0.29897	-0.24803
PG(5-iso PGF2VI/a-25:0)	0.14423	0.1654	0.2784	0.14403	0.32971	0.09281	-0.24885	-0.58216	0.3878	-0.37533	0.22617	0.53682	0.40602	0.13982	0.36729	-0.0564	-0.44445	0.65732	-0.24467	-0.47624	-0.54031	0.78248	-0.39339	-0.35795	-0.16345	0.14204	-0.5789	-0.41755	0.51486	-0.09459	-0.16154	0.24133	-0.31943	-0.25712	0.36459	0.20489	0.73729	0.33087	0.90748	0.43166	0.6268	-0.50764	-0.27189	-0.03851	0.69933	-0.10329	-0.21786	0.47379	-0.38854
PC(22:6(4Z,7Z,11E,13Z,15E,19Z)-2OH(10S,17)/24:1(15Z))	0.90363	0.83444	0.19275	0.97214	0.84778	0.43702	0.91229	0.6976	0.8957	0.00705	-0.15423	0.1974	0.46632	0.83437	0.812	-0.37137	0.65354	0.39504	0.77297	0.69145	0.65765	0.51137	0.89765	0.05014	0.97253	0.96517	0.14309	-0.0466	-0.27337	-0.22457	0.97356	0.91783	-0.52745	0.83983	0.45775	0.66035	0.6781	0.82778	0.1561	0.83086	0.71297	-0.43412	0.95299	0.79166	0.22198	0.82216	0.9085	0.88396	-0.05178
PGP(20:4(7E,9E,11Z,13E)-3OH(5S,6R,15S)/a-25:0)	0.90619	0.8121	0.35998	0.91048	0.97895	0.54806	0.73524	0.43145	0.91702	-0.14546	0.1711	0.44478	0.69038	0.80911	0.88964	-0.17225	0.50106	0.57046	0.73023	0.57661	0.36053	0.75822	0.66725	0.09812	0.80975	0.91632	0.06765	-0.054	-0.14747	-0.40047	0.79746	0.92746	-0.51734	0.6727	0.71834	0.77149	0.82959	0.9286	0.46425	0.84054	0.84033	-0.38743	0.77344	0.5549	0.36188	0.63151	0.75559	0.97871	-0.01071
CDP-DG(PGF1alpha/i-22:0)	0.20332	-0.18797	0.50217	0.14653	0.1555	0.29776	-0.08609	-0.36043	0.179	-0.68153	0.02075	0.03246	0.4277	-0.19543	0.2149	-0.36094	-0.44345	0.60941	-0.46752	-0.48012	-0.22395	0.74905	-0.34269	-0.69646	-0.23807	0.19606	-0.86794	-0.66682	0.86392	0.30405	-0.21538	0.297	-0.68013	-0.45655	0.21634	-0.20587	0.61808	0.14828	0.8813	0.48755	0.47432	-0.39219	-0.28978	-0.14449	0.41782	-0.19623	-0.37664	0.30176	-0.69813
PA(LTE4/i-13:0)	0.33026	0.91626	-0.45314	0.47209	0.62054	-0.187	0.40274	0.26362	0.69502	0.69509	0.03834	0.64298	-0.04271	0.92557	0.67354	0.07317	0.71821	0.25823	0.78122	0.49493	0.25257	-0.0054	0.6442	0.51044	0.69819	0.43578	0.61522	0.60426	-0.83956	-0.72274	0.6904	0.33562	0.24007	0.91598	0.22007	0.74854	0.2472	0.70542	-0.1065	0.31809	0.49154	-0.09728	0.66908	0.59591	0.39186	0.76481	0.86837	0.57559	0.39406
Ganglioside GM2 (d18:1/24:1(15Z))	0.7418	0.61235	0.40875	0.73264	0.86875	0.47112	0.46401	0.0722	0.83132	-0.31041	0.20313	0.50568	0.68649	0.61109	0.85454	-0.24327	0.2308	0.79755	0.37562	0.1884	0.10583	0.91545	0.33456	-0.18236	0.49733	0.76174	-0.29331	-0.22624	0.19411	-0.3118	0.49852	0.80925	-0.62641	0.35692	0.66582	0.55961	0.92667	0.85437	0.8106	0.85988	0.92457	-0.4368	0.44009	0.34239	0.57871	0.43169	0.44121	0.92214	-0.28275
PG(20:5(7Z,9Z,11E,13E,17Z)-3OH(5,6,15)/i-24:0)	0.75689	0.46626	0.56365	0.70269	0.81595	0.59551	0.45507	0.09132	0.728	-0.48189	0.24409	0.37777	0.77472	0.4629	0.75604	-0.22965	0.13275	0.73457	0.30331	0.18398	0.09607	0.95542	0.26593	-0.23166	0.42241	0.74002	-0.36724	-0.33833	0.3349	-0.19708	0.41991	0.81275	-0.69756	0.21761	0.7043	0.47585	0.90389	0.76354	0.8215	0.82613	0.84289	-0.40206	0.3763	0.23538	0.45579	0.29609	0.32174	0.85803	-0.31215
TG(15:0/16:1(9Z)/16:1(9Z))	0.85458	0.63187	0.53714	0.76511	0.82946	0.73811	0.68331	0.59669	0.60331	-0.2292	0.4187	0.26625	0.793	0.60897	0.51239	0.2571	0.37215	0.0168	0.88929	0.85547	0.26251	0.54249	0.59974	0.51323	0.7569	0.73352	0.45704	0.01659	-0.32322	-0.37248	0.70366	0.78255	-0.19667	0.55931	0.85147	0.86982	0.51918	0.63691	0.02481	0.44137	0.38918	-0.17613	0.74795	0.35953	-0.14752	0.3197	0.65058	0.71851	0.46187
1,5-Dimethyl citrate	0.95911	0.66638	0.58994	0.91759	0.90757	0.72479	0.73662	0.48686	0.81237	-0.39437	0.19501	0.27689	0.83356	0.64628	0.72318	-0.12717	0.29481	0.40544	0.67036	0.59912	0.31216	0.83759	0.58268	0.06443	0.76306	0.90863	-0.00249	-0.27995	0.02508	-0.19991	0.73905	0.95964	-0.58304	0.50389	0.7861	0.73477	0.84873	0.77861	0.42524	0.79511	0.71887	-0.47086	0.72238	0.50152	0.18534	0.45267	0.61649	0.92184	-0.00802
Oleanolic acid	0.78394	0.73303	0.13054	0.82656	0.67064	0.42025	0.89001	0.85882	0.65212	0.13192	-0.09979	0.03895	0.35393	0.72815	0.53587	-0.1292	0.6863	-0.02872	0.89519	0.89534	0.68944	0.18007	0.92978	0.35758	0.96425	0.79474	0.4936	0.12926	-0.52809	-0.22408	0.94579	0.73492	-0.22637	0.85848	0.39307	0.66953	0.33414	0.59745	-0.28559	0.50159	0.34365	-0.22331	0.97572	0.71859	-0.13973	0.70708	0.90858	0.62781	0.28879
PG(LTE4/i-19:0)	0.23655	0.33751	0.10538	0.25042	0.53811	0.05398	-0.04695	-0.45688	0.54913	-0.13528	0.22894	0.63513	0.33603	0.35245	0.68204	-0.19415	0.02534	0.92804	-0.06525	-0.32914	-0.2459	0.71364	-0.1117	-0.32889	0.000576693	0.30484	-0.47855	-0.08369	0.30683	-0.36673	0.02137	0.3473	-0.40476	0.03527	0.36763	0.22509	0.70115	0.63415	0.96819	0.5932	0.81688	-0.24171	-0.061	-0.000959818	0.80466	0.19552	0.06065	0.60394	-0.42092
Cer(t18:0/18:1(9Z)-O(12,13))	-0.10149	0.20685	-0.04018	-0.00259	0.0714	-0.25352	-0.40796	-0.63972	0.30097	-0.09816	-0.00179	0.53356	0.07009	0.16041	0.15086	-0.01369	-0.56852	0.39158	-0.29958	-0.57849	-0.64437	0.4901	-0.44934	-0.27399	-0.18618	-0.06581	-0.43388	-0.37938	0.31491	-0.01101	-0.1847	-0.00529	-0.01073	-0.21092	0.06583	0.19171	0.56991	0.09799	0.59509	0.21523	0.43309	-0.67453	-0.32966	0.14141	0.7097	-0.07072	-0.22206	0.29104	-0.27972
PA(20:4(5Z,7E,11Z,14Z)-OH(9)/2:0)	0.00872	-0.1928	0.15152	-0.07629	0.18308	0.1127	-0.09776	-0.33984	0.04169	-0.2245	0.21759	0.14049	0.16544	-0.13984	0.34078	-0.22988	0.11416	0.70057	-0.30568	-0.33046	-0.02207	0.33625	-0.18859	-0.40971	-0.29516	0.04951	-0.50157	0.03059	0.43467	-0.15898	-0.26097	0.0794	-0.42809	-0.23868	0.13316	-0.28925	0.18194	0.29165	0.72242	0.28469	0.37541	0.3145	-0.25309	-0.41932	0.34081	-0.07055	-0.21312	0.12637	-0.464
PS(DiMe(13,5)/MonoMe(13,5))	0.59842	0.4356	0.06872	0.61576	0.38247	0.36411	0.85037	0.9552	0.3336	0.15533	-0.21035	-0.29154	0.15053	0.44686	0.26886	-0.16909	0.7181	-0.25664	0.74687	0.88771	0.83503	-0.13679	0.90275	0.32004	0.81237	0.60727	0.52033	0.18997	-0.51047	-0.04606	0.80294	0.5244	-0.17309	0.72874	0.1516	0.35324	-0.02243	0.32287	-0.54797	0.27146	0.02057	0.0404	0.87669	0.55691	-0.43185	0.58251	0.76654	0.2949	0.2818
Trideca-3,5,7-trienoylcarnitine	-0.09269	-0.16743	-0.12448	-0.20504	0.02573	0.07093	0.11235	0.21622	-0.27528	0.27041	0.29945	-0.11701	-0.1102	-0.09938	0.02998	0.18319	0.60874	-0.05176	0.21778	0.33701	0.34346	-0.43014	0.21457	0.34119	-0.0517	-0.10501	0.41925	0.67401	-0.36891	-0.38232	-0.0492	-0.15579	0.16468	0.14758	0.02482	-0.14872	-0.54985	0.0792	-0.2622	-0.25785	-0.25108	0.90289	0.08732	-0.41935	-0.37804	0.00645	0.12468	-0.25471	0.30638
5,8-Epoxy-13-cis-retinoic acid	0.44746	0.92438	-0.41919	0.62457	0.69235	-0.17454	0.533	0.2641	0.86092	0.5729	-0.19472	0.56912	-0.03387	0.94796	0.87953	-0.32673	0.77186	0.60428	0.61559	0.33556	0.43307	0.19286	0.71996	0.10173	0.74102	0.62634	0.2305	0.39931	-0.55882	-0.56549	0.76476	0.5118	-0.1488	0.9156	0.12912	0.57117	0.47156	0.84795	0.1977	0.64458	0.76047	-0.25701	0.70796	0.7166	0.6189	0.93397	0.88837	0.73196	-0.03946
PIP(20:5(6E,8Z,11Z,14Z,17Z)-OH(5)/22:3(10Z,13Z,16Z))	-0.40856	0.39248	-0.91678	-0.22282	-0.10838	-0.76059	-0.14767	-0.08931	0.06891	0.99092	-0.18047	0.38276	-0.71237	0.41585	0.10026	0.1154	0.47791	-0.06434	0.23696	0.01732	0.04396	-0.66069	0.20877	0.41042	0.12084	-0.25483	0.58017	0.77485	-0.83164	-0.50797	0.13515	-0.39935	0.65841	0.52585	-0.43315	0.14664	-0.40303	0.08042	-0.44991	-0.27787	-0.06824	0.22155	0.12086	0.2501	0.24711	0.43438	0.39209	-0.14403	0.35324
CL(14:0/i-14:0/i-15:0/18:2(9Z,11Z))	0.32604	0.49351	-0.12708	0.44857	0.5221	-0.1005	0.24034	-0.17244	0.71378	0.06319	-0.22603	0.448	0.09192	0.52029	0.80828	-0.60286	0.30048	0.9824	-0.01603	-0.25158	0.17201	0.56581	0.23846	-0.53325	0.27377	0.50475	-0.53118	-0.09891	0.2138	-0.2088	0.32485	0.46519	-0.58165	0.32747	0.07248	0.1163	0.70352	0.70439	0.81368	0.80002	0.90595	-0.39474	0.22051	0.38646	0.86001	0.58646	0.33987	0.66861	-0.64842
CL(8:0/10:0/10:0/18:2(9Z,11Z))	0.37416	-0.22696	0.75696	0.23558	0.25391	0.59176	0.05491	-0.16121	0.13326	-0.85569	0.20488	-0.07082	0.66588	-0.23793	0.17008	-0.20647	-0.40814	0.44804	-0.29201	-0.21942	-0.15304	0.80536	-0.25982	-0.52371	-0.15298	0.28769	-0.72043	-0.67853	0.84203	0.29647	-0.15122	0.41987	-0.70541	-0.45764	0.44268	-0.09528	0.59176	0.15528	0.77934	0.45237	0.37579	-0.27589	-0.17839	-0.22727	0.15073	-0.29307	-0.34351	0.32178	-0.51203
Prostaglandin E2	0.52988	0.60446	0.01772	0.62154	0.69874	0.09773	0.42151	0.00416	0.82207	-0.00847	-0.13355	0.45592	0.27787	0.62879	0.90577	-0.55281	0.40613	0.96133	0.18876	-0.02817	0.27365	0.66835	0.39397	-0.41805	0.44749	0.67612	-0.42136	-0.09362	0.14764	-0.27132	0.48677	0.64687	-0.6444	0.448	0.26237	0.2853	0.78883	0.83251	0.79098	0.8901	0.96272	-0.39495	0.40207	0.4494	0.77269	0.64932	0.48479	0.80818	-0.54223
DG(i-17:0/8:0/0:0)	0.45362	0.1715	0.61011	0.35747	0.55463	0.49915	0.03689	-0.28665	0.4386	-0.6095	0.40747	0.4119	0.73756	0.1534	0.46187	-0.00849	-0.28016	0.62737	-0.01146	-0.13968	-0.32735	0.93673	-0.19099	-0.25269	0.0145	0.3825	-0.4895	-0.43909	0.5371	-0.11983	0.00182	0.50955	-0.51138	-0.18789	0.66304	0.32237	0.79622	0.47308	0.90314	0.54679	0.64667	-0.36514	-0.0528	-0.09131	0.45163	-0.10639	-0.09631	0.60651	-0.28852
CDP-DG(i-18:0/18:2(9Z,11Z))	0.22107	-0.01906	0.50434	0.12262	0.36382	0.34154	-0.17727	-0.48565	0.2555	-0.56906	0.40026	0.38411	0.57572	-0.02725	0.33687	-0.0072	-0.37326	0.64638	-0.23761	-0.36103	-0.44227	0.8149	-0.38924	-0.3436	-0.22896	0.16561	-0.58932	-0.39594	0.62278	-0.08775	-0.23145	0.29074	-0.43918	-0.36799	0.50397	0.1084	0.64659	0.32621	0.93896	0.40428	0.54365	-0.2363	-0.28676	-0.27772	0.48179	-0.24339	-0.29837	0.41332	-0.36844
PE-NMe2(24:0/22:0)	0.35401	0.56027	-0.27993	0.52553	0.16799	-0.08748	0.60778	0.68871	0.41551	0.38102	-0.55084	-0.1445	-0.18579	0.54132	0.18474	-0.29709	0.43989	-0.25965	0.53024	0.52922	0.59752	-0.21035	0.73845	0.1545	0.75235	0.44831	0.38051	0.03628	-0.51607	0.09225	0.75659	0.33543	-0.00796	0.72222	-0.18379	0.33195	0.0769	0.17729	-0.56021	0.25121	0.07424	-0.41602	0.732	0.8488	-0.08906	0.67697	0.71004	0.26528	0.1282
PI(20:5(6E,8Z,11Z,14Z,17Z)-OH(5)/18:3(9Z,12Z,15Z))	0.40795	0.34753	0.25961	0.38271	0.64745	0.25307	0.13466	-0.26979	0.58839	-0.24622	0.26689	0.53711	0.48294	0.36775	0.73995	-0.22293	0.13538	0.91823	0.05189	-0.15006	-0.08494	0.7799	0.02948	-0.30881	0.11891	0.45231	-0.44985	-0.10802	0.32172	-0.34918	0.136	0.50085	-0.53468	0.09465	0.48619	0.26274	0.7321	0.70946	0.9516	0.67809	0.83419	-0.18629	0.08026	0.01162	0.67734	0.23225	0.14703	0.676	-0.40499
TG(20:5(5Z,8Z,11Z,14Z,17Z)/22:6(4Z,7Z,10Z,13Z,16Z,19Z)/22:6(4Z,7Z,10Z,13Z,16Z,19Z))	0.62969	0.90165	-0.1384	0.76277	0.83232	0.05769	0.59291	0.23665	0.96309	0.27087	-0.12055	0.57196	0.23504	0.91855	0.9797	-0.40012	0.64533	0.77312	0.56302	0.29681	0.39202	0.51359	0.6682	-0.06427	0.7427	0.77754	-0.00517	0.15165	-0.28388	-0.47885	0.76503	0.70985	-0.4102	0.79979	0.32247	0.59616	0.72815	0.94643	0.4789	0.84397	0.9325	-0.39711	0.6951	0.68632	0.68913	0.8689	0.81637	0.90071	-0.20564
PC(PGF1alpha/16:0)	0.34387	-0.05825	0.51926	0.33467	0.19258	0.32668	0.08227	-0.18406	0.31433	-0.70224	-0.17414	-0.04679	0.44201	-0.08174	0.24187	-0.4927	-0.44737	0.54299	-0.38341	-0.38558	-0.09671	0.79573	-0.18428	-0.75006	-0.03747	0.3529	-0.87976	-0.82407	0.85282	0.44498	-0.01398	0.44046	-0.76966	-0.32884	0.18237	-0.12672	0.73862	0.16588	0.79188	0.6135	0.52397	-0.64814	-0.11206	0.12665	0.41314	-0.04862	-0.23754	0.40944	-0.74769
PG(18:1(9Z)-O(12,13)/i-12:0)	0.22222	0.29035	0.01774	0.26318	0.47116	-0.00979	0.04276	-0.36268	0.53316	-0.08533	0.03587	0.4827	0.2033	0.32043	0.69916	-0.40541	0.14804	0.97716	-0.13409	-0.35044	-0.04401	0.61541	-0.00767	-0.48438	0.02821	0.33991	-0.56791	-0.08292	0.34098	-0.26314	0.06834	0.3477	-0.52202	0.07977	0.19558	0.05271	0.63339	0.61897	0.93061	0.65276	0.81302	-0.2029	-0.01168	0.06051	0.79348	0.3067	0.10042	0.55458	-0.58319
Docosanoylcarnitine	0.3581	0.85055	-0.44807	0.50891	0.51432	-0.15696	0.53211	0.47885	0.6184	0.68274	-0.13301	0.39649	-0.11355	0.85875	0.5554	-0.02425	0.76339	0.07349	0.79763	0.60626	0.44828	-0.14337	0.77003	0.48253	0.78014	0.46594	0.65262	0.54369	-0.85587	-0.54196	0.77556	0.34503	0.20098	0.95288	0.09719	0.65134	0.13023	0.58394	-0.3293	0.28279	0.34361	-0.10357	0.76997	0.69116	0.19334	0.80348	0.91065	0.47904	0.38458
Oleanolic acid 3-acetate	0.60576	0.00884	0.49032	0.59578	0.09003	0.55281	0.73357	0.83163	0.15993	-0.48877	-0.48219	-0.71148	0.30848	-0.0139	-0.03901	-0.48285	0.07557	-0.28659	0.20087	0.49103	0.69515	0.18314	0.5525	-0.28862	0.54337	0.57485	-0.1652	-0.60859	0.26515	0.66086	0.54659	0.57055	-0.61441	0.17415	0.02934	-0.04472	0.21274	-0.04264	-0.28464	0.38967	-0.03925	-0.41729	0.56386	0.51328	-0.47216	0.23648	0.27439	0.18916	-0.25089
DG(18:2n6/0:0/18:3n3)	0.45473	0.22742	0.1868	0.51856	0.4066	0.17322	0.39393	0.0469	0.56761	-0.30621	-0.3589	0.02639	0.23342	0.25007	0.6325	-0.7806	0.17171	0.84219	-0.15142	-0.19968	0.36254	0.63497	0.25966	-0.76416	0.25851	0.58994	-0.75206	-0.43708	0.53773	0.18333	0.31329	0.57783	-0.87698	0.13308	0.05121	-0.11581	0.6931	0.52234	0.76851	0.85033	0.76356	-0.4403	0.23133	0.34983	0.57442	0.44987	0.19587	0.57608	-0.839
(20S)-Hydroxyvitamin D3	0.88791	0.85489	0.16467	0.94601	0.8831	0.42886	0.8945	0.67434	0.89396	0.06051	-0.07542	0.26166	0.46775	0.86084	0.8451	-0.30879	0.71389	0.41831	0.81619	0.71681	0.64097	0.48923	0.89973	0.12278	0.96263	0.94673	0.20987	0.0564	-0.34052	-0.32668	0.96134	0.89741	-0.47439	0.86713	0.49558	0.69504	0.64537	0.87022	0.16139	0.80306	0.7189	-0.34229	0.95118	0.73911	0.22908	0.82322	0.92978	0.88563	0.01211
N-Dodecylsarcosinate	0.78857	0.81292	0.1488	0.82968	0.74377	0.41811	0.81204	0.74523	0.71623	0.13151	0.01795	0.20963	0.42766	0.7981	0.57907	-0.01179	0.60746	0.01116	0.93208	0.86496	0.52723	0.27849	0.85256	0.43596	0.95002	0.78231	0.52384	0.13534	-0.55236	-0.32804	0.92175	0.74227	-0.15384	0.85052	0.50328	0.80589	0.43044	0.65381	-0.19856	0.50291	0.41425	-0.29089	0.93718	0.70665	-0.04034	0.67134	0.899	0.70497	0.36306
Cholesteryl oleyl ether	-0.33045	0.47398	-0.80219	-0.16591	-0.02163	-0.65565	-0.1575	-0.08996	0.11766	0.92411	-0.03535	0.48607	-0.55744	0.47829	0.08601	0.29621	0.37652	-0.15813	0.35794	0.1091	-0.08993	-0.55708	0.17827	0.57115	0.17232	-0.22801	0.69137	0.73509	-0.88185	-0.56787	0.16587	-0.34175	0.74415	0.53105	-0.25496	0.34886	-0.31481	0.10123	-0.46681	-0.30441	-0.06762	0.13029	0.14984	0.26631	0.21461	0.36731	0.40884	-0.06532	0.52294
PE(P-18:0/18:1(12Z)-2OH(9,10))	-0.54125	-0.07442	-0.73856	-0.32238	-0.63222	-0.77298	-0.21905	-0.03437	-0.24012	0.57521	-0.72096	-0.25808	-0.86316	-0.08329	-0.39374	-0.27657	-0.06468	-0.36589	-0.30397	-0.31173	0.09395	-0.70461	-0.01179	-0.15446	-0.09062	-0.38703	0.05393	0.07088	-0.24861	0.33253	-0.05546	-0.51085	0.36849	0.07904	-0.86398	-0.38576	-0.44527	-0.48557	-0.57809	-0.32635	-0.37278	-0.19668	-0.11584	0.34875	0.02714	0.18606	-0.02477	-0.4662	-0.11798
PG(LTE4/i-22:0)	0.74565	0.57104	0.15151	0.79348	0.50473	0.41833	0.92675	0.95128	0.53087	0.05095	-0.28809	-0.2189	0.26573	0.56762	0.39662	-0.28605	0.63618	-0.12574	0.75712	0.85196	0.81653	0.08901	0.9371	0.19299	0.92369	0.76749	0.37197	-0.00806	-0.39633	0.0184	0.91633	0.69742	-0.32982	0.7689	0.22368	0.45654	0.24155	0.43514	-0.38205	0.47891	0.21941	-0.24249	0.94985	0.73468	-0.26628	0.67489	0.8255	0.49514	0.14678
Diacylglycerol	-0.31021	-0.27033	-0.1708	-0.30131	-0.10476	-0.28455	-0.35215	-0.57833	-0.06419	-0.01907	-0.03708	0.14683	-0.2025	-0.22138	0.1951	-0.34638	-0.04189	0.69209	-0.58516	-0.66656	-0.15706	0.13273	-0.37016	-0.57735	-0.48359	-0.19552	-0.63061	0.01477	0.45746	-0.04182	-0.42962	-0.2001	-0.28522	-0.33482	-0.2337	-0.50211	0.0691	0.08997	0.67853	0.16039	0.29949	0.1946	-0.47066	-0.36884	0.51997	-0.07351	-0.35837	-0.06509	-0.61884
PA(20:3(6,8,11)-OH(5)/2:0)	0.74896	0.94645	-0.06477	0.86419	0.81247	0.20508	0.79199	0.5931	0.89925	0.28992	-0.13314	0.3776	0.28132	0.94758	0.81567	-0.24978	0.72167	0.36044	0.83352	0.66305	0.56016	0.34027	0.88076	0.21997	0.95859	0.83934	0.33354	0.18492	-0.52062	-0.41249	0.95744	0.76326	-0.26857	0.94937	0.37286	0.74612	0.57012	0.83458	0.04709	0.703	0.6828	-0.3777	0.92891	0.8184	0.31512	0.88528	0.97607	0.83481	0.1057
LysoPI(18:1(9Z)/0:0)	-0.36751	0.45229	-0.82557	-0.20534	-0.03396	-0.68316	-0.19541	-0.1363	0.09838	0.94094	-0.01702	0.50632	-0.57935	0.46073	0.09005	0.30021	0.38085	-0.12511	0.32666	0.07021	-0.11179	-0.56864	0.1463	0.56048	0.12951	-0.26016	0.67617	0.7656	-0.87446	-0.59278	0.12532	-0.37465	0.75457	0.50904	-0.26829	0.3204	-0.33377	0.10181	-0.43699	-0.31887	-0.06431	0.17167	0.11019	0.22254	0.23906	0.35206	0.38235	-0.08474	0.50955
Ganglioside GM3 (d18:0/12:0)	0.41058	-0.2016	0.78179	0.27004	0.2807	0.62282	0.08522	-0.1293	0.1559	-0.8692	0.21242	-0.06934	0.69738	-0.21519	0.18012	-0.19628	-0.40346	0.4329	-0.25532	-0.18136	-0.1422	0.82511	-0.23425	-0.50234	-0.11741	0.31783	-0.70006	-0.69023	0.82969	0.29502	-0.11838	0.45232	-0.7112	-0.43581	0.47313	-0.05809	0.61319	0.17068	0.7677	0.46712	0.38335	-0.29755	-0.14475	-0.20212	0.13651	-0.28179	-0.31751	0.34811	-0.4906
Trihexosylceramide (d18:1/22:0)	-0.5066	0.28906	-0.83047	-0.37044	-0.17636	-0.71825	-0.32673	-0.2146	-0.07947	0.92469	0.03306	0.43884	-0.63914	0.29957	-0.06377	0.38335	0.29403	-0.22513	0.21895	-0.00218	-0.19438	-0.67344	0.0129	0.58045	-0.02928	-0.42008	0.68305	0.79094	-0.83985	-0.55564	-0.03578	-0.52521	0.84479	0.36677	-0.32725	0.20462	-0.48185	-0.04716	-0.49686	-0.47917	-0.2186	0.29441	-0.03569	0.06245	0.14235	0.19727	0.23201	-0.25241	0.54894
CL(i-12:0/13:0/18:2(9Z,11Z)/18:2(9Z,11Z))	0.72426	0.71094	0.00927	0.8712	0.52385	0.20745	0.86327	0.75304	0.74873	0.09096	-0.53002	-0.06787	0.1608	0.69867	0.55816	-0.55395	0.51939	0.16544	0.58014	0.55954	0.73496	0.26138	0.87934	-0.1136	0.93068	0.83154	0.06512	-0.19729	-0.23625	0.09889	0.94622	0.74703	-0.47854	0.78456	0.08104	0.42563	0.51693	0.53147	-0.10655	0.71418	0.5018	-0.60587	0.89896	0.95723	0.13846	0.83806	0.82953	0.65986	-0.1793
PE-NMe2(24:0/15:0)	-0.51294	0.30381	-0.83505	-0.36605	-0.17929	-0.74006	-0.35156	-0.25315	-0.05718	0.91568	0.01504	0.46567	-0.64019	0.30985	-0.0599	0.37165	0.2462	-0.2057	0.19331	-0.04528	-0.23496	-0.64098	-0.01568	0.55198	-0.03735	-0.42239	0.64634	0.74989	-0.81302	-0.53958	-0.04333	-0.52416	0.83994	0.35232	-0.33355	0.21397	-0.43906	-0.04872	-0.46288	-0.4614	-0.19125	0.22941	-0.05552	0.0869	0.19081	0.1963	0.21692	-0.23344	0.52152
Dodecyl acetate	0.8267	0.91353	0.05068	0.91379	0.87959	0.3145	0.83682	0.59661	0.928	0.16888	-0.09216	0.35837	0.38836	0.92024	0.88025	-0.30384	0.72811	0.46625	0.80822	0.65715	0.59064	0.45808	0.88019	0.13599	0.95057	0.90933	0.22788	0.12165	-0.40247	-0.39504	0.95244	0.84797	-0.40686	0.90571	0.44938	0.71797	0.64816	0.8965	0.17919	0.79498	0.75841	-0.36129	0.92835	0.76788	0.33145	0.86838	0.95137	0.89476	0.01607
PG(20:3(8Z,11Z,14Z)-2OH(5,6)/22:4(7Z,10Z,13Z,16Z))	-0.58663	0.19705	-0.83381	-0.46753	-0.23836	-0.7406	-0.41172	-0.28994	-0.16724	0.91242	0.0777	0.42715	-0.6656	0.21201	-0.11898	0.41826	0.25495	-0.22709	0.14238	-0.06859	-0.25009	-0.70818	-0.07518	0.5695	-0.13559	-0.50699	0.65793	0.81481	-0.80072	-0.55754	-0.14115	-0.6057	0.87486	0.27865	-0.35047	0.13048	-0.54703	-0.1032	-0.47754	-0.54799	-0.27111	0.37886	-0.13389	-0.04962	0.12526	0.11263	0.13948	-0.33105	0.54372
Linalyl propionate	-0.00904	0.60756	-0.41928	0.04948	0.31812	-0.23023	-0.000405205	0.03828	0.25494	0.68004	0.36544	0.6332	-0.08614	0.59947	0.21928	0.58442	0.39426	-0.17971	0.67841	0.42998	-0.15806	-0.2528	0.25138	0.85339	0.33296	-0.01775	0.87453	0.72486	-0.92208	-0.76391	0.29075	-0.06656	0.70533	0.58382	0.24722	0.71747	-0.11551	0.31348	-0.37176	-0.22073	0.03071	0.16617	0.31165	0.18746	0.08452	0.27964	0.51273	0.18062	0.79871
CDP-DG(20:4(8Z,11Z,14Z,17Z)-2OH(5S,6R)/i-14:0)	0.45189	0.87238	-0.24428	0.57916	0.56155	-0.01073	0.5013	0.44912	0.65632	0.4859	-0.03588	0.44026	0.08835	0.85213	0.49306	0.10261	0.52393	-0.02107	0.82454	0.62286	0.27114	0.04622	0.6713	0.53094	0.79296	0.49914	0.63129	0.33529	-0.75686	-0.4702	0.76863	0.42687	0.20173	0.85824	0.26927	0.80461	0.29262	0.54672	-0.28337	0.29266	0.3512	-0.31562	0.74599	0.71764	0.17056	0.67505	0.84083	0.56085	0.45611
CDP-DG(18:3(9,11,15)-OH(13)/i-14:0)	-0.77509	-0.04179	-0.68986	-0.68701	-0.33591	-0.79083	-0.81753	-0.8335	-0.2477	0.6216	0.21021	0.592	-0.57096	-0.03513	-0.15886	0.40601	-0.20551	0.08326	-0.31694	-0.60131	-0.70926	-0.39125	-0.58737	0.23134	-0.56642	-0.70806	0.16802	0.52727	-0.30987	-0.46541	-0.56315	-0.73381	0.7452	-0.1855	-0.31607	-0.06164	-0.32763	-0.18295	0.05568	-0.51288	-0.11996	0.23938	-0.61104	-0.35053	0.45218	-0.21461	-0.3146	-0.34959	0.22078
SM(d18:1/LTE4)	0.53208	0.2223	0.60898	0.44048	0.6225	0.53455	0.14836	-0.19435	0.50454	-0.59399	0.36568	0.387	0.75031	0.21234	0.54962	-0.09213	-0.15925	0.68903	0.04596	-0.07121	-0.19968	0.94967	-0.07641	-0.28114	0.10204	0.47827	-0.49199	-0.41397	0.5164	-0.13404	0.09504	0.59131	-0.59465	-0.0999	0.66945	0.32623	0.82137	0.55577	0.91345	0.63376	0.70784	-0.34561	0.04614	-0.03384	0.45637	-0.00628	-0.00288	0.66721	-0.33065
PC(5-iso PGF2VI/DiMe(9,3))	-0.15794	0.4742	-0.42213	-0.03391	0.30966	-0.46786	-0.35859	-0.67637	0.45593	0.401	0.16951	0.88709	-0.11063	0.47745	0.5183	0.04984	0.00326	0.69858	-0.03953	-0.45137	-0.49613	0.29698	-0.22464	-0.02358	-0.0855	-0.04037	-0.12411	0.26331	-0.1391	-0.58251	-0.07102	-0.05188	0.16968	0.16218	0.08594	0.32437	0.42603	0.47044	0.63413	0.24013	0.62411	-0.23063	-0.18092	0.08176	0.91889	0.23977	0.09902	0.39089	-0.11215
PIP(20:5(7Z,9Z,11E,13E,17Z)-3OH(5,6,15)/22:3(10Z,13Z,16Z))	-0.03367	0.69041	-0.48253	0.13624	0.38186	-0.46642	-0.18464	-0.45122	0.58619	0.52459	0.07128	0.88985	-0.12131	0.67739	0.53877	0.07976	0.09748	0.52062	0.20408	-0.22152	-0.37966	0.2327	-0.00545	0.14952	0.17584	0.08559	0.10234	0.28912	-0.37314	-0.59502	0.17916	0.04995	0.26312	0.40323	0.09985	0.53717	0.44998	0.51061	0.39197	0.26099	0.60583	-0.38557	0.06453	0.3556	0.84509	0.41356	0.33641	0.4822	0.05998
CL(14:0/14:0/16:1(9Z)/14:0)	0.6651	0.49279	0.18616	0.79738	0.47526	0.2196	0.64864	0.37044	0.75664	-0.25348	-0.57108	-0.04331	0.26172	0.48209	0.61839	-0.80796	0.18303	0.57607	0.11991	0.07468	0.51317	0.62376	0.53371	-0.62918	0.62199	0.79628	-0.55231	-0.57487	0.3405	0.3087	0.66218	0.76383	-0.83653	0.40136	0.05804	0.14695	0.80533	0.52589	0.46463	0.92868	0.74569	-0.79938	0.55765	0.78308	0.47022	0.66047	0.47293	0.71891	-0.6916
Ganglioside GD3 (d18:1/26:1(17Z))	0.50895	0.12942	0.62038	0.44509	0.49308	0.49956	0.15781	-0.16973	0.46527	-0.68036	0.15766	0.21619	0.67949	0.11283	0.45942	-0.26878	-0.27396	0.65786	-0.10768	-0.17733	-0.14464	0.94474	-0.09992	-0.48515	0.07558	0.47612	-0.67043	-0.61346	0.67872	0.10429	0.0801	0.58445	-0.71306	-0.18358	0.51642	0.16923	0.83991	0.43404	0.90183	0.67317	0.67315	-0.4967	0.01003	0.04808	0.44793	-0.01133	-0.08053	0.61042	-0.51615
PC(22:1(13Z)/LTE4)	-0.59268	0.2575	-0.88379	-0.43783	-0.21568	-0.81868	-0.44516	-0.38537	-0.07366	0.92466	0.00472	0.50942	-0.69328	0.26951	-0.04107	0.3236	0.20838	-0.09255	0.07446	-0.18946	-0.29806	-0.62334	-0.10771	0.45304	-0.13941	-0.48094	0.53419	0.7473	-0.73475	-0.54572	-0.13647	-0.58263	0.81601	0.28131	-0.38819	0.12896	-0.42641	-0.04977	-0.34488	-0.44976	-0.14431	0.24191	-0.16128	0.02476	0.30025	0.17205	0.13801	-0.25447	0.41747
PGP(22:6(4Z,7Z,11E,13Z,15E,19Z)-2OH(10S,17)/i-24:0)	0.84535	0.78451	0.23091	0.83258	0.8759	0.53024	0.83943	0.70931	0.73465	0.07928	0.19018	0.27582	0.54203	0.79181	0.7213	-0.000603082	0.74409	0.20523	0.95278	0.88739	0.56318	0.36984	0.8594	0.42865	0.90794	0.83227	0.48665	0.24769	-0.50819	-0.47712	0.88319	0.80256	-0.25442	0.83735	0.63865	0.78932	0.4506	0.80346	-0.01591	0.57315	0.51757	-0.07827	0.92504	0.5353	-0.00751	0.65818	0.89789	0.76601	0.33148
17-Hydroxylinolenic acid	0.36954	0.93407	-0.49978	0.57419	0.58183	-0.2647	0.48254	0.2868	0.80047	0.65435	-0.25623	0.53922	-0.13025	0.94277	0.74027	-0.2466	0.69127	0.40277	0.63653	0.35554	0.38012	0.06562	0.70231	0.20125	0.75154	0.54024	0.34945	0.39751	-0.66342	-0.51415	0.76721	0.41824	0.0125	0.92889	0.04642	0.60703	0.38501	0.71701	0.00154	0.51507	0.62443	-0.33117	0.70401	0.78998	0.54305	0.90915	0.88637	0.64261	0.07993
TG(15:0/24:1(15Z)/22:5(7Z,10Z,13Z,16Z,19Z))	-0.60984	0.22556	-0.89574	-0.46164	-0.23282	-0.82118	-0.44082	-0.3723	-0.106	0.93735	0.00558	0.47926	-0.71527	0.24337	-0.0492	0.31461	0.2457	-0.09324	0.06534	-0.18293	-0.26462	-0.66142	-0.0987	0.45055	-0.1559	-0.49537	0.54078	0.78239	-0.74064	-0.54996	-0.15065	-0.60203	0.81355	0.27748	-0.40882	0.08839	-0.4735	-0.05879	-0.3612	-0.46775	-0.16883	0.30666	-0.16645	-0.00903	0.27168	0.16879	0.13247	-0.28706	0.41394
CDP-DG(20:4(5Z,7E,11Z,14Z)-OH(9)/i-19:0)	-0.20271	0.61786	-0.63017	-0.01801	0.18456	-0.60098	-0.26577	-0.40331	0.40316	0.68401	0.02647	0.79255	-0.31002	0.5997	0.31644	0.20959	0.08307	0.22777	0.21991	-0.17187	-0.39236	-0.05493	-0.02322	0.31837	0.13148	-0.0939	0.31522	0.40991	-0.55669	-0.5672	0.12711	-0.1505	0.51625	0.40653	-0.05251	0.496	0.18809	0.30323	0.06981	0.00568	0.33865	-0.28864	0.03101	0.34021	0.65761	0.35071	0.31155	0.26164	0.25377
CL(14:0/18:0/20:3(11Z,14Z,17Z)/18:4(6Z,9Z,12Z,15Z))	-0.61203	0.01435	-0.46157	-0.5072	-0.29482	-0.65208	-0.7802	-0.83073	-0.11371	0.34588	0.1173	0.56906	-0.37145	-0.01679	-0.1882	0.34052	-0.51985	0.05111	-0.36397	-0.65594	-0.82935	-0.10148	-0.6505	0.08564	-0.48842	-0.57663	-0.03127	0.11399	-0.07412	-0.22394	-0.49456	-0.55745	0.58573	-0.27754	-0.21567	0.04935	-0.0197	-0.21753	0.17194	-0.35547	-0.01714	-0.20784	-0.59342	-0.15737	0.51983	-0.26169	-0.37055	-0.18871	0.10103
CL(14:0/14:0/16:0/14:0)	0.19531	0.05529	0.05061	0.34587	-0.03414	-0.08966	0.19072	-0.01136	0.35264	-0.30374	-0.72976	-0.22542	-0.05889	0.03781	0.20275	-0.8449	-0.25176	0.44943	-0.42942	-0.43324	0.21382	0.41515	0.062	-0.90238	0.1274	0.34003	-0.8494	-0.75378	0.64234	0.62158	0.18335	0.32122	-0.71254	-0.06554	-0.33111	-0.30971	0.56499	0.05812	0.46055	0.62208	0.4549	-0.80451	0.04896	0.52413	0.47791	0.30742	-0.02739	0.28981	-0.90743
5-hydroxyoct-2-enedioyl-CoA	0.89096	0.62349	0.45202	0.85947	0.71546	0.67712	0.86006	0.82472	0.61023	-0.18943	0.07569	0.00353	0.63293	0.60129	0.46031	-0.01249	0.45222	-0.07671	0.85865	0.90171	0.5397	0.40929	0.78743	0.34722	0.89342	0.8209	0.3926	-0.09696	-0.30928	-0.12693	0.8574	0.82603	-0.32244	0.65826	0.61459	0.72104	0.46489	0.55005	-0.15984	0.51229	0.32944	-0.29983	0.89275	0.59089	-0.23311	0.48571	0.74897	0.66918	0.30432
Ganglioside GD3 (d18:1/26:0)	0.53878	0.1559	0.63271	0.47321	0.52202	0.52189	0.18581	-0.14262	0.48733	-0.68005	0.16897	0.22467	0.70202	0.13871	0.47777	-0.25963	-0.25339	0.65401	-0.07044	-0.14126	-0.12946	0.95623	-0.07182	-0.4617	0.10768	0.50271	-0.64611	-0.60612	0.65777	0.08852	0.11034	0.61112	-0.71529	-0.1561	0.54285	0.202	0.85316	0.45702	0.89366	0.68668	0.68419	-0.50045	0.04236	0.06579	0.43984	0.0059	-0.05066	0.63459	-0.49488
CL(22:5(7Z,10Z,13Z,16Z,19Z)/16:1(9Z)/22:5(7Z,10Z,13Z,16Z,19Z)/20:4(5Z,8Z,11Z,14Z))	0.3694	-0.05502	0.63679	0.2676	0.36868	0.48205	0.01184	-0.28186	0.28452	-0.72085	0.2444	0.1657	0.64309	-0.06507	0.33088	-0.18897	-0.35478	0.61325	-0.23823	-0.27439	-0.23923	0.87077	-0.25719	-0.48829	-0.1151	0.31489	-0.69886	-0.58007	0.74895	0.11946	-0.11121	0.43758	-0.65192	-0.35292	0.48091	0.03405	0.7037	0.30892	0.90465	0.52863	0.54566	-0.33601	-0.16339	-0.16214	0.37353	-0.18436	-0.25524	0.45078	-0.50394
DG(18:1(12Z)-2OH(9,10)/0:0/10:0)	-0.07481	0.14798	0.0252	-0.02168	0.1774	-0.17735	-0.41244	-0.72929	0.31649	-0.1638	0.13069	0.59485	0.15505	0.12626	0.30194	-0.06427	-0.45829	0.64919	-0.35607	-0.63807	-0.61949	0.59957	-0.48067	-0.36869	-0.2729	-0.03079	-0.56013	-0.30195	0.42662	-0.12724	-0.26112	0.03894	-0.15632	-0.2645	0.15632	0.11131	0.60967	0.2411	0.84366	0.31247	0.56691	-0.48165	-0.38922	-0.04158	0.80005	-0.08637	-0.26506	0.34503	-0.40009
PIP(20:4(8Z,11Z,14Z,17Z)-2OH(5S,6R)/18:3(9Z,12Z,15Z))	0.41453	0.71034	-0.23274	0.4929	0.45635	0.06196	0.58072	0.64359	0.45093	0.51313	-0.01283	0.20646	0.02917	0.70749	0.35161	0.15202	0.68146	-0.22393	0.87688	0.7965	0.46221	-0.19068	0.76481	0.64242	0.77826	0.43739	0.79494	0.48347	-0.85441	-0.44157	0.75195	0.3479	0.25593	0.85977	0.21117	0.67383	0.00508	0.42721	-0.53843	0.12675	0.10732	-0.0097	0.78986	0.58544	-0.14282	0.6183	0.84206	0.36369	0.58084
LysoPG(18:2(9Z,12Z)/0:0)	0.5088	-0.24486	0.87165	0.2637	0.21195	0.91372	0.38352	0.53068	-0.16771	-0.71364	0.44026	-0.42586	0.74383	-0.26197	-0.19069	0.31159	-0.07763	-0.42225	0.32317	0.61431	0.18075	0.28653	0.13811	0.27109	0.16165	0.27529	0.17447	-0.28654	0.20496	0.19529	0.1087	0.38872	-0.25316	-0.17451	0.61677	0.17746	0.01891	-0.06474	-0.16672	-0.02816	-0.2668	0.19931	0.22624	-0.25636	-0.75526	-0.36988	-0.05412	0.04509	0.32812
DG(20:4(7E,9E,11Z,13E)-3OH(5S,6R,15S)/0:0/2:0)	0.17617	-0.43753	0.63047	0.01821	0.07397	0.47895	-0.03892	-0.20053	-0.09079	-0.75721	0.18769	-0.20545	0.4725	-0.42262	0.05747	-0.23132	-0.30902	0.42183	-0.43081	-0.2967	-0.0798	0.5644	-0.31666	-0.5583	-0.33029	0.11003	-0.71634	-0.50852	0.83126	0.29829	-0.31521	0.21763	-0.64715	-0.5479	0.26145	-0.3533	0.31318	0.02901	0.69282	0.28951	0.20674	0.03267	-0.30848	-0.43236	0.04387	-0.36648	-0.45562	0.08327	-0.54323
PE(20:4(7E,9E,11Z,13E)-3OH(5S,6R,15S)/DiMe(9,5))	0.18474	0.23807	0.08913	0.1774	0.48625	0.05272	-0.05389	-0.44328	0.45514	-0.12266	0.24151	0.5578	0.28856	0.26714	0.65079	-0.21132	0.09585	0.92939	-0.10833	-0.33117	-0.18145	0.62833	-0.11362	-0.34568	-0.06305	0.25631	-0.47978	-0.0095	0.3153	-0.36895	-0.03669	0.29063	-0.41483	-0.000699294	0.31963	0.11168	0.58513	0.6004	0.94332	0.54211	0.75144	-0.07823	-0.09691	-0.10638	0.73393	0.16422	0.02159	0.51409	-0.43819
PA(20:5(6E,8Z,11Z,14Z,17Z)-OH(5)/i-12:0)	0.43406	0.72314	-0.25076	0.52121	0.46983	0.05434	0.62116	0.67001	0.47851	0.52462	-0.06023	0.18732	0.01107	0.72498	0.39109	0.08369	0.72986	-0.17748	0.87248	0.796	0.52303	-0.18907	0.80764	0.59412	0.80437	0.47332	0.76231	0.48325	-0.84392	-0.43014	0.78385	0.37455	0.20428	0.8898	0.18398	0.64651	0.01759	0.45716	-0.51963	0.1742	0.14204	-0.0115	0.82009	0.61606	-0.11994	0.66975	0.87266	0.38351	0.52602
TG(14:1(9Z)/18:3(9Z,12Z,15Z)/20:4(8Z,11Z,14Z,17Z))	0.04373	0.45536	-0.28267	0.19787	0.3432	-0.35119	-0.12385	-0.51184	0.59776	0.17571	-0.14661	0.64907	-0.04944	0.46004	0.62657	-0.3746	0.000448501	0.87583	-0.16541	-0.50357	-0.23124	0.49019	-0.07989	-0.43234	0.04258	0.20957	-0.49011	-0.08055	0.1727	-0.2631	0.08226	0.18962	-0.26496	0.16149	-0.00617	0.15301	0.64869	0.52467	0.7997	0.56352	0.80091	-0.4909	-0.05798	0.29485	0.98803	0.39465	0.13624	0.52982	-0.52392
LacCer(d18:1/22:0)	-0.11779	-0.6665	0.55863	-0.3306	-0.15277	0.38169	-0.3283	-0.36563	-0.42775	-0.66688	0.41428	-0.20602	0.35586	-0.64948	-0.23165	0.10658	-0.42125	0.15946	-0.50632	-0.34743	-0.31087	0.29888	-0.5632	-0.30839	-0.60945	-0.24154	-0.50077	-0.29503	0.70999	0.19975	-0.61142	-0.11772	-0.29363	-0.74289	0.22165	-0.4325	-0.02979	-0.22287	0.49024	-0.11431	-0.12578	0.35013	-0.56319	-0.76426	-0.16261	-0.66564	-0.68037	-0.23771	-0.26192
LysoPC(22:2(13Z,16Z)/0:0)	-0.01071	0.23544	-0.50324	0.04272	0.15856	-0.2382	0.31089	0.30278	0.10991	0.6253	-0.10667	0.04144	-0.36766	0.308	0.3554	-0.18508	0.87824	0.21106	0.32403	0.30893	0.5821	-0.45016	0.52878	0.17847	0.26681	0.1247	0.37482	0.73279	-0.56269	-0.43836	0.29946	-0.01222	0.0723	0.55703	-0.20749	-0.0518	-0.34923	0.33889	-0.2309	0.05432	0.07764	0.58409	0.36776	0.08298	0.00741	0.52244	0.5002	0.00132	0.08928
CPA(16:0/0:0)	0.70778	0.59626	0.30675	0.71701	0.84207	0.39625	0.50321	0.10105	0.82632	-0.22547	0.10712	0.45473	0.57561	0.611	0.90128	-0.3681	0.3596	0.87516	0.33824	0.16374	0.23192	0.83219	0.40155	-0.26406	0.50045	0.76886	-0.33116	-0.15303	0.17967	-0.31165	0.51616	0.78795	-0.6783	0.40613	0.5529	0.44912	0.86337	0.87925	0.80867	0.89276	0.94289	-0.35306	0.46229	0.353	0.6063	0.52122	0.48034	0.8911	-0.37765
CDP-DG(i-14:0/i-12:0)	-0.13881	0.42218	-0.2974	-0.03288	0.28508	-0.39184	-0.40426	-0.71321	0.42832	0.25922	0.20399	0.86354	-0.01623	0.41059	0.44079	0.09864	-0.16781	0.63754	-0.08748	-0.48617	-0.60112	0.3895	-0.31947	-0.0441	-0.12875	-0.0556	-0.18474	0.11409	-0.02877	-0.4914	-0.12266	-0.03729	0.15143	0.05173	0.14592	0.34288	0.49115	0.40095	0.66608	0.22571	0.59646	-0.33691	-0.24147	0.05985	0.88817	0.12746	0.0033	0.39071	-0.11322
Inosine 2'-phosphate	0.82801	0.66436	0.29037	0.77878	0.82094	0.59717	0.84981	0.76244	0.62074	0.02408	0.22531	0.15761	0.55336	0.67898	0.64369	0.02026	0.76405	0.13499	0.92943	0.92811	0.61664	0.30784	0.85194	0.43892	0.85635	0.79442	0.5018	0.26617	-0.47848	-0.43584	0.83067	0.769	-0.26699	0.77414	0.63394	0.70075	0.34203	0.73467	-0.07602	0.50445	0.41164	0.0581	0.89936	0.4279	-0.14755	0.58089	0.84131	0.6717	0.35194
CDP-DG(PGJ2/i-19:0)	0.22762	0.51727	-0.18915	0.24375	0.30331	0.0657	0.34957	0.50657	0.19067	0.48707	0.21785	0.2084	0.03123	0.50849	0.10799	0.45831	0.51535	-0.44795	0.82018	0.76572	0.22789	-0.31746	0.53335	0.84417	0.55287	0.1797	0.94051	0.5741	-0.89072	-0.49225	0.5066	0.12361	0.50843	0.65694	0.25753	0.65054	-0.20682	0.22269	-0.66012	-0.17924	-0.1483	0.19134	0.57581	0.30573	-0.32502	0.32405	0.6287	0.14042	0.81494
CDP-DG(20:5(6E,8Z,11Z,14Z,17Z)-OH(5)/i-21:0)	-0.04252	-0.00372	0.28991	-0.22847	0.18434	0.30475	-0.3035	-0.20015	-0.20704	-0.06012	0.92163	0.42286	0.42746	-0.02564	-0.17098	0.97412	-0.1646	-0.35751	0.37405	0.3054	-0.58036	0.04665	-0.30506	0.84023	-0.17711	-0.26205	0.63601	0.37909	-0.35062	-0.55839	-0.25518	-0.1538	0.60257	-0.14209	0.64703	0.53163	-0.15988	-0.00774	-0.12279	-0.48262	-0.26374	0.42391	-0.17057	-0.52958	-0.30667	-0.50565	-0.137	-0.06099	0.86416
Nitrolinoleic acid	0.57304	0.93	-0.31009	0.7404	0.67593	-0.03394	0.70606	0.52778	0.8391	0.4993	-0.27021	0.37437	0.02899	0.94067	0.77492	-0.31775	0.78224	0.3592	0.74756	0.55335	0.58334	0.14066	0.86928	0.18509	0.89759	0.71766	0.35112	0.30736	-0.61308	-0.42301	0.91023	0.60226	-0.16233	0.98373	0.1499	0.62569	0.4284	0.76638	-0.04152	0.6206	0.62641	-0.32304	0.87231	0.84252	0.37824	0.95162	0.97525	0.71454	0.06592
15(S)-Hydroxyeicosatrienoic acid	0.68562	0.78167	0.00771	0.77345	0.84543	0.1939	0.63608	0.26383	0.9164	0.10902	-0.08642	0.46436	0.33325	0.80802	0.98616	-0.4665	0.64543	0.83966	0.49482	0.28989	0.45514	0.59255	0.65217	-0.17414	0.69187	0.81792	-0.13131	0.07517	-0.12336	-0.40727	0.71876	0.76667	-0.5697	0.7024	0.37068	0.48869	0.74278	0.94995	0.58032	0.89842	0.94223	-0.31757	0.66552	0.57758	0.62908	0.80299	0.7416	0.89371	-0.31295
PE(18:1(9Z)-O(12,13)/24:0)	0.16663	0.617	-0.59352	0.30731	0.31181	-0.28146	0.48361	0.48326	0.39264	0.78219	-0.23318	0.1906	-0.34798	0.65692	0.45321	-0.14699	0.90649	0.07415	0.626	0.51962	0.60949	-0.40841	0.75713	0.3694	0.61705	0.31397	0.60349	0.6949	-0.83401	-0.48458	0.63403	0.15626	0.19103	0.87482	-0.14844	0.31909	-0.16269	0.454	-0.41927	0.15774	0.18051	0.21025	0.6626	0.51391	0.08172	0.77434	0.81172	0.22825	0.27252
PC(PGF2alpha/22:0)	-0.47314	0.34094	-0.84107	-0.32026	-0.14747	-0.72769	-0.29539	-0.20136	-0.0202	0.93134	-0.01061	0.45702	-0.63687	0.34881	-0.02335	0.3395	0.29937	-0.19356	0.23289	-0.00318	-0.17699	-0.63975	0.04516	0.55193	0.01668	-0.37515	0.66048	0.76008	-0.83774	-0.54519	0.01222	-0.48431	0.81369	0.40495	-0.33115	0.23141	-0.42559	-0.01309	-0.47566	-0.42445	-0.16709	0.22243	0.00131	0.13183	0.18968	0.24956	0.27131	-0.20186	0.51599
PC(2:0/20:3(5Z,8Z,11Z)-O(14R,15S))	0.40621	-0.1496	0.33396	0.28923	0.11223	0.53026	0.63939	0.7882	-0.1056	-0.21181	-0.07039	-0.62609	0.2056	-0.11245	-0.00122	-0.19344	0.52122	-0.24227	0.32253	0.64367	0.77595	-0.15698	0.56358	0.0552	0.34975	0.35816	0.19123	0.05838	-0.05438	0.18804	0.35148	0.32668	-0.35749	0.2134	0.09705	-0.14518	-0.25635	0.04145	-0.38096	0.09586	-0.22111	0.42331	0.47815	0.00656	-0.67046	0.14295	0.2788	-0.04759	0.05718
PC(18:1(9Z)-O(12,13)/17:0)	-0.7911	-0.31984	-0.47188	-0.83218	-0.38536	-0.54463	-0.82341	-0.74544	-0.52683	0.45955	0.48545	0.40557	-0.43151	-0.29436	-0.31737	0.60763	-0.14849	-0.07693	-0.29902	-0.44597	-0.66431	-0.48658	-0.64437	0.38319	-0.71474	-0.80922	0.28901	0.65031	-0.27907	-0.49724	-0.72535	-0.80372	0.7722	-0.35347	-0.17588	-0.17725	-0.58297	-0.29271	-0.04454	-0.71558	-0.36741	0.66825	-0.69137	-0.72122	0.09169	-0.47215	-0.46092	-0.54651	0.39278
Ganglioside GD3 (d18:0/26:1(17Z))	0.56266	-0.06145	0.85402	0.42339	0.40576	0.72873	0.21702	0.00479	0.27379	-0.88863	0.23633	-0.03611	0.81244	-0.08589	0.24238	-0.15328	-0.36193	0.37791	-0.08085	-0.01529	-0.09358	0.89849	-0.10925	-0.39706	0.05174	0.45053	-0.59337	-0.7146	0.74366	0.26369	0.03961	0.58935	-0.71773	-0.31143	0.59501	0.12032	0.70747	0.25467	0.71154	0.535	0.4306	-0.39675	0.01382	-0.07114	0.09936	-0.20472	-0.17972	0.4731	-0.38908
glycocholate glucuronide	0.97317	0.5346	0.67999	0.9257	0.79055	0.78602	0.78508	0.58439	0.7238	-0.52913	0.0599	0.0522	0.82783	0.50898	0.5946	-0.23538	0.20386	0.29575	0.57341	0.58923	0.39814	0.81658	0.58305	-0.0637	0.74823	0.91389	-0.1099	-0.45691	0.16635	0.03174	0.72831	0.96915	-0.68978	0.41094	0.69845	0.5955	0.81573	0.6386	0.35099	0.79027	0.6164	-0.53761	0.71345	0.52662	0.05431	0.39813	0.53906	0.83851	-0.1112
PC(20:4(8Z,11Z,14Z,17Z)-2OH(5S,6R)/17:0)	0.27438	0.64806	-0.3392	0.35573	0.35743	-0.04925	0.46842	0.56431	0.34682	0.61236	0.0094	0.22041	-0.08636	0.64996	0.2728	0.21954	0.67627	-0.27614	0.82547	0.73764	0.40165	-0.32211	0.69045	0.69509	0.67828	0.30203	0.85361	0.58984	-0.91726	-0.48487	0.65258	0.20371	0.38504	0.81974	0.12961	0.61393	-0.12823	0.34828	-0.60558	-0.00343	0.01213	0.09854	0.69762	0.49871	-0.16096	0.56316	0.78151	0.24393	0.63808
PG(20:4(7E,9E,11Z,13E)-3OH(5S,6R,15S)/i-18:0)	0.86561	0.29331	0.73836	0.76261	0.5385	0.86392	0.77866	0.79512	0.38344	-0.5516	0.08677	-0.26966	0.76018	0.26141	0.21723	-0.03294	0.15775	-0.19762	0.61418	0.78637	0.46668	0.49547	0.57918	0.16176	0.68785	0.73286	0.15426	-0.40411	0.04753	0.183	0.64886	0.79042	-0.47603	0.31442	0.61891	0.49324	0.43911	0.30618	-0.10923	0.44113	0.1618	-0.3165	0.69551	0.39349	-0.42912	0.18672	0.44109	0.51026	0.16713
N-Palmitoyl Tryptophan	-0.27101	-0.57797	0.35306	-0.31333	-0.42713	0.01599	-0.50469	-0.54808	-0.32244	-0.63764	-0.096	-0.22159	0.08884	-0.61402	-0.40924	-0.14481	-0.89817	0.06146	-0.79867	-0.73176	-0.52949	0.33659	-0.73275	-0.63164	-0.61575	-0.32234	-0.7992	-0.76498	0.89102	0.61549	-0.60465	-0.21051	-0.27253	-0.82651	-0.14625	-0.48569	0.19879	-0.47519	0.46298	-0.05242	-0.08563	-0.39219	-0.68199	-0.3214	0.13474	-0.59803	-0.7889	-0.2379	-0.54534
TG(19:0/18:0/8:0)	0.7969	0.92863	0.1209	0.88316	0.83759	0.32467	0.71329	0.50695	0.90509	0.0999	-0.01535	0.43379	0.4603	0.9062	0.74974	-0.12172	0.47804	0.30284	0.81212	0.62764	0.35633	0.51847	0.73653	0.246	0.91176	0.83089	0.28302	0.00187	-0.39809	-0.3581	0.89378	0.80416	-0.26316	0.81526	0.52719	0.85381	0.708	0.7891	0.13161	0.69383	0.68851	-0.53926	0.84979	0.78451	0.31471	0.7283	0.86273	0.88671	0.15323
Cer(d17:1/22:6(4Z,7Z,11E,13Z,15E,19Z)-2OH(10S,17))	0.74704	0.89098	-0.07316	0.85485	0.7685	0.22126	0.85047	0.6882	0.84046	0.30118	-0.18148	0.26167	0.23905	0.89993	0.77771	-0.29303	0.79666	0.30577	0.83831	0.71898	0.67529	0.25216	0.94359	0.21221	0.97313	0.84122	0.35884	0.2159	-0.5378	-0.36742	0.97582	0.75192	-0.29035	0.96521	0.31669	0.66978	0.476	0.79557	-0.0429	0.67618	0.61046	-0.29085	0.96541	0.80705	0.21284	0.90035	0.99254	0.77079	0.101
PC(18:3(9,11,15)-OH(13)/20:5(5Z,8Z,11Z,14Z,17Z))	-0.50407	0.29973	-0.8182	-0.36242	-0.1805	-0.72059	-0.34267	-0.23264	-0.06725	0.90581	0.02565	0.45203	-0.62693	0.30427	-0.07629	0.39119	0.24254	-0.23735	0.20991	-0.02031	-0.23197	-0.64684	-0.00965	0.57462	-0.02923	-0.42134	0.66852	0.74781	-0.82249	-0.53447	-0.03769	-0.52093	0.85	0.35252	-0.32081	0.22532	-0.44924	-0.05988	-0.48866	-0.47536	-0.21219	0.23411	-0.04604	0.08515	0.15941	0.18509	0.21904	-0.23991	0.54715
PG(22:5(4Z,7Z,10Z,13Z,19Z)-O(16,17)/i-18:0)	0.72189	0.75237	-0.02334	0.80072	0.64016	0.28685	0.89548	0.84308	0.67122	0.26253	-0.2113	0.04049	0.20809	0.76102	0.59479	-0.25098	0.79918	0.0668	0.85004	0.83328	0.77582	0.09331	0.97908	0.27803	0.96382	0.78456	0.45724	0.21334	-0.56538	-0.24594	0.96071	0.69244	-0.24389	0.92217	0.2583	0.57972	0.2882	0.62963	-0.27614	0.53403	0.38523	-0.1797	0.98404	0.75768	-0.05312	0.81608	0.95437	0.60796	0.19327
CL(i-13:0/i-13:0/14:0/18:2(9Z,11Z))	0.50761	0.97036	-0.36	0.67783	0.71768	-0.10654	0.57709	0.34456	0.87412	0.54704	-0.16209	0.56056	0.03232	0.98168	0.83757	-0.24019	0.73916	0.47828	0.71484	0.44392	0.421	0.20107	0.75718	0.21017	0.81483	0.65691	0.33381	0.37132	-0.62035	-0.5566	0.82619	0.55178	-0.09466	0.95138	0.19916	0.6798	0.48335	0.82814	0.09807	0.6141	0.71201	-0.31443	0.77397	0.77105	0.53264	0.91934	0.9313	0.75346	0.07917
CDP-DG(20:5(7Z,9Z,11E,13E,17Z)-3OH(5,6,15)/i-18:0)	-0.19503	-0.05292	-0.0412	-0.31259	-0.08877	0.07153	-0.16785	0.12051	-0.38955	0.27703	0.57684	0.09291	0.01501	-0.06144	-0.37949	0.85338	0.09643	-0.70922	0.44073	0.47938	-0.21977	-0.48322	-0.04577	0.92979	-0.05704	-0.35662	0.90214	0.58989	-0.66181	-0.42433	-0.12193	-0.33763	0.78272	0.06293	0.24513	0.34066	-0.58315	-0.23051	-0.68174	-0.69474	-0.59711	0.58781	-0.00368	-0.35632	-0.60141	-0.32783	0.02594	-0.35067	0.96801
1,24,25-trihydroxyvitamin D3	0.00727	0.05419	-0.02194	0.08569	0.14494	-0.17316	-0.16025	-0.51289	0.34215	-0.18428	-0.2013	0.28691	0.02272	0.06719	0.42386	-0.53	-0.18789	0.85289	-0.47858	-0.65076	-0.17451	0.53859	-0.24512	-0.73857	-0.19028	0.13912	-0.81996	-0.35793	0.59086	0.07803	-0.13892	0.1548	-0.53082	-0.18881	-0.08026	-0.2212	0.57302	0.30059	0.89688	0.54108	0.65211	-0.3986	-0.25698	0.05301	0.79247	0.13882	-0.17739	0.33722	-0.79186
TG(16:0/20:2n6/24:0)	0.2026	0.57122	-0.34244	0.27177	0.27632	-0.06655	0.4022	0.53938	0.24903	0.61087	0.03599	0.18121	-0.11817	0.57112	0.17244	0.28597	0.62151	-0.36877	0.78882	0.72089	0.35296	-0.3912	0.62642	0.73525	0.60826	0.21402	0.88866	0.60309	-0.92275	-0.46191	0.5786	0.12087	0.4588	0.75423	0.10141	0.5742	-0.21545	0.25505	-0.67416	-0.1065	-0.09085	0.15078	0.63232	0.42955	-0.23404	0.47837	0.71108	0.14967	0.6917
PIP(18:1(9Z)-O(12,13)/18:3(9Z,12Z,15Z))	0.87586	0.8958	0.15917	0.95775	0.87186	0.38539	0.83881	0.60139	0.93847	0.04287	-0.10849	0.32084	0.47082	0.88824	0.83267	-0.3057	0.59267	0.42011	0.77951	0.64199	0.53854	0.55195	0.83742	0.09236	0.95571	0.93632	0.16026	-0.03717	-0.30252	-0.28899	0.9522	0.89628	-0.45694	0.84028	0.49049	0.74083	0.73371	0.85129	0.20252	0.82202	0.75755	-0.50015	0.91543	0.80466	0.31402	0.812	0.90131	0.92267	-0.01226
DG(PGF1alpha/0:0/i-15:0)	-0.03837	-0.75635	0.61051	-0.25215	-0.25271	0.47337	-0.12227	-0.06209	-0.51082	-0.72289	0.21003	-0.53886	0.30914	-0.73709	-0.35002	-0.04209	-0.33342	-0.04122	-0.47464	-0.18099	-0.02172	0.15886	-0.37693	-0.36563	-0.48912	-0.16194	-0.47672	-0.38269	0.71865	0.43154	-0.48586	-0.06175	-0.40121	-0.69323	0.09803	-0.56312	-0.15787	-0.3447	0.2406	-0.11994	-0.28834	0.36416	-0.41179	-0.65565	-0.42645	-0.60833	-0.61573	-0.33459	-0.29933
CL(i-13:0/i-13:0/14:0/i-14:0)	0.50385	0.30502	0.15341	0.64969	0.23403	0.11939	0.51887	0.30547	0.57904	-0.29908	-0.70764	-0.21002	0.12505	0.28618	0.398	-0.85511	-0.00683	0.43621	-0.08786	-0.08224	0.45266	0.50995	0.38978	-0.74851	0.46958	0.63637	-0.66087	-0.70708	0.46493	0.5242	0.51514	0.60572	-0.80389	0.22587	-0.13279	-0.05024	0.69137	0.28491	0.37414	0.80006	0.57546	-0.85278	0.39975	0.74194	0.3974	0.5296	0.28898	0.52507	-0.77746
PC(O-18:1(9Z)/16:0)	0.70655	0.58547	0.1056	0.77478	0.46205	0.35767	0.88882	0.92464	0.52799	0.08417	-0.33109	-0.20693	0.21801	0.57526	0.35898	-0.27929	0.58364	-0.16662	0.73798	0.81719	0.77443	0.06271	0.91159	0.19613	0.91774	0.73385	0.37891	-0.03005	-0.4133	0.04396	0.90968	0.66086	-0.28096	0.76638	0.1781	0.46506	0.23975	0.39341	-0.41816	0.45136	0.19908	-0.30944	0.93121	0.77786	-0.24493	0.67467	0.81546	0.4766	0.15567
Prostane	0.78025	0.58665	0.14201	0.81252	0.60564	0.44047	0.96699	0.92605	0.58496	0.07083	-0.23139	-0.15966	0.2905	0.60384	0.54867	-0.35281	0.78799	0.0748	0.76162	0.84266	0.88943	0.13838	0.98105	0.13895	0.91798	0.82504	0.31734	0.09365	-0.37853	-0.09536	0.92076	0.74682	-0.42859	0.80717	0.26526	0.42144	0.26775	0.57806	-0.23191	0.57441	0.34126	-0.10605	0.96514	0.66248	-0.18029	0.73972	0.86581	0.55964	0.06567
CDP-DG(18:1(9Z)-O(12,13)/i-13:0)	0.92034	0.85672	0.26943	0.95361	0.91957	0.50981	0.85516	0.63458	0.89532	-0.02828	0.03505	0.31486	0.58198	0.85148	0.81875	-0.1968	0.60913	0.37886	0.84153	0.73158	0.52655	0.57845	0.83069	0.18738	0.94383	0.94118	0.22909	0.00135	-0.31143	-0.34293	0.93035	0.91981	-0.44418	0.81059	0.61269	0.78346	0.70449	0.86352	0.19534	0.78132	0.71558	-0.38718	0.91927	0.69815	0.21138	0.73348	0.884	0.91719	0.08588
PIP(PGF1alpha/20:4(8Z,11Z,14Z,17Z))	0.32193	0.7385	-0.42888	0.44355	0.63853	-0.17847	0.42687	0.1535	0.69714	0.57607	-0.05318	0.5483	-0.07129	0.78943	0.86343	-0.28841	0.85482	0.70101	0.50346	0.25677	0.42555	0.11256	0.616	0.08245	0.54373	0.49764	0.19531	0.56284	-0.50821	-0.66046	0.5752	0.38534	-0.14609	0.78999	0.11529	0.39293	0.30601	0.83105	0.28349	0.54893	0.70013	0.07451	0.55463	0.42599	0.5781	0.81499	0.756	0.59559	-0.06611
PG(PGD1/a-25:0)	0.91322	0.82461	0.21561	0.97459	0.84961	0.46016	0.91827	0.70951	0.88649	-0.01164	-0.14012	0.18547	0.48478	0.8239	0.80183	-0.35836	0.64805	0.37893	0.7801	0.7068	0.65852	0.51577	0.89736	0.06048	0.97305	0.96755	0.15026	-0.05313	-0.26883	-0.21919	0.97236	0.92362	-0.52926	0.83183	0.47345	0.6642	0.67448	0.82147	0.14835	0.82437	0.70076	-0.42645	0.95528	0.78113	0.1987	0.80759	0.90337	0.88063	-0.03924
3-Ketosphingosine	-0.08568	0.69956	-0.8154	0.12035	0.26192	-0.60861	0.1031	-0.00253	0.45643	0.93297	-0.17438	0.57975	-0.48472	0.72589	0.49435	-0.0511	0.65363	0.28019	0.426	0.12473	0.17154	-0.3233	0.42969	0.32188	0.39242	0.10052	0.47836	0.71347	-0.8053	-0.63954	0.4126	-0.044	0.38639	0.75679	-0.21057	0.37774	-0.02594	0.46564	-0.15394	0.11447	0.338	0.02586	0.37113	0.47286	0.50557	0.70686	0.65207	0.25755	0.21495
CDP-DG(TXB2/22:6(4Z,7Z,10Z,13Z,16Z,19Z))	0.30423	0.47809	0.07667	0.22431	0.47342	0.29622	0.24484	0.33768	0.19417	0.2683	0.60322	0.3989	0.34427	0.4665	0.17158	0.70299	0.39478	-0.33595	0.85051	0.76414	-0.01639	-0.05662	0.35296	0.95375	0.43342	0.1763	0.92316	0.56521	-0.77548	-0.66479	0.36674	0.18806	0.49701	0.49887	0.59941	0.79575	-0.07259	0.32873	-0.40066	-0.17711	-0.06144	0.29205	0.45308	0.04257	-0.29976	0.10706	0.49889	0.2417	0.92207
N-Palmitoyl Methionine	0.83476	0.73147	0.15352	0.89129	0.69045	0.43278	0.94729	0.87247	0.71208	0.07325	-0.2011	-0.00714	0.36047	0.73036	0.60193	-0.28686	0.69539	0.08605	0.83088	0.84004	0.76409	0.25593	0.96207	0.19695	0.98665	0.87147	0.34379	0.03181	-0.41354	-0.1428	0.97977	0.80695	-0.38028	0.85481	0.35464	0.59954	0.42104	0.63943	-0.18222	0.62587	0.43665	-0.29976	0.99567	0.77534	-0.06677	0.76864	0.91435	0.68432	0.12142
3-Methylnonanedioylcarnitine	0.73849	0.90286	-0.05881	0.84653	0.866	0.19022	0.75243	0.45228	0.94549	0.2393	-0.12096	0.43911	0.29548	0.922	0.95645	-0.38858	0.75638	0.64529	0.69587	0.50003	0.55714	0.46124	0.81789	0.02248	0.86201	0.86322	0.11362	0.17422	-0.35552	-0.44815	0.87813	0.78966	-0.43715	0.88049	0.36987	0.62731	0.6623	0.94472	0.32403	0.83633	0.85126	-0.32455	0.83898	0.72158	0.49736	0.90232	0.91137	0.89459	-0.11422
DG(20:5(7Z,9Z,11E,13E,17Z)-3OH(5,6,15)/0:0/10:0)	0.5077	0.88858	-0.29074	0.6447	0.59969	-0.00685	0.63674	0.56645	0.69877	0.53379	-0.13514	0.35886	0.03856	0.88648	0.59085	-0.05739	0.71457	0.0736	0.84809	0.6777	0.48099	0.00388	0.82015	0.44624	0.87122	0.59299	0.59872	0.39387	-0.77021	-0.46565	0.86124	0.49151	0.07913	0.9578	0.20485	0.72283	0.26635	0.6269	-0.28154	0.39003	0.40486	-0.23325	0.85029	0.76565	0.16823	0.81166	0.94181	0.58634	0.3528
Glutaminylglutamine	0.19819	0.75483	-0.52884	0.36439	0.33026	-0.27687	0.39388	0.41349	0.47466	0.73222	-0.18205	0.33963	-0.24336	0.75267	0.36394	0.04893	0.62501	-0.10374	0.70516	0.52509	0.34374	-0.28783	0.65356	0.51838	0.67323	0.29787	0.69434	0.52879	-0.87827	-0.45886	0.66488	0.17594	0.35612	0.8594	-0.0304	0.58216	-0.00153	0.39178	-0.47609	0.10817	0.17198	-0.12118	0.65419	0.66106	0.12353	0.69689	0.799	0.31396	0.44653
Adrenoylcarnitine	0.79867	0.8605	0.0133	0.90624	0.8338	0.25691	0.83663	0.55907	0.93456	0.14896	-0.21998	0.29742	0.31801	0.87573	0.91302	-0.47996	0.73134	0.58944	0.67557	0.53456	0.65203	0.47398	0.86898	-0.05817	0.90723	0.92022	0.05231	0.05277	-0.27754	-0.30422	0.92591	0.84695	-0.53646	0.8652	0.33691	0.57158	0.67619	0.895	0.27901	0.87734	0.81929	-0.39332	0.8872	0.78295	0.41815	0.91058	0.9104	0.88662	-0.18341
Oleoyl glycine	0.6868	0.80171	-0.01881	0.78119	0.84491	0.17967	0.65469	0.29219	0.92152	0.14346	-0.10246	0.45991	0.31185	0.82845	0.98674	-0.46581	0.67533	0.81795	0.522	0.31722	0.48044	0.56147	0.68327	-0.1503	0.71794	0.82307	-0.0953	0.10092	-0.16455	-0.41654	0.74468	0.76492	-0.5497	0.73674	0.35653	0.50063	0.72348	0.95181	0.53978	0.89057	0.93075	-0.31183	0.69335	0.6028	0.61576	0.82912	0.77271	0.89048	-0.29038
TG(20:0/12:0/a-21:0)[rac]	0.5543	0.88982	-0.26576	0.66866	0.67811	0.04953	0.69112	0.58926	0.7228	0.52894	-0.07494	0.37352	0.08213	0.90234	0.68468	-0.08372	0.83546	0.18003	0.87988	0.71712	0.55472	0.032	0.87115	0.43731	0.88258	0.64476	0.59037	0.47045	-0.76883	-0.54317	0.87691	0.53998	0.00968	0.98912	0.25848	0.70804	0.26713	0.72207	-0.20714	0.44524	0.4649	-0.11099	0.88247	0.70401	0.17698	0.84597	0.97888	0.62546	0.3273
CDP-DG(18:1(12Z)-2OH(9,10)/i-20:0)	0.67665	0.27548	0.73306	0.57575	0.67194	0.67782	0.29097	-0.00923	0.54723	-0.68261	0.34341	0.29631	0.86279	0.25145	0.51742	-0.07039	-0.17211	0.54282	0.1751	0.10141	-0.1196	0.99054	0.0358	-0.21156	0.24846	0.5904	-0.41299	-0.51412	0.48951	-0.05134	0.22988	0.71232	-0.62709	-0.03679	0.75174	0.43301	0.86822	0.5451	0.79135	0.66355	0.66764	-0.45105	0.18807	0.08388	0.31873	0.01547	0.08079	0.72331	-0.24834
PC(PGF2alpha/24:0)	-0.26639	-0.09155	0.11693	-0.41089	0.14422	0.02877	-0.59961	-0.69501	-0.15655	-0.03262	0.87169	0.65277	0.27453	-0.08961	0.01639	0.73187	-0.26283	0.18512	-0.03951	-0.23374	-0.79054	0.20812	-0.60047	0.4235	-0.4964	-0.39046	0.16624	0.35065	-0.04012	-0.61777	-0.53723	-0.28374	0.43361	-0.34917	0.48691	0.26432	-0.00108	0.0975	0.42137	-0.32307	0.03878	0.40737	-0.5119	-0.69877	0.20378	-0.51514	-0.36805	-0.02793	0.41288
(12E)-9-Hydroxyoctadecenoylcarnitine	0.34711	-0.12516	0.36586	0.23923	-0.02573	0.5223	0.5376	0.83308	-0.21218	-0.20783	-0.02983	-0.64159	0.21636	-0.13194	-0.2991	0.11213	0.24461	-0.70187	0.43259	0.75552	0.55807	-0.26524	0.47316	0.34714	0.37943	0.22285	0.46106	-0.03256	-0.21549	0.27574	0.34705	0.21744	-0.03387	0.17748	0.12969	0.05994	-0.3356	-0.20762	-0.72872	-0.16642	-0.49134	0.22592	0.4671	0.10092	-0.88326	-0.02101	0.23554	-0.16003	0.4005
CL(14:0/18:0/20:3(11Z,14Z,17Z)/20:3(11Z,14Z,17Z))	0.81122	0.86807	0.03272	0.91456	0.76455	0.29958	0.88692	0.72539	0.85532	0.1759	-0.22551	0.19249	0.31258	0.86685	0.74649	-0.33748	0.70064	0.27717	0.80942	0.7164	0.67667	0.3372	0.93468	0.14134	0.99453	0.89096	0.27644	0.06059	-0.43091	-0.24805	0.99536	0.81694	-0.3769	0.91606	0.34062	0.6654	0.55421	0.76224	-0.02067	0.72628	0.61702	-0.4119	0.97551	0.85333	0.18678	0.87092	0.96038	0.8005	0.04243
Octa-2,4-dienoylcarnitine	0.23478	0.66165	-0.46467	0.39053	0.253	-0.20459	0.49064	0.56881	0.39862	0.65583	-0.28722	0.12737	-0.2526	0.65975	0.26885	-0.0318	0.634	-0.22507	0.68844	0.59699	0.48705	-0.35242	0.72351	0.46382	0.70739	0.32637	0.67583	0.4446	-0.82683	-0.29679	0.70152	0.19873	0.27975	0.83918	-0.09602	0.4808	-0.07536	0.29472	-0.60119	0.09413	0.06274	-0.11166	0.70643	0.68914	-0.04243	0.68661	0.79123	0.23967	0.40873
Ganglioside GM1 (d18:1/24:0)	0.66448	-0.01894	0.91167	0.49717	0.4947	0.84459	0.34333	0.15481	0.29246	-0.88493	0.30814	-0.06611	0.89	-0.03748	0.28316	-0.10139	-0.22337	0.32691	0.0718	0.16947	0.02115	0.87917	0.01944	-0.27781	0.15607	0.53217	-0.45952	-0.62723	0.64312	0.19465	0.13698	0.66748	-0.71972	-0.21436	0.69049	0.19743	0.66975	0.31997	0.62809	0.54051	0.40896	-0.28917	0.14051	-0.07102	-0.02025	-0.16292	-0.07282	0.5074	-0.27673
DG(20:4(7E,9E,11Z,13E)-3OH(5S,6R,15S)/0:0/i-16:0)	0.57713	0.29645	0.50402	0.51545	0.67791	0.48332	0.27285	-0.1037	0.59174	-0.48695	0.24807	0.36589	0.66815	0.30354	0.68348	-0.25774	0.04537	0.81419	0.0844	-0.0342	-0.00747	0.90578	0.0819	-0.35717	0.20092	0.57577	-0.51147	-0.32951	0.46231	-0.16721	0.20961	0.65227	-0.68995	0.04206	0.58973	0.27938	0.81967	0.6674	0.92612	0.74767	0.80125	-0.30029	0.1621	0.05931	0.51906	0.17599	0.13275	0.72226	-0.43198
SM(d18:1/TXB2)	0.733	0.74565	0.01642	0.80651	0.62965	0.31593	0.88989	0.85404	0.65877	0.22584	-0.19857	0.02696	0.23909	0.74723	0.55403	-0.21372	0.74465	0.00825	0.8598	0.85027	0.74488	0.10679	0.96158	0.30359	0.96738	0.77953	0.4732	0.17117	-0.55754	-0.21671	0.95893	0.69646	-0.22559	0.90092	0.28213	0.6069	0.29683	0.59649	-0.3052	0.51215	0.35472	-0.2185	0.98152	0.76488	-0.08916	0.78039	0.9374	0.60274	0.22757
TG(15:0/O-18:0/16:1(9Z))	0.24871	0.66368	-0.38727	0.36622	0.30195	-0.12399	0.45047	0.54403	0.37036	0.62299	-0.11225	0.20029	-0.15016	0.65726	0.24593	0.14327	0.60296	-0.28557	0.76481	0.66462	0.38755	-0.32267	0.67505	0.61363	0.68542	0.29653	0.78512	0.49887	-0.87867	-0.39377	0.66461	0.19162	0.37083	0.81312	0.04141	0.58627	-0.08792	0.30319	-0.6129	0.02108	0.0242	-0.04164	0.68569	0.59492	-0.10342	0.59385	0.77005	0.2434	0.56282
DG(22:6(4Z,7Z,11E,13Z,15E,19Z)-2OH(10S,17)/0:0/a-25:0)	0.59589	0.07337	0.4574	0.64288	0.1329	0.43342	0.63281	0.5806	0.33595	-0.55652	-0.60912	-0.55454	0.30113	0.04493	0.11914	-0.70086	-0.08507	0.04601	-0.01288	0.17732	0.55726	0.43079	0.41962	-0.60511	0.47445	0.62359	-0.52153	-0.81931	0.51439	0.72512	0.49711	0.62838	-0.80472	0.09414	-0.02412	-0.0961	0.50415	0.05962	0.08611	0.6194	0.24762	-0.70906	0.44501	0.60676	-0.08867	0.29994	0.19534	0.35051	-0.58422
TG(15:0/8:0/8:0)	0.81127	0.63441	0.3194	0.74172	0.88885	0.60323	0.77345	0.59907	0.6527	-0.02633	0.32346	0.27092	0.60731	0.66143	0.7578	-0.0096	0.76315	0.36512	0.83582	0.79582	0.53881	0.4333	0.75466	0.33757	0.74976	0.78871	0.35664	0.28332	-0.35919	-0.52305	0.73196	0.77727	-0.35707	0.69571	0.69451	0.65412	0.42588	0.83561	0.17455	0.58301	0.54965	0.12426	0.79467	0.298	0.00776	0.54769	0.76636	0.72858	0.23259
DG(PGJ2/0:0/i-19:0)	-0.84486	-0.92539	-0.1244	-0.9074	-0.93164	-0.37374	-0.78833	-0.53527	-0.93619	-0.11573	-0.0373	-0.44431	-0.48612	-0.92617	-0.88584	0.19089	-0.66451	-0.46865	-0.83719	-0.66337	-0.47926	-0.53672	-0.81431	-0.2073	-0.92226	-0.89746	-0.25517	-0.1185	0.39514	0.45927	-0.91406	-0.85933	0.36828	-0.86495	-0.56549	-0.8032	-0.6962	-0.92009	-0.23614	-0.77612	-0.77592	0.36152	-0.89141	-0.70545	-0.34188	-0.79518	-0.91688	-0.93034	-0.08925
PC(18:1(12Z)-2OH(9,10)/DiMe(13,5))	0.58347	-0.02536	0.82332	0.38975	0.545	0.79444	0.26916	0.05508	0.25547	-0.75937	0.47756	0.06662	0.85496	-0.0222	0.36329	-0.000832688	-0.07301	0.43891	0.10144	0.16332	-0.01068	0.81272	-0.00903	-0.17417	0.07289	0.45771	-0.36754	-0.3754	0.53497	-0.03447	0.05535	0.58484	-0.62768	-0.19234	0.73348	0.19513	0.56774	0.40994	0.68951	0.47699	0.42856	-0.02365	0.08401	-0.247	0.02318	-0.17357	-0.06796	0.4772	-0.19624
PC(22:6(4Z,7Z,11E,13Z,15E,19Z)-2OH(10S,17)/14:1(9Z))	-0.00849	0.59874	-0.73117	0.16968	0.16455	-0.46625	0.30253	0.34001	0.31675	0.88679	-0.27373	0.24939	-0.49313	0.62493	0.3183	-0.06107	0.75181	-0.03771	0.53982	0.38831	0.43363	-0.51493	0.61656	0.41322	0.51558	0.14439	0.64163	0.69831	-0.88559	-0.4651	0.52903	-0.01573	0.38131	0.81184	-0.26686	0.31198	-0.23045	0.31347	-0.50535	0.01139	0.08388	0.12778	0.53469	0.52309	0.1278	0.70389	0.72211	0.11898	0.33347
PGP(20:4(8Z,11Z,14Z,17Z)-2OH(5S,6R)/i-16:0)	-0.20183	0.24171	-0.34848	-0.10631	0.20808	-0.43031	-0.36903	-0.71323	0.34023	0.24639	0.07966	0.69038	-0.13797	0.26509	0.49318	-0.16371	-0.0086	0.84037	-0.27978	-0.60823	-0.39239	0.31848	-0.29403	-0.31165	-0.23937	-0.06289	-0.40564	0.15265	0.13416	-0.4126	-0.20328	-0.07246	-0.06479	-0.0158	-0.02678	0.01781	0.38714	0.40834	0.78759	0.30114	0.62296	-0.1226	-0.30459	-0.06653	0.90666	0.16997	-0.0646	0.2958	-0.39639
12-Hydroxyicosanoylcarnitine	0.79562	0.84431	-0.00782	0.91675	0.76172	0.2457	0.88579	0.66604	0.89226	0.16901	-0.31566	0.18386	0.26197	0.8542	0.82629	-0.50081	0.73088	0.44999	0.69698	0.59553	0.72588	0.38029	0.92666	-0.03877	0.95625	0.91624	0.10688	0.02421	-0.31992	-0.2115	0.97375	0.83126	-0.50798	0.89386	0.26239	0.54826	0.60646	0.80954	0.12275	0.83023	0.72025	-0.42595	0.9393	0.8565	0.31149	0.928	0.93729	0.82638	-0.15074
Galactose-beta-1,4-xylose	0.29834	-0.34741	0.89744	0.05453	0.08079	0.78941	0.000790974	0.11317	-0.25429	-0.8185	0.56622	-0.22819	0.75904	-0.39125	-0.33927	0.48792	-0.51519	-0.40733	0.07083	0.26828	-0.29576	0.42132	-0.27874	0.22305	-0.13271	0.03217	0.01075	-0.45576	0.39472	0.22399	-0.19606	0.20081	-0.1067	-0.47873	0.63715	0.18161	0.12297	-0.21867	0.03494	-0.15599	-0.27299	0.0109	-0.12745	-0.40962	-0.56319	-0.65019	-0.36935	-0.01859	0.30832
PIP(22:6(4Z,7Z,11E,13Z,15E,19Z)-2OH(10S,17)/22:3(10Z,13Z,16Z))	0.05601	0.13869	0.26166	-0.11278	0.30485	0.32166	-0.1933	-0.11914	-0.07845	0.00519	0.91149	0.49045	0.4559	0.11901	-0.04523	0.9461	-0.03949	-0.29918	0.50233	0.40435	-0.49735	0.0806	-0.17358	0.88623	-0.04046	-0.14781	0.70081	0.4361	-0.44698	-0.64175	-0.11837	-0.05353	0.57873	0.00634	0.69818	0.64158	-0.0916	0.12137	-0.12005	-0.38891	-0.16514	0.39327	-0.03578	-0.41949	-0.2569	-0.37061	0.01233	0.05574	0.89103
Cer(d18:0/18:1(12Z)-2OH(9,10))	-0.34257	0.48851	-0.67121	-0.21769	0.09418	-0.59774	-0.35832	-0.38816	0.17239	0.79152	0.23774	0.76295	-0.36326	0.48283	0.1608	0.47499	0.17225	0.01813	0.29529	-0.05052	-0.42579	-0.29674	-0.06936	0.59426	0.01909	-0.28095	0.5917	0.68366	-0.752	-0.71803	0.000193066	-0.3382	0.76862	0.37063	-0.02752	0.47929	-0.12079	0.19112	-0.1528	-0.28001	0.0833	0.07719	-0.0371	0.09437	0.41298	0.19784	0.25797	0.04799	0.54097
PE(20:5(7Z,9Z,11E,13E,17Z)-3OH(5,6,15)/DiMe(11,5))	0.48761	0.45346	0.41954	0.41911	0.75031	0.40624	0.08662	-0.26717	0.60539	-0.31281	0.54305	0.69777	0.70467	0.44335	0.66021	0.14652	-0.02042	0.68739	0.26936	0.02845	-0.32107	0.87087	-0.03473	0.03363	0.17712	0.43704	-0.1848	-0.10573	0.17553	-0.47731	0.15588	0.53394	-0.30819	0.0981	0.7677	0.59433	0.78972	0.69796	0.84251	0.54733	0.75581	-0.26051	0.10965	-0.00782	0.55938	0.08492	0.16208	0.74041	-0.04263
SM(d20:1/PGJ2)	0.06956	0.33747	-0.43923	0.11063	0.1565	-0.12997	0.39946	0.53772	0.07068	0.66362	-0.02564	-0.00472	-0.29025	0.38084	0.17666	0.10041	0.83946	-0.22232	0.6107	0.62877	0.56621	-0.57362	0.63981	0.5542	0.44692	0.12903	0.76241	0.76705	-0.83768	-0.44694	0.44517	0.00152	0.33353	0.67999	-0.08948	0.21696	-0.45166	0.22525	-0.63113	-0.13606	-0.15512	0.52473	0.5387	0.20639	-0.2927	0.47962	0.62608	-0.03557	0.49595
DG(LTE4/0:0/i-12:0)	0.48281	0.5483	0.26535	0.43002	0.81987	0.32969	0.15952	-0.20649	0.65551	-0.11483	0.54602	0.76041	0.60897	0.55844	0.78316	0.12454	0.23392	0.76482	0.38109	0.11621	-0.18593	0.75513	0.1075	0.11414	0.25406	0.46969	-0.05662	0.12998	-0.0096	-0.64732	0.24024	0.52921	-0.26207	0.26957	0.73384	0.61583	0.70415	0.81973	0.79435	0.56172	0.79844	-0.09136	0.21186	0.01076	0.58917	0.23683	0.3149	0.76032	0.00865
Cer(d20:1/20:4(8Z,11Z,14Z,17Z)-2OH(5S,6R))	-0.16247	-0.43818	0.41561	-0.29224	-0.05803	0.16923	-0.49596	-0.67198	-0.18654	-0.57184	0.38064	0.15373	0.32459	-0.43978	-0.05928	0.07829	-0.58794	0.41309	-0.57689	-0.60563	-0.58951	0.506	-0.70161	-0.40031	-0.62207	-0.23694	-0.64593	-0.37566	0.74052	0.09126	-0.61957	-0.10666	-0.25547	-0.71372	0.22958	-0.26839	0.26673	-0.08203	0.77198	0.03239	0.16161	0.00887	-0.65085	-0.60411	0.27844	-0.57197	-0.67145	-0.03268	-0.37596
PE(TXB2/P-18:0)	0.7363	0.74869	0.01699	0.81079	0.63333	0.31605	0.89212	0.8528	0.66455	0.22406	-0.20169	0.02906	0.24063	0.75035	0.55999	-0.22014	0.74523	0.01631	0.8582	0.84729	0.74635	0.11281	0.96296	0.29701	0.96937	0.7842	0.46648	0.16738	-0.55319	-0.21585	0.9614	0.70104	-0.23231	0.9022	0.28245	0.60678	0.30383	0.60139	-0.29767	0.51966	0.36229	-0.22375	0.98291	0.76855	-0.08223	0.78455	0.93905	0.60836	0.22028
Cer(d20:1/PGF1alpha)	0.02303	0.65265	-0.63839	0.20634	0.41963	-0.50002	0.0894	-0.21332	0.612	0.67255	-0.15141	0.67157	-0.30255	0.6939	0.74875	-0.30733	0.58825	0.76935	0.20047	-0.13701	0.12998	0.06148	0.31297	-0.07165	0.28246	0.24146	0.01207	0.49929	-0.39854	-0.60421	0.32549	0.12938	-0.01312	0.59892	-0.10745	0.24845	0.29789	0.67271	0.40032	0.44198	0.69281	-0.06605	0.25012	0.37569	0.82571	0.70743	0.5273	0.46571	-0.20732
Vitamin K2	0.53057	-0.22034	0.98348	0.28483	0.29527	0.93505	0.2475	0.27545	-0.0539	-0.87837	0.51881	-0.23744	0.88658	-0.25006	-0.09401	0.29588	-0.30436	-0.19262	0.18347	0.39075	-0.06337	0.58052	-0.06017	0.11373	0.0573	0.29234	-0.07424	-0.47949	0.43661	0.19521	0.0049	0.44866	-0.36518	-0.3217	0.73436	0.22592	0.2904	0.01551	0.18034	0.10978	-0.05489	-0.01117	0.07671	-0.29154	-0.49292	-0.45104	-0.18706	0.19309	0.1663
phosphatidylinositol-4-phosphate	0.71047	0.44189	0.48312	0.58409	0.63736	0.71854	0.64848	0.70427	0.33425	-0.15038	0.44784	0.06487	0.66162	0.42937	0.28178	0.38139	0.43911	-0.26115	0.89385	0.96057	0.34213	0.23949	0.59989	0.66829	0.66802	0.5609	0.65553	0.17999	-0.45184	-0.34375	0.6091	0.59472	-0.02144	0.50996	0.74034	0.73354	0.17573	0.4295	-0.28326	0.1717	0.07297	0.11333	0.70604	0.20101	-0.45466	0.19874	0.58636	0.44494	0.6414
Palmitic acid	0.67277	0.80324	-0.10068	0.77624	0.62308	0.20071	0.83892	0.78556	0.69127	0.33719	-0.22363	0.11463	0.15446	0.806	0.58765	-0.21536	0.76562	0.05221	0.85316	0.79524	0.70565	0.06857	0.94977	0.31476	0.95979	0.74445	0.49285	0.23753	-0.6221	-0.28016	0.95498	0.64767	-0.16055	0.94397	0.22928	0.62492	0.29418	0.62065	-0.29559	0.50438	0.39038	-0.23529	0.96437	0.79827	0.00733	0.83078	0.96333	0.60879	0.22955
alpha-Linolenic acid	-0.26427	0.55737	-0.87855	-0.06667	0.07048	-0.69994	-0.04782	-0.06343	0.25665	0.9804	-0.15695	0.50782	-0.60317	0.57899	0.27997	0.07496	0.54536	0.07924	0.34409	0.07254	0.06991	-0.50352	0.30128	0.40569	0.25086	-0.09981	0.56333	0.75828	-0.84714	-0.59286	0.26474	-0.24228	0.56958	0.64148	-0.31411	0.29085	-0.22274	0.26078	-0.32308	-0.11156	0.11852	0.11681	0.23564	0.36001	0.37511	0.55582	0.5187	0.04912	0.3259
25,26-dihydroxyvitamin D	0.85066	0.5146	0.64427	0.78649	0.85241	0.69563	0.54525	0.22471	0.74758	-0.52308	0.26047	0.33238	0.85596	0.49971	0.71827	-0.16324	0.12607	0.59417	0.42544	0.33225	0.13275	0.96303	0.34352	-0.12567	0.52927	0.80265	-0.25721	-0.37666	0.27224	-0.16857	0.51451	0.88269	-0.67127	0.27311	0.7798	0.58387	0.91464	0.74946	0.69964	0.81253	0.78955	-0.45748	0.48015	0.30954	0.33621	0.29942	0.38906	0.88767	-0.19576
LysoPE(P-18:0/0:0)	0.61348	0.24516	0.73481	0.39968	0.68627	0.8204	0.28969	0.20164	0.27359	-0.46998	0.80987	0.31904	0.91675	0.23034	0.31388	0.53443	0.0766	0.05658	0.59268	0.58371	-0.12898	0.61355	0.12665	0.50979	0.27541	0.40803	0.31054	0.02022	-0.04991	-0.42798	0.21119	0.5331	-0.11303	0.08986	0.98376	0.68072	0.39434	0.46069	0.27051	0.19223	0.24109	0.13423	0.28554	-0.20981	-0.20044	-0.16465	0.18831	0.4904	0.48678
21-Deoxycortisone	0.53682	0.82186	-0.32782	0.7389	0.51349	-0.08945	0.73589	0.59031	0.77873	0.43739	-0.52718	0.15347	-0.08594	0.82816	0.66336	-0.52645	0.69509	0.29926	0.58861	0.45895	0.6884	0.08381	0.87487	-0.0307	0.88139	0.71064	0.18142	0.11742	-0.46582	-0.15497	0.90842	0.58075	-0.28136	0.91511	-0.05345	0.43152	0.40487	0.61899	-0.10408	0.64729	0.55946	-0.45867	0.85262	0.94276	0.33841	0.96674	0.90966	0.62583	-0.12964
TG(18:4(6Z,9Z,12Z,15Z)/22:6(4Z,7Z,10Z,13Z,16Z,19Z)/22:6(4Z,7Z,10Z,13Z,16Z,19Z))	0.34155	0.66506	-0.29411	0.4255	0.38536	-5.95363e-05	0.53981	0.62798	0.38748	0.56407	-0.03882	0.17482	-0.05004	0.66541	0.29812	0.15589	0.68662	-0.26415	0.83968	0.76875	0.46406	-0.27824	0.74311	0.64728	0.73381	0.37171	0.81437	0.52546	-0.87915	-0.43129	0.71002	0.2731	0.3064	0.84173	0.13896	0.61505	-0.07835	0.36961	-0.59523	0.06201	0.04369	0.04245	0.75218	0.55632	-0.16972	0.60087	0.81363	0.28713	0.5899
CL(10:0/10:0/10:0/18:2(9Z,11Z))	0.73885	0.39194	0.7419	0.64136	0.62867	0.74635	0.40322	0.28594	0.48927	-0.58263	0.36742	0.20779	0.87766	0.33673	0.29619	0.21557	-0.18373	0.02397	0.49399	0.46467	-0.09105	0.78151	0.19355	0.20437	0.46675	0.58227	0.04271	-0.45302	0.14271	-0.03837	0.41315	0.70009	-0.31341	0.13292	0.81267	0.7034	0.706	0.39031	0.27675	0.4315	0.37481	-0.51499	0.39924	0.26146	-0.03328	0.00472	0.24602	0.64778	0.20296
SM(d19:1/5-iso PGF2VI)	-0.17601	-0.59029	0.33919	-0.1916	-0.44165	0.03917	-0.29999	-0.34336	-0.2783	-0.65461	-0.34057	-0.43684	0.02231	-0.61403	-0.35637	-0.42496	-0.74942	0.10829	-0.81873	-0.67805	-0.23348	0.29773	-0.53925	-0.82466	-0.49269	-0.18019	-0.914	-0.84336	0.95728	0.78214	-0.46196	-0.10261	-0.48916	-0.7365	-0.28525	-0.63328	0.19697	-0.45457	0.4203	0.09325	-0.05301	-0.42388	-0.53719	-0.17593	0.09052	-0.43245	-0.6881	-0.22093	-0.74554
DG(18:1(9Z)-O(12,13)/0:0/2:0)	0.25742	-0.06747	0.07636	0.38057	-0.12556	0.02278	0.42596	0.34935	0.20686	-0.29576	-0.86008	-0.58382	-0.12663	-0.06803	0.08756	-0.94036	-0.02404	0.22391	-0.33594	-0.17743	0.58062	0.1737	0.30191	-0.86674	0.24294	0.39677	-0.71462	-0.68377	0.55554	0.76223	0.30341	0.3431	-0.77306	0.02362	-0.44249	-0.46279	0.30857	-0.04673	0.13867	0.55175	0.22877	-0.58449	0.22713	0.5404	0.11843	0.36554	0.07163	0.1353	-0.85928
TG(24:1(15Z)/22:5(4Z,7Z,10Z,13Z,16Z)/22:6(4Z,7Z,10Z,13Z,16Z,19Z))	0.02019	0.37072	-0.11085	0.08041	0.4113	-0.19509	-0.2693	-0.64861	0.48892	0.0664	0.23548	0.78895	0.15173	0.37452	0.57815	-0.04821	-0.08667	0.83506	-0.11351	-0.46204	-0.46454	0.56961	-0.25818	-0.21024	-0.10586	0.10132	-0.36678	0.02421	0.16292	-0.45255	-0.09025	0.13416	-0.12712	0.01679	0.25465	0.26833	0.60905	0.52922	0.87523	0.41341	0.73395	-0.27962	-0.19554	-0.00385	0.89793	0.14733	0.0022	0.49885	-0.29422
Cer(d17:1/PGJ2)	0.71178	0.22204	0.5293	0.58545	0.67977	0.69181	0.64257	0.4399	0.42831	-0.38354	0.24196	-0.01015	0.63735	0.26091	0.61091	-0.23996	0.51864	0.50352	0.3955	0.47527	0.51355	0.54769	0.49305	-0.10056	0.42779	0.6843	-0.1244	-0.02857	0.15953	-0.18821	0.43218	0.70995	-0.67291	0.28261	0.57306	0.21531	0.42329	0.64135	0.44194	0.61788	0.50318	0.16745	0.49265	0.02939	-0.01585	0.29172	0.383	0.55985	-0.17628
PE(P-18:1(9Z)/24:0)	0.80506	0.65995	0.16037	0.85266	0.62015	0.4406	0.95008	0.9184	0.63227	0.0615	-0.22687	-0.10285	0.32837	0.65976	0.52076	-0.28406	0.68901	-0.00165	0.80969	0.86063	0.80099	0.18273	0.9622	0.20239	0.96383	0.83372	0.36394	0.02775	-0.41092	-0.0832	0.95664	0.76656	-0.36443	0.82326	0.30853	0.53775	0.33693	0.56067	-0.26887	0.56431	0.34261	-0.2521	0.98438	0.74733	-0.16434	0.72998	0.8828	0.60415	0.13805
SM(d20:1/22:6(4Z,7Z,11E,13Z,15E,19Z)-2OH(10S,17))	0.12048	-0.48832	0.59825	0.05878	-0.22385	0.3456	-0.04755	-0.10479	-0.13953	-0.84201	-0.25628	-0.48589	0.30467	-0.51818	-0.24422	-0.41744	-0.67014	0.09485	-0.60506	-0.41695	-0.09058	0.49034	-0.35488	-0.76023	-0.27753	0.06981	-0.86408	-0.9423	0.97463	0.78933	-0.2599	0.17029	-0.65667	-0.63351	-0.03772	-0.45717	0.355	-0.30977	0.43622	0.2535	0.03335	-0.48214	-0.31507	-0.08843	-0.02927	-0.37576	-0.54161	-0.02982	-0.68618
TG(14:0/22:2(13Z,16Z)/20:3(5Z,8Z,11Z))	0.51221	-0.08581	0.34198	0.482	0.07815	0.47687	0.7575	0.84003	0.07149	-0.33164	-0.46209	-0.75608	0.16017	-0.0653	0.05654	-0.5788	0.38495	-0.12034	0.1641	0.48654	0.89019	0.00604	0.63032	-0.32864	0.46606	0.52931	-0.15288	-0.32057	0.19733	0.51644	0.49015	0.48431	-0.65226	0.22347	-0.07847	-0.2473	0.00414	0.03564	-0.25757	0.36969	-0.04461	-0.02531	0.54923	0.33421	-0.48369	0.31161	0.30507	0.08676	-0.32199
CDP-DG(18:1(9Z)/22:3(10Z,13Z,16Z))	0.80932	0.62792	0.49942	0.70055	0.94951	0.69328	0.57884	0.35601	0.66945	-0.20943	0.56404	0.47562	0.8189	0.63114	0.72866	0.20863	0.4634	0.39411	0.78463	0.67485	0.1822	0.67616	0.49749	0.39507	0.61746	0.72269	0.29165	0.14307	-0.22496	-0.57736	0.57927	0.77666	-0.29617	0.50781	0.91687	0.80833	0.60751	0.83138	0.38176	0.55566	0.61263	-0.01511	0.61879	0.17284	0.1127	0.32941	0.59348	0.80576	0.30501
PS(15:0/14:0)	-0.53824	0.27621	-0.82863	-0.39683	-0.20083	-0.74449	-0.38611	-0.28289	-0.08503	0.90404	0.03388	0.46688	-0.64119	0.28138	-0.08601	0.39427	0.21424	-0.21713	0.16903	-0.0686	-0.26932	-0.64459	-0.05371	0.5544	-0.07279	-0.45352	0.63996	0.74539	-0.79776	-0.53558	-0.0799	-0.55043	0.85705	0.31742	-0.33413	0.20078	-0.45239	-0.07356	-0.45829	-0.48807	-0.21121	0.24018	-0.09159	0.05409	0.18492	0.15961	0.18118	-0.25697	0.52779
Palmitoleic acid	0.32409	0.87787	-0.5386	0.50905	0.52202	-0.26175	0.50449	0.38381	0.68752	0.72892	-0.22337	0.45304	-0.18911	0.89416	0.65362	-0.16623	0.78754	0.2562	0.7013	0.46844	0.45661	-0.10322	0.75448	0.32993	0.75188	0.48034	0.50895	0.53191	-0.78881	-0.54544	0.76296	0.34494	0.11723	0.96006	0.01396	0.57872	0.20094	0.6489	-0.18416	0.38356	0.47081	-0.15377	0.73336	0.72695	0.37145	0.8846	0.90914	0.52519	0.21516
PGP(TXB2/18:2(9Z,12Z))	0.13717	-0.2383	0.60739	-0.05633	0.27369	0.47048	-0.2383	-0.43706	-0.01418	-0.61685	0.63672	0.26002	0.62252	-0.2343	0.15057	0.23352	-0.33772	0.43359	-0.20517	-0.23132	-0.45413	0.64839	-0.45946	-0.13386	-0.36934	0.00997	-0.3984	-0.22818	0.55761	-0.1501	-0.38746	0.1544	-0.29459	-0.49237	0.58224	0.0378	0.36491	0.18674	0.76575	0.14674	0.27268	0.13718	-0.37447	-0.58459	0.16487	-0.47117	-0.41939	0.19511	-0.13734
CDP-DG(18:1(12Z)-2OH(9,10)/i-21:0)	0.88932	0.46295	0.65524	0.87659	0.67042	0.68534	0.68086	0.45829	0.70396	-0.59145	-0.08597	0.01293	0.75214	0.4277	0.5287	-0.35809	0.0174	0.33841	0.37283	0.37818	0.3106	0.86041	0.45448	-0.26473	0.64866	0.85392	-0.31953	-0.64138	0.3425	0.19951	0.63913	0.91444	-0.75442	0.28325	0.56711	0.47157	0.88316	0.53798	0.44119	0.81857	0.63689	-0.71835	0.58688	0.56576	0.16616	0.35528	0.40851	0.80204	-0.29811
SM(d18:2(4E,14Z)/LTE4)	-0.15255	0.28654	-0.25457	-0.22167	0.25654	-0.09455	-0.2077	-0.15455	-0.0299	0.52428	0.72474	0.61695	0.02486	0.30273	0.11162	0.80047	0.35102	-0.13882	0.53197	0.34616	-0.31419	-0.26504	-0.00636	0.91005	-0.000772227	-0.229	0.84591	0.86508	-0.78216	-0.88238	-0.04965	-0.23192	0.74343	0.2863	0.38229	0.54406	-0.30995	0.23481	-0.2309	-0.41889	-0.11198	0.61219	0.03041	-0.3229	-0.06083	-0.05736	0.2243	-0.0147	0.86512
PC(P-16:0/P-16:0)	-0.05937	0.42171	-0.35698	0.0816	0.31304	-0.41659	-0.22167	-0.59648	0.52373	0.26637	-0.04561	0.7179	-0.10574	0.43444	0.60247	-0.2674	0.03465	0.8689	-0.16963	-0.52741	-0.30061	0.40236	-0.14294	-0.33841	-0.04441	0.1025	-0.40536	0.06848	0.09139	-0.38015	-0.00711	0.07978	-0.14137	0.14088	-0.01088	0.14336	0.54151	0.50992	0.77925	0.45485	0.74688	-0.3376	-0.13317	0.17424	0.98301	0.34151	0.09924	0.45495	-0.43372
CL(11:0/11:0/18:2(9Z,11Z)/18:2(9Z,11Z))	0.5835	0.63795	-0.06148	0.77809	0.38636	0.03659	0.68085	0.52034	0.73661	0.05077	-0.67768	-0.04182	0.04902	0.61604	0.50695	-0.68642	0.28667	0.27617	0.31285	0.24704	0.57134	0.32549	0.67967	-0.35925	0.77111	0.72815	-0.20295	-0.38508	-0.0277	0.24776	0.80079	0.65025	-0.53027	0.61994	-0.07866	0.28118	0.61183	0.43406	0.06034	0.74638	0.56321	-0.81418	0.70157	0.97685	0.34681	0.78288	0.65416	0.62419	-0.41412
SM(d20:1/18:3(9,11,15)-OH(13))	0.13271	0.44549	-0.41098	0.20541	0.45559	-0.20842	0.25287	0.00434	0.4496	0.49857	0.0021	0.42467	-0.14739	0.51403	0.71869	-0.28968	0.77968	0.72037	0.25983	0.07747	0.36584	0.01985	0.41617	-0.03474	0.2656	0.29972	0.05763	0.58261	-0.33787	-0.59283	0.30664	0.1993	-0.16005	0.54143	0.01377	0.1126	0.12531	0.6729	0.34655	0.40794	0.5609	0.31325	0.30934	0.13109	0.50438	0.60756	0.50299	0.37377	-0.16758
PC(O-16:1(9Z)/14:1(9Z))	-0.03812	0.03395	0.24412	-0.22807	0.29287	0.27632	-0.31445	-0.30473	-0.12636	-0.01624	0.98479	0.55245	0.4345	0.03228	0.01156	0.90463	-0.03794	-0.09408	0.34618	0.22892	-0.56656	0.12366	-0.30455	0.76304	-0.21276	-0.22379	0.54637	0.48555	-0.32099	-0.70449	-0.27849	-0.12286	0.51486	-0.11448	0.68203	0.50412	-0.09686	0.15828	0.0935	-0.37178	-0.09282	0.53118	-0.19533	-0.60454	-0.13378	-0.43625	-0.1132	0.02458	0.75465
PG(22:6(4Z,7Z,11E,13Z,15E,19Z)-2OH(10S,17)/i-13:0)	0.71006	0.38751	0.2474	0.79268	0.31769	0.38818	0.86773	0.85958	0.49336	-0.20157	-0.58365	-0.43555	0.22594	0.3698	0.28272	-0.59435	0.32995	-0.05547	0.40553	0.55247	0.79264	0.22687	0.78273	-0.24531	0.7986	0.76108	-0.07258	-0.44058	0.02133	0.42804	0.81192	0.7075	-0.60328	0.52419	0.02664	0.18206	0.39055	0.25977	-0.21357	0.60632	0.25401	-0.56269	0.79268	0.81235	-0.16838	0.59977	0.60055	0.45322	-0.26132
PC(24:1(15Z)/18:2(9Z,12Z))	-0.00483	0.25598	-0.03359	0.01688	0.37882	-0.1322	-0.30881	-0.67753	0.39841	-0.01733	0.30911	0.73638	0.19427	0.26522	0.52834	-0.0156	-0.11841	0.83062	-0.17232	-0.48402	-0.48652	0.57568	-0.32636	-0.22717	-0.1966	0.0545	-0.40497	0.0166	0.24058	-0.43398	-0.18205	0.1025	-0.15204	-0.08574	0.28347	0.19427	0.55988	0.48524	0.90896	0.36854	0.68155	-0.17552	-0.27071	-0.13835	0.83152	0.04346	-0.09239	0.43701	-0.30362
CDP-DG(PGF1alpha/i-15:0)	-0.00483	0.25598	-0.03359	0.01688	0.37882	-0.1322	-0.30881	-0.67753	0.39841	-0.01733	0.30911	0.73638	0.19427	0.26522	0.52834	-0.0156	-0.11841	0.83062	-0.17232	-0.48402	-0.48652	0.57568	-0.32636	-0.22717	-0.1966	0.0545	-0.40497	0.0166	0.24058	-0.43398	-0.18205	0.1025	-0.15204	-0.08574	0.28347	0.19427	0.55988	0.48524	0.90896	0.36854	0.68155	-0.17552	-0.27071	-0.13835	0.83152	0.04346	-0.09239	0.43701	-0.30362
CL(i-14:0/i-14:0/i-14:0/15:0)	0.62002	0.40604	0.14098	0.76421	0.29118	0.1998	0.72445	0.59082	0.60195	-0.20337	-0.72952	-0.30507	0.13049	0.38813	0.39368	-0.80577	0.19346	0.24436	0.15779	0.21314	0.66266	0.37481	0.63191	-0.55004	0.6815	0.73911	-0.40035	-0.58572	0.23366	0.48606	0.71742	0.68315	-0.73662	0.43231	-0.10195	0.06746	0.5852	0.31086	0.09936	0.76619	0.47648	-0.77776	0.6356	0.86585	0.18882	0.65013	0.4974	0.53291	-0.58081
Epoxycholesterol	0.94704	0.36356	0.71455	0.85933	0.64882	0.86714	0.8774	0.81216	0.51124	-0.53745	0.02607	-0.23529	0.76837	0.34698	0.4018	-0.20423	0.30009	0.02691	0.61305	0.76581	0.5914	0.58087	0.67715	0.02705	0.75238	0.85824	0.03816	-0.389	0.09535	0.14332	0.72884	0.89895	-0.64406	0.39747	0.6157	0.46142	0.54123	0.46624	0.04973	0.62068	0.34008	-0.31499	0.7675	0.44752	-0.29174	0.33132	0.52919	0.63036	0.00382
DG(20:4(8Z,11Z,14Z,17Z)-2OH(5S,6R)/0:0/2:0)	0.13383	0.7445	-0.49297	0.32022	0.51861	-0.40847	0.07613	-0.28051	0.74278	0.51928	-0.10792	0.78197	-0.12812	0.76196	0.79302	-0.27352	0.39649	0.81133	0.21207	-0.17483	-0.02431	0.30021	0.24389	-0.10185	0.3246	0.32531	-0.07999	0.29488	-0.28572	-0.56411	0.35698	0.25033	-0.07371	0.55622	0.03984	0.40306	0.5394	0.72323	0.54638	0.55061	0.81972	-0.33077	0.24743	0.46342	0.93701	0.67191	0.50527	0.62395	-0.23118
Undeca-6,8-dienoylcarnitine	0.72484	0.80355	0.08453	0.72341	0.83287	0.40249	0.74594	0.64067	0.68288	0.24637	0.24415	0.36445	0.42814	0.81569	0.69386	0.10737	0.79579	0.16289	0.97985	0.87693	0.50117	0.23293	0.8282	0.55585	0.86002	0.72	0.62308	0.42492	-0.66149	-0.60532	0.83279	0.67524	-0.07633	0.87372	0.59142	0.81172	0.32944	0.78352	-0.09935	0.44995	0.45481	0.03586	0.88198	0.48374	0.00277	0.65417	0.90814	0.6908	0.45376
PC(20:4(7E,9E,11Z,13E)-3OH(5S,6R,15S)/DiMe(9,3))	0.07666	0.51707	-0.39422	0.22013	0.43734	-0.35522	0.01187	-0.37386	0.61824	0.3543	-0.10454	0.65386	-0.11191	0.55106	0.75966	-0.39306	0.34235	0.94322	-0.01123	-0.33517	-0.01024	0.34951	0.11858	-0.3241	0.13784	0.27032	-0.32421	0.20661	-0.02835	-0.45224	0.18469	0.21086	-0.25085	0.35	-0.00749	0.15221	0.50999	0.66575	0.72251	0.57388	0.81468	-0.20646	0.0854	0.26238	0.93186	0.54652	0.31306	0.53437	-0.44797
Cer(d18:1/22:0)	0.37107	0.47615	-0.28972	0.43241	0.45275	0.01989	0.64642	0.55605	0.42607	0.45612	-0.17599	0.04238	-0.09811	0.53801	0.60247	-0.35067	0.97578	0.3374	0.53889	0.52508	0.78387	-0.1506	0.79731	0.10615	0.59725	0.50523	0.30777	0.53298	-0.50472	-0.38802	0.62762	0.37653	-0.2195	0.75851	0.00127	0.16343	-0.01631	0.59023	-0.11218	0.39827	0.33947	0.31314	0.67938	0.36888	0.06206	0.74244	0.74747	0.34084	-0.00404
TG(15:0/22:5(4Z,7Z,10Z,13Z,16Z)/O-18:0)	0.53197	0.78762	-0.12763	0.65499	0.49124	0.09402	0.61991	0.61548	0.61485	0.34059	-0.18439	0.20537	0.11945	0.76012	0.39699	-0.02155	0.46856	-0.13842	0.78731	0.67802	0.40845	0.04982	0.73746	0.41786	0.85002	0.56868	0.54718	0.14448	-0.63685	-0.23569	0.82818	0.49871	0.06505	0.81863	0.21336	0.71104	0.29342	0.44347	-0.37603	0.33041	0.27249	-0.41408	0.80862	0.79958	0.02273	0.66572	0.82306	0.52547	0.36506
PGP(22:5(4Z,7Z,10Z,13Z,19Z)-O(16,17)/a-25:0)	0.85122	0.33336	0.72785	0.67802	0.78062	0.90559	0.68637	0.57324	0.43901	-0.47087	0.47709	0.05745	0.87852	0.33887	0.49727	0.11898	0.39602	0.17458	0.67785	0.75971	0.36947	0.60531	0.51406	0.27518	0.5643	0.71821	0.19721	-0.05075	-0.01944	-0.25972	0.52702	0.78771	-0.46135	0.33112	0.85654	0.56279	0.45322	0.60475	0.2238	0.48412	0.36976	0.08204	0.60778	0.0681	-0.24223	0.16916	0.45084	0.61755	0.2264
Ganglioside GM3 (d18:1/25:0)	0.60957	0.50931	0.06373	0.77776	0.37317	0.11991	0.67738	0.471	0.71055	-0.12871	-0.70118	-0.13139	0.1185	0.49437	0.5232	-0.81925	0.21956	0.41028	0.15733	0.13266	0.59063	0.44797	0.60889	-0.57017	0.68012	0.75603	-0.43736	-0.53255	0.21264	0.36653	0.72064	0.69596	-0.73213	0.47884	-0.07811	0.12983	0.68379	0.42892	0.24354	0.84143	0.62335	-0.81901	0.61782	0.8894	0.3798	0.71827	0.5337	0.62967	-0.62237
CL(10:0/11:0/11:0/11:0)	0.52033	0.50049	0.31575	0.45092	0.82362	0.39134	0.21827	-0.14434	0.63514	-0.16705	0.53073	0.67815	0.63384	0.51739	0.78885	0.06997	0.27894	0.77847	0.37188	0.14767	-0.10071	0.75845	0.14675	0.0675	0.26212	0.50596	-0.09283	0.11278	0.03737	-0.60608	0.25202	0.5644	-0.34221	0.25918	0.73411	0.557	0.68667	0.82319	0.79976	0.59062	0.79	-0.03878	0.2359	-0.01396	0.53437	0.23939	0.31411	0.7509	-0.03827
PGP(18:1(9Z)-O(12,13)/a-25:0)	0.22855	0.82895	-0.46763	0.35483	0.49364	-0.2107	0.31846	0.27158	0.54199	0.72289	0.08486	0.58045	-0.0941	0.83009	0.48927	0.22701	0.63898	0.03263	0.78548	0.53136	0.18002	-0.1495	0.57565	0.64975	0.63165	0.29921	0.75415	0.64587	-0.91876	-0.69744	0.61183	0.20488	0.41467	0.8537	0.18707	0.74177	0.08692	0.54342	-0.29905	0.12097	0.28952	-0.02794	0.60776	0.52465	0.22915	0.64065	0.79618	0.42269	0.55847
N-Palmitoyl Glutamine	0.61627	0.82824	-0.20419	0.739	0.6181	0.10572	0.8032	0.72844	0.70619	0.43311	-0.24306	0.17296	0.07343	0.83857	0.63258	-0.24261	0.82139	0.12463	0.83135	0.7418	0.70405	0.0262	0.94716	0.2998	0.93773	0.71527	0.48997	0.31803	-0.66319	-0.34232	0.9397	0.60328	-0.13268	0.97567	0.17361	0.60052	0.27219	0.6537	-0.26648	0.50659	0.42668	-0.19642	0.94376	0.79494	0.08814	0.87872	0.98065	0.60321	0.2027
3-O-Sulfogalactosylceramide (d18:1/20:0)	0.95304	0.68554	0.35845	0.96321	0.82543	0.60298	0.96554	0.78471	0.789	-0.15486	-0.09744	0.03542	0.56687	0.69167	0.74256	-0.36995	0.64927	0.33929	0.74629	0.75544	0.7319	0.52621	0.89437	0.02185	0.93047	0.97792	0.10503	-0.10299	-0.16382	-0.13771	0.9291	0.94879	-0.62488	0.74089	0.51273	0.56664	0.61862	0.77079	0.14336	0.80823	0.62542	-0.31335	0.93967	0.66661	0.04913	0.71616	0.83263	0.82106	-0.0665
TG(18:0/20:4(5Z,8Z,11Z,14Z)/20:3n6)	-0.36464	0.39301	-0.79468	-0.22409	-0.07301	-0.63149	-0.15523	-0.0426	0.01953	0.92925	-0.00424	0.40525	-0.5794	0.40411	0.01829	0.3359	0.41857	-0.23691	0.36183	0.15779	-0.04477	-0.64924	0.18454	0.61918	0.13788	-0.27574	0.75152	0.79727	-0.91087	-0.5643	0.12983	-0.39238	0.77949	0.50684	-0.2731	0.29108	-0.4352	0.0433	-0.55496	-0.38764	-0.17175	0.26409	0.13806	0.18478	0.0945	0.31838	0.3835	-0.15631	0.57769
PC(PGJ2/2:0)	0.05372	-0.08711	0.04275	0.04038	0.18892	0.0063	-0.000447732	-0.28791	0.18234	-0.16301	-0.03575	0.11063	0.06078	-0.03513	0.43765	-0.47421	0.1605	0.80891	-0.34317	-0.3912	0.10657	0.35856	-0.0752	-0.594	-0.18083	0.15951	-0.63252	-0.06752	0.46939	-0.05396	-0.12887	0.15768	-0.55855	-0.1298	-0.01156	-0.3316	0.29289	0.34713	0.75854	0.45077	0.50489	0.11135	-0.15742	-0.18929	0.48817	0.12462	-0.10901	0.21604	-0.66111
Tetradeca-8,10,12-trienedioylcarnitine	-0.46667	0.22318	-0.63917	-0.38704	-0.18277	-0.55148	-0.36134	-0.18687	-0.16923	0.7711	0.20234	0.40834	-0.47257	0.21587	-0.20423	0.59724	0.13864	-0.4261	0.28037	0.09744	-0.32005	-0.62475	-0.07076	0.73752	-0.0579	-0.4595	0.78632	0.71637	-0.82546	-0.52801	-0.08799	-0.52225	0.92991	0.26289	-0.16567	0.3076	-0.49689	-0.14438	-0.581	-0.59778	-0.35112	0.29357	-0.06886	-0.03047	-0.03827	0.01071	0.14729	-0.29057	0.73443
PE-NMe2(24:1(15Z)/20:0)	0.96727	0.744	0.44764	0.96161	0.86861	0.65584	0.87081	0.69853	0.80898	-0.2135	0.06006	0.17543	0.69351	0.72707	0.69012	-0.15554	0.4728	0.23988	0.81275	0.77297	0.50855	0.62527	0.78272	0.17834	0.91765	0.93957	0.19635	-0.15437	-0.19566	-0.19664	0.89458	0.94708	-0.49038	0.69258	0.66922	0.7574	0.70242	0.75051	0.14599	0.7396	0.61074	-0.42749	0.89427	0.65284	0.05358	0.60012	0.78912	0.86836	0.10428
CDP-DG(18:2(9Z,11Z)/i-24:0)	0.59322	0.01927	0.83816	0.45839	0.47799	0.72775	0.22777	-0.00744	0.33924	-0.84889	0.28385	0.05563	0.84091	-0.00573	0.30922	-0.11561	-0.32499	0.41832	-0.01511	0.01452	-0.11594	0.93277	-0.08464	-0.34153	0.0936	0.48227	-0.54607	-0.66612	0.68477	0.17779	0.07837	0.6208	-0.69119	-0.25289	0.65169	0.20717	0.75225	0.32819	0.74011	0.56262	0.48951	-0.4064	0.04955	-0.04639	0.15177	-0.16445	-0.12337	0.53787	-0.34403
CDP-DG(18:3(9,11,15)-OH(13)/i-18:0)	0.59322	0.01927	0.83816	0.45839	0.47799	0.72775	0.22777	-0.00744	0.33924	-0.84889	0.28385	0.05563	0.84091	-0.00573	0.30922	-0.11561	-0.32499	0.41832	-0.01511	0.01452	-0.11594	0.93277	-0.08464	-0.34153	0.0936	0.48227	-0.54607	-0.66612	0.68477	0.17779	0.07837	0.6208	-0.69119	-0.25289	0.65169	0.20717	0.75225	0.32819	0.74011	0.56262	0.48951	-0.4064	0.04955	-0.04639	0.15177	-0.16445	-0.12337	0.53787	-0.34403
DG(5-iso PGF2VI/0:0/i-18:0)	-0.34596	-0.65357	0.23628	-0.44315	-0.33247	-0.00808	-0.50328	-0.60556	-0.38766	-0.47605	0.09553	-0.14513	0.0214	-0.63493	-0.21468	-0.15762	-0.51098	0.34486	-0.788	-0.71769	-0.37772	0.21925	-0.67591	-0.60457	-0.72644	-0.36088	-0.7533	-0.35718	0.797	0.30498	-0.69746	-0.27926	-0.30338	-0.77255	-0.12973	-0.63467	0.00616	-0.28384	0.60672	-0.05845	-0.01974	0.1428	-0.7173	-0.62425	0.16882	-0.54413	-0.75163	-0.28919	-0.56722
PA(10:0/PGJ2)	0.58634	0.81161	-0.25159	0.70574	0.63059	0.0727	0.79277	0.69326	0.70093	0.47742	-0.22811	0.19542	0.03607	0.83511	0.68742	-0.27867	0.90298	0.21966	0.80499	0.70882	0.73663	0.00457	0.95117	0.26783	0.90268	0.70409	0.46482	0.39828	-0.66496	-0.40142	0.91216	0.58225	-0.1558	0.98312	0.15066	0.54534	0.24172	0.69969	-0.20835	0.52239	0.46208	-0.0953	0.92277	0.7375	0.13193	0.90407	0.98214	0.59488	0.15779
LysoPS(16:0/0:0)	0.20549	-0.09298	0.54069	-0.04801	0.39212	0.59145	-0.05576	-0.0817	-0.10258	-0.32767	0.93236	0.28322	0.64857	-0.07848	0.09971	0.66111	0.05786	0.03306	0.31489	0.33295	-0.28059	0.30429	-0.16251	0.52077	-0.13757	0.00694	0.31337	0.28603	-0.04423	-0.51226	-0.19124	0.12294	0.10724	-0.16678	0.77317	0.349	0.00315	0.23582	0.23795	-0.14559	-0.01261	0.58137	-0.08033	-0.63816	-0.2654	-0.41697	-0.1113	0.1092	0.50962
TG(16:0/16:0/22:6(4Z,7Z,10Z,13Z,16Z,19Z))	0.10657	0.11986	-0.05536	0.03886	0.40341	0.07731	0.09924	-0.11273	0.18998	0.14547	0.34217	0.32782	0.11713	0.18875	0.53349	-0.05632	0.55522	0.63976	0.12955	0.04424	0.16755	0.14286	0.14268	0.00217	-0.00834	0.1621	-0.02007	0.48445	-0.08336	-0.54819	0.01379	0.13963	-0.19165	0.18118	0.23976	0.01387	0.05485	0.52995	0.46736	0.24884	0.39629	0.54673	0.06338	-0.29417	0.27779	0.19927	0.17957	0.23305	-0.0958
MG(0:0/16:1(9Z)/0:0)	-0.43468	0.43507	-0.90626	-0.24151	-0.07394	-0.79561	-0.26047	-0.25303	0.12338	0.96447	-0.11196	0.53551	-0.66621	0.44854	0.13364	0.17271	0.34954	0.0183	0.19036	-0.09723	-0.13648	-0.54331	0.08619	0.39843	0.06092	-0.286	0.51748	0.72362	-0.77906	-0.55716	0.07131	-0.40985	0.68777	0.46696	-0.37207	0.21814	-0.28537	0.11189	-0.30859	-0.2559	0.02037	0.11368	0.03128	0.23425	0.39344	0.38566	0.33118	-0.08038	0.33949
Cer(t18:0/PGF1alpha)	-0.08622	-0.68926	0.54778	-0.3482	-0.18224	0.49419	-0.16098	-0.02542	-0.59196	-0.53056	0.51421	-0.38749	0.33014	-0.66318	-0.37765	0.32141	-0.16585	-0.21788	-0.21605	0.05302	-0.0876	-0.01738	-0.33897	0.06549	-0.46997	-0.26169	-0.05692	-0.01628	0.3663	0.10945	-0.49159	-0.16298	-0.07565	-0.57632	0.25682	-0.35652	-0.37033	-0.30791	0.02642	-0.35297	-0.4378	0.68092	-0.3639	-0.80911	-0.59557	-0.66423	-0.51911	-0.40164	0.12423
PGP(20:4(5Z,7E,11Z,14Z)-OH(9)/i-14:0)	0.71382	0.74911	0.39285	0.69371	0.86121	0.48411	0.39538	0.14634	0.77005	-0.17433	0.41801	0.63648	0.73434	0.71412	0.65753	0.21574	0.13374	0.35368	0.6728	0.44818	-0.10243	0.76472	0.32635	0.32862	0.59308	0.64625	0.19288	-0.07778	-0.17834	-0.46949	0.55068	0.71199	-0.17974	0.45684	0.82307	0.91775	0.7958	0.73677	0.42298	0.55969	0.6775	-0.45729	0.51209	0.38688	0.35111	0.32051	0.52435	0.86073	0.25743
myo-Inositol hexakisphosphate	-0.07878	-0.53319	0.54031	-0.2478	-0.066	0.31968	-0.3699	-0.5038	-0.25272	-0.68348	0.36765	-0.035	0.3917	-0.52788	-0.10321	0.03092	-0.52374	0.33945	-0.55133	-0.48514	-0.42983	0.48528	-0.61503	-0.42272	-0.58394	-0.17486	-0.64757	-0.41593	0.79354	0.18798	-0.58137	-0.0423	-0.36296	-0.7296	0.25064	-0.34474	0.20302	-0.11689	0.69781	0.0401	0.08193	0.10387	-0.58215	-0.6414	0.09445	-0.59485	-0.66651	-0.07368	-0.38941
PA(20:5(6E,8Z,11Z,14Z,17Z)-OH(5)/8:0)	-0.45987	0.36799	-0.84387	-0.31246	-0.09482	-0.72156	-0.29658	-0.23128	0.01318	0.94432	0.03697	0.51714	-0.61362	0.38087	0.03915	0.34688	0.33997	-0.11975	0.24952	-0.00674	-0.18557	-0.60589	0.04774	0.55873	0.01553	-0.3579	0.65763	0.80374	-0.84614	-0.61276	0.01205	-0.46628	0.80161	0.42235	-0.29148	0.25422	-0.39914	0.05013	-0.41144	-0.39421	-0.11176	0.25836	0.00247	0.10598	0.23826	0.26689	0.2885	-0.16277	0.51222
6-MethylHexadecanoylcarnitine	0.81442	0.73638	0.09654	0.8682	0.72198	0.40044	0.94984	0.84864	0.72059	0.13719	-0.17563	0.03122	0.32497	0.74957	0.67467	-0.31391	0.80459	0.18524	0.8313	0.82858	0.80715	0.22967	0.98607	0.18742	0.96971	0.87095	0.34387	0.13846	-0.44355	-0.22851	0.96971	0.79398	-0.39381	0.88802	0.34292	0.565	0.3892	0.70591	-0.13107	0.64521	0.48035	-0.18582	0.9943	0.72494	-0.02134	0.81173	0.9405	0.68821	0.09552
PA(5-iso PGF2VI/i-12:0)	0.42957	0.79682	-0.32795	0.53376	0.54267	-0.00975	0.61056	0.59641	0.56332	0.60121	-0.04909	0.3059	-0.01543	0.80829	0.52046	0.0372	0.81165	-0.01233	0.87267	0.74232	0.52027	-0.15071	0.82146	0.55898	0.80865	0.50043	0.72636	0.56041	-0.86532	-0.53743	0.79606	0.3905	0.17947	0.94587	0.18625	0.66282	0.07361	0.57323	-0.39878	0.25037	0.26825	0.00857	0.82212	0.62268	0.02833	0.75163	0.91995	0.45642	0.46782
CL(14:0/16:0/16:1(9Z)/14:0)	0.75015	0.47984	0.26655	0.85799	0.49484	0.33631	0.76719	0.53755	0.73094	-0.29725	-0.56248	-0.15633	0.32087	0.46953	0.5847	-0.78815	0.25072	0.46207	0.218	0.2332	0.63144	0.58825	0.63815	-0.55951	0.70616	0.85726	-0.46235	-0.57138	0.29697	0.34408	0.74018	0.82416	-0.85715	0.44728	0.10295	0.16938	0.75268	0.51111	0.34147	0.91382	0.67014	-0.74451	0.66071	0.79958	0.30614	0.66683	0.53199	0.70683	-0.61518
(6Z,10Z,14Z)-hexadeca-6,10,14-trienoic acid	0.63399	0.80226	-0.19146	0.7551	0.61856	0.1214	0.83769	0.75089	0.70881	0.40706	-0.28222	0.12583	0.07038	0.81837	0.6555	-0.31663	0.85258	0.17188	0.80053	0.72972	0.76468	0.03723	0.97072	0.22896	0.93863	0.74384	0.42935	0.29638	-0.61347	-0.30723	0.94686	0.62752	-0.20769	0.9699	0.14983	0.54248	0.27835	0.6667	-0.23281	0.55032	0.44878	-0.18139	0.95259	0.79315	0.09169	0.90037	0.97946	0.60682	0.12857
PA(20:5(6E,8Z,11Z,14Z,17Z)-OH(5)/i-13:0)	-0.5633	0.2802	-0.90728	-0.35225	-0.28697	-0.87645	-0.3871	-0.32984	-0.01204	0.88502	-0.24724	0.39816	-0.76172	0.27909	-0.07031	0.12693	0.11445	-0.10936	-0.01016	-0.26149	-0.23059	-0.59569	-0.06716	0.26909	-0.07119	-0.41781	0.38574	0.53703	-0.62998	-0.32968	-0.05778	-0.53192	0.70271	0.2899	-0.52905	0.06471	-0.33215	-0.11205	-0.36417	-0.34996	-0.11187	-0.01794	-0.11893	0.22926	0.35433	0.25655	0.15063	-0.22758	0.24458
PG(i-14:0/20:3(8Z,11Z,14Z)-2OH(5,6))	0.73004	0.39123	0.38709	0.61279	0.68283	0.67513	0.7776	0.7456	0.38144	-0.09554	0.30453	-0.02689	0.55252	0.42097	0.4908	0.05048	0.73515	0.06983	0.78817	0.88805	0.63487	0.21753	0.74001	0.39384	0.6654	0.66456	0.44502	0.2802	-0.35007	-0.35594	0.64201	0.65423	-0.29594	0.57566	0.60029	0.4791	0.15256	0.58702	-0.09732	0.36786	0.23519	0.31254	0.75088	0.16342	-0.33661	0.38526	0.65102	0.47217	0.32648
Cholesterol phosphate	0.77957	0.71905	0.20886	0.81615	0.89404	0.37759	0.66849	0.29802	0.89483	-0.07888	0.01934	0.41487	0.50921	0.73999	0.96164	-0.41251	0.56853	0.81319	0.50661	0.34388	0.42929	0.71508	0.61857	-0.17033	0.68064	0.86444	-0.1696	-0.03089	-0.01249	-0.36002	0.69805	0.84669	-0.65072	0.61502	0.51217	0.51484	0.80173	0.94487	0.63593	0.91875	0.93198	-0.3169	0.65803	0.50124	0.5388	0.69722	0.68139	0.9239	-0.29768
PE(LTE4/24:0)	0.81809	0.57535	0.48355	0.69764	0.87388	0.73277	0.69276	0.5734	0.56269	-0.15772	0.50713	0.28447	0.75658	0.58315	0.61571	0.22677	0.58177	0.1772	0.87971	0.85696	0.36147	0.48233	0.63309	0.5021	0.69351	0.71856	0.4587	0.22097	-0.35127	-0.51898	0.65171	0.75096	-0.23822	0.57886	0.85063	0.76616	0.41539	0.73537	0.10977	0.44825	0.42498	0.11375	0.72751	0.19376	-0.13437	0.34852	0.6632	0.68659	0.42494
PA(PGJ2/10:0)	0.32824	-0.2263	0.83037	0.1691	0.20349	0.62597	-0.07383	-0.21514	0.05411	-0.89374	0.35774	-0.000871291	0.74457	-0.26566	-0.00834	0.08089	-0.62705	0.18969	-0.22371	-0.16993	-0.39286	0.7969	-0.39466	-0.29218	-0.19306	0.1711	-0.54362	-0.71515	0.75955	0.2803	-0.21924	0.3393	-0.47094	-0.53549	0.55484	0.07669	0.5652	0.02039	0.63532	0.26274	0.22209	-0.35717	-0.2465	-0.26305	0.037	-0.4729	-0.42269	0.26468	-0.24882
PI(20:5(6E,8Z,11Z,14Z,17Z)-OH(5)/16:2(9Z,12Z))	-0.12529	0.11673	-0.16307	-0.06696	0.19948	-0.27786	-0.32022	-0.67586	0.30366	0.02698	0.0635	0.5472	-0.02023	0.14046	0.46601	-0.25791	-0.08842	0.87389	-0.37482	-0.63421	-0.3456	0.4362	-0.3252	-0.46565	-0.27849	-0.00665	-0.58006	-0.02733	0.3509	-0.2571	-0.23889	0.00733	-0.25555	-0.14153	0.01194	-0.08932	0.44934	0.37428	0.88684	0.37578	0.62998	-0.14886	-0.33531	-0.12416	0.84424	0.09018	-0.16123	0.29958	-0.53821
PG(18:3(9,11,15)-OH(13)/i-16:0)	0.31233	0.74176	-0.29484	0.4503	0.66483	-0.19018	0.2168	-0.183	0.81074	0.34674	-0.02717	0.74068	0.0711	0.76611	0.90232	-0.32172	0.46206	0.91501	0.27113	-0.07494	0.07541	0.4666	0.32048	-0.15142	0.39148	0.48073	-0.15176	0.22815	-0.17788	-0.56188	0.42287	0.42543	-0.26666	0.55807	0.20221	0.4285	0.64964	0.8427	0.67477	0.69109	0.9181	-0.29446	0.33061	0.42713	0.89791	0.67966	0.54017	0.74159	-0.29044
PC(O-16:0/20:3(8Z,11Z,14Z))	0.42551	0.44369	-0.17344	0.47817	0.30276	0.14325	0.74612	0.85658	0.28431	0.38924	-0.24382	-0.21484	-0.06477	0.46911	0.27298	-0.16362	0.82247	-0.21966	0.70756	0.80324	0.82295	-0.32125	0.88237	0.35706	0.74065	0.47949	0.5924	0.39747	-0.65062	-0.16412	0.74106	0.36202	-0.02804	0.77922	-0.000195146	0.28537	-0.16797	0.31148	-0.60093	0.17596	-0.01131	0.17469	0.81483	0.51989	-0.35258	0.63742	0.78004	0.19767	0.30494
Dihomo-gamma-linolenoylcholine	0.83325	0.71038	0.17799	0.8795	0.67787	0.45657	0.94313	0.88641	0.68302	0.0558	-0.17722	-0.02664	0.37608	0.70747	0.56794	-0.25089	0.67934	0.03961	0.84084	0.86275	0.75472	0.24355	0.9529	0.22801	0.97911	0.85709	0.37074	0.03067	-0.41944	-0.13544	0.96862	0.79736	-0.35931	0.83836	0.3701	0.60498	0.39732	0.61295	-0.21477	0.59352	0.39795	-0.28195	0.99071	0.75393	-0.11325	0.73623	0.89992	0.66219	0.15803
PC(22:0/LTE4)	0.40854	0.13506	0.5857	0.32533	0.49626	0.45081	-0.00392	-0.32764	0.41526	-0.61661	0.34914	0.38605	0.69064	0.11506	0.42702	-0.05243	-0.33581	0.63136	-0.08697	-0.21428	-0.34915	0.92635	-0.23483	-0.32016	-0.02784	0.34791	-0.55436	-0.48853	0.58899	-0.05972	-0.0361	0.47358	-0.52313	-0.23278	0.59858	0.26293	0.79487	0.42531	0.91633	0.54103	0.63641	-0.40883	-0.10142	-0.08478	0.47909	-0.12225	-0.14467	0.57393	-0.35043
DG(18:1(12Z)-2OH(9,10)/0:0/i-18:0)	0.40726	-0.18067	0.72939	0.23432	0.37149	0.63992	0.1157	-0.10957	0.14408	-0.75584	0.3625	0.00551	0.69694	-0.17083	0.28156	-0.11994	-0.17804	0.51119	-0.14909	-0.0818	-0.06975	0.75208	-0.16273	-0.37412	-0.11463	0.31698	-0.56312	-0.43434	0.68763	0.07935	-0.11523	0.43725	-0.65961	-0.34868	0.5414	-0.03533	0.50698	0.28901	0.7711	0.43646	0.39667	-0.01844	-0.10484	-0.3301	0.10968	-0.24205	-0.23915	0.34549	-0.38763
PE(22:0/LTE4)	0.4711	0.50937	0.43616	0.40838	0.68059	0.41522	0.04886	-0.18981	0.54645	-0.28032	0.58949	0.69778	0.72222	0.46775	0.4606	0.39454	-0.17375	0.3297	0.41261	0.17173	-0.45127	0.77533	-0.05318	0.30229	0.24431	0.36197	0.07545	-0.13009	-0.00214	-0.45024	0.19538	0.47362	-0.04891	0.12337	0.81574	0.78914	0.72111	0.54204	0.54842	0.35348	0.55544	-0.3845	0.15064	0.08221	0.37974	-0.00559	0.18147	0.67532	0.26003
CDP-DG(i-24:0/i-12:0)	0.68835	0.39266	0.13466	0.77164	0.35296	0.33475	0.92389	0.89272	0.49729	-0.07362	-0.59308	-0.43437	0.13571	0.40129	0.39148	-0.67589	0.56179	0.07191	0.42715	0.57825	0.94315	0.13206	0.88216	-0.2625	0.80844	0.779	-0.04801	-0.25132	-0.05611	0.31546	0.83546	0.6934	-0.63705	0.61618	-0.03183	0.10014	0.29738	0.35641	-0.19521	0.63687	0.29538	-0.35546	0.83716	0.76254	-0.14282	0.70776	0.68032	0.4396	-0.30501
DG(22:6(4Z,7Z,10Z,13Z,16Z,19Z)/15:0/0:0)	-0.27452	-0.86339	0.28402	-0.36608	-0.63726	0.11227	-0.15674	0.00651	-0.64634	-0.52597	-0.31944	-0.84163	-0.1475	-0.84953	-0.58861	-0.35187	-0.39868	-0.23666	-0.71481	-0.36608	0.14278	-0.18667	-0.3426	-0.61227	-0.51373	-0.30498	-0.58892	-0.50219	0.72546	0.79164	-0.48253	-0.27318	-0.36361	-0.69035	-0.43379	-0.88402	-0.36258	-0.65228	-0.06118	-0.21543	-0.49001	0.17499	-0.44644	-0.40762	-0.45379	-0.48992	-0.65266	-0.59075	-0.51698
Stearoyl-CoA	0.78119	0.44937	0.67349	0.6267	0.75881	0.82878	0.5474	0.49046	0.43721	-0.37195	0.59319	0.23411	0.88068	0.42546	0.38105	0.40542	0.22869	-0.0487	0.79497	0.79977	0.11471	0.56337	0.41704	0.5487	0.57579	0.60531	0.43276	-0.01051	-0.21247	-0.35817	0.51252	0.6924	-0.15447	0.35401	0.93161	0.80566	0.44662	0.52591	0.06447	0.30954	0.2725	-0.04788	0.57795	0.12274	-0.25425	0.08635	0.45525	0.60476	0.51861
DG(20:5(7Z,9Z,11E,13E,17Z)-3OH(5,6,15)/0:0/i-21:0)	-0.26278	0.39413	-0.49724	-0.15162	0.24228	-0.5296	-0.42262	-0.71512	0.3516	0.47786	0.20913	0.87025	-0.19828	0.41019	0.4748	0.08874	0.06432	0.68481	-0.07687	-0.4751	-0.49105	0.17435	-0.25956	0.01294	-0.17375	-0.14014	-0.07621	0.39334	-0.18747	-0.63834	-0.15601	-0.16231	0.24293	0.13298	0.02651	0.23836	0.2828	0.42754	0.58944	0.13987	0.54376	-0.05338	-0.24663	-0.03642	0.87477	0.19902	0.05556	0.28116	-0.07704
Cer(t18:0/TXB2)	0.12369	0.80901	-0.51683	0.24286	0.58965	-0.31811	0.1003	-0.12501	0.6206	0.71304	0.23231	0.86933	-0.07672	0.83108	0.70965	0.16674	0.60736	0.49625	0.57	0.197	-0.03413	0.05956	0.34805	0.44748	0.40128	0.23703	0.47144	0.70226	-0.72431	-0.88928	0.39959	0.1603	0.30708	0.71433	0.23748	0.65736	0.25162	0.72714	0.18899	0.25338	0.57395	0.04582	0.36594	0.31186	0.62006	0.60171	0.64745	0.52337	0.31881
CL(8:0/8:0/10:0/18:2(9Z,11Z))	0.10431	0.61139	-0.60043	0.25527	0.21223	-0.3179	0.40347	0.47814	0.32186	0.79443	-0.23109	0.17959	-0.37309	0.62922	0.28582	-0.00306	0.74723	-0.15567	0.64711	0.53895	0.48333	-0.47896	0.68637	0.49573	0.60475	0.21863	0.71984	0.64421	-0.90273	-0.42643	0.60648	0.07241	0.36317	0.83668	-0.16437	0.39466	-0.21498	0.30593	-0.59178	0.01179	0.03481	0.10619	0.62798	0.55429	-0.01138	0.68182	0.76606	0.1491	0.42659
PE(24:0/16:0)	0.47412	0.63508	0.20262	0.55715	0.51227	0.17401	0.20287	0.00413	0.66527	-0.13752	0.02905	0.48686	0.43077	0.57452	0.40369	0.02401	-0.19634	0.21414	0.34989	0.12098	-0.22005	0.63527	0.14642	0.06243	0.45838	0.46013	-0.03395	-0.35817	-0.0186	-0.11089	0.43196	0.5081	-0.13367	0.29703	0.43597	0.69109	0.76951	0.42241	0.32104	0.47691	0.55419	-0.81195	0.32623	0.56464	0.44852	0.27997	0.33732	0.67735	0.03222
CDP-DG(i-21:0/18:2(9Z,11Z))	0.40448	-0.11112	0.78406	0.29806	0.23515	0.58361	0.02626	-0.14165	0.18621	-0.86834	0.18046	-0.01548	0.70972	-0.15791	0.06116	-0.07121	-0.6121	0.22966	-0.20302	-0.16831	-0.30501	0.84088	-0.28929	-0.39019	-0.06304	0.28359	-0.60694	-0.81619	0.76645	0.36331	-0.08146	0.43374	-0.55828	-0.43233	0.48929	0.1073	0.68003	0.06797	0.63614	0.39399	0.31891	-0.55901	-0.13742	-0.05145	0.12601	-0.32408	-0.31806	0.36328	-0.35322
PC(P-18:1(9Z)/14:1(9Z))	0.36986	0.637	-0.30583	0.42891	0.64215	-0.0184	0.49977	0.28745	0.58505	0.49998	0.06106	0.42192	0.01613	0.69624	0.79618	-0.1987	0.93161	0.58161	0.57914	0.41605	0.51713	0.0549	0.66506	0.1888	0.54474	0.50084	0.30314	0.62586	-0.53465	-0.667	0.5674	0.39843	-0.14538	0.76632	0.19958	0.37108	0.17951	0.79396	0.17485	0.4679	0.5702	0.27628	0.59324	0.29802	0.35102	0.7318	0.74749	0.52163	0.04947
DG(20:3(8Z,11Z,14Z)-2OH(5,6)/0:0/i-17:0)	0.26827	-0.17447	0.41167	0.08668	0.33382	0.49022	0.20105	0.07975	-0.00564	-0.33188	0.42247	-0.03856	0.42231	-0.12032	0.29606	-0.019	0.32675	0.399	0.06427	0.17101	0.21698	0.28345	0.07812	-0.06884	-0.06245	0.21394	-0.14204	0.14211	0.23288	-0.21975	-0.05716	0.25755	-0.40218	-0.09016	0.4032	-0.09734	0.0518	0.3263	0.4159	0.21158	0.1916	0.54626	0.0326	-0.4511	-0.10782	-0.09173	-0.02749	0.14163	-0.11276
Cer(d20:1/TXB2)	-0.55674	0.2484	-0.88809	-0.42583	-0.13367	-0.77702	-0.37838	-0.35712	-0.05592	0.94971	0.0599	0.51644	-0.67736	0.28327	0.08009	0.26747	0.39224	0.0544	0.1006	-0.15104	-0.18015	-0.62252	-0.0344	0.42809	-0.13458	-0.4281	0.5214	0.8734	-0.74366	-0.64813	-0.12266	-0.54182	0.72957	0.32882	-0.35643	0.07713	-0.45555	0.06788	-0.25941	-0.38621	-0.07476	0.42873	-0.12458	-0.05977	0.31508	0.23123	0.18819	-0.22562	0.36891
SM(d18:1/20:3(8Z,11Z,14Z)-2OH(5,6))	0.6929	0.5396	0.05008	0.76672	0.45167	0.32262	0.93548	0.94311	0.52331	0.11448	-0.41244	-0.27228	0.14447	0.54867	0.42615	-0.43282	0.70858	-0.0389	0.67135	0.77376	0.90929	0.02531	0.96557	0.0657	0.90075	0.75929	0.28245	0.01395	-0.36468	0.05833	0.90957	0.66432	-0.39475	0.78239	0.08711	0.32391	0.20237	0.43544	-0.35691	0.51831	0.24494	-0.21098	0.93747	0.75387	-0.20839	0.74772	0.82883	0.45933	0.01038
PG(PGF1alpha/22:4(7Z,10Z,13Z,16Z))	0.86589	0.22841	0.89572	0.73399	0.62321	0.91836	0.60583	0.47273	0.45454	-0.77982	0.2206	-0.09158	0.93106	0.1956	0.33877	-0.07854	-0.06138	0.13793	0.39069	0.49388	0.21557	0.82996	0.32026	-0.07441	0.49045	0.72837	-0.19291	-0.59081	0.38121	0.17193	0.45812	0.83773	-0.66407	0.08233	0.75282	0.44801	0.70431	0.404	0.35892	0.59762	0.40151	-0.42417	0.46789	0.23104	-0.14456	0.0499	0.22904	0.63833	-0.07837
DG(14:0/0:0/20:2n6)	0.78233	0.74122	0.0992	0.87295	0.61244	0.34648	0.8955	0.83715	0.70844	0.09619	-0.29702	-0.01521	0.2905	0.72777	0.53404	-0.30603	0.58938	0.02246	0.77856	0.77157	0.706	0.23076	0.91886	0.16483	0.97735	0.82865	0.31834	-0.04698	-0.40347	-0.06113	0.97076	0.76126	-0.33473	0.83476	0.27145	0.59368	0.43521	0.56076	-0.22955	0.59943	0.40768	-0.4376	0.96403	0.8575	-0.03344	0.76558	0.88597	0.65686	0.1013
LysoPC(20:3(8Z,11Z,14Z)/0:0)	0.38214	0.7057	-0.19897	0.43446	0.48123	0.08336	0.48962	0.55174	0.42209	0.50369	0.14249	0.31033	0.08984	0.69914	0.33343	0.30603	0.62485	-0.24101	0.89983	0.79071	0.32376	-0.16179	0.6731	0.75156	0.71476	0.37454	0.86025	0.53641	-0.88446	-0.54089	0.67752	0.30547	0.35349	0.81052	0.30958	0.74968	0.000427826	0.42989	-0.50774	0.05449	0.09008	0.04357	0.72155	0.48341	-0.14085	0.5238	0.79097	0.35801	0.69231
PGP(5-iso PGF2VI/i-14:0)	0.05926	0.63587	-0.42906	0.23993	0.42771	-0.42421	-0.06436	-0.43297	0.67875	0.39579	-0.10814	0.77469	-0.1098	0.64248	0.70109	-0.27126	0.1765	0.82026	0.04241	-0.34799	-0.18573	0.3788	0.05975	-0.21418	0.1811	0.23696	-0.2377	0.13641	-0.10854	-0.45357	0.2135	0.18919	-0.09675	0.37381	0.0188	0.32651	0.59209	0.61957	0.65174	0.5239	0.80485	-0.4333	0.08273	0.39299	0.98874	0.53103	0.3277	0.57703	-0.32437
PIP(18:1(12Z)-2OH(9,10)/18:3(9Z,12Z,15Z))	-0.63032	-0.03029	-0.59383	-0.63055	-0.25516	-0.5306	-0.55128	-0.3881	-0.38488	0.7091	0.42816	0.41288	-0.46626	-0.01144	-0.25583	0.69633	0.13799	-0.31592	0.1081	-0.04321	-0.42728	-0.6634	-0.2806	0.71394	-0.34944	-0.64626	0.71039	0.85736	-0.70659	-0.63025	-0.37524	-0.68708	0.94428	0.03644	-0.1367	0.10888	-0.65976	-0.19172	-0.42778	-0.73226	-0.42658	0.65652	-0.31812	-0.42658	-0.07483	-0.21106	-0.08241	-0.45539	0.70996
PGP(22:6(4Z,7Z,11E,13Z,15E,19Z)-2OH(10S,17)/a-25:0)	0.771	0.60817	0.41638	0.6602	0.85283	0.67566	0.65565	0.56284	0.54472	-0.07175	0.53076	0.32928	0.70877	0.61274	0.58248	0.30762	0.58818	0.10581	0.92461	0.88167	0.32058	0.41005	0.62882	0.60196	0.69762	0.66826	0.56384	0.29572	-0.45525	-0.57445	0.6505	0.69467	-0.12089	0.61365	0.83807	0.81741	0.36015	0.71189	0.02516	0.3734	0.37549	0.1329	0.72824	0.2022	-0.1508	0.34741	0.68538	0.65479	0.52656
DG(16:0/0:0/20:2n6)	-0.36228	0.15153	-0.27595	-0.33375	0.11769	-0.39865	-0.63909	-0.87304	0.12207	0.24064	0.43833	0.82696	-0.05322	0.15196	0.23241	0.3352	-0.2465	0.51451	-0.21095	-0.56175	-0.76819	0.23069	-0.55359	0.08082	-0.41942	-0.33166	-0.10537	0.26956	-0.01782	-0.56219	-0.42241	-0.2892	0.33734	-0.18168	0.14935	0.19674	0.2199	0.21868	0.61075	-0.0665	0.35354	0.00961	-0.4961	-0.31882	0.71512	-0.16494	-0.24249	0.12536	0.03386
CDP-DG(22:6(4Z,7Z,11E,13Z,15E,19Z)-2OH(10S,17)/22:5(7Z,10Z,13Z,16Z,19Z))	-0.33102	-0.4345	0.29101	-0.46141	-0.12869	0.03844	-0.68363	-0.81239	-0.28457	-0.417	0.52492	0.29929	0.23784	-0.44156	-0.16053	0.32218	-0.64249	0.28819	-0.54761	-0.63207	-0.78954	0.36992	-0.82812	-0.18051	-0.72615	-0.42654	-0.44997	-0.19889	0.5648	-0.06539	-0.73729	-0.29323	0.03355	-0.73657	0.23082	-0.1859	0.13061	-0.15884	0.6614	-0.18314	0.04038	0.11036	-0.76227	-0.7091	0.26633	-0.67457	-0.72372	-0.14211	-0.14894
SM(d20:1/20:3(6,8,11)-OH(5))	0.24732	-0.30481	0.81653	-0.03386	0.21778	0.76211	-0.07007	-0.02085	-0.23928	-0.67756	0.82105	-0.00128	0.77371	-0.32134	-0.17074	0.62089	-0.30837	-0.2045	0.14501	0.27665	-0.34665	0.40862	-0.29921	0.3609	-0.20695	-0.01255	0.11979	-0.13817	0.26102	-0.112	-0.26978	0.1514	-0.02027	-0.42503	0.7574	0.23581	0.06229	-0.0344	0.17826	-0.18132	-0.17793	0.32602	-0.17257	-0.62064	-0.46131	-0.64009	-0.33192	0.01445	0.40853
DG(22:5(4Z,7Z,10Z,13Z,19Z)-O(16,17)/0:0/i-22:0)	4.76187e-06	0.30428	-0.19778	0.1519	0.19945	-0.33452	-0.17913	-0.53805	0.49864	0.02218	-0.25246	0.49117	-0.05756	0.29795	0.478	-0.45039	-0.19648	0.79904	-0.33594	-0.61925	-0.27053	0.51205	-0.18967	-0.58745	-0.05215	0.15447	-0.65482	-0.29591	0.36791	-0.03428	-0.00929	0.15153	-0.34234	-0.00693	-0.09291	0.01074	0.65342	0.35979	0.8013	0.53939	0.71764	-0.60763	-0.16302	0.28101	0.93341	0.27853	-0.02079	0.43978	-0.64998
Cortisol	0.46619	0.70923	-0.13744	0.57698	0.72998	-0.01585	0.38163	-0.02838	0.84561	0.19131	-0.06886	0.59767	0.19163	0.73819	0.94846	-0.44238	0.51643	0.94856	0.2939	0.01781	0.23934	0.56044	0.42718	-0.25185	0.4744	0.62542	-0.24139	0.11475	-0.06271	-0.45573	0.50961	0.57635	-0.4694	0.56434	0.25909	0.38582	0.71391	0.88726	0.71363	0.81541	0.95734	-0.3039	0.43043	0.45582	0.81418	0.71224	0.57587	0.80431	-0.39121
DG(20:3(6,8,11)-OH(5)/0:0/8:0)	0.56424	0.24741	0.59267	0.4232	0.72368	0.61331	0.22945	-0.08181	0.46535	-0.48095	0.55662	0.4211	0.78377	0.25896	0.61295	0.05435	0.10221	0.66051	0.23944	0.14335	-0.08794	0.83286	0.04789	-0.05012	0.15329	0.49002	-0.24455	-0.12132	0.30178	-0.36262	0.13852	0.58998	-0.49675	0.02276	0.78128	0.39824	0.66086	0.656	0.80811	0.55384	0.64986	-0.01705	0.14458	-0.16301	0.31414	0.02118	0.11503	0.6453	-0.11914
TG(14:0/18:1(11Z)/O-18:0)	0.61932	0.70874	-0.05533	0.64421	0.65748	0.28737	0.77547	0.7539	0.55289	0.36129	0.06159	0.1657	0.21975	0.72969	0.56613	0.01123	0.87786	0.02037	0.92863	0.89295	0.66154	-0.012	0.89983	0.52364	0.85346	0.64444	0.66915	0.48188	-0.7276	-0.48904	0.83697	0.56158	-0.03242	0.90002	0.36591	0.63986	0.11874	0.6393	-0.32237	0.34645	0.28501	0.12476	0.90061	0.51836	-0.1331	0.69586	0.91659	0.5155	0.43306
Ganglioside GD2 (d18:1/23:0)	0.76419	0.27027	0.67583	0.65035	0.7397	0.73073	0.52522	0.22835	0.55693	-0.58797	0.26722	0.14272	0.8003	0.28191	0.65028	-0.24765	0.20371	0.63555	0.27297	0.27559	0.2491	0.86	0.30016	-0.24845	0.37018	0.71982	-0.3632	-0.3232	0.39924	-0.1035	0.36936	0.79473	-0.77238	0.13539	0.68879	0.3105	0.73401	0.66815	0.72321	0.75207	0.68371	-0.17764	0.37246	0.08344	0.21221	0.20267	0.25526	0.71859	-0.31483
PG(i-20:0/20:5(6E,8Z,11Z,14Z,17Z)-OH(5))	-0.10791	0.56034	-0.61337	-0.0201	0.23175	-0.37926	0.03277	0.08318	0.19948	0.85097	0.21837	0.53886	-0.30202	0.57708	0.24254	0.42741	0.5937	-0.11906	0.62018	0.39768	0.02799	-0.44956	0.3432	0.76832	0.31681	-0.05562	0.86519	0.87733	-0.98679	-0.76827	0.29545	-0.15277	0.68718	0.65531	0.04001	0.53291	-0.2795	0.30667	-0.441	-0.2336	-0.00215	0.33424	0.329	0.18474	0.08714	0.39762	0.5614	0.0777	0.69807
LysoPE(18:3(6Z,9Z,12Z)/0:0)	0.56376	0.92266	-0.08295	0.70204	0.78291	0.03017	0.40177	0.06287	0.94653	0.20468	-0.02186	0.70979	0.30302	0.90647	0.84734	-0.19118	0.33291	0.63641	0.53087	0.20155	0.07116	0.60306	0.45806	0.03912	0.66088	0.6632	0.02376	0.01767	-0.26031	-0.45952	0.66238	0.63715	-0.23727	0.67452	0.40485	0.7467	0.81923	0.83453	0.48137	0.73353	0.88517	-0.61385	0.56097	0.68805	0.73525	0.70008	0.68863	0.89886	-0.07439
PE(PGF1alpha/DiMe(9,3))	0.18216	0.10185	0.4149	-0.00353	0.51191	0.41388	-0.1818	-0.36327	0.1328	-0.24939	0.9063	0.60809	0.6276	0.10989	0.31966	0.57694	-0.02703	0.35993	0.23227	0.08456	-0.48188	0.51567	-0.26682	0.38147	-0.15719	0.04137	0.12913	0.23873	0.01828	-0.6344	-0.20005	0.15888	0.07003	-0.1354	0.78354	0.45292	0.28286	0.41889	0.56762	0.04055	0.30127	0.33179	-0.15637	-0.52647	0.16784	-0.30347	-0.09537	0.31688	0.3392
DG(20:4(8Z,11Z,14Z,17Z)-2OH(5S,6R)/0:0/i-21:0)	0.58059	0.62508	-0.05552	0.68347	0.68735	0.10428	0.60275	0.24276	0.80854	0.09743	-0.25483	0.2968	0.18693	0.66283	0.9115	-0.64564	0.63192	0.87144	0.30105	0.1495	0.54138	0.49905	0.61259	-0.37896	0.5863	0.74963	-0.29905	0.01505	0.01019	-0.24747	0.63214	0.68045	-0.6649	0.60568	0.16933	0.23768	0.65086	0.83828	0.58596	0.8898	0.88457	-0.27964	0.5757	0.54054	0.62133	0.7903	0.63875	0.76461	-0.50985
PE(22:6(4Z,7Z,11E,13Z,15E,19Z)-2OH(10S,17)/14:1(9Z))	0.43089	0.91482	-0.38019	0.56521	0.63993	-0.08866	0.53963	0.42614	0.70843	0.63451	-0.02607	0.51581	0.00238	0.92399	0.66872	0.00647	0.773	0.19848	0.83883	0.60868	0.39526	-0.0049	0.75881	0.4918	0.79597	0.53	0.62413	0.54634	-0.82801	-0.63683	0.78831	0.42514	0.15187	0.96348	0.22799	0.74021	0.24799	0.70421	-0.18135	0.36674	0.46702	-0.11484	0.77867	0.66498	0.28407	0.8105	0.93116	0.59401	0.37965
4-hydroxysphinganine	0.73966	0.78032	-0.01533	0.82255	0.66688	0.29004	0.89557	0.82593	0.70595	0.25374	-0.20664	0.07389	0.22861	0.78686	0.62237	-0.25531	0.78613	0.09714	0.85461	0.82237	0.75641	0.13326	0.97538	0.2686	0.97502	0.80382	0.43993	0.19509	-0.55468	-0.25573	0.97162	0.71478	-0.25712	0.9286	0.27912	0.60659	0.33293	0.65598	-0.23905	0.56346	0.42391	-0.21805	0.9882	0.77656	-0.01437	0.82745	0.96245	0.64404	0.18107
CL(22:5(4Z,7Z,10Z,13Z,16Z)/18:0/22:5(7Z,10Z,13Z,16Z,19Z)/18:0)	-0.56451	-0.9019	0.27614	-0.76699	-0.65429	0.09029	-0.62752	-0.34843	-0.92624	-0.36173	0.40929	-0.40261	-0.03619	-0.90544	-0.83541	0.52719	-0.59092	-0.58205	-0.51586	-0.28212	-0.48771	-0.34403	-0.73553	0.13034	-0.81054	-0.74628	-0.00296	-0.05016	0.32706	0.26715	-0.83978	-0.64583	0.3653	-0.84905	-0.08144	-0.51432	-0.64927	-0.77831	-0.24318	-0.79487	-0.80722	0.57693	-0.74806	-0.89849	-0.62579	-0.94945	-0.8501	-0.79981	0.25004
PI(18:1(12Z)-2OH(9,10)/16:0)	0.14971	0.568	-0.3438	0.29038	0.50046	-0.29757	0.06488	-0.334	0.67659	0.31922	-0.09022	0.67177	-0.04513	0.59819	0.80122	-0.3923	0.34881	0.95434	0.04266	-0.28578	0.0041	0.41271	0.15843	-0.31064	0.19786	0.3359	-0.31731	0.17459	-0.02824	-0.45865	0.24142	0.28205	-0.28559	0.38463	0.05444	0.21639	0.57511	0.71334	0.74199	0.62594	0.85894	-0.2563	0.14003	0.30669	0.93687	0.57305	0.35664	0.60134	-0.43739
CDP-DG(22:6(4Z,7Z,11E,13Z,15E,19Z)-2OH(10S,17)/i-16:0)	-0.13662	-0.06018	0.17495	-0.30529	0.04233	0.21414	-0.29816	-0.10398	-0.32596	0.05597	0.82097	0.29063	0.26926	-0.08026	-0.30728	0.98186	-0.11546	-0.5447	0.38163	0.3595	-0.49342	-0.17609	-0.25529	0.90501	-0.17327	-0.34796	0.75724	0.45645	-0.46744	-0.49889	-0.25034	-0.26644	0.7181	-0.10842	0.49608	0.45388	-0.3547	-0.1431	-0.36367	-0.62146	-0.44313	0.50104	-0.14989	-0.5046	-0.45364	-0.49696	-0.12089	-0.21499	0.9429
TG(18:0/O-18:0/22:0)	0.97604	0.56149	0.54886	0.93664	0.8417	0.73134	0.89066	0.66369	0.75207	-0.37954	0.01187	0.03246	0.72204	0.56586	0.73394	-0.36353	0.49277	0.44055	0.61611	0.64237	0.61409	0.70858	0.73855	-0.09712	0.79876	0.96818	-0.08335	-0.25371	0.07173	-0.07813	0.79605	0.98151	-0.75379	0.54758	0.62111	0.50554	0.72161	0.76136	0.35662	0.85314	0.67542	-0.32499	0.80377	0.5134	0.07953	0.55858	0.66358	0.84106	-0.17652
DG(PGJ2/0:0/i-17:0)	-0.47876	0.32421	-0.72994	-0.29202	-0.20842	-0.74861	-0.43322	-0.3952	0.0452	0.72225	-0.11351	0.49893	-0.56296	0.29936	-0.08745	0.26634	-0.08789	-0.14795	0.02662	-0.25625	-0.42168	-0.3991	-0.1695	0.33147	-0.06794	-0.38744	0.37324	0.38332	-0.55389	-0.32324	-0.07308	-0.45514	0.71469	0.21224	-0.33988	0.23248	-0.16462	-0.10429	-0.27656	-0.33068	-0.0676	-0.19052	-0.15043	0.23126	0.37607	0.14346	0.09364	-0.12668	0.32109
DG(20:5(7Z,9Z,11E,13E,17Z)-3OH(5,6,15)/0:0/i-18:0)	0.1702	0.67684	-0.46051	0.27109	0.5968	-0.25643	0.19871	-0.091	0.61392	0.59977	0.12375	0.71049	-0.08001	0.72667	0.8158	-0.11452	0.73105	0.73559	0.41553	0.11043	0.17514	0.11951	0.3994	0.15302	0.35353	0.32581	0.20325	0.64089	-0.49963	-0.78393	0.37813	0.23675	0.00309	0.65498	0.15892	0.40271	0.27209	0.79279	0.38241	0.42243	0.67779	0.15811	0.35405	0.23766	0.66031	0.65724	0.60566	0.53004	0.00771
PC(20:3(6,8,11)-OH(5)/22:2(13Z,16Z))	0.45066	0.28342	0.36566	0.31569	0.39988	0.56672	0.41338	0.58149	0.07994	-0.04281	0.5135	0.03716	0.49583	0.26464	0.01394	0.59725	0.30218	-0.51545	0.80527	0.88431	0.16103	-0.00589	0.41117	0.82719	0.47029	0.27232	0.80772	0.2913	-0.55313	-0.34646	0.4007	0.30877	0.27582	0.37195	0.62086	0.65806	-0.08781	0.17869	-0.49927	-0.14884	-0.2062	0.25098	0.51273	0.03716	-0.59451	-0.00182	0.4177	0.17636	0.83193
DG(O-16:0/18:0/0:0)	-0.48457	0.17608	-0.41921	-0.4648	-0.00665	-0.4671	-0.66792	-0.7072	-0.06704	0.49335	0.5497	0.79263	-0.18361	0.16609	-0.01515	0.6942	-0.16636	0.0367	0.04056	-0.2806	-0.7839	-0.14453	-0.48041	0.554	-0.35792	-0.50779	0.41354	0.56127	-0.44909	-0.69205	-0.3898	-0.4857	0.7845	-0.05278	0.12785	0.35715	-0.13389	0.035	0.08665	-0.4413	-0.01396	0.21322	-0.41401	-0.33328	0.37351	-0.22885	-0.1461	-0.09338	0.53278
Galactosylceramide (d18:1/12:0)	-0.18383	0.61022	-0.75735	-0.04483	0.26035	-0.56068	-0.06724	-0.14622	0.31914	0.92167	0.12642	0.69947	-0.40507	0.63889	0.41704	0.23763	0.59638	0.21682	0.44674	0.1305	-0.03484	-0.34685	0.26147	0.53072	0.23119	-0.05737	0.61891	0.86656	-0.86519	-0.81753	0.23337	-0.16924	0.57366	0.63764	-0.06168	0.43857	-0.13657	0.42897	-0.14465	-0.07544	0.23305	0.25089	0.22281	0.20438	0.42774	0.498	0.52777	0.16745	0.43097
CDP-DG(20:4(8Z,11Z,14Z,17Z)-2OH(5S,6R)/18:3(9Z,12Z,15Z))	-0.62178	0.12297	-0.71398	-0.52491	-0.30567	-0.68845	-0.53358	-0.38032	-0.24258	0.77661	0.15756	0.43117	-0.57883	0.11627	-0.26435	0.55557	0.00733	-0.35765	0.08179	-0.12624	-0.4492	-0.63962	-0.24163	0.60807	-0.22835	-0.59326	0.63892	0.66977	-0.70989	-0.4756	-0.24893	-0.65278	0.94525	0.12241	-0.28362	0.17193	-0.51258	-0.2313	-0.48157	-0.64184	-0.35623	0.26796	-0.25174	-0.10866	0.07463	-0.06973	-0.0074	-0.37604	0.61178
PA(TXB2/i-13:0)	0.62309	0.70009	0.03027	0.70559	0.79649	0.16738	0.53464	0.13339	0.87812	0.04106	-0.07991	0.47652	0.33118	0.7264	0.96321	-0.49448	0.53653	0.91461	0.35783	0.14443	0.36072	0.64883	0.52563	-0.28211	0.57335	0.75779	-0.26882	0.00174	0.00973	-0.36238	0.60512	0.72069	-0.61157	0.57853	0.34689	0.4043	0.77604	0.91231	0.70298	0.90183	0.96554	-0.34051	0.53905	0.49909	0.70185	0.72301	0.61882	0.86657	-0.41599
Cer(d17:1/20:3(6,8,11)-OH(5))	0.48968	0.66537	-0.20146	0.55806	0.7098	0.06125	0.5841	0.31119	0.69639	0.36113	-0.02759	0.38954	0.10882	0.72012	0.88205	-0.3562	0.88298	0.70568	0.53234	0.37392	0.56568	0.22842	0.69519	0.012	0.60174	0.63304	0.11727	0.43918	-0.36873	-0.55538	0.63185	0.54048	-0.34863	0.75263	0.2283	0.35673	0.35985	0.85982	0.32598	0.64695	0.70879	0.1053	0.63495	0.39279	0.43984	0.78518	0.75586	0.64454	-0.13123
CDP-DG(18:1(12Z)-2OH(9,10)/20:1(11Z))	0.81169	0.8383	0.16904	0.83296	0.8277	0.45235	0.8057	0.70034	0.75038	0.13348	0.12396	0.29854	0.48534	0.83143	0.66416	0.02693	0.66527	0.11134	0.96401	0.87282	0.5045	0.33366	0.84626	0.46623	0.9371	0.80185	0.53219	0.20859	-0.56308	-0.44009	0.90804	0.76793	-0.16577	0.86214	0.58803	0.84508	0.4603	0.74568	-0.10224	0.53359	0.48386	-0.20941	0.93111	0.63705	0.00958	0.67238	0.91269	0.75664	0.37893
DG(20:4(5Z,7E,11Z,14Z)-OH(9)/0:0/i-12:0)	0.91581	0.58823	0.55878	0.82233	0.93552	0.75858	0.74824	0.51441	0.71019	-0.31288	0.35049	0.26884	0.81447	0.59696	0.76065	-0.05236	0.51559	0.44658	0.7247	0.68755	0.40704	0.7134	0.62503	0.17232	0.70424	0.8599	0.1179	-0.01962	-0.0782	-0.37319	0.68234	0.89829	-0.53952	0.52757	0.82145	0.66811	0.66244	0.83296	0.39945	0.71136	0.65766	-0.10479	0.71662	0.29317	0.082	0.43209	0.63289	0.83771	0.08266
Ceramide AP	0.43921	0.80543	-0.28788	0.50223	0.7494	0.01776	0.50942	0.31086	0.67819	0.55037	0.18202	0.58004	0.1107	0.84602	0.81618	-0.00352	0.90248	0.47418	0.77108	0.54892	0.40653	0.09933	0.69595	0.41747	0.65739	0.53543	0.50498	0.67139	-0.70497	-0.79422	0.65906	0.44617	0.01141	0.87085	0.3516	0.63375	0.2478	0.85034	0.09402	0.433	0.5818	0.1813	0.68033	0.38468	0.34647	0.74492	0.85067	0.61912	0.27829
PG(20:5(6E,8Z,11Z,14Z,17Z)-OH(5)/i-16:0)	0.09548	0.40093	-0.25561	0.06518	0.52006	-0.04467	0.09668	-0.08332	0.30253	0.45747	0.46982	0.59645	0.05939	0.46069	0.60011	0.20579	0.6997	0.51256	0.43373	0.23733	0.08874	0.01335	0.25602	0.38945	0.15455	0.14701	0.38251	0.7806	-0.50658	-0.85633	0.15641	0.10122	0.14585	0.447	0.32611	0.3447	0.00225	0.63815	0.25866	0.13581	0.38728	0.5699	0.20962	-0.16936	0.30514	0.32699	0.41172	0.30392	0.27271
TG(14:0/18:1(9Z)/18:0)	0.39612	0.66342	-0.18149	0.38871	0.69731	0.13239	0.45686	0.33716	0.49789	0.48749	0.3732	0.51129	0.18151	0.70638	0.67244	0.20221	0.88097	0.29984	0.80756	0.64768	0.35639	0.01537	0.62716	0.58825	0.56392	0.42919	0.64834	0.75701	-0.74446	-0.83368	0.54983	0.36284	0.12692	0.77069	0.4436	0.62546	0.0796	0.74606	-0.02568	0.24755	0.39074	0.40196	0.61568	0.17649	0.12	0.56041	0.75653	0.48253	0.46847
N-Palmitoyl Arginine	-0.402	0.19667	-0.38062	-0.27162	-0.10398	-0.55835	-0.61357	-0.75196	0.12699	0.27229	0.04827	0.63782	-0.2368	0.15905	0.01128	0.19945	-0.47778	0.21491	-0.27365	-0.60336	-0.74748	0.11698	-0.51596	-0.01251	-0.30338	-0.34684	-0.13173	-0.01727	-0.01677	-0.2126	-0.30584	-0.32585	0.39484	-0.15231	-0.11307	0.17971	0.2391	-0.02921	0.32456	-0.10271	0.2151	-0.4283	-0.43225	0.04258	0.66529	-0.0958	-0.22353	0.0546	-0.01766
SM(d18:2(4E,14Z)/18:3(9,11,15)-OH(13))	-0.5857	0.27023	-0.9063	-0.42208	-0.2079	-0.83489	-0.4238	-0.37585	-0.05217	0.94122	-0.03038	0.50446	-0.71336	0.28551	-0.01129	0.27572	0.24114	-0.05525	0.06821	-0.19764	-0.26167	-0.62434	-0.08169	0.41857	-0.12415	-0.46034	0.5107	0.75125	-0.7307	-0.54243	-0.11681	-0.56937	0.78544	0.30357	-0.41217	0.1104	-0.41698	-0.02771	-0.32871	-0.4175	-0.11656	0.23794	-0.14431	0.04788	0.32633	0.21063	0.15916	-0.24054	0.37781
SM(d20:1/20:4(5E,8Z,12Z,14Z)-OH(11R))	0.31937	0.09922	0.13987	0.32838	-0.05202	0.27961	0.53392	0.80663	-0.03354	-0.01925	-0.28968	-0.53135	0.04112	0.07103	-0.25622	-0.00467	0.18351	-0.70672	0.44722	0.67046	0.52402	-0.28799	0.53379	0.29689	0.51705	0.25869	0.45595	-0.11063	-0.32102	0.32853	0.4913	0.21979	0.04029	0.33588	-0.03656	0.16668	-0.20739	-0.197	-0.79163	-0.08727	-0.38936	-0.13099	0.54826	0.43947	-0.66754	0.18075	0.36749	-0.06541	0.34514
TG(15:0/20:1(11Z)/16:0)	0.49905	0.78021	-0.02479	0.50373	0.69118	0.23934	0.45803	0.42181	0.54417	0.36492	0.3929	0.52788	0.33955	0.7711	0.49168	0.42285	0.57339	-0.05128	0.95506	0.78188	0.16159	0.10919	0.5908	0.7918	0.69693	0.45421	0.80877	0.51448	-0.80282	-0.70365	0.64868	0.42926	0.28867	0.76708	0.58384	0.91649	0.20902	0.60954	-0.23295	0.16498	0.27848	0.02938	0.68831	0.37999	-0.00702	0.45975	0.7695	0.54207	0.71564
Cer(d16:1/18:1(12Z)-2OH(9,10))	-0.18118	-0.11523	-0.39293	0.01585	-0.50978	-0.42996	0.14805	0.27908	-0.09143	0.184	-0.95274	-0.58767	-0.61408	-0.12484	-0.28068	-0.6675	-0.04835	-0.24476	-0.33298	-0.20374	0.43985	-0.41634	0.20687	-0.52116	0.11511	-0.02466	-0.28647	-0.34419	0.11205	0.69032	0.16549	-0.1344	-0.16731	0.07448	-0.80147	-0.50157	-0.1814	-0.40072	-0.42515	0.04272	-0.21145	-0.42901	0.09975	0.53776	-0.0536	0.30106	0.03964	-0.27276	-0.48113
CDP-DG(22:5(4Z,7Z,10Z,13Z,19Z)-O(16,17)/22:6(4Z,7Z,10Z,13Z,16Z,19Z))	-0.45946	-0.13349	-0.13226	-0.56657	-0.1723	-0.14747	-0.58403	-0.3964	-0.43759	0.28197	0.72423	0.39421	-0.04432	-0.14752	-0.39214	0.96253	-0.20184	-0.48456	0.14835	0.04918	-0.67048	-0.36093	-0.46011	0.82331	-0.40059	-0.61061	0.68777	0.5675	-0.49089	-0.5321	-0.46192	-0.55573	0.89978	-0.20313	0.22823	0.28443	-0.48882	-0.26818	-0.34133	-0.76815	-0.49054	0.53128	-0.39239	-0.5764	-0.26153	-0.53232	-0.26597	-0.38957	0.86105
PA(20:5(7Z,9Z,11E,13E,17Z)-3OH(5,6,15)/20:5(5Z,8Z,11Z,14Z,17Z))	-0.3619	-0.49563	0.24965	-0.39614	-0.38784	-0.09134	-0.64729	-0.71728	-0.29723	-0.50833	0.0461	0.00542	0.0617	-0.53348	-0.3688	0.01766	-0.91382	0.10633	-0.76219	-0.78748	-0.71338	0.32917	-0.82721	-0.49248	-0.67502	-0.41481	-0.6956	-0.61805	0.76878	0.41735	-0.67149	-0.29871	-0.09481	-0.80827	-0.09107	-0.36646	0.20002	-0.42241	0.51107	-0.12592	-0.0468	-0.353	-0.75724	-0.38132	0.2574	-0.62265	-0.79243	-0.2194	-0.41769
TG(18:0/a-25:0/a-25:0)[rac]	0.63363	0.65717	0.36255	0.5372	0.83709	0.54721	0.39054	0.26128	0.55539	-0.03229	0.67905	0.59886	0.71345	0.64242	0.54803	0.51088	0.35332	0.1289	0.85861	0.69659	-0.04282	0.49081	0.3807	0.69123	0.5529	0.51236	0.57227	0.29352	-0.46486	-0.69452	0.49306	0.56931	0.07848	0.50611	0.90245	0.9482	0.44584	0.68583	0.14425	0.27796	0.41514	0.01227	0.5354	0.13599	0.03672	0.21547	0.55889	0.66888	0.62192
PC(TXB2/P-16:0)	0.82534	0.54399	0.28604	0.86317	0.53408	0.51403	0.95293	0.94188	0.57366	-0.11421	-0.31273	-0.25698	0.37417	0.53321	0.41383	-0.36147	0.53018	-0.06513	0.69373	0.80355	0.79931	0.24264	0.9021	0.0653	0.92168	0.837	0.21671	-0.18881	-0.22626	0.12781	0.91571	0.78879	-0.47562	0.6927	0.27458	0.43858	0.3758	0.44369	-0.25828	0.58125	0.29042	-0.37122	0.93444	0.75525	-0.23149	0.64177	0.77121	0.56316	0.02543
LysoPA(0:0/16:0)	0.77584	0.74663	0.06004	0.84438	0.66324	0.35647	0.92034	0.86155	0.68969	0.17613	-0.204	0.01905	0.28095	0.74964	0.59254	-0.25818	0.74753	0.06291	0.8491	0.84429	0.76712	0.16602	0.97278	0.25178	0.97919	0.82419	0.4158	0.12921	-0.50301	-0.19856	0.97323	0.74535	-0.2981	0.89402	0.30662	0.59818	0.34816	0.63051	-0.24364	0.57074	0.40281	-0.23964	0.99337	0.77024	-0.06645	0.79228	0.93885	0.64282	0.1723
PA(20:4(7E,9E,11Z,13E)-3OH(5S,6R,15S)/8:0)	-0.29954	-0.39527	0.36087	-0.50558	-0.16767	0.22588	-0.58921	-0.43698	-0.51344	-0.27928	0.82298	0.19874	0.32158	-0.42558	-0.49185	0.91006	-0.5536	-0.44446	-0.06337	-0.05304	-0.77905	0.00786	-0.66667	0.56006	-0.54549	-0.53565	0.31445	0.10418	0.02004	-0.22508	-0.61386	-0.3937	0.55955	-0.56817	0.43517	0.16436	-0.26693	-0.36373	-0.05732	-0.64842	-0.46756	0.38193	-0.54651	-0.75262	-0.36079	-0.83038	-0.56175	-0.34821	0.63624
PC(20:4(5Z,7E,11Z,14Z)-OH(9)/22:2(13Z,16Z))	0.67041	0.48365	0.26494	0.58218	0.64116	0.57535	0.74506	0.77872	0.36782	0.06609	0.30652	0.03208	0.46395	0.50113	0.41173	0.1948	0.73603	-0.11846	0.90556	0.97308	0.5809	0.0761	0.76942	0.59575	0.7252	0.59711	0.66767	0.38562	-0.5671	-0.42313	0.68952	0.57304	-0.07052	0.6731	0.56945	0.60706	0.06209	0.52838	-0.31182	0.2338	0.12826	0.28498	0.79805	0.24798	-0.39296	0.40815	0.72662	0.42524	0.5362
Sphingosine 1-phosphate	0.6221	0.82354	-0.07442	0.74736	0.8055	0.07952	0.55415	0.16547	0.94816	0.16128	-0.14607	0.53719	0.26439	0.84087	0.97568	-0.47833	0.55667	0.85636	0.43915	0.18457	0.35899	0.59851	0.58838	-0.20811	0.66598	0.77299	-0.17041	0.03569	-0.12046	-0.39321	0.69488	0.71894	-0.51897	0.69182	0.30831	0.50408	0.78935	0.92559	0.60609	0.8959	0.97389	-0.44304	0.61365	0.64099	0.74109	0.81555	0.71834	0.90124	-0.34506
Galactosylceramide (d18:1/16:0)	0.85944	0.79916	0.30464	0.84265	0.87547	0.5667	0.78753	0.66493	0.74308	0.00513	0.23629	0.31793	0.6172	0.78901	0.66616	0.08726	0.59388	0.13454	0.95628	0.87347	0.43477	0.44557	0.78293	0.47016	0.89788	0.81631	0.49095	0.14793	-0.47601	-0.44473	0.86187	0.81079	-0.21006	0.7821	0.70717	0.87478	0.52142	0.76099	-0.01089	0.54838	0.50453	-0.2031	0.89037	0.55287	-0.00734	0.58133	0.84949	0.78979	0.38755
Sphinganine 1-phosphate	0.68379	0.94204	-0.01272	0.79224	0.76098	0.19583	0.63036	0.46335	0.85161	0.23975	-0.02142	0.47663	0.33893	0.91742	0.68194	-0.04104	0.47674	0.21189	0.82151	0.61095	0.29836	0.38339	0.70622	0.34405	0.88013	0.72513	0.39643	0.10597	-0.52425	-0.41057	0.85934	0.68432	-0.09776	0.83997	0.44988	0.86794	0.60243	0.72498	0.01387	0.57385	0.60421	-0.50476	0.81458	0.78553	0.30713	0.72224	0.86406	0.80406	0.25523
CDP-DG(20:4(8Z,11Z,14Z,17Z)-2OH(5S,6R)/a-25:0)	0.33347	-0.26237	0.65075	0.29435	-0.11906	0.47082	0.19977	0.23142	-0.01217	-0.79775	-0.3112	-0.53813	0.39721	-0.3179	-0.26725	-0.31879	-0.59898	-0.20372	-0.2689	-0.05954	0.0488	0.45349	-0.08853	-0.50235	0.05468	0.24734	-0.55997	-0.96678	0.72064	0.81142	0.04934	0.33778	-0.55969	-0.37851	0.06656	-0.16407	0.38898	-0.28939	0.10858	0.25911	-0.03948	-0.66445	0.00217	0.21092	-0.22807	-0.23416	-0.27466	0.08032	-0.41757
LysoPE(P-16:0/0:0)	0.76226	0.80996	-0.0078	0.84219	0.72155	0.3008	0.8981	0.79455	0.75	0.25074	-0.17205	0.13083	0.2597	0.81993	0.68796	-0.26306	0.811	0.17864	0.86237	0.80934	0.7457	0.18591	0.97557	0.25562	0.97777	0.83131	0.4155	0.21185	-0.54323	-0.30577	0.97587	0.7447	-0.28696	0.94065	0.31883	0.62877	0.38049	0.71989	-0.16096	0.60981	0.4913	-0.21029	0.98985	0.76434	0.04511	0.84702	0.97635	0.6943	0.15826
LysoPC(20:5(5Z,8Z,11Z,14Z,17Z)/0:0)	0.84647	0.74031	0.13194	0.91944	0.70638	0.40402	0.96487	0.84585	0.76287	0.0655	-0.27156	-0.00544	0.33854	0.74473	0.67066	-0.40503	0.71652	0.20615	0.77176	0.7705	0.80351	0.30295	0.97352	0.07509	0.98641	0.91169	0.22985	-0.00709	-0.34217	-0.11561	0.99027	0.83969	-0.47869	0.85802	0.31206	0.54294	0.4817	0.68633	-0.08277	0.7169	0.52441	-0.34035	0.99299	0.80721	0.02748	0.82559	0.91871	0.7264	-0.01038
DG(18:1(12Z)-2OH(9,10)/0:0/8:0)	0.43217	0.7737	-0.26212	0.4929	0.59747	0.06417	0.56934	0.55208	0.5288	0.57231	0.12879	0.37594	0.07359	0.78932	0.53116	0.17267	0.82401	-0.00413	0.91768	0.78194	0.44874	-0.121	0.77217	0.6649	0.75926	0.47047	0.79457	0.64357	-0.89064	-0.65207	0.73747	0.3791	0.23051	0.91007	0.30942	0.71707	0.05012	0.60769	-0.35907	0.19893	0.25576	0.138	0.78375	0.48711	-0.00789	0.66848	0.88839	0.45567	0.57086
TG(18:3(6Z,9Z,12Z)/22:6(4Z,7Z,10Z,13Z,16Z,19Z)/22:6(4Z,7Z,10Z,13Z,16Z,19Z))	-0.33116	-0.45816	0.26494	-0.37501	-0.31311	-0.06624	-0.64202	-0.74809	-0.24973	-0.50835	0.11289	0.08026	0.10983	-0.49134	-0.29062	0.03314	-0.87242	0.19314	-0.73354	-0.78263	-0.72783	0.38683	-0.82294	-0.47984	-0.66913	-0.38365	-0.69887	-0.57726	0.76419	0.33729	-0.66575	-0.26343	-0.11563	-0.7883	-0.02523	-0.32537	0.24576	-0.34104	0.59385	-0.08265	0.025	-0.32007	-0.74995	-0.40985	0.31243	-0.60585	-0.77004	-0.16083	-0.4172
MG(0:0/17:0/0:0)	0.96116	0.78575	0.35832	0.98153	0.89221	0.58299	0.89909	0.68607	0.86822	-0.13985	-0.01537	0.20085	0.62288	0.77947	0.78342	-0.26935	0.56751	0.36517	0.78956	0.72811	0.58021	0.61624	0.83394	0.09547	0.93895	0.97456	0.13894	-0.11045	-0.20019	-0.22454	0.92832	0.96095	-0.54882	0.7529	0.60238	0.71121	0.72271	0.82202	0.20891	0.81697	0.69743	-0.41903	0.9193	0.69673	0.15515	0.7037	0.84135	0.90436	0.00375
PA(22:5(4Z,7Z,10Z,13Z,19Z)-O(16,17)/8:0)	0.74301	0.21881	0.63768	0.57233	0.71296	0.80711	0.62409	0.47053	0.37643	-0.43417	0.42044	0.0216	0.75875	0.24739	0.53618	-0.02392	0.467	0.34906	0.5097	0.60086	0.42154	0.55436	0.46163	0.10113	0.43238	0.65475	0.03991	0.00776	0.08101	-0.25572	0.41585	0.7067	-0.5507	0.26079	0.72514	0.34871	0.38583	0.60917	0.34993	0.50753	0.40595	0.22454	0.49864	-0.0476	-0.15418	0.17723	0.36953	0.54354	0.03906
TG(16:0/14:0/22:4(7Z,10Z,13Z,16Z))	-0.56812	-0.01731	-0.32942	-0.56887	-0.10772	-0.46451	-0.80642	-0.88927	-0.15821	0.31387	0.53186	0.7318	-0.16785	-0.02487	-0.07206	0.59482	-0.35419	0.16276	-0.2253	-0.52447	-0.89203	-0.03803	-0.68504	0.31116	-0.56626	-0.59003	0.1256	0.38505	-0.15647	-0.54846	-0.58681	-0.54148	0.64208	-0.29693	0.07591	0.15279	-0.08309	-0.05117	0.30189	-0.41524	0.00998	0.18558	-0.62726	-0.48218	0.45274	-0.38028	-0.37936	-0.1563	0.30279
CL(14:0/16:0/18:4(6Z,9Z,12Z,15Z)/14:0)	-0.03817	0.18033	0.06487	-0.09896	0.40006	-0.0053	-0.38125	-0.67919	0.24769	-0.02929	0.62342	0.78436	0.30909	0.19207	0.42869	0.3094	-0.1007	0.66147	-0.04442	-0.33069	-0.59716	0.50291	-0.39529	0.07315	-0.27403	-0.05685	-0.1521	0.20516	0.10244	-0.61101	-0.28382	0.01944	0.05062	-0.14007	0.46959	0.29828	0.39447	0.44475	0.79312	0.154	0.51089	0.10197	-0.32019	-0.38128	0.62025	-0.14483	-0.14509	0.339	0.00739
DG(18:1(9Z)-O(12,13)/0:0/10:0)	0.57902	0.81357	-0.27469	0.73181	0.56975	0.02215	0.79789	0.70191	0.71985	0.45991	-0.36839	0.13791	-0.01576	0.82805	0.64988	-0.37498	0.82461	0.19619	0.741	0.64827	0.74739	0.00993	0.94865	0.16802	0.92042	0.71439	0.38158	0.27718	-0.60462	-0.27542	0.93512	0.58701	-0.19751	0.9704	0.06014	0.50393	0.28504	0.64333	-0.22527	0.5571	0.46521	-0.24704	0.92318	0.84347	0.16479	0.93319	0.96909	0.59262	0.06712
CL(22:6(4Z,7Z,10Z,13Z,16Z,19Z)/20:2(11Z,14Z)/18:2(9Z,12Z)/18:2(9Z,12Z))	0.10574	-0.43289	0.65522	-0.00847	-0.05166	0.39462	-0.20144	-0.34516	-0.09037	-0.84696	0.09539	-0.16881	0.4659	-0.4567	-0.10684	-0.1811	-0.68031	0.28262	-0.55452	-0.46584	-0.34104	0.65038	-0.50912	-0.61014	-0.39118	0.02035	-0.81258	-0.78226	0.94472	0.48185	-0.38644	0.15772	-0.56243	-0.68578	0.21411	-0.29357	0.44319	-0.14308	0.68445	0.23908	0.16866	-0.33638	-0.43448	-0.31089	0.12393	-0.48363	-0.59517	0.07186	-0.5591
DG(14:0/0:0/18:2n6)	0.04266	-0.43226	0.50215	-0.19478	0.11631	0.47691	-0.11699	-0.16186	-0.28648	-0.45911	0.61065	-0.05046	0.43522	-0.39411	-0.00327	0.24749	-0.01318	0.197	-0.1282	-0.000548169	-0.12316	0.23562	-0.27704	0.01165	-0.37428	-0.08509	-0.14671	0.07602	0.34972	-0.15757	-0.3867	0.0102	-0.19831	-0.41953	0.41863	-0.1803	-0.08757	0.05085	0.38599	-0.07996	-0.05034	0.61812	-0.28925	-0.74061	-0.2276	-0.46566	-0.36204	-0.09481	0.01392
PA(PGJ2/i-18:0)	0.80117	0.64536	0.27023	0.82293	0.60567	0.51101	0.8622	0.86815	0.58607	-0.02858	-0.09741	-0.05508	0.43673	0.62403	0.40672	-0.08912	0.50352	-0.15416	0.84074	0.88298	0.61657	0.23697	0.8469	0.33428	0.92475	0.77192	0.44134	-0.0456	-0.41072	-0.07709	0.89731	0.74068	-0.24634	0.735	0.42578	0.65781	0.36163	0.47761	-0.3147	0.46095	0.26046	-0.32822	0.92349	0.70327	-0.23569	0.57885	0.80211	0.58837	0.29331
Cer(t18:0/20:3(6,8,11)-OH(5))	-0.18873	-0.64432	0.373	-0.28957	-0.28647	0.13353	-0.33816	-0.44141	-0.32367	-0.61936	-0.00669	-0.28516	0.12193	-0.63126	-0.19322	-0.28656	-0.51155	0.32983	-0.75847	-0.63128	-0.23588	0.31509	-0.56447	-0.70539	-0.60738	-0.20946	-0.83752	-0.52717	0.8991	0.45657	-0.57651	-0.12328	-0.48235	-0.7469	-0.10023	-0.64055	0.10422	-0.26678	0.60475	0.06961	0.01645	0.01937	-0.59827	-0.50817	0.10218	-0.49021	-0.69885	-0.21198	-0.66224
PE(P-18:1(9Z)/20:5(6E,8Z,11Z,14Z,17Z)-OH(5))	0.82662	0.34895	0.8148	0.71744	0.72247	0.81544	0.48512	0.25715	0.57656	-0.70241	0.31332	0.17577	0.93901	0.31559	0.48145	-0.03288	-0.09074	0.34055	0.3744	0.35968	0.03771	0.94704	0.22505	-0.072	0.4447	0.71057	-0.23628	-0.52982	0.36557	-0.00196	0.41361	0.8267	-0.61702	0.09735	0.8163	0.5526	0.8409	0.53822	0.56811	0.66052	0.58119	-0.48468	0.39362	0.21962	0.11376	0.08069	0.2302	0.75492	-0.09911
PG(20:4(8Z,11Z,14Z,17Z)-2OH(5S,6R)/i-14:0)	0.07509	0.64209	-0.56924	0.3506	0.19231	-0.53949	0.15291	-0.07118	0.64029	0.48707	-0.60714	0.38197	-0.36645	0.63179	0.49405	-0.53638	0.19412	0.47477	0.05298	-0.22566	0.1393	0.10795	0.30923	-0.32029	0.40119	0.29983	-0.19555	-0.04582	-0.18484	-0.06377	0.44486	0.19315	-0.12322	0.5218	-0.33459	0.19501	0.45808	0.38175	0.20599	0.50395	0.59089	-0.68974	0.29889	0.78364	0.76876	0.71943	0.46771	0.44595	-0.39699
PC(22:6(4Z,8Z,10Z,13Z,16Z,19Z)-OH(7)/DiMe(9,5))	0.71292	0.5074	0.23295	0.6672	0.59045	0.5431	0.84577	0.8949	0.41016	0.06387	0.09139	-0.09717	0.39436	0.51916	0.39338	0.02676	0.73585	-0.15915	0.88242	0.97989	0.71141	0.04982	0.8668	0.47681	0.81971	0.66924	0.59847	0.2635	-0.53165	-0.25946	0.79312	0.6251	-0.16136	0.72731	0.44611	0.55044	0.09196	0.48714	-0.38709	0.30805	0.129	0.13074	0.88442	0.42361	-0.40294	0.51072	0.78367	0.43503	0.42339
1-Salicylate glucuronide	0.80651	0.68225	0.14914	0.8511	0.6481	0.43856	0.94581	0.90574	0.64589	0.0854	-0.18986	-0.06166	0.33611	0.68423	0.54793	-0.25752	0.7168	0.01938	0.83525	0.87261	0.7905	0.18541	0.96656	0.23455	0.96733	0.83481	0.39177	0.07119	-0.44177	-0.13531	0.95897	0.7672	-0.34477	0.8426	0.3337	0.5653	0.33732	0.59192	-0.25586	0.56324	0.35971	-0.22258	0.98944	0.73269	-0.14842	0.73823	0.89993	0.61934	0.16482
PS(TXB2/22:6(4Z,7Z,10Z,13Z,16Z,19Z))	-0.30831	0.48204	-0.68064	-0.14792	0.1917	-0.66636	-0.37278	-0.61548	0.36243	0.67943	0.08325	0.8493	-0.36432	0.4987	0.45354	0.06947	0.18103	0.57688	0.00892	-0.39879	-0.39017	-0.00891	-0.13696	0.09853	-0.07489	-0.15343	0.0756	0.51081	-0.3833	-0.65998	-0.05452	-0.21507	0.36266	0.28588	-0.10524	0.2628	0.17424	0.40263	0.38415	0.08388	0.4772	-0.05413	-0.14516	0.10167	0.84223	0.3286	0.18463	0.2361	0.00474
PC(24:1(15Z)/24:1(15Z))	-0.52754	0.27388	-0.83015	-0.3883	-0.20132	-0.7333	-0.35711	-0.24276	-0.09249	0.91286	0.02463	0.43862	-0.64695	0.28116	-0.08896	0.38753	0.24811	-0.23648	0.18924	-0.03491	-0.22864	-0.66932	-0.02142	0.56623	-0.0533	-0.44264	0.66274	0.76248	-0.81751	-0.53254	-0.06015	-0.54411	0.85412	0.33734	-0.34049	0.19453	-0.47689	-0.07459	-0.49187	-0.49224	-0.22874	0.2658	-0.06548	0.0597	0.15147	0.1736	0.20166	-0.26604	0.53931
Cer(d18:2(4E,14Z)/20:4(5Z,7E,11Z,14Z)-OH(9))	0.51757	0.61574	-0.01109	0.50196	0.80102	0.23953	0.49369	0.22403	0.63296	0.23197	0.30569	0.50777	0.32844	0.66629	0.85527	-0.07629	0.80029	0.66626	0.60591	0.44134	0.37425	0.33832	0.56372	0.20682	0.51023	0.58079	0.22242	0.49427	-0.3669	-0.70675	0.51717	0.53876	-0.25659	0.64107	0.49077	0.49142	0.36655	0.88269	0.39789	0.54816	0.6706	0.2484	0.54909	0.16415	0.35462	0.58088	0.6606	0.65515	0.07065
MG(0:0/20:5(6E,8Z,11Z,14Z,17Z)-OH(5)/0:0)	0.93275	0.74207	0.31634	0.93996	0.84168	0.58509	0.94457	0.79785	0.77753	-0.06716	-0.01329	0.10544	0.56075	0.74412	0.7173	-0.22783	0.67737	0.24103	0.85211	0.83932	0.68409	0.45899	0.90797	0.19419	0.95879	0.93966	0.27525	0.00792	-0.3137	-0.2409	0.94622	0.90908	-0.47585	0.79935	0.55853	0.6755	0.55848	0.76911	0.03587	0.71729	0.56713	-0.26358	0.96739	0.66165	2.05302e-06	0.70726	0.88081	0.80522	0.10646
MG(0:0/24:6(6Z,9Z,12Z,15Z,18Z,21Z)/0:0)	0.04167	-0.2252	-0.01948	-0.05454	-0.01032	0.17039	0.30935	0.41721	-0.24049	0.11092	0.04113	-0.38653	-0.09426	-0.15773	0.02362	-0.10448	0.61326	-0.04765	0.14639	0.36129	0.5863	-0.37624	0.34975	0.08772	0.0545	0.05284	0.21774	0.4293	-0.17932	-0.09662	0.07222	-0.00895	-0.11321	0.14804	-0.07901	-0.29982	-0.47635	0.04152	-0.27203	-0.0913	-0.229	0.74869	0.20014	-0.26125	-0.44826	0.09706	0.15244	-0.22584	0.06273
PE(20:5(5Z,8Z,11Z,14Z,17Z)/5-iso PGF2VI)	-0.28549	0.52595	-0.75906	-0.1214	0.21646	-0.67651	-0.26699	-0.47864	0.36366	0.79972	0.05982	0.80597	-0.42617	0.55514	0.48921	0.0569	0.37591	0.53788	0.12237	-0.26265	-0.23106	-0.13498	0.012	0.18398	0.01695	-0.11574	0.21186	0.66256	-0.53417	-0.72828	0.03971	-0.20615	0.39566	0.42063	-0.13767	0.27001	0.06663	0.44514	0.25316	0.0667	0.43833	0.07867	-0.0268	0.13488	0.7596	0.43171	0.31123	0.21738	0.07812
PA(i-13:0/LTE4)	-0.29763	-0.44107	0.32295	-0.35358	-0.30217	-0.00815	-0.63102	-0.70606	-0.25833	-0.54116	0.16247	0.07835	0.16987	-0.48436	-0.33921	0.124	-0.91939	0.08764	-0.66799	-0.70932	-0.76415	0.3959	-0.82123	-0.38722	-0.63618	-0.37969	-0.61894	-0.59977	0.72622	0.34088	-0.64395	-0.24727	-0.06106	-0.7856	0.03945	-0.244	0.24754	-0.36977	0.52263	-0.12526	-0.02556	-0.35219	-0.72306	-0.39623	0.23836	-0.6468	-0.76151	-0.15732	-0.31418
CDP-DG(PGF1alpha/22:6(4Z,7Z,10Z,13Z,16Z,19Z))	0.19396	-0.09625	0.46125	-0.02664	0.16391	0.57476	0.10728	0.33388	-0.27479	-0.19175	0.71481	-0.05531	0.48098	-0.10731	-0.25092	0.77352	0.07538	-0.60078	0.52837	0.67374	-0.07489	-0.08951	0.0583	0.80587	0.07464	-0.04162	0.71384	0.29508	-0.35766	-0.29256	0.000579904	0.03794	0.37406	-0.00968	0.59442	0.40572	-0.31041	-0.07616	-0.44947	-0.42307	-0.44632	0.52631	0.14369	-0.39532	-0.73654	-0.38878	0.03341	-0.12089	0.84619
Galabiosylceramide (d18:1/24:1(15Z))	-0.2423	-0.635	0.43168	-0.31768	-0.41266	0.10212	-0.48062	-0.51477	-0.36416	-0.7034	-0.03346	-0.26853	0.1505	-0.66614	-0.42038	-0.12112	-0.87811	0.05249	-0.79038	-0.68873	-0.50157	0.35028	-0.73144	-0.61942	-0.63418	-0.31327	-0.7967	-0.75904	0.92321	0.61559	-0.62542	-0.19187	-0.30782	-0.86178	-0.09356	-0.50888	0.17164	-0.47631	0.47063	-0.06302	-0.11395	-0.30651	-0.68457	-0.39854	0.06053	-0.64627	-0.81376	-0.25499	-0.5308
PS(18:1(12Z)-2OH(9,10)/14:0)	-0.68035	0.12665	-0.74743	-0.52571	-0.3178	-0.83598	-0.68956	-0.69013	-0.10686	0.67865	0.00688	0.56475	-0.61236	0.11414	-0.14299	0.30975	-0.21567	-0.00871	-0.21934	-0.52214	-0.62411	-0.38934	-0.44077	0.22406	-0.36576	-0.58938	0.20757	0.41368	-0.38848	-0.36127	-0.36314	-0.63561	0.73677	-0.02941	-0.38063	0.05078	-0.22677	-0.17622	-0.07323	-0.42511	-0.08201	-0.03598	-0.44174	-0.05145	0.47873	-0.05086	-0.15936	-0.25423	0.21681
CL(i-14:0/15:0/18:2(9Z,11Z)/18:2(9Z,11Z))	0.43247	-0.01774	0.76735	0.17511	0.45325	0.80907	0.13138	0.15006	-0.01262	-0.53156	0.85854	0.14915	0.84445	-0.03358	0.03934	0.6559	-0.07029	-0.16553	0.44732	0.52083	-0.21761	0.44438	-0.04731	0.54661	0.0654	0.18474	0.33578	0.01404	0.00917	-0.31265	-0.00494	0.32583	0.01055	-0.12589	0.89374	0.50445	0.1585	0.19825	0.11901	-0.0591	-0.03613	0.29543	0.09681	-0.42441	-0.41732	-0.40771	-0.03321	0.22273	0.56156
TG(15:0/22:6(4Z,7Z,10Z,13Z,16Z,19Z)/24:1(15Z))	-0.38368	0.31786	-0.66112	-0.31878	0.15198	-0.55849	-0.36768	-0.49244	0.10759	0.75911	0.34765	0.74829	-0.36459	0.36076	0.3339	0.32617	0.40459	0.37782	0.14683	-0.16566	-0.29551	-0.27068	-0.09547	0.40239	-0.15319	-0.28597	0.39393	0.85648	-0.59625	-0.84496	-0.14658	-0.35196	0.55366	0.28304	-0.02859	0.21863	-0.19254	0.33754	0.14103	-0.18685	0.20374	0.46884	-0.14746	-0.2089	0.49454	0.18998	0.17478	0.01851	0.31249
Ganglioside GD2 (d18:1/14:0)	-0.22459	0.16922	-0.19768	-0.28426	0.03223	-0.09771	-0.26997	-0.08366	-0.19279	0.43539	0.61098	0.41768	-0.02018	0.15419	-0.20159	0.885	0.08246	-0.51069	0.47353	0.35663	-0.39753	-0.37629	-0.09421	0.9572	-0.03156	-0.34678	0.89969	0.66132	-0.75233	-0.62007	-0.09518	-0.33348	0.8701	0.16301	0.28186	0.51623	-0.40691	-0.06526	-0.50625	-0.60522	-0.37749	0.43223	-0.02262	-0.25296	-0.28065	-0.21418	0.10329	-0.18563	0.96672
PC(18:1(12Z)-2OH(9,10)/P-18:1(9Z))	-0.65515	0.11814	-0.78737	-0.55749	-0.28602	-0.73798	-0.53522	-0.4112	-0.23929	0.84948	0.16506	0.46133	-0.63508	0.12786	-0.18955	0.50631	0.1243	-0.24347	0.06309	-0.15566	-0.39579	-0.67655	-0.21907	0.57617	-0.25531	-0.59989	0.62154	0.77972	-0.73132	-0.55449	-0.26633	-0.67535	0.92241	0.15221	-0.31861	0.11217	-0.55258	-0.16773	-0.42358	-0.61911	-0.31008	0.38945	-0.26139	-0.16158	0.13034	-0.01975	0.01346	-0.38143	0.56238
PS(MonoMe(11,3)/DiMe(11,5))	-0.43524	0.32474	-0.86767	-0.28441	-0.14219	-0.70585	-0.17734	-0.06828	-0.02978	0.96877	-0.08015	0.34743	-0.68077	0.34742	0.01106	0.24041	0.46132	-0.18282	0.26865	0.08083	0.01159	-0.71855	0.17502	0.52205	0.07868	-0.31731	0.67906	0.82459	-0.87232	-0.52967	0.08297	-0.45031	0.74206	0.48039	-0.38637	0.15614	-0.5008	0.01478	-0.5393	-0.39114	-0.18431	0.33107	0.0923	0.15024	0.11579	0.3358	0.3483	-0.22224	0.47703
DG(20:4(6E,8Z,11Z,13E)-2OH(5S,15S)/0:0/i-17:0)	0.57703	0.65704	-0.11251	0.61792	0.57878	0.23238	0.79127	0.78974	0.50845	0.39092	-0.04955	0.06762	0.1251	0.6833	0.52751	-0.08239	0.90574	0.0027	0.86903	0.86354	0.74296	-0.09369	0.92535	0.44822	0.8415	0.62453	0.6286	0.47283	-0.70872	-0.41035	0.83407	0.52444	-0.06188	0.89662	0.24882	0.53137	0.05359	0.58395	-0.37511	0.33723	0.24099	0.14048	0.8982	0.5407	-0.15979	0.72456	0.90753	0.45035	0.36092
6-Methoxyluteolin 3'-glucoside	-0.00548	0.59555	-0.24085	0.02937	0.43236	-0.18016	-0.23083	-0.35771	0.36832	0.43453	0.55233	0.91095	0.13375	0.57441	0.34266	0.61453	0.07776	0.15114	0.46874	0.10796	-0.53397	0.15413	-0.07045	0.66005	0.1302	-0.03323	0.53694	0.49719	-0.58955	-0.80514	0.08679	-0.01426	0.56888	0.33404	0.44393	0.76823	0.22832	0.42097	0.13814	-0.067	0.30529	-0.04084	0.05491	0.04503	0.43073	0.10934	0.28309	0.35738	0.59925
Granatin A	-0.27297	-0.05032	0.14087	-0.36881	-0.02298	-0.00055904	-0.61309	-0.57683	-0.19863	-0.06839	0.70521	0.5302	0.24192	-0.09637	-0.26408	0.83772	-0.55812	-0.24133	0.00969	-0.16204	-0.89699	0.1329	-0.6207	0.53978	-0.39525	-0.43934	0.29654	0.10548	-0.10443	-0.36451	-0.45804	-0.32076	0.61369	-0.35953	0.41247	0.39611	-0.00029865	-0.16402	0.08532	-0.46636	-0.17725	0.03872	-0.46283	-0.44677	0.03515	-0.58193	-0.37873	-0.1005	0.5827
DG(18:1(9Z)-O(12,13)/0:0/i-18:0)	-0.49226	0.32699	-0.80067	-0.35386	-0.14117	-0.71065	-0.36485	-0.27784	-0.03522	0.89294	0.07235	0.51644	-0.58824	0.32956	-0.04323	0.4198	0.22067	-0.19587	0.21731	-0.03724	-0.28459	-0.59258	-0.03666	0.58546	-0.03609	-0.41415	0.65936	0.745	-0.81373	-0.57443	-0.04686	-0.50548	0.85267	0.34619	-0.27228	0.26839	-0.40023	-0.02385	-0.42979	-0.45598	-0.16765	0.21366	-0.06054	0.07394	0.20754	0.17553	0.21427	-0.19973	0.55419
TG(24:1(15Z)/22:5(7Z,10Z,13Z,16Z,19Z)/22:4(7Z,10Z,13Z,16Z))	-0.32798	-0.3942	0.34817	-0.52031	-0.16804	0.17831	-0.65443	-0.54897	-0.47872	-0.30156	0.80482	0.26033	0.3151	-0.42609	-0.45631	0.86289	-0.62389	-0.33921	-0.15014	-0.1749	-0.85457	0.08184	-0.74185	0.4653	-0.59983	-0.54887	0.19919	0.0459	0.10574	-0.21425	-0.6627	-0.40074	0.51805	-0.61941	0.41886	0.13886	-0.18713	-0.34496	0.07002	-0.59824	-0.38803	0.30722	-0.61672	-0.75548	-0.23595	-0.83815	-0.6146	-0.31513	0.53772
TG(19:0/i-18:0/i-24:0)	-0.25639	-0.61332	0.45936	-0.35159	-0.38284	0.12635	-0.54348	-0.56699	-0.37932	-0.69817	0.10279	-0.17464	0.20843	-0.65077	-0.44283	0.0356	-0.92285	0.000480924	-0.73297	-0.65779	-0.61823	0.36526	-0.78941	-0.48595	-0.6589	-0.35842	-0.69774	-0.70667	0.86066	0.52288	-0.66277	-0.22023	-0.19759	-0.87793	0.00319	-0.40643	0.16557	-0.47487	0.45767	-0.13551	-0.14153	-0.27602	-0.71578	-0.45958	0.04239	-0.71772	-0.83184	-0.25267	-0.39393
PGP(i-13:0/i-24:0)	0.8018	0.77557	0.19559	0.77986	0.92958	0.48881	0.76523	0.56211	0.76043	0.10212	0.27098	0.39582	0.54105	0.79766	0.83225	-0.02153	0.79026	0.41095	0.88506	0.77504	0.50808	0.43034	0.7909	0.36572	0.81706	0.80918	0.39775	0.32743	-0.45847	-0.5944	0.80092	0.78124	-0.2948	0.80242	0.66316	0.74736	0.48678	0.90154	0.17752	0.6225	0.63264	0.01889	0.83984	0.42314	0.13975	0.65717	0.85718	0.80106	0.24765
PA(14:1(9Z)/22:2(13Z,16Z))	0.33721	0.53964	0.11525	0.27085	0.76578	0.22597	0.06104	-0.23601	0.53188	0.09387	0.68808	0.83721	0.49377	0.55892	0.70852	0.3419	0.34184	0.63077	0.47383	0.19157	-0.23985	0.53018	0.08932	0.37076	0.19551	0.31078	0.2124	0.41936	-0.25968	-0.84365	0.17185	0.35442	0.01107	0.31924	0.71786	0.65969	0.47089	0.77396	0.60879	0.33855	0.6414	0.16252	0.17641	-0.11726	0.48917	0.19059	0.33406	0.62142	0.26329
25-Hydroxyvitamin D2 25-(beta-glucuronide)	-0.50698	0.14574	-0.93542	-0.32171	-0.33338	-0.79851	-0.12907	-0.00971	-0.12146	0.92888	-0.39926	0.06057	-0.87017	0.18297	-0.05666	-0.09943	0.47615	-0.12764	0.02528	-0.07257	0.22477	-0.81977	0.2041	0.18243	0.01538	-0.3264	0.41253	0.68001	-0.66721	-0.24658	0.04981	-0.49195	0.52624	0.39919	-0.68015	-0.19058	-0.57815	-0.11206	-0.54072	-0.32348	-0.22597	0.3103	0.04936	0.19518	0.1024	0.39186	0.2667	-0.3508	0.14599
DG(5-iso PGF2VI/0:0/i-22:0)	0.41122	0.55094	-0.00892	0.50482	0.63062	0.01466	0.24599	-0.18535	0.76881	-0.01565	-0.07937	0.54414	0.24875	0.56882	0.84682	-0.48109	0.25347	0.98166	0.07284	-0.18568	0.08216	0.68945	0.21728	-0.43543	0.30489	0.55138	-0.48064	-0.1192	0.20766	-0.28347	0.34225	0.53904	-0.56609	0.32482	0.24597	0.26247	0.7974	0.76866	0.87131	0.81938	0.9523	-0.42649	0.24049	0.36197	0.85935	0.53781	0.35127	0.75879	-0.55107
PE(18:1(9Z)-O(12,13)/DiMe(13,5))	0.75498	0.8445	0.24283	0.73498	0.9203	0.47275	0.59008	0.41009	0.76452	0.07317	0.41784	0.57773	0.6277	0.83289	0.71957	0.24631	0.51648	0.2516	0.92539	0.73935	0.18315	0.50951	0.61101	0.55182	0.77202	0.70634	0.50833	0.25119	-0.50969	-0.64017	0.72991	0.71908	-0.07224	0.7261	0.78997	0.96743	0.57052	0.82153	0.14664	0.4965	0.58461	-0.17317	0.74338	0.43249	0.17154	0.5048	0.77631	0.82061	0.45759
CL(22:6(4Z,7Z,10Z,13Z,16Z,19Z)/18:1(9Z)/22:6(4Z,7Z,10Z,13Z,16Z,19Z)/20:4(5Z,8Z,11Z,14Z))	0.53572	-0.16004	0.96886	0.29687	0.3252	0.92157	0.22986	0.25583	-0.01947	-0.84664	0.55518	-0.16491	0.90181	-0.19596	-0.08301	0.35866	-0.32235	-0.21246	0.23267	0.40923	-0.11909	0.59449	-0.0656	0.18183	0.08168	0.29094	-0.01678	-0.45947	0.38041	0.14465	0.02339	0.45056	-0.30363	-0.29085	0.77295	0.31004	0.31729	0.03539	0.168	0.09708	-0.0411	-0.05039	0.0895	-0.26315	-0.46718	-0.44498	-0.15992	0.22489	0.23318
Elaidic carnitine	0.74055	0.82593	-0.0301	0.84207	0.6762	0.25739	0.87137	0.78349	0.75297	0.25731	-0.23015	0.1257	0.22852	0.82512	0.63697	-0.26169	0.73059	0.11666	0.84399	0.78095	0.70229	0.17655	0.9518	0.25054	0.98511	0.8105	0.41266	0.14909	-0.54321	-0.24807	0.98115	0.72442	-0.2503	0.93213	0.2784	0.64594	0.39791	0.66545	-0.20529	0.59043	0.46717	-0.31813	0.98003	0.83044	0.05536	0.84195	0.96408	0.68351	0.16302
PI(18:1(12Z)-2OH(9,10)/18:1(9Z))	0.6864	0.84171	0.0033	0.70692	0.8276	0.32298	0.71748	0.59846	0.70776	0.321	0.21602	0.41701	0.36691	0.85529	0.72058	0.09211	0.81469	0.19943	0.97084	0.83695	0.48486	0.20746	0.82568	0.5513	0.85758	0.70143	0.62703	0.46543	-0.69937	-0.64136	0.83396	0.64599	-0.04311	0.90487	0.54844	0.8158	0.32982	0.80171	-0.08959	0.45268	0.48342	0.02167	0.87359	0.51178	0.07125	0.69535	0.92799	0.69642	0.44241
PS(20:5(6E,8Z,11Z,14Z,17Z)-OH(5)/14:1(9Z))	-0.22433	0.22767	-0.13796	-0.20516	0.21621	-0.26884	-0.56362	-0.81329	0.21676	0.12341	0.47163	0.8494	0.10176	0.21336	0.26722	0.36144	-0.31383	0.49469	-0.12958	-0.4845	-0.79034	0.37804	-0.52029	0.10346	-0.3237	-0.22195	-0.10998	0.14533	0.0205	-0.53083	-0.33684	-0.15737	0.27745	-0.16128	0.28173	0.32774	0.36409	0.26827	0.64562	0.01592	0.41561	-0.1383	-0.41954	-0.23602	0.70876	-0.1625	-0.20064	0.24456	0.06078
PGP(PGD1/22:6(4Z,7Z,10Z,13Z,16Z,19Z))	-0.2422	-0.52838	0.40334	-0.31239	-0.32136	0.07179	-0.54343	-0.62139	-0.28204	-0.64934	0.07901	-0.07616	0.19404	-0.56381	-0.33884	-0.01857	-0.8915	0.12541	-0.73222	-0.70773	-0.63064	0.42232	-0.77471	-0.531	-0.63143	-0.31718	-0.74395	-0.69357	0.8562	0.46729	-0.62951	-0.18649	-0.22828	-0.82578	0.00207	-0.37145	0.25168	-0.3843	0.55631	-0.05126	-0.023	-0.33548	-0.7006	-0.40313	0.18163	-0.6378	-0.78491	-0.16928	-0.45514
SM(d18:2(4E,14Z)/20:4(8Z,11Z,14Z,17Z)-2OH(5S,6R))	-0.2744	-0.62276	0.47882	-0.38147	-0.4219	0.14884	-0.564	-0.52607	-0.44185	-0.68906	0.15576	-0.19378	0.22063	-0.67015	-0.54602	0.16703	-0.97063	-0.16988	-0.6692	-0.57905	-0.66569	0.30018	-0.80253	-0.34825	-0.65108	-0.40928	-0.56468	-0.68618	0.77772	0.52135	-0.66791	-0.26336	-0.07499	-0.88249	0.03291	-0.34115	0.09421	-0.55398	0.31497	-0.24897	-0.2599	-0.26405	-0.70944	-0.46973	-0.07621	-0.78338	-0.83841	-0.31045	-0.24037
SM(d19:1/20:4(8Z,11Z,14Z,17Z)-2OH(5S,6R))	0.74868	0.73444	0.04388	0.81704	0.63242	0.34073	0.9015	0.86595	0.65688	0.19681	-0.19869	0.00844	0.25909	0.73545	0.55037	-0.2214	0.73544	0.00605	0.85606	0.8559	0.75264	0.12292	0.96273	0.29105	0.9694	0.79103	0.45818	0.14758	-0.53493	-0.19757	0.96068	0.71129	-0.24794	0.88961	0.29247	0.60118	0.30636	0.59338	-0.29851	0.52174	0.35426	-0.22489	0.98434	0.76227	-0.10231	0.77168	0.93038	0.60649	0.21685
PE(LTE4/P-18:0)	0.88459	0.7623	0.28238	0.86475	0.91232	0.57005	0.86121	0.68555	0.76952	0.00561	0.17641	0.26613	0.58575	0.77525	0.78514	-0.09029	0.74675	0.32579	0.89595	0.83534	0.58974	0.45864	0.85201	0.31359	0.89129	0.88179	0.36159	0.18795	-0.39789	-0.44882	0.87394	0.85737	-0.37903	0.80323	0.65378	0.73687	0.52309	0.8536	0.11284	0.66537	0.60107	-0.09155	0.91043	0.51662	0.05346	0.669	0.87426	0.81381	0.20926
Dihydrocorticosterone	-0.45117	-0.27078	0.05702	-0.48405	-0.22534	-0.22664	-0.79627	-0.8997	-0.21382	-0.20708	0.3634	0.43023	0.04583	-0.30415	-0.23057	0.36066	-0.77664	0.16204	-0.53845	-0.72207	-0.93947	0.27204	-0.86438	-0.11123	-0.67516	-0.51312	-0.35695	-0.21944	0.40538	-0.05027	-0.69013	-0.40157	0.2566	-0.64641	0.07838	-0.06337	0.15853	-0.24174	0.51603	-0.25493	0.02168	-0.17173	-0.7667	-0.47216	0.40584	-0.59151	-0.66906	-0.14654	-0.07037
TG(16:0/20:1(11Z)/22:2(13Z,16Z))	-0.41502	-0.73413	0.35009	-0.50407	-0.6592	0.04138	-0.57157	-0.37882	-0.64826	-0.56095	0.01634	-0.41767	0.01033	-0.78526	-0.80298	0.21236	-0.96121	-0.51009	-0.66623	-0.49377	-0.56965	-0.02413	-0.75861	-0.23742	-0.65876	-0.55444	-0.38	-0.61869	0.62597	0.65117	-0.67874	-0.43845	0.11228	-0.87128	-0.17783	-0.45006	-0.19815	-0.80325	-0.0717	-0.48632	-0.56887	-0.17878	-0.69651	-0.44033	-0.33818	-0.81994	-0.84904	-0.56061	-0.09816
DG(TXB2/0:0/8:0)	0.19949	0.01592	0.60076	0.02782	0.38483	0.47348	-0.26764	-0.42902	0.10955	-0.52014	0.78453	0.50107	0.7239	-0.0156	0.12855	0.54481	-0.44628	0.21745	0.06025	-0.06509	-0.66996	0.68801	-0.44842	0.21782	-0.21497	0.02052	-0.0864	-0.18773	0.29119	-0.30892	-0.26644	0.18453	-0.00618	-0.35136	0.77009	0.43781	0.45891	0.21737	0.60261	0.05538	0.25616	-0.06719	-0.2705	-0.42361	0.16447	-0.46866	-0.28681	0.3133	0.2228
PA(20:1(11Z)/15:0)	-0.15444	0.08226	-0.25297	0.02671	-0.10977	-0.44604	-0.23598	-0.49263	0.29017	-0.01813	-0.52413	0.18283	-0.26133	0.06882	0.20601	-0.59665	-0.35473	0.58749	-0.56005	-0.74373	-0.20681	0.32008	-0.25937	-0.76498	-0.16042	0.01576	-0.77761	-0.47173	0.49948	0.29729	-0.10607	-0.00242	-0.35443	-0.15777	-0.38612	-0.26717	0.48386	0.0561	0.60563	0.41347	0.48564	-0.68222	-0.26764	0.31204	0.78219	0.19315	-0.17927	0.19565	-0.78634
PG(TXB2/16:1(9Z))	0.39754	0.39781	0.07298	0.38334	0.26524	0.30242	0.52472	0.72773	0.1559	0.19556	0.088	-0.09335	0.18123	0.37654	0.00164	0.31847	0.40491	-0.57919	0.78398	0.85909	0.38397	-0.21586	0.60354	0.69056	0.63089	0.31359	0.7968	0.2649	-0.66962	-0.17883	0.58324	0.27967	0.27277	0.56892	0.27824	0.56223	-0.13984	0.11597	-0.71514	-0.09118	-0.21896	0.04437	0.6592	0.38258	-0.53048	0.27041	0.58466	0.1423	0.69199
PC(18:1(9Z)-O(12,13)/20:0)	0.90618	0.58166	0.60702	0.79341	0.92803	0.79778	0.70269	0.50296	0.66846	-0.33595	0.44601	0.29712	0.86699	0.58054	0.68971	0.08813	0.44277	0.33559	0.77066	0.73196	0.31391	0.70947	0.57476	0.29134	0.68728	0.81412	0.211	-0.01404	-0.12152	-0.39956	0.65216	0.86968	-0.43959	0.49578	0.89276	0.74649	0.63903	0.78562	0.33683	0.62463	0.5862	-0.10135	0.6935	0.25285	0.01217	0.3469	0.60255	0.8124	0.21398
CL(14:0/18:0/16:1(9Z)/14:0)	0.02723	0.13597	0.15351	-0.05846	0.42913	0.09311	-0.31063	-0.61266	0.24027	-0.11502	0.63172	0.70791	0.37495	0.15353	0.44748	0.26215	-0.06353	0.68641	-0.04323	-0.28724	-0.51712	0.543	-0.35627	0.02683	-0.25886	-3.6498e-05	-0.19743	0.16961	0.16806	-0.57198	-0.26662	0.08149	-0.05096	-0.15687	0.50654	0.25699	0.40397	0.46476	0.82318	0.2011	0.51894	0.14717	-0.28979	-0.41256	0.56377	-0.15125	-0.14669	0.35245	-0.03949
Decadienyl-l-carnitine	0.81463	0.78078	0.10531	0.88698	0.69977	0.38213	0.91695	0.83301	0.74257	0.12408	-0.19857	0.05958	0.33697	0.77633	0.61805	-0.26232	0.68438	0.09491	0.84496	0.82058	0.71798	0.25459	0.94997	0.22508	0.99343	0.85797	0.36879	0.05456	-0.45543	-0.18255	0.9853	0.79075	-0.33117	0.88039	0.35113	0.64452	0.44013	0.65506	-0.17897	0.62061	0.45958	-0.33697	0.99157	0.80529	-0.01302	0.78854	0.93221	0.70359	0.14624
PE-NMe(24:1(15Z)/20:0)	0.27263	0.64493	-0.14774	0.24477	0.60065	0.11147	0.23607	0.20801	0.36946	0.4887	0.57212	0.62836	0.22486	0.6559	0.43874	0.57467	0.60662	-0.00483	0.85509	0.65671	0.02026	-0.03563	0.4165	0.87821	0.46112	0.2264	0.86942	0.75882	-0.862	-0.88463	0.41457	0.2006	0.46345	0.6543	0.54521	0.80922	0.00763	0.56195	-0.1969	-0.02702	0.18699	0.34111	0.47899	0.09245	0.00915	0.32131	0.62828	0.37328	0.79619
PE-NMe2(20:2(11Z,14Z)/20:2(11Z,14Z))	0.45795	0.51909	0.0795	0.37197	0.75448	0.34181	0.4049	0.23966	0.44789	0.21355	0.56171	0.50321	0.40892	0.56345	0.67522	0.25159	0.74781	0.40267	0.71132	0.5856	0.24737	0.22745	0.47737	0.50591	0.43094	0.4386	0.48219	0.62487	-0.50113	-0.80549	0.41137	0.42489	-0.02019	0.56434	0.62673	0.5825	0.17851	0.76082	0.20461	0.29081	0.43564	0.45799	0.48921	-0.03707	0.10146	0.36888	0.58354	0.5128	0.39417
TG(15:0/24:1(15Z)/18:0)	-0.05971	0.74184	-0.7562	0.18627	0.26815	-0.6421	0.02697	-0.16068	0.57845	0.79549	-0.27885	0.65715	-0.42934	0.74694	0.52979	-0.16794	0.40436	0.41154	0.27508	-0.086	0.01231	-0.09619	0.30037	0.1079	0.36136	0.14174	0.2182	0.4319	-0.58286	-0.49947	0.38652	0.02185	0.25952	0.65489	-0.21614	0.39098	0.23374	0.47006	0.06859	0.26315	0.50218	-0.3185	0.2852	0.59123	0.73168	0.69475	0.56123	0.37944	0.00764
Ganglioside GD2 (d18:0/14:0)	-0.39549	0.29129	-0.57649	-0.32366	-0.09214	-0.4898	-0.34221	-0.19732	-0.09443	0.72907	0.27036	0.4884	-0.37493	0.2783	-0.14371	0.6402	0.11943	-0.38739	0.33861	0.12856	-0.36622	-0.52203	-0.06701	0.77288	-0.01591	-0.40251	0.79479	0.6914	-0.82359	-0.57717	-0.05224	-0.45125	0.91424	0.28399	-0.05981	0.41026	-0.39995	-0.0734	-0.51514	-0.54505	-0.27884	0.23705	-0.03868	-0.00999	0.00425	0.01594	0.17735	-0.19907	0.76463
Spermic acid 2	0.6068	0.76878	-0.14611	0.7096	0.55836	0.15785	0.79587	0.78323	0.62029	0.38784	-0.2148	0.09371	0.09698	0.77098	0.51322	-0.15616	0.75826	-0.03732	0.85258	0.80385	0.68532	-0.02507	0.9272	0.37786	0.92668	0.67209	0.56448	0.29018	-0.68032	-0.28633	0.9188	0.57083	-0.06884	0.9319	0.18862	0.60879	0.20085	0.55283	-0.38991	0.40954	0.2999	-0.18134	0.93642	0.76654	-0.05318	0.79382	0.9415	0.52945	0.30053
PG(LTE4/22:6(4Z,7Z,10Z,13Z,16Z,19Z))	-0.04249	0.55015	-0.39895	-0.01378	0.49893	-0.25887	-0.15159	-0.36428	0.38189	0.58383	0.52175	0.90243	-0.0024	0.58148	0.57535	0.38255	0.45865	0.50088	0.40648	0.05659	-0.27273	0.06632	0.05521	0.49447	0.0866	0.01117	0.42977	0.76533	-0.59143	-0.96439	0.07608	-0.01911	0.3943	0.42409	0.33333	0.53842	0.12191	0.61468	0.31374	0.05792	0.44828	0.31916	0.07356	-0.09153	0.54779	0.28153	0.35925	0.35263	0.38256
CDP-DG(PGD1/20:4(8Z,11Z,14Z,17Z))	-0.37321	-0.05072	-0.06869	-0.46977	-0.10721	-0.09709	-0.54447	-0.37758	-0.34404	0.22334	0.71398	0.43646	0.03951	-0.07808	-0.35755	0.96235	-0.26788	-0.48392	0.19457	0.07322	-0.705	-0.25107	-0.44232	0.82156	-0.32572	-0.53385	0.66917	0.46478	-0.46732	-0.50487	-0.39266	-0.46681	0.86526	-0.17637	0.29743	0.38748	-0.3609	-0.2296	-0.30644	-0.69544	-0.42293	0.3723	-0.34072	-0.47711	-0.21866	-0.50708	-0.2283	-0.29006	0.86103
TG(15:0/O-18:0/24:1(15Z))	0.87251	0.35266	0.66798	0.76373	0.59894	0.85157	0.82553	0.84852	0.39805	-0.43164	0.15023	-0.2193	0.7337	0.33288	0.28155	0.01902	0.3261	-0.18784	0.72729	0.88908	0.5372	0.41571	0.66952	0.28046	0.73969	0.74641	0.29445	-0.22266	-0.10425	0.04003	0.6996	0.78618	-0.40961	0.42518	0.64531	0.54453	0.36282	0.38331	-0.16869	0.41629	0.16017	-0.16714	0.76769	0.37286	-0.45596	0.25467	0.54189	0.51662	0.26917
(10Z,12E)-Tetradecadienoylcarnitine	-0.12609	0.68374	-0.74241	0.06429	0.19851	-0.57703	-0.00602	-0.04178	0.37885	0.88079	-0.06874	0.61123	-0.42097	0.68384	0.32088	0.17759	0.44204	0.04327	0.46505	0.15695	-0.02995	-0.33	0.30831	0.49695	0.35432	-0.000812216	0.60853	0.64808	-0.85173	-0.61502	0.35122	-0.11346	0.57342	0.6739	-0.13102	0.50642	-0.04691	0.32669	-0.28507	-0.04746	0.19428	-0.06779	0.30731	0.45228	0.3975	0.54454	0.56982	0.19824	0.42137
PC(20:5(7Z,9Z,11E,13E,17Z)-3OH(5,6,15)/P-16:0)	0.01856	-0.30774	0.08982	0.06327	-0.15498	-0.03302	0.07461	-0.09986	0.03479	-0.35282	-0.52913	-0.37783	-0.10509	-0.27946	0.12328	-0.80778	-0.10445	0.53547	-0.61027	-0.50529	0.28076	0.25231	-0.06928	-0.94686	-0.17869	0.14673	-0.90444	-0.52291	0.75132	0.5439	-0.1104	0.13155	-0.74909	-0.28666	-0.36742	-0.65064	0.24689	-0.01901	0.53152	0.45111	0.28903	-0.23236	-0.17171	0.04306	0.30073	0.09381	-0.25047	0.02477	-0.95458
DG(20:5(6E,8Z,11Z,14Z,17Z)-OH(5)/0:0/i-12:0)	0.64143	-0.15174	0.98453	0.41486	0.40144	0.96005	0.38109	0.33061	0.08516	-0.89672	0.41423	-0.24621	0.90558	-0.16871	0.08389	0.08433	-0.17481	0.01889	0.17802	0.38049	0.094	0.68171	0.06043	-0.05564	0.14804	0.44801	-0.21817	-0.51799	0.51398	0.20942	0.11218	0.58743	-0.57449	-0.23687	0.72078	0.18367	0.41409	0.16541	0.33012	0.31672	0.12515	-0.05582	0.17285	-0.19865	-0.37051	-0.29329	-0.0917	0.32385	-0.02833
DG(18:1(9Z)-O(12,13)/0:0/i-19:0)	0.77318	0.46138	0.42246	0.67024	0.66679	0.7033	0.80255	0.82807	0.39843	-0.10683	0.28387	-0.04005	0.58901	0.46764	0.39582	0.15003	0.63068	-0.13311	0.8865	0.98616	0.58433	0.208	0.76422	0.51664	0.7578	0.67692	0.56699	0.19979	-0.43003	-0.29673	0.71872	0.6757	-0.19325	0.6149	0.6354	0.61797	0.17494	0.51366	-0.25938	0.31126	0.15499	0.15173	0.81901	0.2895	-0.42475	0.36945	0.69332	0.48309	0.46945
Sterol	0.65759	0.9677	-0.04893	0.72751	0.90523	0.19515	0.56588	0.31411	0.88546	0.31606	0.21005	0.68666	0.3856	0.96913	0.86571	0.03931	0.64415	0.46223	0.85115	0.57949	0.24558	0.43441	0.66759	0.40502	0.79586	0.70732	0.41929	0.34788	-0.57454	-0.69734	0.77863	0.66873	-0.08518	0.8578	0.57566	0.8951	0.59908	0.91611	0.22559	0.60054	0.73944	-0.2409	0.75448	0.58075	0.44061	0.72525	0.87363	0.86387	0.27948
PGP(20:5(7Z,9Z,11E,13E,17Z)-3OH(5,6,15)/i-18:0)	-0.27943	-0.70076	0.53347	-0.42262	-0.48865	0.23152	-0.52769	-0.38733	-0.57656	-0.70034	0.2135	-0.32507	0.2347	-0.75082	-0.69485	0.2979	-0.95243	-0.40979	-0.58315	-0.42007	-0.61562	0.16521	-0.76489	-0.18644	-0.63676	-0.45884	-0.38746	-0.63134	0.68116	0.54899	-0.66678	-0.30973	0.03179	-0.88867	0.05349	-0.33252	-0.07283	-0.67047	0.08617	-0.4034	-0.46291	-0.13805	-0.67167	-0.52797	-0.32736	-0.8681	-0.8412	-0.4313	-0.0576
CDP-DG(20:4(5Z,7E,11Z,14Z)-OH(9)/i-20:0)	0.7786	0.64169	0.28163	0.72977	0.73598	0.58065	0.80886	0.79549	0.53971	0.04646	0.23209	0.11592	0.52352	0.64333	0.50315	0.13633	0.68338	-0.06685	0.96303	0.97849	0.56018	0.21334	0.82338	0.55793	0.85199	0.71761	0.62384	0.26314	-0.55636	-0.39712	0.81466	0.69641	-0.12732	0.75664	0.61439	0.7415	0.25469	0.61263	-0.24927	0.37066	0.26661	0.03589	0.88873	0.44001	-0.26702	0.51117	0.81758	0.58461	0.49232
MG(0:0/TXB2/0:0)	0.21795	0.59955	-0.42673	0.29045	0.55797	-0.16137	0.34832	0.13953	0.51664	0.60053	0.08519	0.49802	-0.09808	0.66121	0.74818	-0.14012	0.88817	0.58906	0.49797	0.29612	0.39966	-0.02891	0.55103	0.20989	0.42541	0.36151	0.31593	0.71046	-0.57021	-0.72593	0.45019	0.25404	-0.02204	0.71274	0.12264	0.32601	0.10213	0.73896	0.17907	0.36656	0.53011	0.33185	0.46929	0.22064	0.41605	0.68007	0.67113	0.43534	0.07138
DG(15:0/0:0/20:2n6)	-0.14091	-0.60073	0.30416	-0.21588	-0.26704	0.10698	-0.21215	-0.32368	-0.26837	-0.55343	-0.14107	-0.35903	0.05152	-0.57656	-0.11901	-0.43998	-0.3597	0.38316	-0.72911	-0.58167	-0.04969	0.26373	-0.41821	-0.7786	-0.51027	-0.12212	-0.85501	-0.49632	0.86639	0.48451	-0.46694	-0.0666	-0.57265	-0.63496	-0.18564	-0.69493	0.0908	-0.21092	0.5702	0.15659	0.05943	0.03154	-0.48659	-0.40642	0.10895	-0.34413	-0.58887	-0.18467	-0.74941
PC(O-16:0/16:1(9Z))	0.08658	0.11576	-0.07748	-0.01281	0.37237	0.12132	0.13928	0.04605	0.06928	0.25476	0.45929	0.27321	0.09984	0.18456	0.40853	0.16653	0.66371	0.36101	0.32151	0.28205	0.21726	-0.0661	0.22884	0.30567	0.04913	0.09707	0.30977	0.68312	-0.33771	-0.64541	0.05248	0.06615	0.03251	0.26739	0.2842	0.11013	-0.1703	0.4528	0.1574	0.04017	0.17348	0.74779	0.14935	-0.34585	0.01231	0.15569	0.25625	0.11368	0.21987
Prostaglandin F1a	-0.31785	-0.60056	0.45266	-0.45137	-0.33826	0.13439	-0.65502	-0.66411	-0.43313	-0.63169	0.34701	-0.01568	0.25687	-0.63642	-0.45567	0.28617	-0.9112	-0.04247	-0.64485	-0.61067	-0.77233	0.33254	-0.87249	-0.25966	-0.72879	-0.4587	-0.51614	-0.5228	0.72375	0.3122	-0.74861	-0.30407	-0.00469	-0.89037	0.13519	-0.28544	0.08936	-0.45134	0.44022	-0.27451	-0.19295	-0.10683	-0.77946	-0.61904	0.01319	-0.82013	-0.8551	-0.28237	-0.17107
Stearaldehyde	0.06256	-0.19702	0.37953	-0.01855	0.17645	0.20035	-0.23699	-0.52661	0.1127	-0.52014	0.23179	0.21845	0.36799	-0.18675	0.25691	-0.18521	-0.34143	0.68727	-0.44787	-0.51901	-0.34344	0.6558	-0.43333	-0.53893	-0.36688	0.05479	-0.7358	-0.38352	0.72136	0.03834	-0.34696	0.15183	-0.49973	-0.45989	0.25794	-0.18392	0.48991	0.20573	0.92529	0.35887	0.46209	-0.12142	-0.39927	-0.3521	0.47432	-0.251	-0.40606	0.23938	-0.55962
DG(PGJ2/0:0/i-13:0)	-0.40789	0.4576	-0.88805	-0.21438	-0.05814	-0.77429	-0.23919	-0.22647	0.1401	0.95506	-0.10999	0.5358	-0.64355	0.46743	0.1328	0.18623	0.34347	-0.00706	0.2212	-0.06593	-0.1339	-0.53086	0.1044	0.42092	0.09139	-0.26542	0.53931	0.70867	-0.79289	-0.55272	0.09883	-0.38712	0.69188	0.48425	-0.3504	0.25317	-0.26876	0.11599	-0.32844	-0.25018	0.01965	0.08504	0.05828	0.26174	0.3786	0.39228	0.35134	-0.06204	0.36362
PE(18:3(9,11,15)-OH(13)/18:4(6Z,9Z,12Z,15Z))	-0.35834	-0.48357	0.22479	-0.37409	-0.41318	-0.11774	-0.62251	-0.68476	-0.28448	-0.49632	-0.03238	-0.03249	0.02541	-0.52424	-0.38129	-0.03475	-0.91956	0.08505	-0.77177	-0.79123	-0.67783	0.31064	-0.79883	-0.52761	-0.64514	-0.39967	-0.71265	-0.65572	0.77156	0.47158	-0.63867	-0.29163	-0.11094	-0.78791	-0.1425	-0.38315	0.20554	-0.44316	0.47666	-0.10929	-0.05146	-0.41211	-0.73205	-0.31586	0.2588	-0.5869	-0.77344	-0.2214	-0.45016
PE(20:3(6,8,11)-OH(5)/P-18:1(9Z))	0.05307	-0.04589	-0.17821	0.00567	-0.006	0.07645	0.39518	0.57803	-0.18659	0.33325	-0.02877	-0.356	-0.20142	0.01061	-0.0053	-0.0126	0.72413	-0.25884	0.36307	0.55226	0.65706	-0.55213	0.51807	0.31835	0.24147	0.07169	0.50789	0.56595	-0.48454	-0.16853	0.24845	-0.02355	0.09426	0.37272	-0.12543	-0.12418	-0.56376	0.03344	-0.56849	-0.17534	-0.31685	0.69642	0.37884	-0.0586	-0.52994	0.23756	0.35512	-0.22505	0.29301
Cer(d18:2(4E,14Z)/20:5(7Z,9Z,11E,13E,17Z)-3OH(5,6,15))	0.8574	0.58517	0.43276	0.87196	0.82065	0.53184	0.69981	0.3504	0.84504	-0.35839	-0.06641	0.2187	0.63362	0.58839	0.83563	-0.4988	0.34288	0.72725	0.38442	0.30116	0.42137	0.84823	0.54979	-0.33875	0.6533	0.90724	-0.3634	-0.35174	0.24687	-0.07907	0.66846	0.92367	-0.82187	0.44537	0.5247	0.42757	0.89866	0.81254	0.66815	0.96815	0.88371	-0.50563	0.61668	0.52356	0.44052	0.57446	0.54543	0.91013	-0.43296
TG(i-19:0/i-20:0/19:0)	0.76717	0.13051	0.90488	0.6044	0.62491	0.88948	0.44583	0.2487	0.40278	-0.8176	0.35929	0.0188	0.9485	0.11085	0.38228	-0.04707	-0.10615	0.32389	0.24907	0.31813	0.07352	0.90022	0.14593	-0.14733	0.29884	0.63104	-0.31979	-0.54053	0.49893	0.07684	0.27237	0.7589	-0.68442	-0.0617	0.78863	0.36008	0.71435	0.43803	0.58404	0.587	0.46832	-0.29369	0.28221	0.01707	-0.01958	-0.06053	0.08114	0.61448	-0.16134
LysoPA(22:2(13Z,16Z)/0:0)	0.77899	0.67868	0.09703	0.84364	0.60856	0.38255	0.94459	0.90596	0.64512	0.11709	-0.26793	-0.08931	0.27233	0.68142	0.53929	-0.31838	0.71916	0.02514	0.79808	0.83589	0.81778	0.15148	0.97572	0.18343	0.96708	0.82619	0.3593	0.0567	-0.43421	-0.09472	0.96445	0.74759	-0.35589	0.85058	0.25997	0.51972	0.32588	0.57023	-0.27103	0.57165	0.35818	-0.25322	0.98706	0.77259	-0.12521	0.77062	0.90221	0.60047	0.1139
PGP(20:4(5Z,8Z,11Z,14Z)/16:1(9Z))	0.11057	-0.12671	0.15378	0.21751	-0.13881	-0.0422	0.06143	-0.11429	0.19883	-0.43828	-0.64432	-0.29011	-0.01886	-0.14678	0.06523	-0.77051	-0.41256	0.39372	-0.56598	-0.53011	0.09084	0.42715	-0.11245	-0.93622	-0.04594	0.21823	-0.92743	-0.82913	0.78311	0.6973	0.00563	0.22945	-0.70224	-0.26861	-0.31805	-0.41485	0.50737	-0.0735	0.49862	0.51727	0.34917	-0.74095	-0.1194	0.34355	0.40153	0.10695	-0.22285	0.17238	-0.91846
Cer(t18:0/20:5(6E,8Z,11Z,14Z,17Z)-OH(5))	0.24423	0.40795	-0.40136	0.32786	0.33145	-0.11033	0.56096	0.48922	0.3481	0.52839	-0.25734	0.00611	-0.23998	0.47352	0.53299	-0.39231	0.94954	0.32196	0.43159	0.41862	0.76666	-0.25823	0.73791	0.04912	0.51115	0.40254	0.27092	0.55552	-0.49704	-0.34456	0.54974	0.25921	-0.17148	0.71188	-0.14128	0.04787	-0.10606	0.50222	-0.14879	0.33016	0.27848	0.33817	0.59495	0.34524	0.0825	0.72588	0.68344	0.236	-0.05563
DG(20:4(7E,9E,11Z,13E)-3OH(5S,6R,15S)/0:0/i-18:0)	0.25965	-0.0348	-0.0072	0.3121	0.09809	0.06513	0.46709	0.31554	0.21843	-0.10805	-0.53679	-0.38755	-0.0963	0.01795	0.36457	-0.8395	0.42855	0.51943	-0.17951	-0.05219	0.70588	0.1105	0.40877	-0.69592	0.20763	0.41525	-0.5452	-0.18911	0.35481	0.30724	0.27516	0.33897	-0.75111	0.16296	-0.28218	-0.45036	0.16278	0.25229	0.29179	0.56179	0.34798	-0.01843	0.26558	0.24065	0.15911	0.44686	0.19774	0.17651	-0.74952
DG(5-iso PGF2VI/0:0/i-21:0)	0.19283	0.6658	-0.52481	0.3204	0.32411	-0.2212	0.4568	0.50704	0.38175	0.75652	-0.13069	0.23917	-0.26159	0.6851	0.36355	0.04642	0.7963	-0.11087	0.73582	0.61819	0.48848	-0.39678	0.72593	0.55544	0.65594	0.2896	0.75916	0.6719	-0.92314	-0.50747	0.6517	0.1543	0.33578	0.87613	-0.03792	0.48676	-0.15512	0.39972	-0.53844	0.06087	0.09598	0.13545	0.68253	0.53729	-0.01139	0.69339	0.81672	0.23298	0.47666
DG(i-24:0/i-22:0/0:0)	-0.15235	-0.62191	0.58792	-0.28497	-0.3094	0.27536	-0.45564	-0.47376	-0.37112	-0.79381	0.17816	-0.21812	0.33363	-0.65793	-0.42143	0.06535	-0.88467	-0.01766	-0.65866	-0.54612	-0.56105	0.42557	-0.73528	-0.44642	-0.60899	-0.28337	-0.66968	-0.72357	0.87873	0.5184	-0.61915	-0.13168	-0.2603	-0.87052	0.11543	-0.36518	0.18681	-0.43515	0.45979	-0.10424	-0.14206	-0.22762	-0.65253	-0.49086	-0.04961	-0.73779	-0.80512	-0.21187	-0.35397
PGP(20:4(8Z,11Z,14Z,17Z)-2OH(5S,6R)/20:4(8Z,11Z,14Z,17Z))	-0.06862	0.74348	-0.7461	0.16759	0.24359	-0.62177	0.02227	-0.11226	0.53085	0.81533	-0.23299	0.64195	-0.42101	0.74134	0.45123	-0.05637	0.38543	0.267	0.34487	-0.00319	-0.01274	-0.15929	0.30624	0.23545	0.38063	0.10632	0.34603	0.46558	-0.67008	-0.51223	0.39486	-0.00962	0.36589	0.66794	-0.18894	0.45291	0.1674	0.41303	-0.06184	0.16901	0.40313	-0.29674	0.30546	0.58779	0.62629	0.65202	0.57204	0.33436	0.14672
TG(i-19:0/14:0/8:0)	0.34568	0.70959	-0.2621	0.43541	0.40777	-0.00105	0.47797	0.5487	0.42856	0.52904	0.00487	0.26621	0.00364	0.69636	0.29267	0.22224	0.56791	-0.26843	0.83811	0.72594	0.33219	-0.19376	0.66948	0.67204	0.72231	0.36087	0.80321	0.45898	-0.85812	-0.44118	0.69098	0.28059	0.34588	0.80935	0.19853	0.70304	0.01154	0.37006	-0.54405	0.06477	0.08003	-0.07676	0.71446	0.57936	-0.1046	0.55919	0.78301	0.33598	0.61996
Spermine	0.32203	0.7416	-0.42029	0.45807	0.39483	-0.12849	0.54586	0.57851	0.48545	0.65329	-0.17581	0.22809	-0.15248	0.74644	0.39735	0.00408	0.73085	-0.11988	0.7853	0.66737	0.50215	-0.26582	0.77661	0.51961	0.76202	0.4076	0.71332	0.51785	-0.86567	-0.4277	0.75317	0.28527	0.246	0.90585	0.0331	0.57719	-0.007	0.4357	-0.50999	0.16712	0.16598	-0.05338	0.76708	0.66659	0.00303	0.73119	0.86547	0.34651	0.44519
PI(LTE4/16:2(9Z,12Z))	0.22743	0.80177	-0.34849	0.32794	0.69344	-0.2016	0.10053	-0.22329	0.72255	0.50704	0.26883	0.92293	0.09352	0.82069	0.82087	0.0735	0.49554	0.70584	0.47649	0.08461	-0.10285	0.32597	0.27031	0.26441	0.36763	0.33566	0.22997	0.51158	-0.48514	-0.83826	0.37038	0.29183	0.09526	0.6122	0.35366	0.65302	0.48057	0.8236	0.47887	0.43329	0.7597	-0.08724	0.31346	0.28864	0.76805	0.56757	0.57254	0.66707	0.1293
Butenoylcarnitine	0.72705	0.13815	0.8785	0.56338	0.46978	0.90244	0.47979	0.49561	0.23424	-0.71071	0.36145	-0.13411	0.88499	0.09066	0.0671	0.23934	-0.16193	-0.23976	0.47095	0.60886	0.07772	0.607	0.22925	0.23575	0.41573	0.522	0.10795	-0.47243	0.18728	0.1402	0.35775	0.64379	-0.33517	0.02309	0.76296	0.51818	0.45344	0.18214	0.0331	0.26879	0.08497	-0.29297	0.40055	0.1158	-0.41327	-0.1433	0.15338	0.42371	0.26806
PE(20:3(6,8,11)-OH(5)/24:0)	0.85961	0.82299	0.17361	0.90601	0.80114	0.45113	0.896	0.77597	0.78883	0.0858	-0.05261	0.17686	0.44926	0.81804	0.68606	-0.16858	0.67887	0.16092	0.89786	0.84047	0.63526	0.35586	0.91573	0.29169	0.98666	0.88091	0.39285	0.08658	-0.45939	-0.29286	0.97083	0.83316	-0.3215	0.87418	0.49064	0.74319	0.51027	0.73966	-0.07918	0.64338	0.52805	-0.3094	0.9806	0.74245	0.03095	0.75392	0.93311	0.7786	0.20433
PGP(i-14:0/i-17:0)	-0.48921	0.27624	-0.89566	-0.3274	-0.21469	-0.75537	-0.2189	-0.09905	-0.07127	0.96701	-0.13904	0.30573	-0.73709	0.29737	-0.04137	0.20468	0.40922	-0.20158	0.19475	0.0153	-0.0036	-0.75065	0.13284	0.46593	0.03257	-0.36289	0.62918	0.78431	-0.83027	-0.46499	0.04078	-0.49845	0.74293	0.43333	-0.45941	0.08846	-0.52569	-0.04888	-0.55087	-0.41573	-0.21786	0.304	0.04284	0.14931	0.1202	0.31248	0.29682	-0.27372	0.42851
PC(20:4(8Z,11Z,14Z,17Z)-2OH(5S,6R)/24:1(15Z))	-0.24998	-0.66025	0.51198	-0.36218	-0.44448	0.18586	-0.51603	-0.46088	-0.46475	-0.72875	0.11036	-0.28191	0.22403	-0.70648	-0.57206	0.11998	-0.96044	-0.20147	-0.67904	-0.55181	-0.59803	0.28614	-0.769	-0.38494	-0.63433	-0.38631	-0.58689	-0.72626	0.81068	0.58924	-0.64907	-0.24261	-0.12532	-0.89016	0.00976	-0.3874	0.07482	-0.58252	0.28051	-0.23889	-0.29076	-0.26071	-0.68453	-0.45784	-0.13626	-0.78135	-0.83935	-0.33107	-0.27185
PC(PGF1alpha/P-18:0)	-0.54502	0.14121	-0.84564	-0.43638	-0.25022	-0.69748	-0.2691	-0.12202	-0.20621	0.93192	-0.00756	0.25951	-0.7148	0.17542	-0.09784	0.29046	0.44315	-0.22373	0.16501	0.02933	-0.01124	-0.80894	0.07272	0.51636	-0.079	-0.4451	0.66328	0.87913	-0.81583	-0.51375	-0.07329	-0.57049	0.77143	0.34365	-0.42369	0.00729	-0.65518	-0.09043	-0.55695	-0.51655	-0.31269	0.53049	-0.03733	-0.05192	0.00878	0.19485	0.20908	-0.37774	0.48292
PE(18:1(9Z)-O(12,13)/24:1(15Z))	-0.65009	0.06684	-0.83884	-0.56187	-0.24211	-0.74896	-0.46454	-0.40107	-0.22743	0.88425	0.12759	0.4185	-0.68942	0.10877	-0.04339	0.32251	0.34094	-0.0092	-0.000331896	-0.19624	-0.21416	-0.69245	-0.1411	0.42132	-0.28235	-0.5463	0.49976	0.88873	-0.67144	-0.60577	-0.27118	-0.64736	0.75269	0.18271	-0.38104	-0.05674	-0.58928	-0.0498	-0.28292	-0.50746	-0.20753	0.58839	-0.24942	-0.24457	0.19726	0.07901	0.04346	-0.37259	0.3781
PC(18:1(9Z)-O(12,13)/14:1(9Z))	0.72794	0.36291	0.56724	0.58208	0.60698	0.78478	0.65883	0.72489	0.28866	-0.25127	0.43972	-0.02134	0.70413	0.34959	0.23619	0.35346	0.38831	-0.28149	0.84288	0.95028	0.35787	0.26869	0.57427	0.60942	0.63645	0.56448	0.58878	0.09761	-0.3565	-0.25813	0.57798	0.60964	-0.08869	0.43745	0.74558	0.67218	0.17632	0.38282	-0.26825	0.17591	0.04131	0.11219	0.67993	0.16257	-0.51207	0.14132	0.52603	0.41765	0.59275
CDP-DG(18:3(9,11,15)-OH(13)/i-16:0)	-0.1764	0.38919	-0.39455	-0.14868	0.37545	-0.33691	-0.32498	-0.57486	0.29223	0.49108	0.48644	0.88447	-0.05522	0.42248	0.51315	0.30312	0.28405	0.61242	0.14852	-0.20468	-0.40446	0.11636	-0.15282	0.28738	-0.12377	-0.10905	0.18808	0.64481	-0.36672	-0.85864	-0.12248	-0.12343	0.32453	0.21255	0.23755	0.34968	0.14153	0.52092	0.49019	0.04886	0.46118	0.29052	-0.14647	-0.21707	0.65834	0.15538	0.14535	0.27114	0.18579
DG(18:1(9Z)-O(12,13)/0:0/8:0)	0.75449	0.78059	0.34561	0.71993	0.97023	0.4994	0.48046	0.18073	0.82038	-0.09823	0.46529	0.67503	0.72796	0.77236	0.82374	0.14408	0.37488	0.53663	0.72581	0.4983	0.04214	0.7531	0.43536	0.31319	0.62463	0.71679	0.20006	0.09625	-0.22895	-0.61524	0.59363	0.7611	-0.26172	0.55369	0.84742	0.88161	0.76835	0.89679	0.51327	0.6439	0.77889	-0.25457	0.57743	0.3247	0.39846	0.42972	0.6191	0.91237	0.2095
N-Stearoyl phenylalanine	0.80118	0.47216	0.25502	0.87703	0.48084	0.43023	0.94287	0.84353	0.62386	-0.19135	-0.52951	-0.32905	0.29327	0.47122	0.4931	-0.67549	0.48461	0.18556	0.4491	0.56011	0.86373	0.3422	0.85688	-0.30271	0.84758	0.87801	-0.13636	-0.36684	0.03708	0.2975	0.86996	0.81847	-0.73154	0.60401	0.11084	0.21112	0.49704	0.46104	-0.02195	0.76514	0.44487	-0.49824	0.85196	0.80019	-0.03111	0.70883	0.68691	0.59452	-0.35188
PIP(18:1(12Z)-2OH(9,10)/20:4(8Z,11Z,14Z,17Z))	-0.26783	0.54257	-0.8811	-0.07644	0.07127	-0.6943	-0.04094	-0.05506	0.24288	0.98656	-0.14662	0.49663	-0.60787	0.56845	0.28529	0.07198	0.57605	0.08824	0.34519	0.08164	0.09182	-0.51936	0.31034	0.4076	0.24389	-0.10234	0.56906	0.78547	-0.85222	-0.60571	0.25901	-0.24723	0.56408	0.64309	-0.31598	0.27226	-0.24641	0.26653	-0.32441	-0.1166	0.11175	0.16281	0.23638	0.33553	0.36081	0.55633	0.52003	0.03725	0.32562
N-(2-Methylacryloyl)-L-histidine	0.62025	0.7304	-0.02853	0.68483	0.5557	0.2581	0.75302	0.78131	0.55796	0.29908	-0.08101	0.09828	0.20575	0.72034	0.41883	0.0115	0.64981	-0.17208	0.89761	0.8649	0.57674	0.00385	0.85694	0.50331	0.89727	0.63073	0.64902	0.25874	-0.68581	-0.29103	0.8723	0.55893	0.01317	0.86107	0.30416	0.69112	0.18645	0.48968	-0.44427	0.31578	0.21009	-0.17337	0.90247	0.69255	-0.16489	0.6607	0.8809	0.50165	0.44437
PG(20:4(5Z,7E,11Z,14Z)-OH(9)/i-21:0)	0.74165	0.55295	0.57289	0.61444	0.80327	0.72748	0.48123	0.38688	0.51117	-0.26374	0.62484	0.39858	0.8417	0.5269	0.45094	0.45057	0.23371	0.02329	0.82038	0.74816	0.02022	0.57816	0.389	0.59705	0.57769	0.58341	0.46949	0.06335	-0.2918	-0.47603	0.51376	0.66502	-0.07042	0.40755	0.94083	0.89318	0.49505	0.59325	0.118	0.31728	0.35168	-0.08939	0.56133	0.15607	-0.1149	0.13349	0.49288	0.65995	0.55356
Galactosylceramide (d18:1/24:1(15Z))	0.42729	0.71799	0.13848	0.41397	0.78788	0.21978	0.09832	-0.17438	0.66534	0.07845	0.58925	0.89088	0.54411	0.69957	0.65882	0.39358	0.16101	0.45919	0.58118	0.25221	-0.33661	0.61166	0.1224	0.44804	0.35798	0.38378	0.28358	0.23127	-0.32067	-0.7461	0.31841	0.43816	0.08933	0.4003	0.75406	0.88252	0.63392	0.73548	0.4926	0.36845	0.65515	-0.21211	0.28163	0.15744	0.51542	0.24019	0.41941	0.73249	0.35948
MG(18:1(12Z)-2OH(9,10)/0:0/0:0)	0.65966	0.75481	-0.06091	0.75244	0.56897	0.2294	0.82607	0.81583	0.62857	0.29857	-0.21908	0.05234	0.16439	0.75066	0.49542	-0.1659	0.70305	-0.06185	0.85086	0.82181	0.68594	0.03566	0.92547	0.35193	0.94484	0.70939	0.52728	0.19877	-0.61839	-0.22244	0.9339	0.62064	-0.12146	0.902	0.2273	0.61992	0.24974	0.53845	-0.37784	0.43811	0.30087	-0.24352	0.94944	0.78429	-0.08495	0.76717	0.92455	0.55298	0.28238
PE-NMe(24:0/18:0)	-0.25385	0.13415	-0.25385	-0.29269	0.25882	-0.24032	-0.42223	-0.63808	0.08795	0.31764	0.5805	0.74138	-0.00553	0.17479	0.36933	0.34273	0.17538	0.57112	-0.01123	-0.28265	-0.45489	0.1075	-0.30942	0.21854	-0.32188	-0.22601	0.08321	0.58554	-0.18553	-0.76176	-0.321	-0.21164	0.27618	-0.01848	0.24432	0.16537	0.0323	0.38192	0.53281	-0.05625	0.32769	0.45627	-0.3183	-0.46549	0.51921	-0.06423	-0.07176	0.11587	0.13937
DG(i-18:0/10:0/0:0)	-0.02362	0.70427	-0.69479	0.17073	0.20857	-0.49787	0.14823	0.14902	0.40136	0.84752	-0.16819	0.47303	-0.40027	0.70212	0.30778	0.10209	0.5062	-0.04666	0.54134	0.28915	0.13276	-0.35514	0.45012	0.48991	0.48149	0.10004	0.6417	0.59122	-0.87083	-0.51699	0.47844	-0.02365	0.50139	0.75138	-0.14662	0.50964	-0.05427	0.31645	-0.40356	-0.00247	0.15799	-0.11087	0.4439	0.56486	0.28085	0.61686	0.65981	0.21504	0.41957
PGP(20:4(5Z,7E,11Z,14Z)-OH(9)/i-20:0)	0.90836	0.60797	0.5889	0.81779	0.83605	0.78703	0.74802	0.64932	0.62205	-0.29929	0.35324	0.1887	0.81863	0.58709	0.53172	0.15678	0.37942	0.05354	0.85871	0.85473	0.33988	0.58602	0.63732	0.41527	0.78238	0.79458	0.36918	-0.06417	-0.23957	-0.29062	0.73501	0.84306	-0.31164	0.54966	0.83651	0.81563	0.55945	0.64526	0.06093	0.51425	0.41926	-0.21286	0.7774	0.39073	-0.15539	0.34511	0.65255	0.74206	0.36418
PS(5-iso PGF2VI/16:1(9Z))	-0.56202	0.22864	-0.88668	-0.42982	-0.11563	-0.79052	-0.39786	-0.4255	-0.02964	0.92084	0.0469	0.53984	-0.6757	0.27053	0.14261	0.18817	0.39441	0.1885	0.02498	-0.23924	-0.18326	-0.56039	-0.0669	0.31873	-0.17873	-0.41481	0.40253	0.84834	-0.65404	-0.64703	-0.15793	-0.52751	0.64243	0.29266	-0.36874	0.01618	-0.40194	0.1131	-0.12644	-0.3163	0.00815	0.42918	-0.16868	-0.09069	0.40915	0.24236	0.15421	-0.19544	0.25021
PG(20:5(7Z,9Z,11E,13E,17Z)-3OH(5,6,15)/i-13:0)	-0.51237	-0.09095	-0.34737	-0.56771	-0.02014	-0.36726	-0.62586	-0.71308	-0.21211	0.38667	0.59894	0.61365	-0.18581	-0.05206	0.06869	0.49953	0.0525	0.30005	-0.13914	-0.35586	-0.56602	-0.16601	-0.48083	0.31982	-0.53217	-0.51113	0.19329	0.66638	-0.23702	-0.69296	-0.53739	-0.49767	0.51657	-0.18492	0.0819	0.00612	-0.2715	0.09202	0.29428	-0.37577	0.0098	0.62805	-0.51145	-0.64691	0.32058	-0.27467	-0.26375	-0.19605	0.27731
CDP-DG(20:5(6E,8Z,11Z,14Z,17Z)-OH(5)/i-13:0)	-0.20441	-0.59584	0.47641	-0.29406	-0.34611	0.15009	-0.48286	-0.53345	-0.32915	-0.72448	0.05384	-0.19747	0.22464	-0.62931	-0.38276	-0.05453	-0.8826	0.07292	-0.73941	-0.65789	-0.54966	0.41066	-0.7407	-0.56189	-0.62078	-0.29157	-0.76359	-0.74263	0.90596	0.54968	-0.61837	-0.15827	-0.29262	-0.85287	-0.0017	-0.42937	0.21734	-0.42576	0.51212	-0.05124	-0.07755	-0.3037	-0.6755	-0.41954	0.0768	-0.66201	-0.8	-0.20339	-0.47737
TG(16:0/O-18:0/22:6(4Z,7Z,10Z,13Z,16Z,19Z))	0.47004	0.59743	-0.32225	0.65531	0.38102	-0.09492	0.7539	0.61059	0.6416	0.36011	-0.66253	-0.08111	-0.18443	0.62768	0.61933	-0.75069	0.75227	0.38965	0.37937	0.34515	0.85836	0.00982	0.86209	-0.28417	0.7576	0.67653	-0.03402	0.07086	-0.26995	0.00957	0.80817	0.53113	-0.47428	0.7916	-0.22561	0.10773	0.29035	0.53752	-0.04728	0.67289	0.50962	-0.30544	0.76867	0.82347	0.28141	0.94025	0.79168	0.48981	-0.38029
PI(LTE4/20:0)	0.92462	0.63412	0.37727	0.97531	0.68181	0.55265	0.93472	0.78495	0.7652	-0.24672	-0.30143	-0.09322	0.51224	0.61813	0.60225	-0.47659	0.42885	0.2256	0.61331	0.64612	0.69201	0.54181	0.83037	-0.12722	0.91827	0.95508	-0.03451	-0.35928	-0.02479	0.12005	0.91966	0.93164	-0.66958	0.64928	0.38076	0.49271	0.67653	0.60754	0.08955	0.81345	0.569	-0.58281	0.89477	0.80436	0.04695	0.68089	0.74547	0.77636	-0.18598
Cer(d18:1/5-iso PGF2VI)	0.46763	-0.10626	0.89279	0.22726	0.44302	0.82742	0.07985	-0.02608	0.07246	-0.783	0.70936	0.11762	0.91355	-0.12598	0.11709	0.372	-0.28716	0.12374	0.15357	0.21682	-0.28223	0.72784	-0.19655	0.12295	-0.04667	0.254	-0.13237	-0.33282	0.42488	-0.08764	-0.09566	0.42096	-0.31863	-0.32422	0.84544	0.32586	0.42992	0.21885	0.49738	0.18147	0.18184	0.03351	-0.04726	-0.40356	-0.16869	-0.43662	-0.20664	0.32709	0.13863
PG(LTE4/22:4(7Z,10Z,13Z,16Z))	0.30205	0.29487	0.31901	0.17025	0.6653	0.36292	-0.02892	-0.30508	0.36138	-0.15439	0.76868	0.69288	0.60037	0.31307	0.5642	0.36528	0.15708	0.59415	0.29906	0.09625	-0.32248	0.60169	-0.08733	0.26163	0.01094	0.2277	0.05092	0.25924	-0.01231	-0.69264	-0.01522	0.31256	-0.084	0.06012	0.75704	0.50041	0.442	0.63316	0.69482	0.277	0.54035	0.22562	0.00412	-0.32871	0.37147	-0.04451	0.09866	0.50947	0.18201
LysoPI(0:0/18:0)	-0.50718	-0.04867	-0.22796	-0.45328	-0.21493	-0.46272	-0.77976	-0.87811	-0.09277	0.10165	0.23216	0.56932	-0.15625	-0.08533	-0.16022	0.35128	-0.64719	0.13675	-0.41435	-0.68731	-0.90698	0.12157	-0.73828	0.00213	-0.53642	-0.51245	-0.18162	-0.05418	0.13263	-0.17155	-0.54804	-0.44919	0.4331	-0.41198	-0.0494	0.06213	0.13119	-0.18148	0.3666	-0.266	0.06111	-0.26151	-0.64825	-0.24938	0.52959	-0.3778	-0.47238	-0.10578	0.02384
PS(LTE4/14:1(9Z))	0.51808	0.31825	0.03061	0.63349	0.36031	0.11805	0.64628	0.39359	0.58643	-0.11448	-0.6169	-0.18745	0.0571	0.34765	0.61095	-0.92382	0.43322	0.65261	0.01845	0.04073	0.71591	0.37918	0.58	-0.70321	0.50273	0.69494	-0.56064	-0.33684	0.30724	0.26496	0.56517	0.61993	-0.86036	0.39354	-0.13126	-0.13688	0.52963	0.4958	0.41503	0.84805	0.64717	-0.41769	0.5033	0.59762	0.38982	0.6888	0.44439	0.52741	-0.78113
5-Oxononanoylcarnitine	0.56652	-0.0906	0.89844	0.32683	0.35158	0.92956	0.34069	0.43066	-0.031	-0.70739	0.56991	-0.19987	0.85694	-0.12048	-0.08809	0.43203	-0.13719	-0.34982	0.41515	0.61548	0.01835	0.43673	0.09753	0.37032	0.20512	0.31741	0.2211	-0.28243	0.15483	0.054	0.1403	0.4514	-0.19174	-0.12994	0.77515	0.38787	0.1805	0.05422	-0.05222	0.02408	-0.13498	0.08162	0.2371	-0.21552	-0.61349	-0.35974	-0.00837	0.19479	0.41603
PC(20:5(6E,8Z,11Z,14Z,17Z)-OH(5)/2:0)	-0.48223	-0.20997	-0.04121	-0.47641	-0.26304	-0.32152	-0.79738	-0.88378	-0.18774	-0.11498	0.27106	0.44047	-0.04309	-0.24968	-0.25028	0.34129	-0.77975	0.10879	-0.52093	-0.72613	-0.9338	0.20798	-0.83252	-0.09413	-0.62937	-0.52493	-0.31352	-0.21354	0.33162	-0.03188	-0.64322	-0.42976	0.31962	-0.58444	-0.000860438	-0.03772	0.14689	-0.26853	0.43176	-0.2712	0.00628	-0.25586	-0.73397	-0.36507	0.43235	-0.52902	-0.62003	-0.1541	-0.05172
CDP-DG(LTE4/18:3(9Z,12Z,15Z))	-0.2184	-0.02155	0.04728	-0.35641	0.00939	0.08498	-0.36358	-0.17646	-0.31703	0.17336	0.78741	0.36267	0.165	-0.04063	-0.29886	0.9842	-0.10504	-0.52211	0.36039	0.29528	-0.537	-0.23809	-0.27892	0.91668	-0.19659	-0.40487	0.78017	0.52435	-0.53283	-0.5495	-0.26986	-0.33812	0.79822	-0.07837	0.42263	0.45364	-0.3813	-0.1448	-0.37442	-0.65211	-0.43273	0.49253	-0.18168	-0.48011	-0.37158	-0.45984	-0.11015	-0.2351	0.94853
PGP(i-20:0/20:4(5Z,7E,11Z,14Z)-OH(9))	0.15631	0.2418	0.07885	0.2045	0.38312	-0.03616	-0.11206	-0.51108	0.49507	-0.19262	0.04197	0.51834	0.23576	0.24767	0.57366	-0.33215	-0.13652	0.90154	-0.25145	-0.49384	-0.27047	0.69998	-0.19867	-0.51999	-0.07541	0.24681	-0.65692	-0.268	0.46238	-0.15431	-0.04411	0.28744	-0.46711	-0.07785	0.20094	0.07302	0.71458	0.49284	0.97437	0.59588	0.77817	-0.40209	-0.15522	0.05641	0.8401	0.16006	-0.05467	0.52768	-0.59207
CL(i-16:0/a-17:0/i-21:0/i-22:0)	0.75972	0.8684	0.08128	0.78089	0.94851	0.36123	0.70836	0.45652	0.84768	0.19633	0.22205	0.52416	0.47108	0.8882	0.90585	-0.06055	0.77702	0.51476	0.85732	0.67492	0.44088	0.45625	0.76546	0.3261	0.81841	0.80147	0.35746	0.3425	-0.48261	-0.64752	0.80813	0.76285	-0.26756	0.84495	0.61635	0.78297	0.56158	0.95705	0.25699	0.67154	0.73536	-0.08019	0.81826	0.49742	0.31416	0.7303	0.88449	0.85942	0.19525
TG(i-24:0/a-25:0/a-25:0)[rac]	0.8637	0.64403	0.38854	0.79606	0.8305	0.67325	0.84046	0.75936	0.61247	-0.07187	0.27255	0.149	0.63973	0.64953	0.60673	0.06971	0.67382	0.09171	0.93041	0.93941	0.55916	0.37613	0.8095	0.45241	0.84747	0.80209	0.4875	0.18431	-0.42427	-0.39751	0.81427	0.79748	-0.2783	0.7192	0.7032	0.73788	0.38732	0.70873	-0.06044	0.49939	0.39742	0.00514	0.88194	0.41111	-0.18293	0.51253	0.79845	0.68649	0.37625
PA(10:0/20:5(7Z,9Z,11E,13E,17Z)-3OH(5,6,15))	-0.1257	0.18409	-0.2675	-0.00298	0.14479	-0.39048	-0.2702	-0.62665	0.37437	0.08968	-0.16336	0.49358	-0.13808	0.20009	0.46718	-0.41796	-0.10403	0.86466	-0.41052	-0.68074	-0.27075	0.40284	-0.25567	-0.5796	-0.19626	0.03719	-0.64633	-0.12368	0.35428	-0.13292	-0.14622	0.02585	-0.2978	-0.07042	-0.13904	-0.12187	0.49703	0.3462	0.83281	0.44619	0.66268	-0.34192	-0.27347	0.07742	0.91574	0.2158	-0.09846	0.32137	-0.65076
DG(22:6(4Z,7Z,11E,13Z,15E,19Z)-2OH(10S,17)/0:0/8:0)	-0.46311	-0.22252	-0.01031	-0.45814	-0.2701	-0.29809	-0.78102	-0.86473	-0.18741	-0.15359	0.24782	0.40696	-0.02627	-0.26478	-0.26335	0.3185	-0.80496	0.09703	-0.53326	-0.72579	-0.92237	0.2274	-0.83021	-0.12249	-0.62181	-0.50886	-0.34197	-0.26311	0.36689	0.0134	-0.63549	-0.41041	0.28769	-0.59929	-0.00222	-0.04896	0.16482	-0.28339	0.4325	-0.25559	0.00347	-0.29026	-0.72844	-0.34886	0.41806	-0.53538	-0.62957	-0.15037	-0.07591
PG(TXB2/i-12:0)	-0.32812	-0.71601	0.42348	-0.42258	-0.61041	0.11961	-0.49185	-0.31211	-0.60054	-0.63194	-0.00725	-0.45706	0.0781	-0.76864	-0.76645	0.15881	-0.95086	-0.48857	-0.64152	-0.45065	-0.51033	0.04451	-0.70573	-0.27979	-0.5998	-0.47112	-0.42117	-0.68837	0.67411	0.69614	-0.61927	-0.35075	0.02034	-0.85342	-0.13798	-0.4357	-0.13295	-0.76727	-0.04315	-0.41031	-0.52647	-0.22945	-0.6377	-0.39455	-0.35089	-0.79043	-0.81709	-0.50207	-0.14166
PA(LTE4/10:0)	-0.25556	0.54572	-0.88331	-0.06679	0.12485	-0.69681	-0.04154	-0.11392	0.28893	0.97498	-0.13353	0.54461	-0.59348	0.5822	0.38452	0.00015829	0.62405	0.24938	0.30113	0.01881	0.106	-0.45208	0.30259	0.31963	0.21736	-0.07002	0.4723	0.80009	-0.78885	-0.64855	0.2413	-0.21617	0.47492	0.63604	-0.3035	0.23221	-0.19011	0.35149	-0.1791	-0.03254	0.21716	0.19656	0.21439	0.29807	0.46278	0.58896	0.51512	0.08922	0.2217
TG(18:3(6Z,9Z,12Z)/24:1(15Z)/O-18:0)	0.1483	-0.6138	0.72482	-0.00103	-0.34012	0.56824	0.0879	0.29344	-0.43537	-0.82818	-0.08686	-0.77884	0.35915	-0.65199	-0.58656	-0.04846	-0.57209	-0.53373	-0.29798	0.06097	0.05611	0.14401	-0.20051	-0.274	-0.17292	-0.01819	-0.33268	-0.75617	0.64742	0.80295	-0.19317	0.08601	-0.35082	-0.57396	0.05533	-0.35315	-0.05848	-0.55967	-0.18423	-0.13045	-0.46684	-0.16558	-0.1522	-0.19078	-0.67409	-0.5446	-0.47458	-0.29453	-0.15247
N-Stearoyltaurine	-0.58959	0.16392	-0.68519	-0.4034	-0.26672	-0.82032	-0.64162	-0.73312	0.03454	0.55006	-0.14037	0.56089	-0.5607	0.14625	-0.03252	0.08599	-0.30097	0.18777	-0.33458	-0.65744	-0.60401	-0.18746	-0.44529	-0.0387	-0.33452	-0.46442	-0.06512	0.18519	-0.17141	-0.22447	-0.3177	-0.50429	0.50156	-0.06097	-0.40309	0.00187	0.00187	-0.10381	0.1486	-0.20442	0.11193	-0.27635	-0.4377	0.07342	0.66441	0.02535	-0.17348	-0.11418	-0.05322
N6-Galacturonyl-L-lysine	0.01371	-0.50066	0.72155	-0.15276	-0.23335	0.47949	-0.28382	-0.16645	-0.37629	-0.79823	0.30453	-0.27766	0.49139	-0.56088	-0.5424	0.34593	-0.85022	-0.42106	-0.30586	-0.14186	-0.50757	0.34784	-0.55698	-0.05237	-0.37413	-0.2031	-0.26482	-0.6744	0.60201	0.48014	-0.42026	-0.03874	-0.06126	-0.70979	0.31058	-0.06457	0.10958	-0.48172	0.08128	-0.24298	-0.34094	-0.23968	-0.41474	-0.37628	-0.38665	-0.75565	-0.62928	-0.1964	0.06373
DG(20:5(6E,8Z,11Z,14Z,17Z)-OH(5)/0:0/10:0)	0.02083	0.43495	-0.32362	0.10935	0.44416	-0.29587	-0.10172	-0.47774	0.52038	0.31158	0.11372	0.7252	-0.03313	0.47229	0.71451	-0.20766	0.29829	0.92435	-0.01394	-0.3404	-0.14834	0.35939	-0.00647	-0.2065	0.01355	0.17071	-0.26003	0.29392	-0.03196	-0.56493	0.04904	0.13816	-0.15677	0.24575	0.10954	0.17588	0.44667	0.64739	0.76322	0.45981	0.75441	-0.04097	-0.02723	0.05431	0.87848	0.38891	0.20994	0.47782	-0.32574
PG(LTE4/20:4(8Z,11Z,14Z,17Z))	-0.47506	0.39584	-0.86312	-0.30625	-0.08665	-0.7737	-0.34827	-0.32963	0.06947	0.93103	0.00235	0.58571	-0.62051	0.40449	0.08091	0.29578	0.26842	-0.02355	0.18035	-0.11694	-0.25732	-0.52743	-0.01084	0.47062	-0.01292	-0.35597	0.55253	0.73583	-0.77498	-0.59827	-0.01163	-0.4599	0.76404	0.3928	-0.30791	0.25195	-0.30297	0.07519	-0.29657	-0.33325	-0.02353	0.14965	-0.04651	0.13885	0.3705	0.27894	0.25709	-0.11292	0.42012
PA(20:5(6E,8Z,11Z,14Z,17Z)-OH(5)/i-17:0)	-0.04322	0.56959	-0.67348	0.14376	0.06067	-0.46617	0.22179	0.31941	0.25911	0.81066	-0.29914	0.21133	-0.47396	0.56814	0.14244	0.03974	0.51411	-0.24676	0.5098	0.36449	0.28615	-0.51058	0.51261	0.46203	0.49109	0.07212	0.66599	0.53701	-0.85522	-0.33105	0.49031	-0.06468	0.48268	0.72028	-0.27279	0.3674	-0.2148	0.15015	-0.61837	-0.08965	-0.03455	-0.06095	0.47801	0.57827	0.05507	0.58504	0.63335	0.06353	0.41622
UDP-N-acetylmuraminate	0.90188	0.64172	0.49113	0.81285	0.92607	0.73384	0.7776	0.60427	0.68357	-0.196	0.37622	0.27165	0.76796	0.64827	0.7139	0.05611	0.59208	0.29705	0.8529	0.81863	0.43865	0.58333	0.69948	0.34917	0.77207	0.83486	0.32108	0.10506	-0.26392	-0.44241	0.74095	0.85924	-0.3916	0.62531	0.81991	0.75237	0.55354	0.80834	0.20987	0.61002	0.55785	-0.03967	0.79226	0.32767	-0.02362	0.4599	0.71865	0.79427	0.26202
N-Stearoyl Serine	0.84575	0.16151	0.83785	0.71328	0.49015	0.92282	0.7292	0.7365	0.30978	-0.68816	0.10741	-0.3408	0.80791	0.13176	0.16868	-0.06591	0.06456	-0.16146	0.49008	0.69872	0.43085	0.55475	0.48064	0.05159	0.57979	0.69897	0.01688	-0.50285	0.21317	0.27045	0.54403	0.77633	-0.56583	0.17041	0.62336	0.3813	0.44781	0.25026	-0.01397	0.44319	0.14525	-0.29364	0.59314	0.28374	-0.4483	0.07856	0.30982	0.46536	0.06751
DG(20:5(6E,8Z,11Z,14Z,17Z)-OH(5)/0:0/2:0)	-0.06371	0.42038	-0.44132	0.08501	0.31098	-0.45254	-0.14357	-0.51184	0.51616	0.35922	-0.10912	0.65666	-0.19193	0.44999	0.64949	-0.35463	0.20721	0.90552	-0.1447	-0.47791	-0.14216	0.29977	-0.03325	-0.35733	-0.00478	0.12848	-0.37543	0.17978	0.02642	-0.40775	0.04291	0.07653	-0.17293	0.22499	-0.08868	0.06894	0.45257	0.54684	0.72709	0.47175	0.74083	-0.21237	-0.06684	0.18313	0.95437	0.43779	0.17561	0.42646	-0.46638
PC(20:5(6E,8Z,11Z,14Z,17Z)-OH(5)/14:1(9Z))	0.63546	0.30476	0.54037	0.44681	0.66026	0.76213	0.52439	0.53345	0.24016	-0.20982	0.65683	0.13713	0.72082	0.31295	0.32204	0.45276	0.46024	-0.09685	0.79383	0.85891	0.24941	0.28664	0.45485	0.64672	0.47523	0.47041	0.58009	0.28935	-0.35488	-0.47378	0.41936	0.52542	-0.04676	0.36604	0.8247	0.6364	0.12753	0.47383	-0.08556	0.13408	0.09983	0.36721	0.54019	-0.08741	-0.4177	0.06152	0.44456	0.39741	0.60866
Cer(t18:0/20:4(5Z,7E,11Z,14Z)-OH(9))	-0.34261	-0.0142	-0.10352	-0.42766	0.14157	-0.1726	-0.6136	-0.7681	-0.07589	0.15466	0.7348	0.73251	0.09229	0.00317	0.14297	0.57135	-0.13037	0.37083	-0.09749	-0.35079	-0.72381	0.14394	-0.55231	0.31004	-0.49096	-0.39069	0.09747	0.45641	-0.08856	-0.6838	-0.51124	-0.32444	0.41157	-0.25081	0.32996	0.18918	0.00158	0.1851	0.49714	-0.24327	0.1595	0.41184	-0.50743	-0.62181	0.40221	-0.34878	-0.29557	-0.00189	0.27176
PC(16:0/PGF1alpha)	0.85414	0.27852	0.70585	0.81818	0.47402	0.74865	0.75141	0.67528	0.48818	-0.64541	-0.19473	-0.31312	0.68196	0.2406	0.27563	-0.35695	0.00175	0.01831	0.36001	0.50586	0.46499	0.64592	0.51055	-0.22822	0.64742	0.78786	-0.2282	-0.69131	0.33138	0.41614	0.63375	0.83972	-0.71949	0.22676	0.44268	0.32444	0.6477	0.29764	0.12384	0.65054	0.34164	-0.62748	0.6176	0.54765	-0.17322	0.26557	0.35811	0.58398	-0.22389
PC(TXB2/P-18:0)	0.81252	0.35269	0.82647	0.66031	0.76916	0.86925	0.46446	0.27424	0.51491	-0.64275	0.51298	0.24333	0.98744	0.32511	0.46505	0.17203	-0.00554	0.25712	0.5035	0.48864	0.000386269	0.87545	0.23013	0.15265	0.43386	0.65881	-0.02838	-0.34122	0.21008	-0.17385	0.3886	0.78158	-0.4674	0.12902	0.93227	0.64894	0.72673	0.55988	0.48035	0.53652	0.49807	-0.28024	0.40396	0.09119	0.002	0.01848	0.25685	0.71547	0.1225
Cer(d16:1/20:5(7Z,9Z,11E,13E,17Z)-3OH(5,6,15))	-0.44899	0.40837	-0.79811	-0.24737	-0.0189	-0.81514	-0.44975	-0.60802	0.24281	0.7517	-0.08629	0.72459	-0.54678	0.41303	0.25701	0.05227	0.06594	0.37411	-0.08324	-0.46473	-0.41015	-0.18717	-0.18536	0.08287	-0.12142	-0.28281	0.09928	0.45377	-0.41075	-0.50165	-0.09947	-0.36075	0.48045	0.24041	-0.30809	0.16561	0.04408	0.19331	0.17994	-0.05568	0.30214	-0.14049	-0.20268	0.17251	0.76387	0.2923	0.11997	0.07295	0.0166
PC(18:3(9,11,15)-OH(13)/P-16:0)	-0.35571	-0.00502	-0.06422	-0.37235	0.0318	-0.25839	-0.70772	-0.89884	0.00469	0.000572616	0.495	0.71152	0.079	-0.0229	0.05809	0.41333	-0.49842	0.37277	-0.30847	-0.59972	-0.89352	0.32031	-0.70459	0.04799	-0.52066	-0.38637	-0.19209	0.0517	0.16756	-0.38793	-0.53598	-0.29832	0.30652	-0.3896	0.21792	0.15933	0.24449	0.05939	0.61316	-0.13595	0.23954	-0.07464	-0.60848	-0.411	0.58454	-0.38025	-0.42592	0.05709	0.03782
DG(LTE4/0:0/i-16:0)	0.85411	0.76483	0.17692	0.86859	0.85254	0.48131	0.90669	0.74456	0.76814	0.08841	0.02579	0.18779	0.4605	0.78363	0.7819	-0.21199	0.81864	0.32261	0.86782	0.82261	0.70456	0.36177	0.9253	0.24283	0.92638	0.88871	0.34198	0.20264	-0.4244	-0.38827	0.92029	0.83575	-0.40349	0.86057	0.51487	0.65231	0.46939	0.82938	0.04291	0.68213	0.5851	-0.1014	0.9522	0.5994	0.05731	0.76122	0.92114	0.77594	0.13533
PIP(PGF1alpha/22:2(13Z,16Z))	0.36736	0.43687	0.28415	0.27941	0.45396	0.40622	0.18342	0.25912	0.21871	0.01114	0.59544	0.38108	0.508	0.39545	0.08462	0.71249	0.07239	-0.37939	0.74589	0.66049	-0.19725	0.16592	0.19991	0.84275	0.39155	0.19735	0.74415	0.23619	-0.54087	-0.47159	0.31483	0.2587	0.4069	0.32592	0.68617	0.83859	0.12936	0.24178	-0.28411	-0.12281	-0.03199	-0.00623	0.36595	0.08551	-0.26738	-0.03504	0.35353	0.30366	0.84057
TG(14:1(9Z)/16:1(9Z)/O-18:0)	-0.85282	-0.43578	-0.46714	-0.90169	-0.5288	-0.54627	-0.83193	-0.66567	-0.66965	0.44403	0.42455	0.23791	-0.49756	-0.4145	-0.49032	0.6307	-0.19832	-0.2751	-0.33341	-0.41136	-0.62526	-0.62424	-0.65501	0.40941	-0.74887	-0.88865	0.34078	0.62073	-0.28655	-0.37245	-0.76261	-0.88649	0.8311	-0.41056	-0.26712	-0.26617	-0.72878	-0.45969	-0.23025	-0.84367	-0.55348	0.70657	-0.71312	-0.74247	-0.08641	-0.54834	-0.51988	-0.6951	0.44421
5-Hydroxytrideca-7,9-dienoylcarnitine	0.75238	0.84754	0.00499	0.80787	0.79054	0.32288	0.83839	0.72292	0.75539	0.27935	-0.00152	0.26624	0.32275	0.85807	0.72047	-0.10966	0.82132	0.19373	0.93133	0.83882	0.63938	0.21232	0.92825	0.39135	0.94953	0.79752	0.51436	0.31833	-0.61917	-0.45939	0.93736	0.72472	-0.18867	0.94433	0.43604	0.73455	0.37943	0.77537	-0.12573	0.55985	0.50556	-0.12615	0.96131	0.67466	0.06303	0.79736	0.97642	0.7196	0.287
PS(LTE4/16:1(9Z))	-0.41461	0.40698	-0.84242	-0.25681	-0.07437	-0.70749	-0.236	-0.16827	0.05164	0.94833	-0.00997	0.49324	-0.60953	0.41801	0.05817	0.30969	0.36815	-0.13239	0.28698	0.03665	-0.13009	-0.60178	0.10898	0.55317	0.07937	-0.30708	0.66766	0.78285	-0.86337	-0.58908	0.07652	-0.42172	0.77452	0.47194	-0.29656	0.27611	-0.37667	0.06784	-0.44115	-0.35732	-0.09702	0.2141	0.06466	0.17529	0.22858	0.3183	0.34114	-0.13166	0.50518
DG(i-17:0/i-24:0/0:0)	-0.29588	0.53266	-0.70441	-0.11429	0.17611	-0.68906	-0.35106	-0.56975	0.38569	0.70806	0.02887	0.8404	-0.38526	0.5394	0.42109	0.08008	0.15282	0.49367	0.05068	-0.36265	-0.38929	-0.03324	-0.10423	0.13608	-0.01595	-0.14162	0.12641	0.47963	-0.43443	-0.62544	0.000488766	-0.2079	0.40706	0.33004	-0.12692	0.31617	0.18311	0.3732	0.29856	0.07102	0.45094	-0.14649	-0.09884	0.19616	0.82325	0.35846	0.22597	0.24346	0.04887
DG(i-20:0/0:0/20:5(7Z,9Z,11E,13E,17Z)-3OH(5,6,15))	0.77934	0.78907	0.11233	0.8166	0.73414	0.40956	0.85108	0.79448	0.68925	0.17446	-0.00173	0.16108	0.38327	0.7853	0.5922	-0.04946	0.70672	0.02209	0.94114	0.89728	0.61804	0.21092	0.9065	0.43163	0.95699	0.78537	0.54528	0.20673	-0.58441	-0.3438	0.93406	0.73061	-0.16907	0.8828	0.46335	0.74993	0.35974	0.66362	-0.23387	0.49627	0.39219	-0.18941	0.96395	0.68364	-0.07924	0.70626	0.92778	0.67106	0.35255
DG(20:4(5Z,7E,11Z,14Z)-OH(9)/i-14:0/0:0)	-0.80567	-0.04648	-0.8631	-0.68794	-0.46352	-0.86796	-0.64649	-0.525	-0.352	0.83357	0.0164	0.34888	-0.78902	-0.02948	-0.27701	0.35266	0.03581	-0.18771	-0.18167	-0.37401	-0.40313	-0.74281	-0.33791	0.35586	-0.4173	-0.7141	0.41718	0.69739	-0.56633	-0.40203	-0.41001	-0.79932	0.85555	0.0058	-0.5223	-0.13698	-0.61787	-0.29593	-0.36549	-0.64342	-0.35249	0.38913	-0.42021	-0.22267	0.18329	-0.07285	-0.14336	-0.51472	0.35242
CDP-DG(5-iso PGF2VI/i-16:0)	-0.53518	0.02082	-0.72531	-0.49249	-0.1596	-0.58841	-0.31946	-0.26233	-0.23121	0.80032	0.17392	0.31492	-0.59175	0.07975	0.02684	0.26348	0.49555	0.04705	0.05702	-0.07251	-0.03844	-0.66364	-0.02752	0.39801	-0.2315	-0.44112	0.48948	0.9237	-0.6347	-0.61481	-0.21678	-0.54286	0.60854	0.21106	-0.30562	-0.10504	-0.6114	0.02814	-0.25557	-0.43586	-0.18992	0.74644	-0.16142	-0.31107	0.09165	0.10547	0.09257	-0.34502	0.34433
DG(18:1(12Z)-2OH(9,10)/0:0/2:0)	0.79307	0.78372	0.13095	0.82962	0.73481	0.42443	0.86235	0.80406	0.69347	0.15137	-0.01393	0.14479	0.39527	0.77899	0.5912	-0.06612	0.69589	0.02382	0.93391	0.89628	0.62638	0.22671	0.90921	0.41175	0.96205	0.79823	0.52492	0.17902	-0.56173	-0.32073	0.93958	0.74531	-0.19268	0.87556	0.46489	0.74336	0.37422	0.66109	-0.22598	0.51089	0.3971	-0.20806	0.96806	0.69231	-0.08239	0.7055	0.92389	0.67769	0.33409
PS(LTE4/24:0)	0.91942	0.77764	0.39251	0.88478	0.96246	0.63409	0.79624	0.58566	0.81095	-0.11024	0.26861	0.35838	0.71132	0.77703	0.7923	-0.01842	0.59461	0.35891	0.87424	0.78021	0.43382	0.61475	0.74604	0.31045	0.85486	0.88803	0.29933	0.07725	-0.30645	-0.45014	0.82861	0.89665	-0.39207	0.72166	0.77097	0.82104	0.65537	0.86954	0.23595	0.6952	0.66315	-0.20753	0.8484	0.49238	0.1205	0.58424	0.80516	0.88561	0.21244
PE-NMe2(24:0/14:0)	-0.20779	0.11878	-0.00703	-0.32374	0.23879	-0.01029	-0.48865	-0.54147	-0.06179	0.18117	0.89302	0.74758	0.23539	0.11703	0.07207	0.85051	-0.08275	0.05758	0.2268	-0.00663	-0.71256	0.08777	-0.41082	0.685	-0.29606	-0.32959	0.4716	0.54779	-0.35864	-0.78438	-0.3488	-0.25136	0.61357	-0.09795	0.5285	0.48411	-0.05606	0.18214	0.20114	-0.36562	0.01582	0.42704	-0.31138	-0.54454	0.14914	-0.36079	-0.1336	0.03157	0.66057
3-Hydroxytetracosanoyl-CoA	-0.40932	-0.10329	-0.08482	-0.51915	-0.136	-0.10194	-0.55543	-0.37296	-0.40215	0.24292	0.73553	0.4033	0.01023	-0.12267	-0.37888	0.97273	-0.22375	-0.49315	0.18065	0.07944	-0.67717	-0.30972	-0.44555	0.83418	-0.36348	-0.57036	0.6896	0.52509	-0.4811	-0.52251	-0.42856	-0.50801	0.88036	-0.1924	0.27558	0.33397	-0.4376	-0.24939	-0.33168	-0.73881	-0.46836	0.47776	-0.36223	-0.54401	-0.26408	-0.52898	-0.2478	-0.34599	0.87327
TG(14:1(9Z)/14:0/20:5(5Z,8Z,11Z,14Z,17Z))	-0.41597	-0.09979	-0.05429	-0.50122	0.02234	-0.18934	-0.73171	-0.84782	-0.16307	0.06803	0.72216	0.69323	0.09264	-0.10094	-0.0151	0.63591	-0.35479	0.2422	-0.19832	-0.44258	-0.8741	0.15239	-0.69844	0.29441	-0.58482	-0.49153	0.05166	0.314	-0.000545023	-0.55946	-0.61271	-0.40208	0.47315	-0.39181	0.3013	0.16585	0.000975972	0.02927	0.46099	-0.33613	0.0611	0.29146	-0.62423	-0.64244	0.36515	-0.48951	-0.43521	-0.0815	0.28515
PE(18:1(12Z)-2OH(9,10)/P-16:0)	-0.30648	0.12499	-0.34169	-0.37533	0.06726	-0.19135	-0.28306	-0.15975	-0.21124	0.57624	0.64723	0.46869	-0.13585	0.14886	-0.04618	0.78058	0.33993	-0.25327	0.41435	0.28459	-0.27998	-0.45884	-0.0608	0.87877	-0.1176	-0.37404	0.84876	0.90784	-0.77821	-0.79206	-0.1597	-0.39278	0.80943	0.20188	0.20979	0.35824	-0.5121	0.0662	-0.36598	-0.56559	-0.2881	0.73767	-0.06467	-0.41049	-0.17451	-0.12947	0.12432	-0.21569	0.85074
DG(20:4(7E,9E,11Z,13E)-3OH(5S,6R,15S)/0:0/a-13:0)	-0.22919	0.62854	-0.83986	-0.01478	0.12126	-0.7011	-0.08817	-0.152	0.35116	0.92438	-0.15257	0.6118	-0.5372	0.6364	0.32391	0.07587	0.42318	0.14407	0.32296	-0.0012	-0.04805	-0.36237	0.23952	0.36259	0.25918	-0.06665	0.48388	0.6444	-0.7798	-0.58238	0.27001	-0.19153	0.54354	0.61818	-0.25742	0.37489	-0.0649	0.29979	-0.20534	-0.03778	0.22285	-0.06406	0.21073	0.42495	0.50362	0.55244	0.50096	0.14886	0.2827
PC(PGD1/DiMe(9,5))	0.52897	0.86581	-0.29854	0.66351	0.60418	0.0073	0.69989	0.62551	0.69596	0.53819	-0.18045	0.29378	0.01672	0.87419	0.6237	-0.14013	0.80373	0.11577	0.84181	0.69955	0.59046	-0.02195	0.88321	0.39199	0.89107	0.62991	0.56919	0.41629	-0.75573	-0.4479	0.88878	0.5159	0.00699	0.98405	0.16895	0.65556	0.23765	0.65083	-0.27948	0.42911	0.41508	-0.17052	0.88741	0.76393	0.14698	0.85921	0.97061	0.57992	0.29166
PS(LTE4/18:1(9Z))	0.95167	0.73423	0.39036	0.96561	0.81093	0.61288	0.91514	0.77449	0.78639	-0.16574	-0.04655	0.08753	0.61162	0.71883	0.65277	-0.22044	0.51408	0.18042	0.81013	0.79679	0.59905	0.53654	0.8439	0.15552	0.9533	0.94071	0.21304	-0.15244	-0.22764	-0.13275	0.93514	0.92956	-0.49083	0.73175	0.57392	0.70417	0.6414	0.7044	0.04608	0.72557	0.55877	-0.43316	0.93648	0.71552	0.00478	0.64975	0.82277	0.82209	0.08515
SM(d17:2(4E,8Z)/20:5(6E,8Z,11Z,14Z,17Z)-OH(5))	0.7279	0.7691	0.005	0.79333	0.66553	0.31563	0.87249	0.82755	0.66752	0.2567	-0.1309	0.08893	0.25389	0.77357	0.584	-0.1599	0.7764	0.03112	0.89425	0.86574	0.71688	0.10851	0.95576	0.35938	0.96119	0.77009	0.51882	0.23767	-0.60194	-0.29622	0.95002	0.68857	-0.18693	0.91825	0.3243	0.64705	0.29014	0.63439	-0.28791	0.49792	0.36996	-0.16604	0.97803	0.72859	-0.0731	0.77735	0.9514	0.61647	0.27685
TG(15:0/18:3(6Z,9Z,12Z)/18:4(6Z,9Z,12Z,15Z))	-0.04397	0.75675	-0.62519	0.15215	0.36191	-0.53927	-0.08679	-0.29756	0.58039	0.70574	-0.01098	0.83544	-0.24959	0.75158	0.53495	0.06877	0.28273	0.41593	0.32656	-0.08214	-0.21857	0.04274	0.15807	0.25925	0.2884	0.09852	0.28181	0.44824	-0.57869	-0.64179	0.29372	0.02364	0.35464	0.56859	0.00719	0.55239	0.30958	0.51134	0.17816	0.20773	0.52693	-0.29461	0.19712	0.44804	0.75268	0.54118	0.48433	0.43461	0.16229
PE-NMe(24:0/20:0)	0.60955	0.4109	0.3219	0.48271	0.61843	0.60926	0.63065	0.68241	0.27748	0.02317	0.46614	0.08316	0.51888	0.42563	0.33957	0.35543	0.64957	-0.16995	0.88686	0.9509	0.43773	0.08102	0.64336	0.69001	0.61516	0.49718	0.71561	0.42181	-0.56082	-0.48296	0.56856	0.49796	0.02579	0.56896	0.64954	0.62911	0.0141	0.47761	-0.29843	0.12246	0.0584	0.37434	0.68982	0.09532	-0.43994	0.26077	0.62244	0.36542	0.64082
CDP-DG(22:5(4Z,7Z,10Z,13Z,19Z)-O(16,17)/20:1(11Z))	0.34179	0.30279	0.04072	0.24139	0.56362	0.30377	0.3942	0.29999	0.24625	0.20949	0.45136	0.25925	0.26574	0.36269	0.52589	0.1543	0.78567	0.31243	0.57187	0.54692	0.38097	0.03683	0.46627	0.40563	0.32111	0.33433	0.43024	0.64156	-0.43646	-0.66006	0.314	0.30191	-0.05215	0.46716	0.44097	0.31975	-0.03995	0.59472	0.08154	0.18331	0.25557	0.63365	0.41819	-0.14541	-0.06307	0.30609	0.48087	0.30083	0.3101
DG(20:5(7Z,9Z,11E,13E,17Z)-3OH(5,6,15)/0:0/i-13:0)	0.86586	0.42072	0.50757	0.82638	0.54715	0.71194	0.91722	0.93772	0.46759	-0.30873	-0.11052	-0.29954	0.56205	0.40441	0.32016	-0.19575	0.41868	-0.15947	0.70233	0.86385	0.7036	0.32416	0.80107	0.15079	0.84033	0.80441	0.24049	-0.24515	-0.13826	0.13813	0.81764	0.80096	-0.47274	0.54638	0.44798	0.46508	0.35998	0.38542	-0.24057	0.50095	0.19864	-0.27913	0.86416	0.57387	-0.38905	0.44035	0.64934	0.52456	0.13088
3-dehydrosphinganine (C20)	0.84908	0.66175	0.22863	0.88804	0.65205	0.49474	0.96048	0.91114	0.65924	-0.0107	-0.20875	-0.09688	0.39525	0.65763	0.53704	-0.29054	0.64477	0.02422	0.80275	0.85395	0.77901	0.26118	0.94619	0.173	0.96857	0.86783	0.3161	-0.03892	-0.35098	-0.05984	0.95961	0.8132	-0.41517	0.79643	0.3583	0.55746	0.40316	0.57817	-0.21084	0.60648	0.37941	-0.30275	0.98241	0.74979	-0.14883	0.71103	0.86624	0.6464	0.11029
PC(22:6(4Z,7Z,11E,13Z,15E,19Z)-2OH(10S,17)/22:5(7Z,10Z,13Z,16Z,19Z))	0.80566	0.54856	0.38515	0.70848	0.82733	0.67084	0.78479	0.67278	0.55081	-0.08012	0.34918	0.1598	0.62877	0.57282	0.64492	0.05236	0.73436	0.21947	0.84804	0.86543	0.56034	0.37067	0.74992	0.39564	0.73221	0.75196	0.41764	0.26895	-0.36237	-0.46212	0.7073	0.74847	-0.32298	0.64801	0.70152	0.62551	0.33273	0.73915	0.05626	0.49255	0.4181	0.18626	0.79075	0.24499	-0.15342	0.4655	0.72523	0.64206	0.30847
CDP-DG(18:1(12Z)-2OH(9,10)/i-22:0)	0.25878	-0.35877	0.83668	0.06342	0.14847	0.64019	-0.1144	-0.23675	-0.06885	-0.90266	0.42145	-0.06627	0.71689	-0.38234	-0.05075	0.09837	-0.57384	0.19913	-0.28474	-0.18829	-0.36388	0.72068	-0.43722	-0.29882	-0.2997	0.09527	-0.54971	-0.62876	0.78683	0.25889	-0.3219	0.26301	-0.47145	-0.61102	0.53129	-0.04711	0.43642	-0.02036	0.63657	0.18846	0.14576	-0.15091	-0.32196	-0.42982	-0.0411	-0.5496	-0.50021	0.15777	-0.25465
Suberoyl-L-carnitine	0.92048	0.62698	0.37081	0.9259	0.71037	0.61756	0.97361	0.89555	0.67391	-0.15353	-0.13236	-0.09849	0.52912	0.62131	0.56333	-0.28347	0.58984	0.07943	0.78549	0.85097	0.74799	0.39176	0.90766	0.13091	0.94794	0.91464	0.23618	-0.12491	-0.23647	-0.03967	0.93574	0.88517	-0.51043	0.72655	0.46544	0.5677	0.48798	0.61083	-0.09692	0.66331	0.42799	-0.31606	0.96117	0.69048	-0.15096	0.64862	0.81652	0.69952	0.07012
PC(20:3(6,8,11)-OH(5)/22:5(7Z,10Z,13Z,16Z,19Z))	0.79166	0.70946	0.21603	0.78567	0.92395	0.45226	0.72431	0.41951	0.81519	-0.00763	0.16163	0.39019	0.53248	0.7403	0.92956	-0.25417	0.72302	0.68081	0.66562	0.54124	0.50297	0.58393	0.70417	0.05195	0.71923	0.84372	0.06765	0.16975	-0.19464	-0.49008	0.725	0.82	-0.5279	0.68885	0.58948	0.57589	0.6345	0.95038	0.46496	0.79544	0.80572	-0.07705	0.73201	0.40565	0.34801	0.67509	0.75236	0.85879	-0.07713
PE-NMe(20:2(11Z,14Z)/14:0)	0.79601	0.78846	0.11092	0.83447	0.74981	0.41469	0.87864	0.80643	0.70665	0.17031	-0.02398	0.1478	0.38078	0.78965	0.62785	-0.10131	0.74412	0.07235	0.93051	0.89144	0.66156	0.22309	0.93115	0.38772	0.96602	0.81283	0.50884	0.20669	-0.56224	-0.3395	0.94781	0.75334	-0.21972	0.89421	0.45268	0.72179	0.37209	0.69215	-0.20046	0.53652	0.42446	-0.17666	0.97807	0.68806	-0.05997	0.73612	0.94122	0.68741	0.30292
PS(20:4(7E,9E,11Z,13E)-3OH(5S,6R,15S)/14:1(9Z))	-0.59791	0.23485	-0.83754	-0.46836	-0.11007	-0.80183	-0.53466	-0.59491	-0.01277	0.85274	0.13395	0.66795	-0.60856	0.26199	0.12245	0.28162	0.20701	0.2176	-0.03724	-0.35627	-0.39982	-0.44052	-0.22701	0.3199	-0.26438	-0.47193	0.34174	0.76057	-0.57752	-0.66277	-0.25159	-0.55422	0.68894	0.18821	-0.29556	0.08486	-0.29545	0.09694	-0.00644	-0.33041	0.05323	0.31011	-0.28633	-0.13072	0.51395	0.13832	0.05116	-0.15997	0.25947
PA(18:1(9Z)-O(12,13)/i-12:0)	-0.48754	-0.0098	-0.30253	-0.3956	-0.18552	-0.53612	-0.72884	-0.8998	0.00699	0.13062	0.08507	0.57118	-0.22439	-0.03508	-0.02888	0.1323	-0.57014	0.34079	-0.49505	-0.78867	-0.80573	0.17189	-0.6831	-0.19766	-0.51044	-0.43422	-0.35288	-0.09119	0.21708	-0.13677	-0.50191	-0.39321	0.27413	-0.36679	-0.14597	-0.03168	0.21994	-0.0897	0.50894	-0.10619	0.21317	-0.32453	-0.62427	-0.16547	0.6936	-0.24144	-0.42941	-0.03209	-0.19665
PA(20:3(6,8,11)-OH(5)/8:0)	0.76898	0.6806	0.42612	0.67197	0.92947	0.63807	0.5541	0.37345	0.6523	-0.10505	0.59031	0.51999	0.76989	0.67784	0.68118	0.31745	0.47579	0.27734	0.86602	0.73659	0.14504	0.58281	0.51302	0.53911	0.64738	0.67401	0.44577	0.23125	-0.37063	-0.64002	0.6006	0.72041	-0.14526	0.56729	0.91071	0.89164	0.53841	0.8	0.24809	0.46101	0.54041	-0.00203	0.64431	0.203	0.06871	0.33475	0.63905	0.77151	0.45288
PC(20:3(8Z,11Z,14Z)-2OH(5,6)/DiMe(9,5))	0.82755	0.73162	0.11867	0.86544	0.79446	0.42077	0.93093	0.76535	0.75985	0.1095	-0.10663	0.10656	0.37118	0.75636	0.78103	-0.34754	0.84735	0.3598	0.79286	0.76689	0.79073	0.31767	0.95475	0.1224	0.92251	0.89447	0.25513	0.16989	-0.3763	-0.30481	0.92881	0.82349	-0.47395	0.8628	0.39592	0.54038	0.44886	0.80411	0.04176	0.71982	0.59073	-0.12033	0.95341	0.6438	0.08071	0.81564	0.91931	0.74501	0.01347
PA(20:5(6E,8Z,11Z,14Z,17Z)-OH(5)/i-15:0)	0.39459	0.6817	0.15208	0.41241	0.70313	0.16564	0.03522	-0.25309	0.67385	-0.00455	0.45772	0.85258	0.51551	0.64896	0.59949	0.29458	-0.02494	0.46829	0.4364	0.0998	-0.41376	0.68116	0.02798	0.28603	0.30932	0.36341	0.1106	0.02874	-0.1659	-0.579	0.27524	0.42731	0.02424	0.30199	0.66893	0.81666	0.72889	0.65072	0.5575	0.41047	0.67871	-0.42569	0.20264	0.23223	0.59942	0.20776	0.32427	0.73024	0.21301
CDP-DG(LTE4/i-13:0)	-0.39327	0.02373	-0.16066	-0.44682	-0.11876	-0.19611	-0.55385	-0.40234	-0.28074	0.29689	0.61765	0.48088	-0.03399	-0.00909	-0.33261	0.90712	-0.28262	-0.46179	0.18424	0.02434	-0.71629	-0.25973	-0.42695	0.78661	-0.28885	-0.52597	0.65084	0.44415	-0.49627	-0.4911	-0.35134	-0.47253	0.88355	-0.12447	0.22765	0.40918	-0.31609	-0.21984	-0.31008	-0.66132	-0.37609	0.25546	-0.32278	-0.3658	-0.12444	-0.43148	-0.18725	-0.25822	0.82207
PIP(18:3(9,11,15)-OH(13)/20:4(8Z,11Z,14Z,17Z))	-0.07287	0.25793	-0.07408	-0.0206	0.28718	-0.21749	-0.3956	-0.7395	0.37846	-0.00781	0.23981	0.74429	0.137	0.2499	0.42874	0.01069	-0.27523	0.73375	-0.22949	-0.56289	-0.59833	0.55684	-0.40821	-0.23304	-0.22674	-0.01527	-0.41727	-0.07712	0.25214	-0.35088	-0.21603	0.03764	-0.07106	-0.13317	0.21653	0.20888	0.57526	0.38032	0.8534	0.31116	0.63116	-0.33186	-0.32936	-0.07048	0.85717	0.00122	-0.14845	0.398	-0.29172
CDP-DG(20:4(5Z,7E,11Z,14Z)-OH(9)/i-22:0)	0.89711	0.80592	0.29675	0.90604	0.85508	0.55473	0.85797	0.72704	0.78301	-0.01824	0.09097	0.23334	0.58292	0.79486	0.68056	-0.05725	0.59861	0.15852	0.91723	0.85413	0.52943	0.45848	0.84224	0.34819	0.94984	0.87877	0.39819	0.0521	-0.4133	-0.33188	0.92302	0.86128	-0.31432	0.80513	0.62883	0.81489	0.56524	0.75457	-0.00898	0.63055	0.53791	-0.30332	0.93825	0.65736	0.01362	0.65387	0.87736	0.81237	0.26612
PC(20:4(7E,9E,11Z,13E)-3OH(5S,6R,15S)/DiMe(9,5))	-0.37826	0.01141	-0.57567	-0.38058	-0.08403	-0.38299	-0.13075	-0.02826	-0.23948	0.70813	0.21826	0.17465	-0.46175	0.07416	0.02714	0.28042	0.61407	-0.05647	0.20537	0.15883	0.13899	-0.66302	0.12944	0.48083	-0.10536	-0.31977	0.59139	0.92794	-0.67085	-0.58914	-0.0986	-0.41787	0.53347	0.27817	-0.19754	-0.06319	-0.64848	0.05589	-0.3693	-0.41407	-0.25013	0.8398	-0.00562	-0.30587	-0.11902	0.12171	0.18442	-0.32234	0.43042
DG(20:0/20:4(5Z,8Z,11Z,14Z)-OH(16R)/0:0)	0.80461	0.59254	0.46478	0.71741	0.74784	0.70015	0.71418	0.6985	0.51327	-0.13989	0.3732	0.16348	0.69411	0.57461	0.42623	0.27773	0.45355	-0.12332	0.92898	0.93835	0.35679	0.36942	0.66495	0.59077	0.77557	0.68499	0.57906	0.10997	-0.43395	-0.35682	0.72193	0.71316	-0.11264	0.60424	0.76523	0.82273	0.35697	0.55757	-0.16573	0.33704	0.2516	-0.06887	0.78771	0.35994	-0.28561	0.33257	0.68448	0.60816	0.54661
DG(18:3(9,11,15)-OH(13)/0:0/2:0)	-0.254	0.11236	0.01013	-0.31655	0.1012	-0.09304	-0.59039	-0.62639	-0.05114	0.08453	0.71496	0.71064	0.20091	0.07621	-0.07789	0.80234	-0.41054	-0.06184	0.0847	-0.16965	-0.87918	0.15994	-0.54676	0.55935	-0.32483	-0.37798	0.3272	0.24408	-0.2149	-0.54016	-0.38065	-0.28135	0.624	-0.2138	0.42743	0.48486	0.07215	0.01192	0.18402	-0.36865	-0.01183	0.04665	-0.3983	-0.37873	0.21927	-0.42662	-0.24802	0.02078	0.56889
PIP(18:1(9Z)-O(12,13)/16:0)	-0.12073	0.32681	-0.46047	-0.11024	0.33806	-0.27739	-0.06423	-0.21472	0.19131	0.61029	0.3678	0.59259	-0.1728	0.38987	0.49403	0.18597	0.65278	0.47745	0.28916	0.07113	0.01981	-0.16487	0.15082	0.34814	0.0212	-0.03267	0.36763	0.84908	-0.54078	-0.83196	0.0329	-0.10158	0.27673	0.3915	0.11398	0.20759	-0.13887	0.50769	0.18949	0.00654	0.29318	0.60236	0.07289	-0.20036	0.35834	0.30249	0.32306	0.1457	0.23846
PE-NMe(22:1(13Z)/20:2(11Z,14Z))	0.02978	0.73359	-0.61621	0.21549	0.25145	-0.43445	0.15229	0.14506	0.43758	0.7779	-0.12409	0.50553	-0.31199	0.72157	0.30984	0.14733	0.43587	-0.06358	0.57047	0.30874	0.07536	-0.2699	0.42982	0.51373	0.5041	0.13217	0.63917	0.5223	-0.84313	-0.50852	0.4936	0.02601	0.49309	0.73526	-0.06562	0.58549	0.02257	0.32884	-0.37391	0.01982	0.1826	-0.19086	0.45272	0.58424	0.28428	0.58636	0.65398	0.26848	0.44833
DG(TXB2/0:0/i-13:0)	0.48401	0.82496	-0.2017	0.60818	0.78143	-0.04281	0.40969	0.02038	0.89363	0.30518	-0.02838	0.68033	0.17975	0.84949	0.97107	-0.34403	0.584	0.8768	0.43404	0.12474	0.23497	0.50698	0.49776	-0.09185	0.56356	0.6387	-0.06977	0.2224	-0.23622	-0.56293	0.58987	0.57964	-0.34586	0.68343	0.29864	0.52389	0.69201	0.9287	0.60713	0.77626	0.9448	-0.3006	0.51482	0.52296	0.79824	0.77193	0.68459	0.83668	-0.2373
CL(11:0/11:0/11:0/i-12:0)	0.31156	0.344	0.21072	0.27237	0.6322	0.19899	0.00528	-0.38417	0.53024	-0.17216	0.41113	0.65807	0.46669	0.36294	0.69912	-0.04677	0.1026	0.87572	0.07158	-0.17072	-0.23379	0.72921	-0.0698	-0.16395	0.03472	0.3357	-0.33555	0.01492	0.22781	-0.48148	0.04201	0.3934	-0.36379	0.06294	0.53093	0.3253	0.66291	0.68791	0.93042	0.55094	0.78025	-0.09218	-0.00633	-0.09758	0.68241	0.14657	0.10012	0.62358	-0.25878
PC(20:4(8Z,11Z,14Z,17Z)-2OH(5S,6R)/DiMe(9,5))	0.73997	0.88948	-0.08061	0.87172	0.80652	0.16111	0.79138	0.50997	0.94208	0.23384	-0.25284	0.34507	0.23942	0.90485	0.91624	-0.48304	0.73568	0.60168	0.65887	0.48748	0.62283	0.4278	0.85389	-0.05329	0.89344	0.88032	0.06692	0.09574	-0.32378	-0.33349	0.91504	0.79582	-0.47973	0.88808	0.27858	0.57029	0.65822	0.89013	0.26688	0.85637	0.82547	-0.40805	0.86642	0.8083	0.47704	0.94004	0.91928	0.87168	-0.18228
PC(LTE4/P-16:0)	0.91615	0.77445	0.45139	0.8798	0.9418	0.6542	0.73792	0.53717	0.8045	-0.17745	0.2961	0.38342	0.76317	0.75828	0.72848	0.05089	0.44818	0.29164	0.85615	0.74986	0.31591	0.67235	0.66545	0.33223	0.83085	0.85998	0.28945	-0.02031	-0.26554	-0.40481	0.7957	0.88956	-0.35267	0.65782	0.81253	0.8762	0.70902	0.81407	0.23802	0.66501	0.64106	-0.32068	0.80236	0.50328	0.12006	0.50747	0.74626	0.89075	0.2492
Glutaconylcarnitine	0.54425	0.55788	0.17736	0.58767	0.37719	0.32002	0.5406	0.62024	0.41757	0.02158	-0.05484	0.02976	0.3153	0.5079	0.13593	0.14339	0.16236	-0.38609	0.70067	0.69066	0.2559	0.1314	0.55052	0.44579	0.71675	0.48225	0.50352	-0.09735	-0.43318	-0.03045	0.67347	0.47525	0.06227	0.54533	0.33644	0.67533	0.26896	0.2166	-0.43125	0.18799	0.0649	-0.44919	0.67211	0.63271	-0.23065	0.34945	0.58379	0.40347	0.44503
LysoPE(0:0/20:0)	0.74766	0.33978	0.29034	0.77685	0.37889	0.49514	0.94567	0.9586	0.43217	-0.18684	-0.44968	-0.47832	0.2755	0.34263	0.31987	-0.5321	0.52121	-0.05403	0.50275	0.69851	0.914	0.16003	0.86733	-0.13916	0.80811	0.78031	0.04428	-0.26471	-0.05909	0.3103	0.81928	0.72173	-0.60567	0.56608	0.10656	0.16521	0.26583	0.31958	-0.25726	0.56677	0.204	-0.28548	0.84757	0.67215	-0.30594	0.59183	0.64788	0.41859	-0.1669
DG(LTE4/0:0/i-13:0)	0.08097	0.30022	-0.02062	0.14399	0.37912	-0.13273	-0.19948	-0.59393	0.49694	-0.07477	0.10153	0.64292	0.18022	0.30301	0.56915	-0.22286	-0.14176	0.87803	-0.21537	-0.51237	-0.37396	0.64603	-0.24203	-0.40742	-0.09827	0.17299	-0.55313	-0.16181	0.34517	-0.2672	-0.07248	0.20955	-0.31692	-0.04599	0.20164	0.15018	0.68105	0.49692	0.94027	0.51939	0.76564	-0.38446	-0.18861	0.04671	0.89175	0.15606	-0.04162	0.51367	-0.48336
PIP(5-iso PGF2VI/20:3(8Z,11Z,14Z))	-0.66009	-0.1756	-0.68944	-0.64189	-0.37803	-0.58736	-0.4112	-0.2306	-0.46688	0.74514	0.15879	0.12164	-0.65626	-0.12698	-0.2533	0.36922	0.34328	-0.24266	-0.02526	-0.07046	-0.088	-0.83029	-0.13265	0.4586	-0.34769	-0.60865	0.5552	0.86857	-0.6162	-0.45555	-0.34244	-0.69917	0.73456	0.06026	-0.39786	-0.21785	-0.81169	-0.23684	-0.48176	-0.66162	-0.46946	0.8026	-0.26724	-0.40803	-0.14926	-0.08329	-0.06097	-0.57434	0.44688
CL(i-16:0/a-17:0/18:2(9Z,11Z)/i-22:0)	0.85899	0.57329	0.34589	0.81483	0.73198	0.64001	0.93131	0.87979	0.57133	-0.0712	0.0653	-0.05061	0.52924	0.5859	0.56255	-0.12274	0.72988	0.06318	0.85691	0.93252	0.7445	0.28203	0.89825	0.3037	0.87835	0.83108	0.40067	0.11871	-0.36635	-0.22926	0.86005	0.80004	-0.38897	0.73257	0.5348	0.57132	0.32045	0.63743	-0.14397	0.53461	0.34611	-0.00781	0.92886	0.48937	-0.24801	0.58434	0.8126	0.61746	0.23321
DG(20:4(5Z,7E,11Z,14Z)-OH(9)/0:0/i-20:0)	0.58084	0.7294	0.17298	0.52049	0.90076	0.39065	0.38347	0.16183	0.65083	0.13881	0.62687	0.724	0.58248	0.74037	0.74778	0.35968	0.55034	0.41292	0.81212	0.58533	0.03235	0.47163	0.42907	0.57813	0.538	0.53371	0.48849	0.45839	-0.49843	-0.84107	0.5003	0.55477	0.01573	0.60209	0.81072	0.87243	0.46238	0.84991	0.31173	0.39167	0.5916	0.11399	0.53212	0.13399	0.26265	0.37898	0.63338	0.72846	0.46858
Methyl linolenate	0.81275	0.69621	0.14044	0.86705	0.65219	0.42464	0.95058	0.89752	0.67031	0.08389	-0.22093	-0.05634	0.32893	0.69747	0.56594	-0.29313	0.70974	0.04786	0.82002	0.84991	0.79443	0.20467	0.96978	0.19845	0.97543	0.84989	0.35785	0.04621	-0.42214	-0.11967	0.9697	0.78035	-0.36991	0.8476	0.31912	0.55979	0.36714	0.60301	-0.2305	0.59358	0.38897	-0.26159	0.99259	0.761	-0.11333	0.75956	0.90506	0.63873	0.12679
TG(a-25:0/i-24:0/i-20:0)[rac]	0.79718	0.62204	0.25212	0.77618	0.67982	0.55345	0.8891	0.88622	0.54754	0.04077	0.0538	-0.0169	0.45104	0.62529	0.48954	-0.0272	0.70894	-0.07385	0.91404	0.9676	0.6935	0.17508	0.89908	0.42983	0.90106	0.76549	0.54098	0.18037	-0.50433	-0.25922	0.87505	0.72503	-0.22679	0.78206	0.49309	0.64179	0.25033	0.57565	-0.29431	0.43014	0.26087	-0.03562	0.94099	0.5439	-0.28327	0.58821	0.84517	0.56798	0.36738
TG(15:0/24:1(15Z)/22:0)	-0.82716	-0.55938	-0.2312	-0.90072	-0.64752	-0.40831	-0.90171	-0.66905	-0.76609	0.1688	0.41822	0.10278	-0.35357	-0.57442	-0.73054	0.72173	-0.56892	-0.52002	-0.42407	-0.44633	-0.79962	-0.5106	-0.81872	0.38336	-0.80844	-0.93534	0.25777	0.28438	-0.09073	-0.10608	-0.84088	-0.87995	0.82742	-0.62478	-0.20842	-0.24691	-0.65115	-0.68263	-0.29126	-0.92055	-0.69572	0.45155	-0.80844	-0.72992	-0.23115	-0.77531	-0.70634	-0.75037	0.47063
PA(20:4(5Z,7E,11Z,14Z)-OH(9)/i-15:0)	0.03359	0.35218	-0.22148	0.14019	0.35838	-0.27821	-0.13372	-0.53121	0.52412	0.12309	-0.03892	0.61911	-0.00405	0.3734	0.64391	-0.35792	0.06742	0.94438	-0.19833	-0.50192	-0.20183	0.49173	-0.10838	-0.44445	-0.0397	0.1871	-0.51721	-0.00875	0.22505	-0.31437	0.00268	0.17494	-0.31555	0.09601	0.04171	0.06973	0.58478	0.54745	0.87103	0.54635	0.78715	-0.29357	-0.11021	0.12422	0.93773	0.32815	0.07777	0.48767	-0.54184
PGP(22:5(4Z,7Z,10Z,13Z,19Z)-O(16,17)/i-24:0)	0.39921	0.16463	-0.07326	0.5244	0.06571	0.05896	0.71652	0.69021	0.31127	0.00523	-0.80678	-0.55679	-0.17023	0.18819	0.25891	-0.87098	0.47332	0.14808	0.07291	0.24149	0.91633	-0.04514	0.70096	-0.53904	0.54867	0.55602	-0.28924	-0.27566	0.10648	0.47626	0.60392	0.44342	-0.65234	0.42976	-0.37746	-0.26908	0.13719	0.16291	-0.14942	0.54796	0.21008	-0.29838	0.58519	0.65793	-0.04468	0.64693	0.46301	0.20504	-0.57114
PC(18:1(12Z)-2OH(9,10)/22:3(10Z,13Z,16Z))	0.23328	0.70757	-0.16701	0.24145	0.71564	-0.01173	0.0377	-0.21085	0.57202	0.40588	0.58677	0.93914	0.27325	0.72102	0.69065	0.40462	0.43669	0.50334	0.5943	0.24312	-0.23796	0.31317	0.17948	0.5454	0.29442	0.24537	0.4473	0.60552	-0.5602	-0.95213	0.26869	0.24468	0.26197	0.51493	0.57836	0.77145	0.36248	0.75685	0.3749	0.23326	0.58242	0.12158	0.26028	0.05592	0.52863	0.33719	0.48857	0.58487	0.43074
16-Ketoestradiol	0.64722	0.97252	-0.18725	0.80489	0.74715	0.05009	0.68577	0.47092	0.91165	0.37459	-0.20547	0.45149	0.16935	0.96806	0.79968	-0.27238	0.6453	0.38956	0.75181	0.52855	0.4637	0.31256	0.80417	0.17406	0.90626	0.76544	0.28872	0.17377	-0.5244	-0.40642	0.91018	0.68074	-0.2032	0.93285	0.27322	0.72819	0.58642	0.7994	0.07157	0.68337	0.70546	-0.47436	0.8537	0.86474	0.44067	0.89975	0.94072	0.81529	0.0601
3-O-Sulfogalactosylceramide (d18:1/24:0)	0.39794	0.65527	-0.31285	0.48807	0.64221	-0.05135	0.5255	0.26574	0.65982	0.45809	-0.07214	0.4011	-0.00385	0.71282	0.85091	-0.36114	0.89336	0.69175	0.49328	0.31964	0.55001	0.13526	0.67167	0.0144	0.56193	0.56122	0.13767	0.49946	-0.41744	-0.56904	0.59639	0.45364	-0.27732	0.7581	0.13442	0.3123	0.29031	0.81918	0.28104	0.59092	0.67253	0.13153	0.59517	0.39194	0.4663	0.7978	0.7441	0.58232	-0.12921
Elaidic acid	-0.34739	0.48304	-0.89412	-0.1586	-0.01059	-0.73407	-0.13	-0.11362	0.16468	0.98588	-0.13096	0.48672	-0.64328	0.50323	0.18939	0.13538	0.48515	0.0099	0.2927	0.03172	0.00644	-0.56568	0.22344	0.43296	0.16853	-0.1947	0.58264	0.7734	-0.84516	-0.57785	0.17973	-0.33222	0.64268	0.57048	-0.34827	0.24635	-0.30093	0.1741	-0.36869	-0.20889	0.03081	0.16424	0.15579	0.28699	0.32931	0.4726	0.44091	-0.04116	0.36479
PS(5-iso PGF2VI/20:5(5Z,8Z,11Z,14Z,17Z))	-0.61198	0.26507	-0.88799	-0.44145	-0.20613	-0.86317	-0.51037	-0.50854	-0.02269	0.88878	-0.01837	0.58033	-0.6892	0.27474	0.00835	0.26212	0.12666	0.03563	-0.02169	-0.32597	-0.38059	-0.52372	-0.1883	0.33737	-0.19301	-0.48299	0.39385	0.66875	-0.62849	-0.52904	-0.18374	-0.57655	0.75492	0.2254	-0.39887	0.10541	-0.31982	-0.01989	-0.18933	-0.37826	-0.04187	0.14386	-0.23422	0.02992	0.44802	0.16832	0.08225	-0.20382	0.29693
PG(5-iso PGF2VI/i-22:0)	0.88931	0.55428	0.48784	0.79834	0.80028	0.75443	0.85955	0.78931	0.56256	-0.18912	0.26331	0.0472	0.69155	0.55954	0.55937	0.03364	0.62339	0.07208	0.87546	0.93295	0.58553	0.41107	0.78668	0.38354	0.8155	0.81209	0.41068	0.09162	-0.3148	-0.30037	0.78307	0.82004	-0.36169	0.63975	0.71162	0.66682	0.38858	0.66018	-0.0419	0.50902	0.36388	0.0083	0.85747	0.36727	-0.25093	0.4507	0.73368	0.6582	0.31836
PC(20:3(6,8,11)-OH(5)/DiMe(9,5))	0.97574	0.55893	0.54357	0.9674	0.77775	0.69456	0.89721	0.67871	0.76724	-0.41482	-0.12666	-0.03425	0.68332	0.55199	0.68328	-0.4522	0.39554	0.39923	0.55338	0.5875	0.6181	0.72173	0.73141	-0.19379	0.81843	0.98006	-0.16656	-0.39422	0.14044	0.06258	0.8194	0.99117	-0.79615	0.526	0.53879	0.47016	0.77027	0.69399	0.33253	0.88433	0.66964	-0.49148	0.80434	0.62236	0.09913	0.5758	0.64394	0.83821	-0.26096
DG(PGJ2/0:0/i-21:0)	0.6784	0.11537	0.70947	0.46664	0.53379	0.88908	0.59186	0.6509	0.12761	-0.43633	0.51792	-0.15357	0.76335	0.11789	0.17221	0.31318	0.33396	-0.206	0.65935	0.84366	0.35444	0.30682	0.44111	0.4625	0.44222	0.49372	0.40848	0.0396	-0.12752	-0.17514	0.3912	0.56314	-0.22551	0.21808	0.75278	0.45185	0.11092	0.31124	-0.13037	0.15025	-0.01164	0.29534	0.51749	-0.09052	-0.58711	-0.03277	0.32414	0.30747	0.45586
Dihomo-gamma-linolenic acid	0.83508	0.74865	0.29045	0.78994	0.90667	0.57957	0.7819	0.63752	0.70608	0.03237	0.31985	0.33385	0.61246	0.75826	0.72721	0.08608	0.71609	0.23866	0.94526	0.87152	0.48098	0.41868	0.78633	0.46889	0.84082	0.79907	0.4892	0.27751	-0.4816	-0.54467	0.81079	0.78798	-0.23613	0.77513	0.72565	0.80865	0.45491	0.82188	0.05703	0.54506	0.52357	-0.00273	0.86192	0.41969	-0.00569	0.57638	0.84001	0.76591	0.37089
TG(14:0/O-18:0/22:0)	-0.62584	0.1351	-0.81699	-0.52606	-0.26356	-0.7317	-0.45865	-0.33098	-0.22544	0.8931	0.13141	0.42125	-0.66134	0.154	-0.14845	0.45483	0.24006	-0.22673	0.10643	-0.09414	-0.28283	-0.72218	-0.12797	0.57626	-0.20231	-0.5562	0.65156	0.83944	-0.77714	-0.57216	-0.20857	-0.64811	0.89056	0.22148	-0.34189	0.09116	-0.59001	-0.12915	-0.46039	-0.59229	-0.30479	0.45457	-0.19218	-0.13864	0.10107	0.05055	0.08191	-0.37678	0.55339
N-Palmitoyl Cysteine	0.64128	-0.00599	0.84415	0.4827	0.2821	0.8614	0.48237	0.59042	0.07446	-0.70882	0.22197	-0.35805	0.758	-0.0537	-0.11678	0.18667	-0.1926	-0.42727	0.3905	0.61261	0.17027	0.42904	0.23482	0.19615	0.37415	0.43701	0.11584	-0.51414	0.2029	0.31595	0.32027	0.54389	-0.30963	-0.03535	0.59423	0.35574	0.28011	-0.00962	-0.16628	0.15082	-0.11144	-0.25391	0.37621	0.11415	-0.58907	-0.19233	0.08969	0.24401	0.25387
N-Palmitoyltaurine	0.00867	-0.1208	0.42353	-0.18012	0.30457	0.32911	-0.37445	-0.54527	-0.03403	-0.35563	0.83825	0.50777	0.54045	-0.11558	0.15444	0.51844	-0.25396	0.35735	-0.05187	-0.17053	-0.61521	0.49863	-0.49688	0.18859	-0.39277	-0.12993	-0.08921	0.08752	0.24516	-0.45464	-0.42647	0.00426	0.041	-0.38819	0.63903	0.22289	0.23278	0.22539	0.64646	-0.04275	0.21238	0.30223	-0.3994	-0.65971	0.1899	-0.48107	-0.35186	0.15506	0.17236
N-Palmitoyl Threonine	0.79845	0.72713	0.18528	0.78024	0.89837	0.48105	0.79905	0.59106	0.74294	0.08822	0.19449	0.31532	0.50104	0.75716	0.83909	-0.12682	0.82933	0.45306	0.82826	0.74715	0.59325	0.40973	0.81788	0.26752	0.80717	0.82479	0.32144	0.30531	-0.40097	-0.53293	0.80066	0.78651	-0.37717	0.79109	0.59534	0.64686	0.46617	0.89223	0.19418	0.65888	0.63704	0.04392	0.84149	0.42339	0.13525	0.6851	0.84778	0.77717	0.14745
CDP-DG(20:5(7Z,9Z,11E,13E,17Z)-3OH(5,6,15)/i-17:0)	-0.42174	-0.11462	-0.12873	-0.52956	-0.16265	-0.11826	-0.51586	-0.30344	-0.43519	0.29822	0.7033	0.34629	-0.0435	-0.1281	-0.3983	0.96008	-0.14528	-0.54168	0.21051	0.13358	-0.59568	-0.39995	-0.38566	0.86395	-0.33844	-0.57585	0.74931	0.58821	-0.54338	-0.52361	-0.40153	-0.52872	0.90288	-0.14867	0.22851	0.30331	-0.52024	-0.26756	-0.42228	-0.77205	-0.5226	0.5492	-0.32207	-0.53722	-0.32985	-0.49691	-0.20934	-0.39133	0.90231
CL(14:0/16:1(9Z)/18:4(6Z,9Z,12Z,15Z)/14:0)	-0.25443	-0.02134	0.07984	-0.36743	0.17348	-0.02644	-0.60983	-0.75099	-0.06676	-0.0189	0.8096	0.72164	0.26066	-0.02407	0.08103	0.66344	-0.29761	0.27532	-0.06874	-0.30715	-0.82338	0.27854	-0.60841	0.34851	-0.47379	-0.3549	0.0876	0.29285	-0.00565	-0.60906	-0.50956	-0.25099	0.39369	-0.32697	0.46653	0.28942	0.10463	0.14545	0.50876	-0.24042	0.14085	0.27753	-0.51066	-0.61368	0.33672	-0.45518	-0.34838	0.04669	0.33039
PE(18:3(9,11,15)-OH(13)/DiMe(9,3))	0.09278	0.55544	-0.10335	0.0845	0.59012	-0.05223	-0.19987	-0.45811	0.45714	0.27538	0.65259	0.97614	0.28949	0.55598	0.55533	0.47987	0.14539	0.50341	0.37778	0.00835	-0.50485	0.39032	-0.1026	0.45738	0.06528	0.07863	0.28765	0.45932	-0.36607	-0.86769	0.03607	0.1169	0.29957	0.26018	0.56932	0.68779	0.39364	0.61419	0.50725	0.14326	0.53842	0.04633	0.00553	-0.09515	0.59408	0.11466	0.23382	0.4962	0.36749
PE(22:5(4Z,7Z,10Z,13Z,19Z)-O(16,17)/22:1(13Z))	-0.47668	-0.11258	-0.25684	-0.51871	-0.00601	-0.34971	-0.66793	-0.83681	-0.1335	0.22428	0.5268	0.63386	-0.11606	-0.08195	0.12077	0.357	-0.11608	0.46869	-0.2995	-0.53967	-0.6491	0.04116	-0.5854	0.08463	-0.58748	-0.46148	-0.0813	0.4335	0.01023	-0.56642	-0.58357	-0.42581	0.33418	-0.30244	0.08486	-0.05142	-0.06653	0.11371	0.5354	-0.22362	0.15991	0.41734	-0.5968	-0.61237	0.49313	-0.29806	-0.36487	-0.10311	0.04379
PE(20:5(6E,8Z,11Z,14Z,17Z)-OH(5)/DiMe(13,5))	0.82246	0.70092	0.33595	0.76391	0.8413	0.61816	0.7736	0.69438	0.62611	-0.00135	0.33357	0.25761	0.62508	0.70048	0.60272	0.17204	0.64599	0.06471	0.97024	0.93308	0.45865	0.36089	0.76959	0.55102	0.83851	0.75473	0.57076	0.24499	-0.50937	-0.48326	0.79832	0.75265	-0.161	0.74017	0.73062	0.82556	0.38597	0.7152	-0.08036	0.44554	0.39438	-0.00891	0.85992	0.41173	-0.14254	0.49963	0.80796	0.69306	0.47367
DG(TXB2/0:0/i-19:0)	0.82051	0.32542	0.69862	0.65758	0.80801	0.84914	0.62518	0.43165	0.48977	-0.48375	0.46584	0.13813	0.86383	0.33986	0.59764	0.01927	0.38577	0.38642	0.56222	0.60303	0.32515	0.69739	0.44434	0.12545	0.48799	0.7192	0.02833	-0.0719	0.09535	-0.28551	0.46345	0.78963	-0.55837	0.28145	0.8343	0.4919	0.54191	0.67833	0.43373	0.5798	0.5068	0.06698	0.52495	0.02676	-0.0632	0.1884	0.39892	0.66829	0.06084
CDP-DG(18:1(9Z)-O(12,13)/a-25:0)	0.2854	-0.08743	0.3657	0.29219	0.1756	0.22148	0.12724	-0.1652	0.30123	-0.56423	-0.26464	-0.09064	0.28772	-0.08168	0.33734	-0.65417	-0.22225	0.6954	-0.43202	-0.42167	0.08237	0.67371	-0.09374	-0.85185	-0.05397	0.35413	-0.92379	-0.6633	0.81951	0.39025	-0.00882	0.40053	-0.83937	-0.25744	0.04068	-0.29001	0.63114	0.23217	0.82013	0.65662	0.56419	-0.45793	-0.09317	0.09141	0.4641	0.07572	-0.18239	0.36467	-0.875
PGP(20:4(5Z,7E,11Z,14Z)-OH(9)/i-15:0)	-0.66919	0.15685	-0.96286	-0.49476	-0.31383	-0.9102	-0.45718	-0.413	-0.12431	0.94093	-0.14468	0.40121	-0.82431	0.18334	-0.0442	0.13637	0.24471	0.00482	-0.0836	-0.31808	-0.20224	-0.68513	-0.11725	0.25646	-0.21331	-0.51182	0.37338	0.72321	-0.62735	-0.44572	-0.19021	-0.63495	0.70745	0.23173	-0.5589	-0.08142	-0.47881	-0.09055	-0.29344	-0.41292	-0.1375	0.28235	-0.22064	0.00596	0.34705	0.207	0.08149	-0.32806	0.21734
PG(TXB2/i-20:0)	0.82115	0.21384	0.81213	0.70614	0.48191	0.87687	0.6712	0.68248	0.33352	-0.66155	0.11776	-0.26594	0.80285	0.17159	0.14129	0.00163	-0.02169	-0.20862	0.50413	0.67398	0.32644	0.56861	0.43346	0.10469	0.58197	0.6675	0.05422	-0.52645	0.17642	0.25668	0.53949	0.75141	-0.48142	0.17126	0.63501	0.46132	0.48466	0.22814	-0.03363	0.41146	0.14355	-0.39331	0.57257	0.32984	-0.40626	0.06161	0.30421	0.48078	0.12643
MG(0:0/5-iso PGF2VI/0:0)	0.81466	0.31933	0.52585	0.70337	0.59654	0.7769	0.87421	0.89204	0.35503	-0.27579	0.13192	-0.25471	0.60005	0.3311	0.3632	-0.06562	0.58921	-0.08164	0.73385	0.91625	0.71636	0.25905	0.772	0.26783	0.72566	0.73192	0.33644	0.00815	-0.19892	-0.0712	0.70149	0.73259	-0.42531	0.51094	0.54699	0.41451	0.20294	0.45157	-0.18949	0.40876	0.15719	0.10674	0.79938	0.29029	-0.46704	0.35492	0.61069	0.45116	0.23112
CDP-DG(PGJ2/i-18:0)	-0.3507	-0.04557	-0.06862	-0.45787	-0.08362	-0.06845	-0.49782	-0.31917	-0.35087	0.24631	0.73675	0.41679	0.04519	-0.06697	-0.34132	0.97405	-0.18836	-0.4973	0.247	0.14154	-0.64346	-0.28574	-0.38711	0.86547	-0.29496	-0.5138	0.72579	0.52683	-0.51704	-0.5408	-0.36256	-0.45309	0.86908	-0.13475	0.31423	0.39443	-0.40303	-0.206	-0.34677	-0.70311	-0.44025	0.44921	-0.29575	-0.49121	-0.26906	-0.48467	-0.18598	-0.29464	0.90036
PC(P-18:1(11Z)/16:0)	-0.32139	0.09045	-0.11632	-0.36091	-0.06473	-0.16546	-0.5167	-0.39492	-0.19144	0.24593	0.58349	0.51143	0.02465	0.04855	-0.2859	0.86702	-0.33121	-0.42517	0.19974	0.01999	-0.73053	-0.15786	-0.40973	0.74356	-0.22978	-0.45248	0.59733	0.34611	-0.45218	-0.45599	-0.2932	-0.39174	0.82336	-0.10392	0.26653	0.47066	-0.19515	-0.1773	-0.25208	-0.57463	-0.29605	0.1131	-0.28316	-0.27515	-0.06162	-0.39402	-0.15751	-0.16719	0.77776
PGP(20:3(6,8,11)-OH(5)/a-25:0)	0.85976	0.46071	0.67308	0.79647	0.81037	0.71376	0.57392	0.26112	0.72334	-0.57712	0.18695	0.23786	0.84543	0.44645	0.68828	-0.24317	0.10606	0.58664	0.37083	0.31243	0.18755	0.96277	0.3519	-0.21198	0.52317	0.81701	-0.33102	-0.45124	0.34729	-0.07046	0.51358	0.89556	-0.74494	0.23886	0.73091	0.50617	0.91181	0.70862	0.69647	0.8362	0.77162	-0.48324	0.47807	0.32374	0.30571	0.29586	0.36133	0.86322	-0.27559
DG(i-16:0/8:0/0:0)	0.60798	0.75339	0.01638	0.72715	0.7638	0.10513	0.47495	0.06442	0.93031	0.02294	-0.15326	0.52643	0.32007	0.7601	0.92642	-0.50005	0.37434	0.88317	0.31408	0.05919	0.24458	0.71036	0.45928	-0.32115	0.5795	0.74569	-0.32378	-0.13369	0.05065	-0.28597	0.60826	0.71758	-0.5837	0.55214	0.31922	0.45993	0.87972	0.86647	0.71898	0.91888	0.99486	-0.56538	0.50687	0.61076	0.79113	0.71616	0.58986	0.90336	-0.44373
PC(18:1(9Z)-O(12,13)/DiMe(13,5))	-0.11246	-0.76397	0.69165	-0.29702	-0.44135	0.44215	-0.29695	-0.12284	-0.59404	-0.83242	0.16817	-0.55751	0.33764	-0.80296	-0.68273	0.18664	-0.80819	-0.45703	-0.50568	-0.22689	-0.34794	0.16871	-0.5826	-0.23141	-0.51922	-0.30774	-0.39349	-0.68097	0.73361	0.65915	-0.54647	-0.16309	-0.15632	-0.84361	0.09512	-0.40098	-0.10855	-0.65015	0.01034	-0.32369	-0.50486	-0.04204	-0.51465	-0.51509	-0.53479	-0.82386	-0.76593	-0.42153	-0.10066
CL(i-16:0/17:0/18:0/i-19:0)	0.89854	0.51055	0.48295	0.83025	0.71174	0.74188	0.92477	0.89052	0.53581	-0.21898	0.0908	-0.11401	0.62788	0.51168	0.48746	-0.09206	0.59857	-0.00741	0.82546	0.934	0.69291	0.35851	0.84027	0.28236	0.85467	0.83598	0.35002	-0.02025	-0.26114	-0.12842	0.82901	0.83102	-0.4302	0.63747	0.59309	0.57362	0.36454	0.57162	-0.13511	0.52638	0.30555	-0.08112	0.89697	0.46659	-0.3171	0.48538	0.73525	0.61116	0.23056
Cer(d16:1/18:3(9,11,15)-OH(13))	0.60108	0.77093	-0.01375	0.72767	0.76224	0.08261	0.48019	0.07299	0.93673	0.05658	-0.16675	0.53309	0.29638	0.77826	0.93133	-0.50191	0.39578	0.87726	0.32796	0.06784	0.25644	0.68698	0.47653	-0.30779	0.59328	0.74459	-0.30185	-0.11026	0.01978	-0.29849	0.62262	0.71055	-0.56578	0.5772	0.30325	0.46678	0.86736	0.87065	0.69718	0.91402	0.99272	-0.56251	0.52088	0.62886	0.79511	0.7381	0.61096	0.9016	-0.43236
N-Stearoyl Methionine	0.84821	0.78394	0.13308	0.9166	0.73823	0.40918	0.9401	0.82532	0.77677	0.08948	-0.1991	0.0667	0.36861	0.78352	0.67219	-0.31207	0.70327	0.17483	0.82875	0.80279	0.74015	0.31105	0.95892	0.16813	0.99686	0.89845	0.30664	0.03282	-0.40454	-0.18336	0.9928	0.83322	-0.40398	0.87704	0.37108	0.62879	0.48876	0.7025	-0.10043	0.68327	0.52045	-0.34023	0.99668	0.80014	0.02849	0.80791	0.935	0.74523	0.08235
DG(20:4(8Z,11Z,14Z,17Z)-2OH(5S,6R)/0:0/i-13:0)	-0.37249	0.48646	-0.88853	-0.177	-0.02499	-0.75824	-0.19223	-0.18658	0.17132	0.96503	-0.1213	0.53275	-0.63456	0.49895	0.17031	0.16096	0.39391	0.01338	0.25459	-0.03057	-0.0852	-0.52474	0.15407	0.42066	0.13302	-0.22436	0.54888	0.72307	-0.8107	-0.56559	0.14186	-0.35147	0.66531	0.52634	-0.34093	0.26676	-0.25652	0.15317	-0.32879	-0.21635	0.04503	0.09068	0.10374	0.28901	0.37971	0.43481	0.3955	-0.0329	0.35758
4-Hydroxytestosterone	0.50672	0.87395	-0.32355	0.66483	0.56275	-0.04268	0.67271	0.59728	0.70873	0.53631	-0.25361	0.28867	-0.01924	0.87454	0.59565	-0.17736	0.72993	0.10197	0.79515	0.641	0.55692	-0.01347	0.85484	0.34128	0.8866	0.61733	0.52084	0.34315	-0.72292	-0.3836	0.88621	0.50253	0.00662	0.96632	0.11649	0.64451	0.27191	0.6118	-0.28016	0.43827	0.42012	-0.27872	0.86665	0.82468	0.18891	0.86455	0.94989	0.57863	0.24726
SM(d19:0/18:1(12Z)-2OH(9,10))	-0.43815	0.2334	-0.76894	-0.35359	-0.11349	-0.58879	-0.20264	-0.07133	-0.13001	0.9133	0.12101	0.34575	-0.58526	0.26606	-0.0167	0.38638	0.5036	-0.21278	0.30891	0.15547	-0.01478	-0.7307	0.1332	0.63895	0.00527	-0.36399	0.76402	0.93149	-0.88877	-0.62821	0.000127436	-0.47764	0.78345	0.41696	-0.26399	0.15824	-0.59434	0.01661	-0.53868	-0.48089	-0.25831	0.55559	0.04795	-0.05027	-0.0081	0.21475	0.29301	-0.27722	0.59548
PA(22:6(4Z,7Z,11E,13Z,15E,19Z)-2OH(10S,17)/i-15:0)	-0.45507	0.32945	-0.71667	-0.37407	0.00468	-0.60686	-0.39641	-0.36901	-0.01439	0.85511	0.32145	0.66542	-0.44702	0.34667	0.08139	0.53641	0.3021	-0.03755	0.26898	-0.01471	-0.35221	-0.48572	-0.08168	0.66386	-0.09468	-0.4013	0.6829	0.87826	-0.81341	-0.78125	-0.11059	-0.4711	0.83998	0.32307	-0.08256	0.33311	-0.36727	0.12176	-0.25265	-0.43331	-0.07407	0.40685	-0.10124	-0.11565	0.25469	0.11895	0.19932	-0.13034	0.61145
PE-NMe2(18:0/14:0)	0.73681	0.67177	0.05626	0.75459	0.73326	0.38553	0.88237	0.77327	0.642	0.20127	-0.02901	0.08909	0.3034	0.70477	0.70404	-0.23283	0.9135	0.25717	0.82471	0.81849	0.79039	0.16363	0.94273	0.25468	0.86753	0.79066	0.39945	0.32949	-0.49458	-0.38318	0.86917	0.71126	-0.33568	0.86163	0.37193	0.51551	0.27336	0.74416	-0.08718	0.57091	0.4585	0.07076	0.92199	0.53405	-0.0318	0.76134	0.90383	0.62464	0.14944
Vitamin A2	-0.21809	0.64741	-0.82495	0.00613	0.17575	-0.72054	-0.13155	-0.28049	0.4342	0.87132	-0.15816	0.70261	-0.5029	0.65771	0.42961	-0.01384	0.3758	0.34417	0.22909	-0.14021	-0.11062	-0.21891	0.17322	0.21803	0.21249	-0.03335	0.30975	0.57164	-0.64895	-0.59076	0.23238	-0.14913	0.43117	0.57084	-0.23941	0.3501	0.07699	0.383	0.01547	0.08328	0.37956	-0.14446	0.14825	0.41768	0.6857	0.56924	0.45808	0.2388	0.12506
Eicosanedioic acid	0.64404	0.71584	0.00634	0.64447	0.71737	0.34559	0.75174	0.70977	0.56573	0.31871	0.17404	0.23481	0.30405	0.73666	0.59782	0.08483	0.86218	0.05735	0.95389	0.90273	0.5972	0.05697	0.86152	0.5687	0.83184	0.64901	0.68085	0.49886	-0.71667	-0.55754	0.80944	0.58273	-0.02624	0.87503	0.4659	0.69552	0.15681	0.68388	-0.253	0.34987	0.31772	0.15806	0.87817	0.4525	-0.11831	0.64994	0.89787	0.5531	0.47469
DG(22:5(4Z,7Z,10Z,13Z,19Z)-O(16,17)/0:0/i-12:0)	0.83843	0.72116	0.16719	0.88988	0.6892	0.44668	0.95013	0.87938	0.70291	0.06145	-0.19259	-0.01752	0.36996	0.72015	0.59444	-0.28043	0.69357	0.07703	0.8323	0.84798	0.76652	0.25619	0.96095	0.20113	0.98386	0.87097	0.34644	0.02931	-0.40892	-0.13863	0.97622	0.80832	-0.38266	0.84757	0.36201	0.5968	0.4152	0.634	-0.18671	0.6205	0.42721	-0.28988	0.99487	0.76486	-0.08283	0.75817	0.90882	0.67894	0.12698
PG(LTE4/i-18:0)	0.68217	0.63167	0.11437	0.64408	0.74316	0.44845	0.77159	0.71023	0.53401	0.205	0.23194	0.18346	0.3869	0.66114	0.61783	0.05608	0.87147	0.12612	0.91001	0.89576	0.62731	0.12357	0.83984	0.50304	0.78404	0.6737	0.59613	0.46661	-0.60603	-0.53794	0.76426	0.62154	-0.13454	0.80222	0.5219	0.62778	0.16914	0.70427	-0.15762	0.38753	0.33634	0.24093	0.84728	0.34873	-0.15024	0.5949	0.841	0.55477	0.40791
CL(i-16:0/a-17:0/18:2(9Z,11Z)/i-20:0)	0.81724	0.88234	0.04403	0.89622	0.82611	0.33239	0.87565	0.70266	0.85494	0.19857	-0.10414	0.2647	0.35676	0.88812	0.79212	-0.25495	0.76376	0.31335	0.86487	0.75771	0.65387	0.34435	0.93243	0.22531	0.98135	0.88465	0.3434	0.16459	-0.48492	-0.36723	0.97785	0.81547	-0.33843	0.93253	0.42171	0.71335	0.53373	0.82275	0.00976	0.70589	0.63243	-0.29747	0.97345	0.77136	0.18349	0.85381	0.97598	0.8164	0.11663
CL(i-12:0/13:0/i-13:0/18:2(9Z,11Z))	0.67324	0.59291	0.33873	0.59523	0.67591	0.57931	0.59971	0.6267	0.43641	0.00337	0.42897	0.23512	0.58765	0.57393	0.34983	0.41535	0.44926	-0.22106	0.94669	0.92513	0.26086	0.22908	0.60544	0.73269	0.71465	0.5503	0.72351	0.25212	-0.57727	-0.45229	0.65484	0.56996	0.09029	0.61112	0.71893	0.85148	0.22954	0.49293	-0.27949	0.18192	0.15099	0.01518	0.72636	0.3079	-0.30495	0.29039	0.66652	0.51096	0.69259
PA(20:3(6,8,11)-OH(5)/i-24:0)	0.879	0.57562	0.57477	0.78754	0.94157	0.72838	0.6469	0.3621	0.7326	-0.36121	0.38618	0.3602	0.84032	0.58092	0.7871	-0.05366	0.40784	0.55409	0.62983	0.55046	0.27618	0.81444	0.50519	0.0967	0.61771	0.82599	0.00174	-0.08164	0.02355	-0.38201	0.59785	0.88104	-0.56398	0.44099	0.84309	0.6592	0.75255	0.84847	0.55579	0.74396	0.736	-0.17088	0.61144	0.24777	0.21115	0.37968	0.5465	0.87051	0.00543
PC(O-20:0/22:0)	-0.658	-0.10435	-0.79899	-0.56183	-0.50377	-0.70132	-0.32486	-0.07388	-0.43613	0.82159	-0.14149	-0.02596	-0.80811	-0.07629	-0.36648	0.24271	0.2834	-0.44601	-0.0113	-0.03534	0.01654	-0.94982	-0.01919	0.41432	-0.20414	-0.57684	0.58418	0.72733	-0.67903	-0.24013	-0.19585	-0.69763	0.76554	0.15987	-0.59516	-0.22053	-0.82293	-0.36883	-0.72501	-0.66435	-0.55662	0.53638	-0.14975	-0.11555	-0.20184	0.03781	0.02904	-0.60791	0.42313
CDP-DG(20:2(11Z,14Z)/18:2(9Z,12Z))	-0.42411	0.1974	-0.65582	-0.39618	0.02808	-0.49984	-0.30441	-0.28381	-0.09383	0.80392	0.36743	0.533	-0.42327	0.24456	0.13606	0.44688	0.49562	0.06635	0.24427	0.04059	-0.1608	-0.52472	-0.00974	0.592	-0.13521	-0.36534	0.63242	0.97884	-0.75115	-0.80245	-0.13934	-0.44432	0.69333	0.30166	-0.07688	0.1671	-0.47606	0.17289	-0.20069	-0.40132	-0.08619	0.69007	-0.08686	-0.28088	0.15209	0.11829	0.19	-0.18204	0.52591
PS(TXB2/18:2(9Z,12Z))	-0.91731	-0.34835	-0.79967	-0.83396	-0.69196	-0.84285	-0.68883	-0.49352	-0.5999	0.70096	-0.08468	0.04577	-0.87192	-0.32148	-0.48644	0.24894	-0.04194	-0.29476	-0.39979	-0.4632	-0.31738	-0.86933	-0.42618	0.18767	-0.58813	-0.83419	0.27155	0.59392	-0.37352	-0.1616	-0.56998	-0.91731	0.76522	-0.20291	-0.68798	-0.4499	-0.80513	-0.52317	-0.43991	-0.75199	-0.55625	0.52202	-0.5566	-0.38051	-0.01169	-0.22872	-0.3444	-0.74915	0.21468
12-Methylpentacosanoyl-CoA	-0.19446	-0.08158	0.14889	-0.36028	0.01943	0.16477	-0.37894	-0.20287	-0.34111	0.06359	0.8428	0.34221	0.2469	-0.10149	-0.31136	0.99592	-0.1655	-0.49972	0.31969	0.27319	-0.5726	-0.16301	-0.3334	0.87942	-0.2434	-0.40124	0.71415	0.45865	-0.43546	-0.51816	-0.31877	-0.31484	0.74007	-0.1596	0.4818	0.4313	-0.34645	-0.1535	-0.30155	-0.63841	-0.42661	0.49995	-0.22689	-0.55018	-0.38967	-0.53379	-0.17814	-0.2303	0.91687
PE(18:1(12Z)-2OH(9,10)/DiMe(13,5))	-0.33783	0.00259	-0.11997	-0.36126	0.10337	-0.26686	-0.64247	-0.88188	0.04005	0.06559	0.50206	0.72591	0.04745	0.00956	0.19828	0.31271	-0.29555	0.55057	-0.30063	-0.59084	-0.7586	0.30375	-0.61961	-0.01025	-0.51098	-0.33349	-0.22551	0.18655	0.15213	-0.48765	-0.51248	-0.26719	0.21366	-0.32116	0.20311	0.08689	0.21768	0.18582	0.70612	-0.05435	0.33094	0.09467	-0.56913	-0.46428	0.6416	-0.28182	-0.36063	0.08864	-0.04836
N-Palmitoyl phenylalanine	-0.09449	0.67713	-0.77928	0.10642	0.18421	-0.57718	0.10311	0.08487	0.37828	0.91711	-0.17661	0.49766	-0.48009	0.68701	0.33806	0.06402	0.56467	0.03657	0.48535	0.21994	0.14251	-0.40496	0.42875	0.44886	0.42202	0.05409	0.61073	0.67254	-0.87565	-0.56471	0.42781	-0.08263	0.50569	0.74537	-0.20979	0.43419	-0.10336	0.33311	-0.35864	-0.01083	0.17626	-0.02145	0.39484	0.50968	0.33899	0.63513	0.64169	0.17943	0.36815
N-Linoleoyl Glycine	0.1163	-0.65874	0.78038	-0.07729	-0.31461	0.62183	0.00769	0.21855	-0.49863	-0.85231	0.10095	-0.70476	0.43189	-0.6942	-0.60714	0.1116	-0.59096	-0.54607	-0.27548	0.07586	-0.05154	0.15633	-0.28627	-0.15926	-0.25561	-0.08621	-0.26097	-0.6705	0.6238	0.6909	-0.28614	0.039	-0.26835	-0.63759	0.16594	-0.30999	-0.10282	-0.55577	-0.15383	-0.21651	-0.50528	-0.02984	-0.22564	-0.34995	-0.71425	-0.65879	-0.53732	-0.32439	-0.03651
TG(16:0/16:1(9Z)/22:6(4Z,7Z,10Z,13Z,16Z,19Z))	0.72356	0.78739	0.05348	0.75304	0.73203	0.36865	0.8063	0.75843	0.65359	0.25415	0.06917	0.2144	0.34584	0.79043	0.5937	0.02433	0.76231	0.01918	0.96653	0.9076	0.5925	0.14453	0.89169	0.51357	0.92195	0.72882	0.62667	0.33091	-0.66686	-0.443	0.8972	0.66853	-0.08205	0.89828	0.46761	0.76044	0.28465	0.67348	-0.25971	0.42981	0.36263	-0.07404	0.93925	0.61477	-0.0861	0.69304	0.93162	0.63257	0.42863
CL(16:0/18:2(9Z,11Z)/18:2(9Z,11Z)/a-25:0)	0.12897	0.03017	0.40774	-0.05476	0.19653	0.45519	-0.08014	0.08969	-0.17381	-0.15419	0.78691	0.21378	0.49967	-0.00402	-0.22636	0.90008	-0.13669	-0.54594	0.49912	0.51586	-0.38015	0.03956	-0.11504	0.85303	0.02083	-0.11009	0.69523	0.23803	-0.36525	-0.38116	-0.06315	-0.00711	0.51025	-0.04824	0.65663	0.57647	-0.1433	-0.05115	-0.31805	-0.42837	-0.33715	0.29865	0.03153	-0.34455	-0.50516	-0.433	-0.01915	-0.02811	0.89367
PA(22:6(4Z,7Z,11E,13Z,15E,19Z)-2OH(10S,17)/8:0)	-0.64652	-0.36359	-0.48665	-0.49589	-0.81029	-0.65371	-0.45367	-0.22495	-0.46892	0.25658	-0.59032	-0.36084	-0.727	-0.39406	-0.66634	-0.13077	-0.48067	-0.50925	-0.5478	-0.49703	-0.19738	-0.59317	-0.35487	-0.22895	-0.36928	-0.57414	-0.12107	-0.20039	0.05555	0.54023	-0.34847	-0.62751	0.37389	-0.30938	-0.80067	-0.50404	-0.44523	-0.74486	-0.49643	-0.48315	-0.5411	-0.25628	-0.41191	0.1045	-0.08886	-0.19603	-0.39006	-0.6237	-0.14017
PS(TXB2/22:4(7Z,10Z,13Z,16Z))	0.70904	0.50271	0.33273	0.59745	0.75286	0.62928	0.70857	0.66191	0.43585	-0.000363082	0.42915	0.16101	0.57194	0.52639	0.53442	0.20459	0.73214	0.07104	0.88183	0.90779	0.5024	0.23139	0.70694	0.55117	0.67709	0.63267	0.57433	0.38853	-0.48234	-0.52208	0.64277	0.62797	-0.14782	0.6316	0.68813	0.6395	0.17967	0.64991	-0.09117	0.32321	0.27127	0.31012	0.74621	0.16005	-0.26354	0.38597	0.69431	0.52428	0.47497
PA(22:6(4Z,7Z,11E,13Z,15E,19Z)-2OH(10S,17)/14:1(9Z))	0.03311	-0.60891	0.76409	-0.15499	-0.16354	0.50789	-0.27081	-0.28874	-0.3325	-0.9078	0.28263	-0.28797	0.51665	-0.63611	-0.34023	0.07814	-0.7426	-0.01097	-0.50987	-0.33728	-0.40554	0.50368	-0.59151	-0.38485	-0.49386	-0.1312	-0.60953	-0.70276	0.87399	0.48072	-0.51038	0.03086	-0.38121	-0.80579	0.28518	-0.30266	0.211	-0.32767	0.46061	-0.02518	-0.11742	-0.11218	-0.50762	-0.52313	-0.18866	-0.71378	-0.71136	-0.12843	-0.30094
PGP(20:4(5Z,7E,11Z,14Z)-OH(9)/i-13:0)	-0.02115	0.69609	-0.71036	0.14375	0.41196	-0.51001	0.08723	-0.12236	0.52974	0.83142	-0.01546	0.70672	-0.3384	0.73685	0.66508	-0.06735	0.69414	0.54464	0.39241	0.05893	0.12402	-0.13046	0.3741	0.24317	0.32986	0.16268	0.34409	0.73175	-0.67943	-0.76246	0.35467	0.04047	0.2454	0.70263	-0.05829	0.38132	0.10433	0.63358	0.13773	0.24317	0.52001	0.11451	0.31615	0.33203	0.6447	0.68383	0.61354	0.37657	0.11203
LysoPE(18:4(6Z,9Z,12Z,15Z)/0:0)	0.14114	0.72017	-0.25207	0.24164	0.58033	-0.2185	-0.10465	-0.41871	0.65774	0.35332	0.30015	0.96378	0.14919	0.70925	0.65359	0.18093	0.12802	0.60866	0.32113	-0.09797	-0.39925	0.43793	0.0133	0.22323	0.21877	0.20875	0.1147	0.27839	-0.3189	-0.70313	0.2094	0.21063	0.16355	0.39253	0.37435	0.67135	0.57568	0.65817	0.54259	0.35098	0.70621	-0.31709	0.11687	0.25365	0.81356	0.35841	0.35793	0.62364	0.12331
PC(20:5(6E,8Z,11Z,14Z,17Z)-OH(5)/DiMe(11,5))	0.86499	0.90946	0.2217	0.90741	0.94749	0.43977	0.74262	0.48636	0.93045	0.02026	0.11722	0.47811	0.58171	0.89971	0.85282	-0.11175	0.54816	0.4414	0.82929	0.64911	0.3715	0.62376	0.73596	0.23221	0.8894	0.88622	0.23839	0.04201	-0.33776	-0.44679	0.87206	0.87423	-0.35859	0.79252	0.65337	0.85766	0.75591	0.89978	0.28162	0.76233	0.77421	-0.41869	0.84498	0.66758	0.33535	0.70609	0.85481	0.95128	0.12441
MG(6 keto-PGF1alpha/0:0/0:0)	0.80817	0.22921	0.73959	0.62967	0.61603	0.9227	0.71704	0.73396	0.27938	-0.47748	0.39231	-0.16127	0.80897	0.22437	0.2707	0.17275	0.34462	-0.13648	0.69802	0.86979	0.44003	0.41968	0.54747	0.36245	0.58096	0.64571	0.3252	-0.08838	-0.08162	-0.101	0.53506	0.70901	-0.3605	0.30639	0.75954	0.50717	0.271	0.39443	-0.07679	0.31699	0.11678	0.09825	0.63703	0.09555	-0.50547	0.09696	0.42511	0.44677	0.34788
Ganglioside GA2 (d18:1/12:0)	0.47153	-0.19258	0.5689	0.32891	0.30293	0.61608	0.44694	0.31891	0.09841	-0.56861	0.06051	-0.34622	0.47527	-0.15257	0.28749	-0.38749	0.24101	0.39056	-0.02323	0.18067	0.46743	0.42306	0.23286	-0.40725	0.10796	0.44379	-0.42758	-0.26721	0.50073	0.1868	0.12897	0.48221	-0.76068	-0.08858	0.29041	-0.22406	0.24013	0.27626	0.42321	0.46126	0.25892	0.19442	0.18675	-0.16371	-0.14644	0.03127	0.01278	0.23501	-0.43332
PE-NMe2(24:1(15Z)/18:0)	0.40646	0.73289	-0.13678	0.48016	0.46594	0.08634	0.44708	0.4915	0.47599	0.40496	0.0862	0.33398	0.14129	0.70529	0.29791	0.28844	0.43038	-0.25847	0.84135	0.70697	0.20754	-0.0405	0.59471	0.67843	0.71588	0.39008	0.75714	0.34019	-0.77655	-0.42873	0.67464	0.34161	0.32251	0.74657	0.32249	0.79758	0.14296	0.38691	-0.44831	0.10173	0.1335	-0.19884	0.6845	0.57665	-0.06659	0.48729	0.73582	0.41436	0.63375
Eicosadienoic acid	0.53083	0.82589	-0.29623	0.66645	0.56695	0.01376	0.73512	0.67734	0.66728	0.52402	-0.24085	0.20911	-0.01059	0.83714	0.59724	-0.19794	0.82262	0.09263	0.81811	0.70848	0.65947	-0.05716	0.91294	0.34687	0.89721	0.63794	0.54405	0.39259	-0.73073	-0.3844	0.89912	0.51697	-0.03352	0.97903	0.11904	0.59233	0.2034	0.61778	-0.31652	0.43226	0.3825	-0.15823	0.90236	0.77538	0.10085	0.86978	0.96792	0.54649	0.25036
PA(20:3(8Z,11Z,14Z)-2OH(5,6)/8:0)	-0.2138	0.11817	0.05666	-0.28596	0.12898	-0.04339	-0.56136	-0.59842	-0.03817	0.04711	0.73465	0.70201	0.24792	0.08062	-0.06896	0.81004	-0.41087	-0.06711	0.10924	-0.13664	-0.86832	0.19224	-0.53108	0.56814	-0.30285	-0.34752	0.33011	0.22328	-0.20349	-0.53537	-0.36114	-0.24511	0.60028	-0.21107	0.46784	0.50785	0.095	0.0264	0.19025	-0.35054	-0.00398	0.03909	-0.37558	-0.37608	0.19814	-0.43118	-0.23818	0.04419	0.57837
CDP-DG(20:4(5Z,7E,11Z,14Z)-OH(9)/i-16:0)	-0.23775	0.31856	-0.30643	-0.27178	0.28462	-0.23521	-0.40678	-0.49065	0.07941	0.49519	0.7263	0.84747	0.01502	0.33138	0.23404	0.7179	0.17586	0.16739	0.32294	0.019	-0.55485	-0.05879	-0.22085	0.6983	-0.1525	-0.27487	0.56883	0.7566	-0.58822	-0.91931	-0.18886	-0.25972	0.6695	0.16331	0.36984	0.51612	-0.08942	0.31726	0.13228	-0.29277	0.12276	0.43419	-0.16591	-0.34989	0.30562	-0.07783	0.09294	0.09166	0.63778
SM(d18:0/LTE4)	0.76225	0.65786	0.28388	0.68949	0.83051	0.58451	0.73755	0.65666	0.57365	0.05873	0.38915	0.2753	0.57902	0.67125	0.61789	0.1939	0.72805	0.10946	0.95471	0.91873	0.47212	0.29517	0.75539	0.57415	0.7782	0.702	0.59829	0.36766	-0.54535	-0.56459	0.74187	0.69174	-0.12908	0.73345	0.71288	0.77095	0.299	0.73045	-0.06817	0.40066	0.37548	0.15	0.81975	0.30904	-0.14668	0.4872	0.79194	0.64113	0.48797
PE(20:3(8Z,11Z,14Z)-2OH(5,6)/15:0)	0.8041	0.76761	0.14392	0.83467	0.73897	0.4429	0.88189	0.82206	0.68745	0.13812	-0.01649	0.12064	0.40138	0.76637	0.59955	-0.087	0.71945	0.03781	0.93003	0.90501	0.65799	0.2268	0.92359	0.39433	0.96265	0.81045	0.51145	0.1814	-0.5471	-0.31388	0.94204	0.75632	-0.22165	0.87393	0.4645	0.72034	0.36652	0.66808	-0.2183	0.5228	0.39865	-0.18107	0.97528	0.6791	-0.09629	0.70941	0.92501	0.67522	0.31519
PA(22:5(4Z,7Z,10Z,13Z,19Z)-O(16,17)/i-24:0)	0.55353	0.07089	0.83913	0.31671	0.56994	0.85492	0.19295	0.11437	0.15913	-0.63541	0.79328	0.21277	0.94124	0.05084	0.19189	0.50295	-0.11026	0.03721	0.4104	0.44551	-0.21299	0.66198	-0.0286	0.37104	0.12746	0.32903	0.13976	-0.14721	0.15918	-0.26693	0.06554	0.47959	-0.18484	-0.11295	0.94671	0.53688	0.39557	0.32732	0.34176	0.15774	0.17846	0.09682	0.13371	-0.31446	-0.23291	-0.32172	-0.00269	0.40167	0.37151
PC(P-18:1(9Z)/16:0)	-0.37372	0.16332	-0.26272	-0.34942	-0.10089	-0.33007	-0.5457	-0.46124	-0.11204	0.34514	0.41827	0.55941	-0.10742	0.11878	-0.23904	0.73417	-0.34811	-0.33859	0.12703	-0.10455	-0.7343	-0.16857	-0.40671	0.6254	-0.2134	-0.45179	0.50585	0.30782	-0.44502	-0.41731	-0.26411	-0.41371	0.80789	-0.05742	0.12875	0.43772	-0.13301	-0.16409	-0.20946	-0.50646	-0.21034	-0.03739	-0.29018	-0.13911	0.10568	-0.28439	-0.12767	-0.13513	0.65118
DG(LTE4/0:0/i-17:0)	0.38716	0.38036	0.34394	0.22914	0.71908	0.47113	0.1031	-0.06756	0.3329	-0.06953	0.87588	0.65507	0.65491	0.3928	0.49953	0.57373	0.29253	0.31874	0.58017	0.4165	-0.22881	0.46124	0.08102	0.58686	0.17662	0.26366	0.40492	0.41913	-0.28971	-0.79297	0.128	0.34157	0.09699	0.22232	0.86737	0.69065	0.30202	0.62284	0.38441	0.14496	0.37703	0.34326	0.19019	-0.28493	0.11131	-0.02312	0.26152	0.48538	0.51456
Cer(d18:2(4E,14Z)/20:4(7E,9E,11Z,13E)-3OH(5S,6R,15S))	0.2817	0.84001	-0.53906	0.45066	0.60787	-0.29528	0.39141	0.13524	0.74404	0.68591	-0.12433	0.61729	-0.15337	0.87692	0.83484	-0.25458	0.80365	0.62206	0.54134	0.24561	0.3621	0.06334	0.62075	0.14499	0.59506	0.47034	0.27163	0.56278	-0.61272	-0.66531	0.62252	0.3468	-0.02635	0.85805	0.05769	0.48191	0.32161	0.80096	0.19112	0.51422	0.68931	-0.0662	0.57881	0.55837	0.63241	0.86747	0.80748	0.60577	0.000353849
CL(16:0/18:2(9Z,11Z)/i-21:0/i-22:0)	0.90064	0.67662	0.44986	0.82508	0.92285	0.70485	0.79598	0.63395	0.69751	-0.14719	0.34648	0.2738	0.73531	0.6819	0.71338	0.05583	0.61852	0.26718	0.88567	0.84578	0.46101	0.54643	0.73549	0.37774	0.80831	0.8403	0.36496	0.12933	-0.318	-0.4502	0.77687	0.85567	-0.36034	0.67142	0.79659	0.77478	0.53796	0.80829	0.15756	0.60174	0.54735	-0.05418	0.82689	0.37414	-0.02911	0.49719	0.7596	0.79449	0.2895
PIP(20:4(7E,9E,11Z,13E)-3OH(5S,6R,15S)/22:5(7Z,10Z,13Z,16Z,19Z))	-0.39169	-0.00176	-0.15269	-0.46802	-0.10153	-0.16154	-0.53376	-0.37006	-0.31701	0.3135	0.68029	0.46724	-0.02308	-0.02552	-0.32468	0.94413	-0.20294	-0.46692	0.22181	0.08087	-0.67405	-0.30051	-0.40001	0.84016	-0.29543	-0.53237	0.70859	0.53097	-0.53832	-0.54825	-0.35906	-0.48153	0.89817	-0.11089	0.25597	0.39887	-0.38205	-0.20176	-0.33499	-0.69257	-0.40684	0.38454	-0.30956	-0.43542	-0.18425	-0.44184	-0.1735	-0.28438	0.87109
DG(20:5(6E,8Z,11Z,14Z,17Z)-OH(5)/0:0/i-21:0)	0.83806	0.16617	0.72182	0.78696	0.43095	0.76657	0.77792	0.69346	0.42815	-0.69238	-0.24688	-0.42883	0.64992	0.14384	0.27964	-0.47872	0.05966	0.09328	0.26331	0.46006	0.57056	0.62262	0.51818	-0.36118	0.59018	0.78878	-0.34288	-0.70111	0.43553	0.48193	0.58937	0.83287	-0.84067	0.17153	0.37416	0.15898	0.59593	0.28324	0.17577	0.68248	0.33526	-0.52289	0.5855	0.47299	-0.19973	0.26073	0.30825	0.52975	-0.35963
PA(20:3(8Z,11Z,14Z)/18:1(11Z))	0.66995	0.52432	0.30763	0.56243	0.71565	0.60113	0.6616	0.66042	0.40062	0.04528	0.46491	0.18902	0.55489	0.53698	0.45283	0.32563	0.67541	-0.06577	0.93268	0.94686	0.42552	0.17159	0.67975	0.67659	0.68097	0.57291	0.69451	0.41571	-0.57533	-0.54264	0.63566	0.57216	-0.00938	0.6393	0.69786	0.71627	0.13143	0.58592	-0.20811	0.22167	0.1856	0.2869	0.73998	0.17434	-0.31963	0.34298	0.69377	0.4828	0.61223
PE(18:1(9Z)-O(12,13)/14:0)	-0.5127	0.24562	-0.94434	-0.33292	-0.14061	-0.84102	-0.27272	-0.32776	0.04509	0.92566	-0.20652	0.4097	-0.76843	0.29384	0.20583	-0.08694	0.46593	0.28224	-0.04522	-0.28212	0.01138	-0.56213	0.05424	0.09686	-0.09455	-0.30792	0.2412	0.74132	-0.56622	-0.4928	-0.05315	-0.45094	0.45579	0.35668	-0.52542	-0.11206	-0.3475	0.13476	-0.10311	-0.16308	0.08829	0.31233	-0.08342	0.07347	0.47319	0.4006	0.22129	-0.15761	0.02022
PE-NMe2(13M5/13M5)	-0.8558	-0.5433	-0.37159	-0.89735	-0.54265	-0.54737	-0.91356	-0.8699	-0.61657	0.23217	0.3244	0.23073	-0.45	-0.51922	-0.40894	0.38331	-0.37472	0.02816	-0.62584	-0.71802	-0.69939	-0.37998	-0.8195	0.02133	-0.89714	-0.85737	-0.09325	0.35315	0.09482	-0.20756	-0.88926	-0.83222	0.54069	-0.61229	-0.31421	-0.45914	-0.50979	-0.43187	0.14797	-0.64161	-0.35241	0.53767	-0.88324	-0.78544	0.15683	-0.59288	-0.70293	-0.6212	0.05248
N-Oleoyl tyrosine	0.77306	0.52931	0.57406	0.63103	0.90349	0.74406	0.51419	0.31519	0.57656	-0.28735	0.64503	0.44276	0.86264	0.53067	0.6459	0.2864	0.38272	0.33794	0.7386	0.65506	0.11155	0.67866	0.40746	0.41723	0.52929	0.65587	0.28567	0.11972	-0.1696	-0.55475	0.4852	0.72943	-0.27097	0.4012	0.95305	0.77423	0.56308	0.76015	0.38194	0.48014	0.53728	0.04383	0.53627	0.05842	0.04005	0.20572	0.49263	0.73921	0.34078
8Z,11Z-eicosadienoic acid	0.88974	0.74644	0.24795	0.91896	0.76883	0.52132	0.9429	0.84249	0.74257	-0.00106	-0.08788	0.05702	0.47698	0.7431	0.6426	-0.22047	0.66784	0.12692	0.86439	0.86117	0.70361	0.35817	0.93145	0.23243	0.9818	0.90186	0.34128	0.01693	-0.38245	-0.19654	0.96801	0.85829	-0.40036	0.82907	0.47771	0.66977	0.48976	0.69422	-0.09823	0.65287	0.48478	-0.29426	0.98741	0.72351	-0.05331	0.72363	0.90031	0.74543	0.1542
Trideca-2,4,6-trienoylcarnitine	0.93472	0.49051	0.5716	0.90099	0.7975	0.7012	0.816	0.54573	0.74417	-0.46203	-0.03607	0.02594	0.71477	0.49474	0.73392	-0.45666	0.38435	0.5498	0.45957	0.47864	0.55106	0.78971	0.63201	-0.2655	0.70053	0.94122	-0.2735	-0.37079	0.24067	0.00522	0.70706	0.96511	-0.84988	0.43245	0.57421	0.40142	0.79199	0.73664	0.50641	0.90602	0.73384	-0.39698	0.69408	0.4777	0.18251	0.5125	0.55228	0.83869	-0.34195
PG(LTE4/20:2(11Z,14Z))	0.44149	0.81905	-0.27734	0.50067	0.75944	0.0272	0.49687	0.30347	0.67927	0.55036	0.2159	0.60569	0.13042	0.85632	0.80733	0.04266	0.88461	0.44971	0.79446	0.56444	0.37334	0.10599	0.68432	0.4598	0.65991	0.5278	0.53807	0.6784	-0.72642	-0.81526	0.65724	0.44358	0.04483	0.87144	0.38125	0.67247	0.25172	0.8491	0.08229	0.41394	0.57301	0.17541	0.67913	0.38002	0.33845	0.72774	0.85122	0.62441	0.32247
PC(18:1(12Z)-2OH(9,10)/20:0)	-0.4401	0.41082	-0.81445	-0.27756	-0.07991	-0.7259	-0.32751	-0.28505	0.06929	0.89814	0.02085	0.57059	-0.57446	0.41093	0.04361	0.34756	0.22957	-0.10598	0.2281	-0.05949	-0.27249	-0.51583	-0.000281335	0.52685	0.02261	-0.34176	0.60245	0.70042	-0.79464	-0.57681	0.01612	-0.4372	0.79089	0.39792	-0.26552	0.30989	-0.29297	0.05103	-0.35343	-0.35419	-0.05902	0.10641	-0.0167	0.16642	0.31283	0.25611	0.26811	-0.10539	0.48504
DG(i-19:0/0:0/18:1(9Z)-O(12,13))	0.23545	-0.48752	0.56107	0.15347	-0.32097	0.48606	0.33115	0.54349	-0.3174	-0.66373	-0.37747	-0.91396	0.19853	-0.51284	-0.47753	-0.31472	-0.30737	-0.50746	-0.20556	0.18208	0.39715	0.01431	0.09623	-0.36624	0.05263	0.14313	-0.30906	-0.70654	0.52783	0.87036	0.05207	0.18472	-0.46372	-0.32428	-0.1269	-0.40715	-0.0878	-0.48162	-0.32809	0.00878	-0.41425	-0.20916	0.09028	0.07314	-0.67511	-0.24721	-0.23365	-0.24457	-0.26584
SM(d18:2(4E,14Z)/20:3(8Z,11Z,14Z)-2OH(5,6))	-0.38838	0.44802	-0.70073	-0.22498	-0.02652	-0.67426	-0.38749	-0.39855	0.15167	0.75963	0.06041	0.66734	-0.44682	0.43	0.06724	0.36727	0.03675	-0.04194	0.17873	-0.1534	-0.43691	-0.31362	-0.1108	0.46314	0.000837421	-0.30917	0.47841	0.52034	-0.65783	-0.53403	-0.01185	-0.3706	0.73551	0.31317	-0.16446	0.39426	-0.0976	0.0734	-0.19049	-0.27489	0.04692	-0.10241	-0.07646	0.19739	0.4326	0.19402	0.1983	0.00171	0.42798
PE(18:1(9Z)-O(12,13)/22:0)	-0.37585	0.16963	-0.47556	-0.35758	0.15729	-0.4471	-0.45981	-0.65038	0.07099	0.51842	0.4339	0.74109	-0.22294	0.21394	0.3406	0.28326	0.2374	0.53696	-0.03868	-0.3358	-0.41457	-0.06809	-0.27557	0.21524	-0.31712	-0.29992	0.13525	0.68247	-0.30577	-0.76544	-0.30648	-0.32381	0.38072	0.06015	0.05413	0.10829	-0.07211	0.33223	0.41299	-0.11454	0.28293	0.45228	-0.31573	-0.37737	0.56741	0.03183	-0.02361	0.03835	0.13195
TG(18:2(9Z,12Z)/24:1(15Z)/22:6(4Z,7Z,10Z,13Z,16Z,19Z))	-0.05294	0.45883	-0.3828	-0.01294	0.46844	-0.28406	-0.15961	-0.4466	0.40125	0.48539	0.39265	0.83441	-0.03218	0.50184	0.64265	0.14371	0.43073	0.71944	0.20376	-0.13216	-0.21881	0.1635	0.00611	0.19792	0.0033	0.04375	0.13514	0.63034	-0.35331	-0.83956	0.01498	0.01084	0.16648	0.32498	0.23456	0.33916	0.21088	0.63637	0.53191	0.20381	0.56939	0.27067	-0.00817	-0.11168	0.68646	0.30439	0.26881	0.37197	0.07807
PA(20:5(5Z,8Z,11Z,14Z,17Z)/14:1(9Z))	0.01736	0.25316	-0.02685	0.05623	0.36078	-0.13908	-0.27689	-0.65667	0.42572	-0.05256	0.21212	0.68456	0.18002	0.25994	0.53322	-0.11452	-0.14537	0.85471	-0.21809	-0.51967	-0.44573	0.60463	-0.30901	-0.32616	-0.17576	0.09174	-0.49174	-0.07342	0.30856	-0.34519	-0.15511	0.13593	-0.23027	-0.09143	0.23399	0.15059	0.60712	0.47445	0.93206	0.42859	0.71132	-0.265	-0.25673	-0.07199	0.85967	0.07749	-0.09346	0.4555	-0.40044
PC(20:4(5Z,7E,11Z,14Z)-OH(9)/14:1(9Z))	0.35376	0.50434	-0.02911	0.44799	0.5816	-0.02436	0.18586	-0.24375	0.72661	-0.01506	-0.08286	0.54134	0.21382	0.5229	0.81222	-0.47999	0.21149	0.98612	0.00983	-0.25028	0.03992	0.67072	0.1577	-0.46402	0.24125	0.49661	-0.51522	-0.1249	0.23964	-0.26735	0.28071	0.4861	-0.54974	0.27177	0.20888	0.21311	0.77249	0.72813	0.88793	0.7867	0.93048	-0.41381	0.17585	0.32008	0.87437	0.49771	0.29348	0.7149	-0.57562
PG(18:3(9,11,15)-OH(13)/i-14:0)	-0.02545	-0.10289	0.47983	-0.16672	0.13455	0.28715	-0.47474	-0.553	-0.06532	-0.45442	0.70014	0.44758	0.54038	-0.15029	-0.11852	0.62389	-0.66139	0.00874	-0.09136	-0.21663	-0.83764	0.51688	-0.62727	0.23386	-0.36954	-0.20838	-0.06727	-0.23351	0.28473	-0.18818	-0.42425	-0.04486	0.19316	-0.48766	0.58597	0.3423	0.31365	-0.03724	0.44095	-0.16086	0.0534	-0.13445	-0.4451	-0.44825	0.11824	-0.60711	-0.44901	0.10558	0.27313
PE(18:1(9Z)-O(12,13)/P-18:1(9Z))	0.80193	0.58111	0.25639	0.77813	0.66677	0.56193	0.91893	0.90885	0.53409	0.02123	0.01132	-0.07624	0.43407	0.59184	0.50328	-0.10399	0.74733	-0.03094	0.8742	0.95187	0.76151	0.16806	0.92045	0.35649	0.89114	0.78246	0.48129	0.16941	-0.45569	-0.22171	0.87231	0.73575	-0.29822	0.77074	0.45557	0.56528	0.23621	0.57853	-0.26951	0.46235	0.26958	3.45662e-05	0.94241	0.52959	-0.28956	0.60539	0.83702	0.55426	0.29123
CDP-DG(20:5(6E,8Z,11Z,14Z,17Z)-OH(5)/i-22:0)	-0.15234	0.63369	-0.63377	0.01985	0.32779	-0.58376	-0.22691	-0.4902	0.50943	0.67294	0.06802	0.88679	-0.27096	0.64381	0.55885	0.04871	0.2523	0.58786	0.16035	-0.26283	-0.31041	0.07732	0.0049	0.14647	0.09993	0.00123	0.13348	0.48408	-0.44743	-0.68847	0.11537	-0.06322	0.31014	0.42528	-0.01117	0.41229	0.29172	0.518	0.37307	0.19861	0.57135	-0.16262	0.01962	0.2522	0.8557	0.44731	0.33627	0.38258	0.04177
PG(22:5(4Z,7Z,10Z,13Z,19Z)-O(16,17)/i-13:0)	-0.34009	0.45712	-0.60925	-0.16589	0.05355	-0.65887	-0.4493	-0.59575	0.28593	0.5942	0.03584	0.77677	-0.34467	0.43623	0.21004	0.20864	-0.11085	0.25865	0.00381	-0.38639	-0.55348	-0.03009	-0.23816	0.19226	-0.07389	-0.23682	0.14841	0.30845	-0.37879	-0.47735	-0.07392	-0.27198	0.51118	0.19495	-0.11713	0.35178	0.17551	0.17987	0.18132	-0.05986	0.29723	-0.30237	-0.18424	0.2014	0.70926	0.18883	0.09726	0.15816	0.14479
DG(18:1(9Z)-O(12,13)/0:0/i-15:0)	0.59255	0.79231	0.08978	0.56606	0.92024	0.32244	0.43027	0.17929	0.72337	0.208	0.52429	0.73579	0.51571	0.80827	0.8239	0.24689	0.62348	0.49569	0.80886	0.56227	0.10757	0.46336	0.49751	0.50667	0.59186	0.58346	0.44701	0.47	-0.51447	-0.84002	0.56431	0.58343	-0.03455	0.67845	0.74137	0.85269	0.49659	0.90619	0.33727	0.47036	0.6671	0.06799	0.58317	0.22616	0.34861	0.49294	0.70308	0.77335	0.38383
PIP(PGJ2/22:3(10Z,13Z,16Z))	0.58896	0.78711	0.02597	0.57655	0.90734	0.2836	0.48675	0.23157	0.72847	0.26183	0.43847	0.6786	0.44236	0.81435	0.86101	0.14093	0.72861	0.54312	0.79522	0.56604	0.22679	0.40469	0.57114	0.44332	0.61751	0.60986	0.4215	0.51153	-0.52555	-0.82474	0.60066	0.58764	-0.08906	0.72845	0.66001	0.7751	0.45542	0.92762	0.32234	0.50754	0.68055	0.1186	0.62386	0.25445	0.35371	0.57255	0.74835	0.75909	0.31113
DG(20:3(8Z,11Z,14Z)-2OH(5,6)/0:0/i-21:0)	0.70809	0.31545	0.30122	0.75138	0.29542	0.466	0.88697	0.93396	0.39458	-0.22117	-0.49794	-0.50965	0.25716	0.30211	0.20953	-0.49946	0.37175	-0.16998	0.45775	0.65552	0.82852	0.15115	0.79829	-0.13964	0.78325	0.7271	0.03496	-0.37109	-0.02903	0.40956	0.78882	0.67857	-0.55079	0.50567	0.0682	0.17252	0.27226	0.20983	-0.32171	0.50929	0.13471	-0.41313	0.80173	0.71623	-0.33162	0.52901	0.5863	0.3748	-0.14678
DG(LTE4/0:0/10:0)	0.83276	0.73941	0.14727	0.89091	0.69389	0.42692	0.94339	0.867	0.7169	0.08098	-0.19761	0.0042	0.35872	0.73798	0.60569	-0.2812	0.69577	0.08802	0.83508	0.83913	0.75737	0.25618	0.96096	0.20349	0.98807	0.87004	0.3495	0.03764	-0.42125	-0.15159	0.98086	0.80525	-0.37245	0.85946	0.35669	0.60783	0.42357	0.64359	-0.18127	0.62494	0.4405	-0.30244	0.99581	0.77808	-0.05945	0.77144	0.91795	0.68798	0.12722
PC(22:5(4Z,7Z,10Z,13Z,19Z)-O(16,17)/22:3(10Z,13Z,16Z))	-0.3243	-0.39973	0.27978	-0.51421	-0.26212	0.18826	-0.5132	-0.26146	-0.59083	-0.17278	0.72411	0.05813	0.20939	-0.43201	-0.60934	0.9301	-0.47478	-0.66954	0.02383	0.08725	-0.6496	-0.19702	-0.54949	0.67113	-0.46236	-0.56108	0.48834	0.17305	-0.13727	-0.16867	-0.53426	-0.44586	0.66778	-0.47693	0.32983	0.15355	-0.43597	-0.47037	-0.34151	-0.76216	-0.64062	0.42812	-0.44747	-0.67015	-0.5458	-0.78599	-0.48154	-0.45796	0.76067
PIP(18:1(12Z)-2OH(9,10)/22:2(13Z,16Z))	0.13091	-0.52457	0.8495	-0.08578	-0.05331	0.62677	-0.21016	-0.20936	-0.29081	-0.92255	0.4265	-0.22298	0.64717	-0.55863	-0.31732	0.23327	-0.70716	-0.09377	-0.33601	-0.16981	-0.42527	0.54333	-0.53338	-0.1975	-0.40264	-0.07495	-0.44325	-0.64609	0.76072	0.3767	-0.43621	0.1017	-0.31	-0.73424	0.45144	-0.12472	0.23211	-0.26755	0.39774	-0.04743	-0.12872	-0.08573	-0.41592	-0.51999	-0.27187	-0.72484	-0.6301	-0.06157	-0.1146
PI(18:1(12Z)-2OH(9,10)/20:4(8Z,11Z,14Z,17Z))	0.76807	0.81265	0.11018	0.7999	0.76053	0.4051	0.81202	0.74629	0.69876	0.18983	0.06561	0.23329	0.40537	0.80729	0.60573	0.01649	0.69293	0.03284	0.96224	0.89287	0.55327	0.22967	0.87377	0.48431	0.94069	0.76562	0.57929	0.24201	-0.61301	-0.40753	0.91335	0.71756	-0.12088	0.8805	0.50914	0.80113	0.37197	0.68524	-0.20999	0.4767	0.40616	-0.17683	0.94271	0.65453	-0.05224	0.68452	0.92263	0.68666	0.40265
DG(i-15:0/8:0/0:0)	0.54656	0.98623	-0.26368	0.69057	0.74094	-0.01475	0.56693	0.37454	0.85253	0.49071	-0.04779	0.58386	0.13698	0.98321	0.76763	-0.0762	0.6579	0.3356	0.80581	0.5396	0.33347	0.22759	0.73089	0.36045	0.83776	0.64626	0.45284	0.35119	-0.67081	-0.57698	0.83112	0.56462	-0.00144	0.93493	0.31836	0.80668	0.48688	0.79084	0.01806	0.53923	0.64056	-0.33966	0.78812	0.75416	0.4317	0.83278	0.92345	0.75718	0.24429
PC(O-22:0/18:3(9Z,12Z,15Z))	0.47762	0.45812	0.43654	0.36888	0.77426	0.46631	0.07894	-0.21094	0.5288	-0.25372	0.7234	0.73274	0.74834	0.44874	0.60136	0.36999	0.0454	0.53107	0.4194	0.19039	-0.35155	0.77256	-0.01576	0.2881	0.18833	0.3817	0.05992	0.06488	-0.00294	-0.61764	0.14953	0.48497	-0.13128	0.13768	0.87459	0.70621	0.65627	0.68233	0.68721	0.39569	0.62842	-0.08215	0.13985	-0.10672	0.39927	0.01623	0.197	0.68254	0.21614
PC(20:3(8Z,11Z,14Z)-2OH(5,6)/DiMe(11,5))	-0.50844	-0.167	-0.12942	-0.59828	-0.06402	-0.2492	-0.77123	-0.83894	-0.26837	0.14758	0.72353	0.64171	-0.00391	-0.16092	-0.09269	0.67617	-0.30934	0.16103	-0.21241	-0.43274	-0.85105	0.0071	-0.70722	0.34981	-0.63709	-0.58247	0.1295	0.41667	-0.07135	-0.57555	-0.66414	-0.50613	0.56347	-0.40152	0.22546	0.09757	-0.1501	-0.04498	0.34918	-0.44954	-0.05286	0.42324	-0.65797	-0.70923	0.28199	-0.52005	-0.45865	-0.19926	0.34559
SM(d20:1/18:1(9Z)-O(12,13))	0.70787	0.61834	0.19676	0.69286	0.60562	0.48591	0.79375	0.84302	0.47868	0.10819	0.09427	0.01932	0.3985	0.61101	0.37925	0.11211	0.63055	-0.22065	0.93261	0.96919	0.58169	0.08435	0.83198	0.55855	0.86178	0.6571	0.66211	0.22555	-0.60035	-0.28468	0.82526	0.61999	-0.05157	0.76263	0.47465	0.6944	0.16994	0.48107	-0.41798	0.28956	0.14969	-0.03907	0.89123	0.52827	-0.33318	0.51881	0.81126	0.48871	0.51049
CDP-DG(18:3(9,11,15)-OH(13)/i-19:0)	0.44568	0.79997	-0.25173	0.5339	0.55103	0.04561	0.57329	0.57618	0.55153	0.53974	0.02949	0.33801	0.06397	0.79872	0.46741	0.14738	0.70816	-0.09308	0.90225	0.76587	0.41878	-0.10238	0.76476	0.63546	0.79978	0.48181	0.76966	0.51075	-0.86285	-0.53624	0.775	0.39393	0.23583	0.90285	0.26929	0.74563	0.10468	0.53912	-0.41649	0.20579	0.23416	-0.04536	0.79975	0.60625	-0.00973	0.67157	0.88364	0.46462	0.55664
SM(d19:1/LTE4)	-0.10632	0.21321	-0.09098	-0.14406	0.3794	-0.12209	-0.38097	-0.67114	0.23974	0.13712	0.58478	0.8089	0.17639	0.23743	0.46096	0.28868	0.03692	0.68205	-0.01851	-0.3215	-0.52968	0.37028	-0.33591	0.11146	-0.26287	-0.09186	-0.07372	0.36367	-0.02327	-0.6957	-0.26545	-0.04605	0.12099	-0.05119	0.37805	0.26795	0.29355	0.46922	0.72677	0.11849	0.49744	0.20926	-0.29466	-0.37171	0.64261	-0.05975	-0.07752	0.29702	0.03179
PE(16:1(9Z)/LTE4)	-0.60985	-0.0528	-0.85903	-0.47766	-0.47631	-0.74474	-0.22798	-0.01919	-0.34403	0.85393	-0.29819	-0.06559	-0.8672	-0.0166	-0.26453	0.0464	0.37812	-0.32238	-0.03663	-0.06185	0.1576	-0.93205	0.08431	0.26661	-0.12905	-0.48025	0.47755	0.69278	-0.64072	-0.18811	-0.10492	-0.6257	0.62907	0.2393	-0.68366	-0.28419	-0.76145	-0.29684	-0.66881	-0.5264	-0.45055	0.47086	-0.07343	0.00265	-0.1107	0.18377	0.10865	-0.54324	0.2598
PIP(5-iso PGF2VI/22:2(13Z,16Z))	-0.67391	-0.3911	-0.35921	-0.64628	-0.38383	-0.56032	-0.75601	-0.88816	-0.30706	0.13544	0.05801	0.27082	-0.41043	-0.36294	-0.10937	-0.04068	-0.34165	0.43976	-0.73714	-0.88358	-0.55692	-0.08382	-0.70952	-0.39286	-0.76432	-0.58768	-0.49077	0.10022	0.35141	-0.08158	-0.72613	-0.57743	0.13864	-0.53216	-0.36603	-0.51446	-0.14065	-0.20074	0.51492	-0.21665	0.04051	0.20777	-0.783	-0.5278	0.51443	-0.33376	-0.60245	-0.33498	-0.39667
Cer(d17:1/18:3(9,11,15)-OH(13))	-0.07946	0.75125	-0.74227	0.12465	0.31063	-0.59205	-0.0094	-0.15569	0.51592	0.85375	-0.0703	0.73812	-0.37628	0.75884	0.50018	0.05961	0.46342	0.30999	0.4068	0.03941	-0.05323	-0.16364	0.28979	0.34854	0.34706	0.07964	0.43637	0.61188	-0.74355	-0.67184	0.35578	-0.03037	0.43037	0.6799	-0.09264	0.50567	0.1254	0.48114	-0.02612	0.12633	0.41202	-0.13405	0.28721	0.46654	0.62123	0.61937	0.58055	0.33955	0.24785
PS(LTE4/20:0)	-0.04224	0.56824	-0.70344	0.1767	0.02543	-0.51776	0.24026	0.3133	0.29827	0.79313	-0.44355	0.16266	-0.52737	0.56551	0.15972	-0.10888	0.48215	-0.1842	0.42416	0.27935	0.32957	-0.48309	0.52165	0.30999	0.50036	0.10444	0.53283	0.43274	-0.76516	-0.22408	0.51086	-0.04207	0.38502	0.71203	-0.36766	0.29096	-0.15466	0.13976	-0.56793	-0.00808	0.01985	-0.17866	0.47647	0.66531	0.13156	0.64184	0.62575	0.08274	0.26389
PIP(LTE4/22:5(7Z,10Z,13Z,16Z,19Z))	-0.19641	0.02116	0.0543	-0.32306	0.03165	0.08142	-0.36398	-0.1917	-0.27066	0.16262	0.77415	0.39858	0.18479	-0.00416	-0.28014	0.97938	-0.14298	-0.50886	0.36737	0.28194	-0.56846	-0.19102	-0.28375	0.90701	-0.17295	-0.38169	0.76254	0.48073	-0.52262	-0.54197	-0.24758	-0.31106	0.7915	-0.06817	0.43916	0.49667	-0.31957	-0.12778	-0.34797	-0.61978	-0.39346	0.40963	-0.1718	-0.43109	-0.32646	-0.44436	-0.09831	-0.191	0.93864
PE(14:1(9Z)/14:0)	0.77431	0.84022	0.06017	0.80492	0.90755	0.35952	0.78639	0.55942	0.82681	0.20752	0.11548	0.40435	0.41639	0.86523	0.88635	-0.15688	0.8419	0.48086	0.85134	0.71287	0.57238	0.38886	0.84651	0.27287	0.86061	0.83196	0.34505	0.33029	-0.48098	-0.56843	0.85727	0.77597	-0.32227	0.87871	0.5348	0.70603	0.50885	0.92745	0.18123	0.68725	0.69653	-0.06366	0.87435	0.54634	0.24962	0.78366	0.91943	0.82351	0.14385
PS(18:1(11Z)/14:0)	-0.62637	-0.20031	-0.57051	-0.43403	-0.54641	-0.79061	-0.57645	-0.65321	-0.1398	0.25981	-0.5465	0.06356	-0.67469	-0.20686	-0.19525	-0.39249	-0.43946	0.2409	-0.75371	-0.89872	-0.35438	-0.1918	-0.49029	-0.60208	-0.47923	-0.45482	-0.57053	-0.2144	0.31535	0.31126	-0.42544	-0.5031	0.07861	-0.32813	-0.72958	-0.52563	-0.02954	-0.34367	0.2294	-0.08205	0.03498	-0.37245	-0.55828	0.0679	0.5757	-0.03194	-0.41246	-0.29165	-0.58431
TG(i-20:0/i-22:0/i-21:0)	0.78129	0.81739	0.17126	0.77718	0.84891	0.46589	0.76126	0.65644	0.71193	0.1556	0.24099	0.35334	0.50607	0.817	0.67097	0.11903	0.69972	0.1233	0.98692	0.88773	0.46075	0.31529	0.81135	0.54491	0.88807	0.75723	0.59278	0.30823	-0.60549	-0.53995	0.85482	0.7292	-0.10708	0.84565	0.64324	0.86274	0.40998	0.76608	-0.08716	0.47876	0.46508	-0.08407	0.89374	0.53066	-0.00803	0.62412	0.89257	0.73335	0.45301
PI(PGJ2/22:6(4Z,7Z,10Z,13Z,16Z,19Z))	0.71045	0.70932	0.21299	0.68431	0.94505	0.42045	0.56102	0.23285	0.79061	0.00882	0.3452	0.56757	0.57261	0.73676	0.92649	-0.07945	0.6344	0.71658	0.64923	0.46257	0.2877	0.62818	0.54934	0.15267	0.6033	0.73857	0.10827	0.24276	-0.21632	-0.6322	0.59927	0.73814	-0.39954	0.61237	0.68383	0.653	0.64625	0.96339	0.55727	0.71392	0.81942	-0.02662	0.60333	0.27156	0.42586	0.56226	0.66673	0.85482	0.02221
PG(20:3(6,8,11)-OH(5)/i-21:0)	-0.46824	-0.32981	0.07482	-0.54864	-0.17426	-0.17447	-0.80783	-0.92434	-0.27044	-0.19144	0.51932	0.46206	0.08022	-0.3427	-0.17664	0.42451	-0.64611	0.24363	-0.51597	-0.68646	-0.91318	0.2464	-0.86969	-0.05226	-0.74088	-0.54013	-0.31083	-0.05443	0.37616	-0.19213	-0.75509	-0.4269	0.26026	-0.66071	0.14993	-0.09944	0.0719	-0.17505	0.57384	-0.28903	0.01915	0.0834	-0.79814	-0.65426	0.36905	-0.6312	-0.6835	-0.17614	-0.0261
CDP-DG(PGJ2/i-20:0)	0.95349	0.50268	0.54524	0.88709	0.80116	0.76607	0.92132	0.76092	0.64892	-0.33937	0.06131	-0.05254	0.69815	0.51416	0.65882	-0.28434	0.57909	0.31001	0.6812	0.7582	0.68677	0.57494	0.78687	0.02105	0.80044	0.92581	0.05709	-0.1413	-0.02739	-0.10541	0.7924	0.93149	-0.67552	0.56721	0.61695	0.48406	0.56315	0.70628	0.19973	0.74107	0.53855	-0.15518	0.83394	0.44208	-0.09023	0.5245	0.68009	0.74246	-0.05196
PGP(18:3(9,11,15)-OH(13)/i-13:0)	-0.22625	-0.50275	0.50638	-0.47118	-0.16237	0.36748	-0.51417	-0.36275	-0.55528	-0.43752	0.82233	0.05919	0.41297	-0.52635	-0.50087	0.83218	-0.54884	-0.41977	-0.10972	-0.02772	-0.68456	0.06955	-0.64936	0.45828	-0.56079	-0.47803	0.20842	0.01108	0.16305	-0.12424	-0.62541	-0.32347	0.40085	-0.64179	0.46956	0.0661	-0.25773	-0.37466	-0.00454	-0.59365	-0.47673	0.43354	-0.54144	-0.81846	-0.45069	-0.877	-0.61172	-0.35626	0.54016
Ceramide 1	-0.25845	-0.12147	0.0176	-0.27667	0.04866	-0.18348	-0.55782	-0.83639	0.05295	-0.16433	0.29174	0.51091	0.08697	-0.11451	0.1951	0.02111	-0.39705	0.65947	-0.49709	-0.71391	-0.63638	0.44192	-0.62282	-0.35549	-0.52853	-0.2317	-0.56031	-0.11509	0.4715	-0.19629	-0.51141	-0.15783	-0.1018	-0.44418	0.11161	-0.12205	0.3452	0.14005	0.85495	0.12418	0.40262	-0.07169	-0.58942	-0.40395	0.66826	-0.27667	-0.45457	0.11334	-0.38274
Cer(d17:1/18:1(9Z)-O(12,13))	-0.54487	0.23705	-0.86843	-0.42416	-0.09905	-0.75757	-0.37931	-0.38929	-0.04033	0.92585	0.0895	0.53909	-0.65091	0.2785	0.132	0.2406	0.41743	0.14245	0.07755	-0.17879	-0.17563	-0.57767	-0.04525	0.38583	-0.15771	-0.41124	0.46892	0.88274	-0.70008	-0.67605	-0.142	-0.52197	0.67598	0.31262	-0.33164	0.05395	-0.42788	0.11504	-0.17247	-0.34443	-0.02187	0.46658	-0.14241	-0.10314	0.35724	0.23252	0.17563	-0.19967	0.31854
PG(20:5(6E,8Z,11Z,14Z,17Z)-OH(5)/i-22:0)	0.8516	0.83253	0.1457	0.90092	0.81113	0.43178	0.89738	0.7681	0.79734	0.11543	-0.05222	0.1935	0.43063	0.83186	0.7123	-0.18095	0.71594	0.19367	0.89987	0.83526	0.64989	0.34448	0.92713	0.28844	0.98614	0.8818	0.39481	0.12244	-0.47522	-0.32152	0.97285	0.82844	-0.32246	0.89207	0.48097	0.73536	0.50212	0.76288	-0.06559	0.65174	0.54549	-0.28063	0.98378	0.73645	0.05251	0.77598	0.94757	0.78256	0.19525
PA(20:3(6,8,11)-OH(5)/a-25:0)	0.40295	0.12392	0.53797	0.21085	0.6278	0.58464	0.09591	-0.12584	0.24904	-0.37512	0.76188	0.42942	0.72216	0.14556	0.46531	0.31174	0.14798	0.48696	0.2774	0.20614	-0.17158	0.61967	-0.0404	0.19465	0.01408	0.28735	-0.01002	0.12768	0.1355	-0.5121	-0.01382	0.3899	-0.24473	-0.03655	0.79737	0.37994	0.38663	0.54538	0.63454	0.28003	0.42471	0.30556	0.03968	-0.40615	0.12884	-0.13949	0.03557	0.44344	0.13638
1,24(S)-Dihydroxyvitamin D2	0.83361	0.77516	0.1257	0.90166	0.71575	0.40294	0.93305	0.83742	0.75316	0.10078	-0.19906	0.05184	0.3553	0.77291	0.63915	-0.2874	0.6948	0.12727	0.83717	0.8176	0.73564	0.27952	0.95694	0.1969	0.99523	0.87868	0.33896	0.04139	-0.42749	-0.17663	0.98896	0.81276	-0.37056	0.87584	0.36122	0.63178	0.45852	0.67355	-0.14637	0.64891	0.48226	-0.33293	0.99582	0.79923	-0.00445	0.79428	0.93168	0.71927	0.11559
PC(22:5(4Z,7Z,10Z,13Z,19Z)-O(16,17)/22:5(7Z,10Z,13Z,16Z,19Z))	0.0199	0.29495	0.07514	-0.03144	0.46609	0.01719	-0.35262	-0.64207	0.32011	-0.00144	0.66394	0.86413	0.36296	0.29399	0.44486	0.40087	-0.11651	0.59262	0.07603	-0.24298	-0.64185	0.53376	-0.35526	0.19504	-0.18204	-0.01558	-0.03921	0.2105	0.00321	-0.66459	-0.20349	0.06592	0.12756	-0.06184	0.54979	0.45809	0.44982	0.47999	0.73511	0.15211	0.5253	0.01258	-0.24592	-0.29361	0.61877	-0.1153	-0.06633	0.4095	0.12968
TG(22:0/24:1(15Z)/24:1(15Z))	0.82503	0.61289	0.22358	0.82686	0.6806	0.52625	0.95707	0.91123	0.59874	0.02727	-0.08835	-0.08439	0.40201	0.62628	0.5665	-0.22942	0.77085	0.06158	0.83546	0.90293	0.81733	0.20362	0.95742	0.24428	0.92252	0.83624	0.3861	0.12076	-0.40607	-0.17966	0.91375	0.77822	-0.38848	0.80008	0.40115	0.52617	0.3001	0.62009	-0.205	0.55644	0.35116	-0.0737	0.96797	0.60486	-0.20397	0.68499	0.86677	0.60278	0.17042
CDP-DG(18:1(12Z)-2OH(9,10)/22:6(4Z,7Z,10Z,13Z,16Z,19Z))	-0.35396	-0.09322	-0.23562	-0.42208	-0.24614	-0.13497	-0.25062	0.06805	-0.46014	0.42387	0.41855	0.04807	-0.20845	-0.09877	-0.45957	0.77727	0.09072	-0.74865	0.3327	0.36335	-0.21003	-0.65366	-0.07614	0.86795	-0.1195	-0.47186	0.8859	0.63143	-0.70248	-0.36618	-0.17263	-0.48333	0.8638	0.05974	0.02633	0.21361	-0.70016	-0.33778	-0.77652	-0.77365	-0.67193	0.58146	-0.06823	-0.31597	-0.56442	-0.2931	-0.00517	-0.47437	0.91092
[truncated: 79 more rows]
[truncated: 936 more columns]

## Sheet: Selected_sepsis_CorrPlotData
Label	Compound	CDP-DG(i-24:0/i-18:0)	PIP(20:3(6,8,11)-OH(5)/20:0)	CDP-DG(22:6(4Z,7Z,11E,13Z,15E,19Z)-2OH(10S,17)/22:3(10Z,13Z,16Z))	PS(DiMe(13,5)/DiMe(13,5))	MG(i-15:0/0:0/0:0)	PIP(TXB2/20:1(11Z))	PGP(20:5(6E,8Z,11Z,14Z,17Z)-OH(5)/i-22:0)	PI(22:6(4Z,7Z,11E,13Z,15E,19Z)-2OH(10S,17)/22:2(13Z,16Z))	CDP-DG(i-22:0/i-12:0)	CDP-DG(5-iso PGF2VI/22:5(7Z,10Z,13Z,16Z,19Z))	CL(22:5(7Z,10Z,13Z,16Z,19Z)/18:1(11Z)/22:5(7Z,10Z,13Z,16Z,19Z)/18:1(9Z))	Ganglioside GM3 (d18:1/9Z-18:1)	CL(11:0/18:2(9Z,11Z)/18:2(9Z,11Z)/18:2(9Z,11Z))	PG(20:5(6E,8Z,11Z,14Z,17Z)-OH(5)/i-24:0)	PC(O-16:0/18:0)	Ganglioside GD3 (d18:0/26:0)	PC(LTE4/DiMe(9,3))	PE-NMe2(22:1(13Z)/15:0)	CL(22:5(7Z,10Z,13Z,16Z,19Z)/20:4(5Z,8Z,11Z,14Z)/22:5(7Z,10Z,13Z,16Z,19Z)/22:5(4Z,7Z,10Z,13Z,16Z))	CL(14:0/16:1(9Z)/18:2(9Z,12Z)/14:0)	PA(i-13:0/i-12:0)	PC(LTE4/DiMe(11,5))	PE(22:6(4Z,7Z,11E,13Z,15E,19Z)-2OH(10S,17)/DiMe(13,5))	PIP(TXB2/16:2(9Z,12Z))	SM(d18:0/20:3(8Z,11Z,14Z)-2OH(5,6))	PIP(TXB2/20:2(11Z,14Z))	PC(O-18:1(9Z)/18:1(11Z))	SM(d20:1/20:4(8Z,11Z,14Z,17Z)-2OH(5S,6R))	SM(d20:1/LTE4)	CL(20:4(5Z,8Z,11Z,14Z)/20:4(5Z,8Z,11Z,14Z)/18:1(9Z)/20:4(5Z,8Z,11Z,14Z))	Ganglioside GD3 (d18:0/24:0)	LysoPC(22:1(13Z)/0:0)	CDP-DG(PGJ2/i-16:0)	3-Dehydrocarnitine	13Z,16Z-docosadienoyl-CoA	CL(i-13:0/i-17:0/i-14:0/i-17:0)	PGP(20:4(8Z,11Z,14Z,17Z)-2OH(5S,6R)/i-12:0)	LysoPA(i-12:0/0:0)	PG(20:4(8Z,11Z,14Z,17Z)-2OH(5S,6R)/i-15:0)	LysoPA(22:1(13Z)/0:0)	CDP-DG(TXB2/22:5(7Z,10Z,13Z,16Z,19Z))	Sphingosine	Dioscoretine	CL(i-13:0/14:0/i-14:0/18:2(9Z,11Z))	PG(20:4(8Z,11Z,14Z,17Z)-2OH(5S,6R)/i-19:0)	CL(22:6(4Z,7Z,10Z,13Z,16Z,19Z)/16:1(9Z)/22:6(4Z,7Z,10Z,13Z,16Z,19Z)/22:6(4Z,7Z,10Z,13Z,16Z,19Z))	28-Glucosyloleanolic acid 3-[rhamnosyl-(1->2)-galactosyl-(1->3)-glucuronide]	o-Cresol
[truncated: 211 more rows]
[truncated: 163 more columns]

[truncated: 5 more sheets: Selected_T2Dsepsis_CorrPlotData, Pvalue sepsis, adjusted Pvalue sepsis,  Pvalue T2Dsepsis, adjusted Pvalue T2Dsepsis]
