# Supplementary material for: Immuno-metabolic dysregulation in type 2 diabetes is associated with altered neutrophil functional plasticity, mitochondrial dysfunction, and compromised responses in sepsis
Source: J Transl Med. 2026 Jan 10;24:156. doi: 10.1186/s12967-026-07696-z (PMC12882159; doi:10.1186/s12967-026-07696-z)
Supplement: Supplementary file 7 — Supplementary Material 7 [file 12967_2026_7696_MOESM7_ESM.xlsx]

## Sheet: Selected_sepsis_correlation
Label	Compounds	Inosine 2',3'-cyclic phosphate	3',5'-Dideoxythymidine	3'-Deoxythymidine	Deoxyuridine	Isopropylphenyladenosine	NADHX	Adenosine 2'-phosphate	5'-Methylthioadenosine	2'-O-Methylcytidine	Diguanosine hexaphosphate	Nicotinic acid ribonucleoside	Diguanosine pentaphosphate	Uridine	Adenosine monophosphate	Cytidine	Cytidine-5'-diphosphocholine	N-Ethylguanidine	N2-Methylguanine	2'-C-Methylguanosine	2',3'-Dideoxythymidine triphosphate	3'-Deoxythymidine-5'-monophosphate	Xanthine	Cytosine-5-carboxylic acid	5-Chloro-2'-deoxyuridine	dCMP	Cytidine 2',3'-cyclic phosphate	Guanosine triphosphate adenosine	Guanosine tetraphosphate adenosine	5-Methylcytosine	CCL2	G-CSF	IFN-G	IL-6	TNF-A	GM-CSF	IL-1B	CXCL2	IL-17	G	Neutrophil Elastase
1	Inosine 2',3'-cyclic phosphate	1	0.400279	0.552739	0.229094	-0.0911408	-0.214257	-0.498682	0.0502422	0.655661	-0.347766	0.545352	-0.885283	-0.300762	0.382998	-0.695782	0.122348	0.297785	0.399227	-0.146329	-0.2498	-0.912989	-0.361688	0.473477	-0.325362	0.23306	-0.232914	-0.325663	-0.436173	0.0830412	-0.624575	-0.00223067	0.0378502	-0.354787	0.0647995	-0.394133	0.0497509	-0.0669835	-0.565335	0.385448	-0.545138
2	3',5'-Dideoxythymidine	0.400279	1	-0.286778	-0.0656939	0.187909	0.515637	-0.332605	0.0905873	0.805678	-0.248656	-0.0143474	-0.587047	0.501694	0.917005	0.214839	0.708403	0.424143	0.891991	0.0581971	-0.700873	-0.153837	0.529137	0.934456	0.21353	0.359865	0.126193	-0.203407	-0.545985	0.513724	0.040907	0.651635	0.658318	0.433206	0.763032	0.265623	0.5025	0.62639	0.1358	-0.667431	0.018811
3	3'-Deoxythymidine	0.552739	-0.286778	1	-0.0105779	-0.168173	-0.866509	0.144108	0.598824	0.24258	-0.479998	0.0130541	-0.475673	-0.781897	-0.475644	-0.654277	-0.563362	-0.531382	-0.46037	0.416886	-0.141879	-0.753533	-0.739153	-0.290857	-0.891325	-0.591963	-0.668223	-0.566851	-0.488833	-0.215648	-0.390445	-0.0408621	-0.0355533	-0.208445	-0.172627	-0.14636	0.0828701	-0.0522105	-0.320558	0.677438	-0.602148
4	Deoxyuridine	0.229094	-0.0656939	-0.0105779	1	-0.340855	0.144929	-0.829388	-0.486414	-0.304948	0.608297	0.337509	0.192648	-0.432744	0.203773	-0.0453076	-0.0387595	0.480421	0.228084	-0.0963643	-0.0508127	-0.244384	0.336145	-0.134349	0.381207	0.41388	0.690262	0.385997	0.470465	-0.217371	0.247013	-0.0472385	0.0860324	-0.344367	0.0939435	-0.318641	0.272368	-0.178252	0.137443	0.22321	0.586225
5	Isopropylphenyladenosine	-0.0911408	0.187909	-0.168173	-0.340855	1	-0.199759	0.440259	0.048382	0.354979	-0.650713	0.256291	-0.184537	0.612787	0.197757	-0.246184	0.700317	-0.301358	0.271683	-0.132418	0.0932764	0.398911	0.10711	0.41943	-0.154137	-0.196488	0.143744	-0.625732	-0.0717122	0.929925	0.269721	0.316512	0.167368	0.581232	0.254504	0.69064	0.0186375	0.374988	0.337208	-0.0536395	-0.026687
6	NADHX	-0.214257	0.515637	-0.866509	0.144929	-0.199759	1	-0.469878	-0.56706	-0.0537121	0.584386	-0.00939978	0.217202	0.590721	0.667956	0.642242	0.460988	0.788766	0.620493	-0.379715	-0.098588	0.363814	0.71212	0.432295	0.908041	0.781671	0.556134	0.684451	0.283877	-0.0209505	0.139908	0.053578	0.113145	0.000951441	0.242983	-0.150224	0.0167687	0.026768	0.080953	-0.71816	0.469559
7	Adenosine 2'-phosphate	-0.498682	-0.332605	0.144108	-0.829388	0.440259	-0.469878	1	0.572336	-0.0230134	-0.564967	-0.451863	0.148894	0.192418	-0.572375	0.0393018	-0.169747	-0.832782	-0.567649	0.318186	0.160288	0.429099	-0.346415	-0.271944	-0.532368	-0.753717	-0.573821	-0.484882	-0.264194	0.20656	0.104317	0.0717335	-0.0702122	0.456786	-0.140515	0.53287	-0.16334	0.199921	0.184235	-0.0120615	-0.333167
8	5'-Methylthioadenosine	0.0502422	0.0905873	0.598824	-0.486414	0.048382	-0.56706	0.572336	1	0.43616	-0.636139	-0.673693	-0.302466	-0.295949	-0.295695	0.0335279	-0.315159	-0.783228	-0.32234	0.8627	-0.60197	-0.219381	-0.242251	-0.0593311	-0.810966	-0.856028	-0.729724	-0.711371	-0.837817	0.0787688	0.109601	0.565281	0.518841	0.539461	0.380613	0.505804	0.507045	0.615908	0.253713	-0.10339	-0.35966
9	2'-O-Methylcytidine	0.655661	0.805678	0.24258	-0.304948	0.354979	-0.0537121	-0.0230134	0.43616	1	-0.727011	0.0790163	-0.902422	0.254721	0.604976	-0.266317	0.517861	0.00930427	0.60509	0.176508	-0.625465	-0.45471	0.00430479	0.831354	-0.36476	-0.0405493	-0.330385	-0.667699	-0.826391	0.583987	-0.237217	0.576216	0.529788	0.392573	0.580073	0.295682	0.383339	0.580796	-0.084744	-0.244152	-0.462163
10	Diguanosine hexaphosphate	-0.347766	-0.248656	-0.479998	0.608297	-0.650713	0.584386	-0.564967	-0.636139	-0.727011	1	-0.0235923	0.674202	-0.155691	-0.0010054	0.491753	-0.261025	0.577458	-0.0364961	-0.251149	0.232231	0.22239	0.396274	-0.385957	0.757745	0.551017	0.586579	0.942603	0.710737	-0.630719	0.188742	-0.368842	-0.237479	-0.457974	-0.226211	-0.500653	-0.110791	-0.437706	0.0328965	-0.128075	0.634857
11	Nicotinic acid ribonucleoside	0.545352	-0.0143474	0.0130541	0.337509	0.256291	-0.00939978	-0.451863	-0.673693	0.0790163	-0.0235923	1	-0.352543	0.0996134	0.267722	-0.729429	0.371282	0.508655	0.335645	-0.819109	0.532523	-0.311924	-0.265584	0.273808	0.18498	0.581865	0.315783	0.0640289	0.399808	0.219947	-0.494255	-0.512792	-0.520361	-0.561595	-0.398077	-0.469512	-0.525352	-0.557272	-0.551191	0.559178	-0.223477
12	Diguanosine pentaphosphate	-0.885283	-0.587047	-0.475673	0.192648	-0.184537	0.217202	0.148894	-0.302466	-0.902422	0.674202	-0.352543	1	-0.00210055	-0.442808	0.593784	-0.307336	-0.0889679	-0.452383	0.0291132	0.375966	0.73568	0.334356	-0.676191	0.456926	-0.0462687	0.437473	0.584059	0.710717	-0.355164	0.576828	-0.220668	-0.194862	0.0125171	-0.233718	0.0745674	-0.102194	-0.209507	0.452963	-0.13966	0.691039
13	Uridine	-0.300762	0.501694	-0.781897	-0.432744	0.612787	0.590721	0.192418	-0.295949	0.254721	-0.155691	0.0996134	-0.00210055	1	0.556399	0.315432	0.81924	0.273554	0.563169	-0.407032	0.0691193	0.625446	0.476377	0.629716	0.491719	0.367036	0.307222	0.0212824	0.068757	0.64705	0.168663	0.198747	0.102119	0.441657	0.26112	0.397196	-0.128562	0.25998	0.195183	-0.618171	0.138238
14	Adenosine monophosphate	0.382998	0.917005	-0.475644	0.203773	0.197757	0.667956	-0.572375	-0.295695	0.604976	-0.0010054	0.267722	-0.442808	0.556399	1	0.165483	0.818804	0.688061	0.994544	-0.242652	-0.467104	-0.0742591	0.630964	0.912537	0.498505	0.65027	0.459176	0.0360805	-0.187088	0.505509	0.062464	0.453641	0.480732	0.237659	0.631276	0.103725	0.351701	0.400502	0.0962091	-0.568378	0.212768
15	Cytidine	-0.695782	0.214839	-0.654277	-0.0453076	-0.246184	0.642242	0.0393018	0.0335279	-0.266317	0.491753	-0.729429	0.593784	0.315432	0.165483	1	0.0355572	0.101091	0.0988909	0.342697	-0.359715	0.625736	0.745618	-0.0390203	0.530984	0.0593231	0.299198	0.446162	0.0759245	-0.143332	0.631064	0.396374	0.438215	0.450549	0.432319	0.324337	0.405042	0.407381	0.607252	-0.847029	0.655718
16	Cytidine-5'-diphosphocholine	0.122348	0.708403	-0.563362	-0.0387595	0.700317	0.460988	-0.169747	-0.315159	0.517861	-0.261025	0.371282	-0.307336	0.81924	0.818804	0.0355572	1	0.394849	0.856513	-0.360607	-0.163712	0.283046	0.551494	0.852084	0.399343	0.445062	0.495792	-0.198894	-0.032899	0.854674	0.208505	0.407185	0.342168	0.446166	0.514769	0.417625	0.160843	0.405818	0.247991	-0.45761	0.201983
17	N-Ethylguanidine	0.297785	0.424143	-0.531382	0.480421	-0.301358	0.788766	-0.832782	-0.783228	0.00930427	0.577458	0.508655	-0.0889679	0.273554	0.688061	0.101091	0.394849	1	0.671188	-0.656554	0.0798396	-0.129006	0.388198	0.442137	0.797067	0.985165	0.572077	0.666722	0.376964	-0.117512	-0.245653	-0.246648	-0.151252	-0.460799	-0.00970097	-0.565234	-0.175237	-0.325045	-0.330526	-0.210773	0.238448
18	N2-Methylguanine	0.399227	0.891991	-0.46037	0.228084	0.271683	0.620493	-0.567649	-0.32234	0.60509	-0.0364961	0.335645	-0.452383	0.563169	0.994544	0.0988909	0.856513	0.671188	1	-0.275803	-0.425388	-0.0686743	0.614582	0.916063	0.480519	0.642993	0.4932	-0.0076025	-0.153991	0.565701	0.0737442	0.443259	0.462253	0.240592	0.618293	0.12723	0.335279	0.389023	0.10558	-0.510979	0.215953
19	2'-C-Methylguanosine	-0.146329	0.0581971	0.416886	-0.0963643	-0.132418	-0.379715	0.318186	0.8627	0.176508	-0.251149	-0.819109	0.0291132	-0.407032	-0.242652	0.342697	-0.360607	-0.656554	-0.275803	1	-0.728564	-0.0695604	0.12619	-0.204052	-0.538606	-0.766476	-0.356117	-0.45691	-0.607716	-0.0435049	0.488776	0.697011	0.711271	0.595272	0.559433	0.551115	0.777344	0.702078	0.580515	-0.256256	0.125267
20	2',3'-Dideoxythymidine triphosphate	-0.2498	-0.700873	-0.141879	-0.0508127	0.0932764	-0.098588	0.160288	-0.60197	-0.625465	0.232231	0.532523	0.375966	0.0691193	-0.467104	-0.359715	-0.163712	0.0798396	-0.425388	-0.728564	1	0.259033	-0.453013	-0.451284	0.192819	0.21902	0.103676	0.37428	0.745417	-0.214381	-0.345774	-0.888081	-0.932661	-0.596727	-0.891404	-0.447403	-0.910868	-0.850841	-0.457026	0.569649	-0.146164
21	3'-Deoxythymidine-5'-monophosphate	-0.912989	-0.153837	-0.753533	-0.244384	0.398911	0.363814	0.429099	-0.219381	-0.45471	0.22239	-0.311924	0.73568	0.625446	-0.0742591	0.625736	0.283046	-0.129006	-0.0686743	-0.0695604	0.259033	1	0.51761	-0.137427	0.470752	-0.033516	0.424776	0.238449	0.457342	0.267056	0.645663	0.0949156	0.0233812	0.473783	0.0715481	0.516177	-0.0610437	0.160053	0.598208	-0.490927	0.575899
22	Xanthine	-0.361688	0.529137	-0.739153	0.336145	0.10711	0.71212	-0.346415	-0.242251	0.00430479	0.396274	-0.265584	0.334356	0.476377	0.630964	0.745618	0.551494	0.388198	0.614582	0.12619	-0.453013	0.51761	1	0.377904	0.682423	0.350413	0.741591	0.278777	0.156367	0.323237	0.75043	0.592887	0.636211	0.531949	0.715549	0.438503	0.591727	0.549007	0.724022	-0.79735	0.84362
23	Cytosine-5-carboxylic acid	0.473477	0.934456	-0.290857	-0.134349	0.41943	0.432295	-0.271944	-0.0593311	0.831354	-0.385957	0.273808	-0.676191	0.629716	0.912537	-0.0390203	0.852084	0.442137	0.916063	-0.204052	-0.451284	-0.137427	0.377904	1	0.192616	0.429155	0.145004	-0.284432	-0.436206	0.677823	-0.104675	0.480006	0.447221	0.343991	0.590446	0.229652	0.259712	0.468933	-0.0142617	-0.481839	-0.122158
24	5-Chloro-2'-deoxyuridine	-0.325362	0.21353	-0.891325	0.381207	-0.154137	0.908041	-0.532368	-0.810966	-0.36476	0.757745	0.18498	0.456926	0.491719	0.498505	0.530984	0.399343	0.797067	0.480519	-0.538606	0.192819	0.470752	0.682423	0.192616	1	0.823108	0.789162	0.80595	0.647282	-0.0657925	0.233371	-0.160716	-0.0957296	-0.156359	0.0352936	-0.226024	-0.128504	-0.203497	0.115534	-0.470114	0.644194
25	dCMP	0.23306	0.359865	-0.591963	0.41388	-0.196488	0.781671	-0.753717	-0.856028	-0.0405493	0.551017	0.581865	-0.0462687	0.367036	0.65027	0.0593231	0.445062	0.985165	0.642993	-0.766476	0.21902	-0.033516	0.350413	0.429155	0.823108	1	0.592655	0.669956	0.464446	-0.0599238	-0.26379	-0.331139	-0.25752	-0.472622	-0.100523	-0.55247	-0.299874	-0.395456	-0.355939	-0.171406	0.217089
26	Cytidine 2',3'-cyclic phosphate	-0.232914	0.126193	-0.668223	0.690262	0.143744	0.556134	-0.573821	-0.729724	-0.330385	0.586579	0.315783	0.437473	0.307222	0.459176	0.299198	0.495792	0.572077	0.4932	-0.356117	0.103676	0.424776	0.741591	0.145004	0.789162	0.592655	1	0.464031	0.678586	0.230179	0.545957	0.0702201	0.124215	0.0388138	0.234091	0.0648211	0.160875	-0.00556917	0.432953	-0.236515	0.843489
27	Guanosine triphosphate adenosine	-0.325663	-0.203407	-0.566851	0.385997	-0.625732	0.684451	-0.484882	-0.711371	-0.667699	0.942603	0.0640289	0.584059	0.0212824	0.0360805	0.446162	-0.198894	0.666722	-0.0076025	-0.45691	0.37428	0.238449	0.278777	-0.284432	0.80595	0.669956	0.464031	1	0.697499	-0.634026	-0.0437594	-0.529171	-0.42133	-0.556847	-0.378223	-0.618293	-0.355712	-0.571116	-0.192486	-0.151333	0.429919
28	Guanosine tetraphosphate adenosine	-0.436173	-0.545985	-0.488833	0.470465	-0.0717122	0.283877	-0.264194	-0.837817	-0.826391	0.710737	0.399808	0.710717	0.068757	-0.187088	0.0759245	-0.032899	0.376964	-0.153991	-0.607716	0.745417	0.457342	0.156367	-0.436206	0.647282	0.464446	0.678586	0.697499	1	-0.243597	0.161075	-0.617866	-0.583881	-0.456642	-0.525995	-0.347362	-0.495695	-0.646797	-0.00840181	0.24339	0.518942
29	5-Methylcytosine	0.0830412	0.513724	-0.215648	-0.217371	0.929925	-0.0209505	0.20656	0.0787688	0.583987	-0.630719	0.219947	-0.355164	0.64705	0.505509	-0.143332	0.854674	-0.117512	0.565701	-0.0435049	-0.214381	0.267056	0.323237	0.677823	-0.0657925	-0.0599238	0.230179	-0.634026	-0.243597	1	0.318522	0.556406	0.439505	0.677079	0.545475	0.720078	0.277622	0.585069	0.406783	-0.261987	0.0549996
30	CCL2	-0.624575	0.040907	-0.390445	0.247013	0.269721	0.139908	0.104317	0.109601	-0.237217	0.188742	-0.494255	0.576828	0.168663	0.062464	0.631064	0.208505	-0.245653	0.0737442	0.488776	-0.345774	0.645663	0.75043	-0.104675	0.233371	-0.26379	0.545957	-0.0437594	0.161075	0.318522	1	0.624005	0.622799	0.710687	0.601541	0.73508	0.655519	0.611194	0.983979	-0.492904	0.848316
31	G-CSF	-0.00223067	0.651635	-0.0408621	-0.0472385	0.316512	0.053578	0.0717335	0.565281	0.576216	-0.368842	-0.512792	-0.220668	0.198747	0.453641	0.396374	0.407185	-0.246648	0.443259	0.697011	-0.888081	0.0949156	0.592887	0.480006	-0.160716	-0.331139	0.0702201	-0.529171	-0.617866	0.556406	0.624005	1	0.984365	0.878615	0.970965	0.793322	0.919963	0.990374	0.737641	-0.63309	0.311435
32	IFN-G	0.0378502	0.658318	-0.0355533	0.0860324	0.167368	0.113145	-0.0702122	0.518841	0.529788	-0.237479	-0.520361	-0.194862	0.102119	0.480732	0.438215	0.342168	-0.151252	0.462253	0.711271	-0.932661	0.0233812	0.636211	0.447221	-0.0957296	-0.25752	0.124215	-0.42133	-0.583881	0.439505	0.622799	0.984365	1	0.795636	0.979911	0.692774	0.965898	0.954493	0.721121	-0.635587	0.376729
33	IL-6	-0.354787	0.433206	-0.208445	-0.344367	0.581232	0.000951441	0.456786	0.539461	0.392573	-0.457974	-0.561595	0.0125171	0.441657	0.237659	0.450549	0.446166	-0.460799	0.240592	0.595272	-0.596727	0.473783	0.531949	0.343991	-0.156359	-0.472622	0.0388138	-0.556847	-0.456642	0.677079	0.710687	0.878615	0.795636	1	0.79204	0.972494	0.680378	0.925383	0.817962	-0.64107	0.303014
34	TNF-A	0.0647995	0.763032	-0.172627	0.0939435	0.254504	0.242983	-0.140515	0.380613	0.580073	-0.226211	-0.398077	-0.233718	0.26112	0.631276	0.432319	0.514769	-0.00970097	0.618293	0.559433	-0.891404	0.0715481	0.715549	0.590446	0.0352936	-0.100523	0.234091	-0.378223	-0.525995	0.545475	0.601541	0.970965	0.979911	0.79204	1	0.682851	0.913364	0.939326	0.694634	-0.694567	0.401456
35	GM-CSF	-0.394133	0.265623	-0.14636	-0.318641	0.69064	-0.150224	0.53287	0.505804	0.295682	-0.500653	-0.469512	0.0745674	0.397196	0.103725	0.324337	0.417625	-0.565234	0.12723	0.551115	-0.447403	0.516177	0.438503	0.229652	-0.226024	-0.55247	0.0648211	-0.618293	-0.347362	0.720078	0.73508	0.793322	0.692774	0.972494	0.682851	1	0.597359	0.844712	0.830464	-0.473848	0.302687
36	IL-1B	0.0497509	0.5025	0.0828701	0.272368	0.0186375	0.0167687	-0.16334	0.507045	0.383339	-0.110791	-0.525352	-0.102194	-0.128562	0.351701	0.405042	0.160843	-0.175237	0.335279	0.777344	-0.910868	-0.0610437	0.591727	0.259712	-0.128504	-0.299874	0.160875	-0.355712	-0.495695	0.277622	0.655519	0.919963	0.965898	0.680378	0.913364	0.597359	1	0.868065	0.729407	-0.494406	0.451189
37	CXCL2	-0.0669835	0.62639	-0.0522105	-0.178252	0.374988	0.026768	0.199921	0.615908	0.580796	-0.437706	-0.557272	-0.209507	0.25998	0.400502	0.407381	0.405818	-0.325045	0.389023	0.702078	-0.850841	0.160053	0.549007	0.468933	-0.203497	-0.395456	-0.00556917	-0.571116	-0.646797	0.585069	0.611194	0.990374	0.954493	0.925383	0.939326	0.844712	0.868065	1	0.73478	-0.652044	0.252806
38	IL-17	-0.565335	0.1358	-0.320558	0.137443	0.337208	0.080953	0.184235	0.253713	-0.084744	0.0328965	-0.551191	0.452963	0.195183	0.0962091	0.607252	0.247991	-0.330526	0.10558	0.580515	-0.457026	0.598208	0.724022	-0.0142617	0.115534	-0.355939	0.432953	-0.192486	-0.00840181	0.406783	0.983979	0.737641	0.721121	0.817962	0.694634	0.830464	0.729407	0.73478	1	-0.53689	0.75441
39	G	0.385448	-0.667431	0.677438	0.22321	-0.0536395	-0.71816	-0.0120615	-0.10339	-0.244152	-0.128075	0.559178	-0.13966	-0.618171	-0.568378	-0.847029	-0.45761	-0.210773	-0.510979	-0.256256	0.569649	-0.490927	-0.79735	-0.481839	-0.470114	-0.171406	-0.236515	-0.151333	0.24339	-0.261987	-0.492904	-0.63309	-0.635587	-0.64107	-0.694567	-0.473848	-0.494406	-0.652044	-0.53689	1	-0.440342
40	Neutrophil Elastase	-0.545138	0.018811	-0.602148	0.586225	-0.026687	0.469559	-0.333167	-0.35966	-0.462163	0.634857	-0.223477	0.691039	0.138238	0.212768	0.655718	0.201983	0.238448	0.215953	0.125267	-0.146164	0.575899	0.84362	-0.122158	0.644194	0.217089	0.843489	0.429919	0.518942	0.0549996	0.848316	0.311435	0.376729	0.303014	0.401456	0.302687	0.451189	0.252806	0.75441	-0.440342	1

## Sheet: Selected_T2Dsepsis_correlation
Label	Compounds	Inosine 2',3'-cyclic phosphate	3',5'-Dideoxythymidine	3'-Deoxythymidine	Deoxyuridine	Isopropylphenyladenosine	NADHX	Adenosine 2'-phosphate	5'-Methylthioadenosine	2'-O-Methylcytidine	Diguanosine hexaphosphate	Nicotinic acid ribonucleoside	Diguanosine pentaphosphate	Uridine	Adenosine monophosphate	Cytidine	Cytidine-5'-diphosphocholine	N-Ethylguanidine	N2-Methylguanine	2'-C-Methylguanosine	2',3'-Dideoxythymidine triphosphate	3'-Deoxythymidine-5'-monophosphate	Xanthine	Cytosine-5-carboxylic acid	5-Chloro-2'-deoxyuridine	dCMP	Cytidine 2',3'-cyclic phosphate	Guanosine triphosphate adenosine	Guanosine tetraphosphate adenosine	5-Methylcytosine	CCL2	G-CSF	IFN-G	IL-6	TNF-A	GM-CSF	IL-1B	CXCL2	IL-17	G	Neutrophil Elastase
1	Inosine 2',3'-cyclic phosphate	1	-0.190302	-0.351657	0.0719371	-0.638372	0.0674727	0.476076	-0.357985	0.92651	0.445569	-0.354124	0.517233	-0.324221	-0.280686	-0.652088	-0.421781	-0.22257	-0.668258	0.651922	0.566402	0.557224	-0.302376	-0.682444	-0.559284	-0.407386	-0.623437	-0.609445	-0.495264	-0.317191	-0.643457	-0.512493	0.249819	0.458799	-0.743563	-0.536694	0.22536	-0.60293	0.399316	0.625788	-0.13934
2	3',5'-Dideoxythymidine	-0.190302	1	0.245426	-0.194653	0.408468	-0.132981	0.231522	-0.385403	0.178459	-0.197066	0.860992	-0.235963	-0.442964	-0.265186	0.764444	-0.405769	-0.0338084	0.307034	-0.349109	-0.802153	-0.531517	0.772393	0.0646654	-0.288474	-0.279513	-0.211964	-0.395332	-0.284032	-0.221446	-0.342727	-0.649999	-0.302638	-0.690051	0.110193	-0.0929812	-0.771121	-0.182199	-0.244016	-0.423811	0.599605
3	3'-Deoxythymidine	-0.351657	0.245426	1	-0.471974	0.844871	-0.445163	-0.20629	0.555228	-0.200275	-0.488124	0.353447	-0.59139	0.479767	0.67308	0.179954	0.690627	0.714033	0.718597	-0.868544	-0.440829	-0.804583	0.400752	0.359686	0.773534	0.654381	0.681392	0.276216	0.136855	0.660494	0.532633	0.302244	-0.31197	-0.668692	0.740657	0.778037	0.123518	0.679119	-0.268955	-0.119154	0.643233
4	Deoxyuridine	0.0719371	-0.194653	-0.471974	1	-0.456818	-0.37565	0.57511	0.132132	0.0183467	-0.445134	0.183403	-0.385514	-0.178726	-0.665264	0.150046	-0.289373	-0.40725	-0.749644	0.612436	0.405309	0.482004	0.211585	0.519989	-0.408721	-0.525293	-0.298193	0.451938	0.668056	-0.127599	-0.381256	-0.245834	-0.255518	0.365921	-0.448616	0.0892711	0.274189	-0.501782	0.782252	0.593078	-0.380587
5	Isopropylphenyladenosine	-0.638372	0.408468	0.844871	-0.456818	1	-0.478301	-0.160469	0.560861	-0.471503	-0.575637	0.498363	-0.542958	0.579203	0.677257	0.540572	0.662728	0.791086	0.872653	-0.967399	-0.543618	-0.984256	0.369118	0.443941	0.667855	0.725562	0.79829	0.350605	0.234541	0.715166	0.673297	0.340859	-0.0436887	-0.578477	0.932994	0.661163	-0.298466	0.549394	-0.287447	-0.525639	0.794844
6	NADHX	0.0674727	-0.132981	-0.445163	-0.37565	-0.478301	1	-0.680818	-0.723711	-0.0130426	0.896964	-0.512714	0.703247	-0.504514	-0.175035	-0.347005	-0.414458	-0.616283	0.00142103	0.269005	-0.159812	0.482897	-0.375453	-0.597174	-0.162298	-0.289593	-0.433879	-0.523571	-0.640232	-0.719486	-0.176147	0.047688	0.0121067	0.00451341	-0.352056	-0.617603	-0.0574711	0.159668	-0.691149	-0.307258	-0.630336
7	Adenosine 2'-phosphate	0.476076	0.231522	-0.20629	0.57511	-0.160469	-0.680818	1	0.0825087	0.556735	-0.43409	0.410089	-0.18976	-0.0864016	-0.417906	0.198504	-0.307723	0.0589152	-0.57388	0.387922	0.355844	0.0625383	0.256934	0.0967284	-0.59658	-0.359343	-0.305885	-0.0467677	0.219133	0.086431	-0.510045	-0.630413	0.149064	0.320167	-0.358318	-0.107571	-0.163959	-0.818864	0.861332	0.471862	0.349876
8	5'-Methylthioadenosine	-0.357985	-0.385403	0.555228	0.132132	0.560861	-0.723711	0.0825087	1	-0.469721	-0.728992	0.00314197	-0.599694	0.90291	0.634515	0.0248366	0.891802	0.773696	0.294669	-0.470127	0.2904	-0.457223	-0.0702783	0.626017	0.699709	0.750654	0.859042	0.83517	0.754499	0.945222	0.740178	0.649485	0.105113	0.106004	0.671707	0.831265	0.410606	0.396422	0.368995	0.148877	0.339027
9	2'-O-Methylcytidine	0.92651	0.178459	-0.200275	0.0183467	-0.471503	-0.0130426	0.556735	-0.469721	1	0.329471	-0.00916752	0.357775	-0.492891	-0.379662	-0.378329	-0.546805	-0.23393	-0.556757	0.503651	0.251032	0.352595	0.0402748	-0.608617	-0.62134	-0.513108	-0.69102	-0.722242	-0.568762	-0.3833	-0.774211	-0.752228	0.0514322	0.147652	-0.698538	-0.499269	0.0068244	-0.624716	0.316125	0.529122	0.0784315
10	Diguanosine hexaphosphate	0.445569	-0.197066	-0.488124	-0.445134	-0.575637	0.896964	-0.43409	-0.728992	0.329471	1	-0.64407	0.914025	-0.443201	-0.107997	-0.575485	-0.437634	-0.479311	-0.143815	0.39707	0.102734	0.539271	-0.562359	-0.881828	-0.314492	-0.265795	-0.521332	-0.736226	-0.821305	-0.652795	-0.292325	-0.0848444	0.2893	0.23627	-0.489955	-0.785309	-0.0506845	-0.0801962	-0.497483	-0.149108	-0.49166
11	Nicotinic acid ribonucleoside	-0.354124	0.860992	0.353447	0.183403	0.498363	-0.512714	0.410089	0.00314197	-0.00916752	-0.64407	1	-0.664033	-0.229029	-0.284464	0.878737	-0.189909	0.0765749	0.202019	-0.364386	-0.666672	-0.571128	0.927068	0.527642	-0.133288	-0.211227	-0.00471657	0.0711934	0.222169	0.049939	-0.216156	-0.517841	-0.478631	-0.652568	0.22266	0.298375	-0.521977	-0.139776	0.0939154	-0.17484	0.595208
12	Diguanosine pentaphosphate	0.517233	-0.235963	-0.59139	-0.385514	-0.542958	0.703247	-0.18976	-0.599694	0.357775	0.914025	-0.664033	1	-0.24752	-0.0353595	-0.537184	-0.384151	-0.288404	-0.193593	0.437991	0.313891	0.48111	-0.724397	-0.924697	-0.428424	-0.160959	-0.440024	-0.703633	-0.748557	-0.477085	-0.232725	-0.0843946	0.634689	0.509715	-0.442495	-0.868874	-0.197079	-0.311806	-0.264874	-0.19534	-0.321086
13	Uridine	-0.324221	-0.442964	0.479767	-0.178726	0.579203	-0.504514	-0.0864016	0.90291	-0.492891	-0.443201	-0.229029	-0.24752	1	0.842159	-0.0951875	0.932472	0.874601	0.459875	-0.531355	0.327353	-0.492357	-0.381303	0.313517	0.707046	0.920392	0.915158	0.639477	0.4929	0.94488	0.877017	0.775103	0.452427	0.243433	0.750861	0.598938	0.239693	0.418508	0.159071	-0.124113	0.379634
14	Adenosine monophosphate	-0.280686	-0.265186	0.67308	-0.665264	0.677257	-0.175035	-0.417906	0.634515	-0.379662	-0.107997	-0.284464	-0.0353595	0.842159	1	-0.200747	0.891598	0.862943	0.745067	-0.739792	0.020709	-0.61157	-0.36861	-0.00704746	0.817003	0.977238	0.858836	0.272199	0.0333862	0.78403	0.870108	0.742662	0.381297	-0.0656184	0.801754	0.475254	0.137158	0.659641	-0.315999	-0.340188	0.447964
15	Cytidine	-0.652088	0.764444	0.179954	0.150046	0.540572	-0.347005	0.198504	0.0248366	-0.378329	-0.575485	0.878737	-0.537184	-0.0951875	-0.200747	1	-0.120479	0.0748412	0.353142	-0.419515	-0.680379	-0.590531	0.718162	0.570254	-0.0787956	-0.0797462	0.149597	0.209357	0.312496	0.0674878	0.029659	-0.260002	-0.260909	-0.514107	0.392303	0.217369	-0.691125	-0.064072	-0.0507971	-0.515713	0.49103
16	Cytidine-5'-diphosphocholine	-0.421781	-0.405769	0.690627	-0.289373	0.662728	-0.414458	-0.307723	0.891802	-0.546805	-0.437634	-0.189909	-0.384151	0.932472	0.891598	-0.120479	1	0.833187	0.592497	-0.675831	0.12762	-0.54812	-0.22721	0.389954	0.908907	0.942689	0.955534	0.660799	0.460621	0.910743	0.917346	0.835464	0.16096	-0.036815	0.817067	0.77013	0.384979	0.693285	-0.0506117	-0.0986241	0.326503
17	N-Ethylguanidine	-0.22257	-0.0338084	0.714033	-0.40725	0.791086	-0.616283	0.0589152	0.773696	-0.23393	-0.479311	0.0765749	-0.288404	0.874601	0.862943	0.0748412	0.833187	1	0.615561	-0.726271	0.0507899	-0.76968	-0.10635	0.194651	0.62903	0.892697	0.845301	0.353849	0.238235	0.937573	0.726283	0.472348	0.390875	-0.0493869	0.799713	0.566222	-0.02493	0.348885	0.0667765	-0.216944	0.757808
18	N2-Methylguanine	-0.668258	0.307034	0.718597	-0.749644	0.872653	0.00142103	-0.57388	0.294669	-0.556757	-0.143815	0.202019	-0.193593	0.459875	0.745067	0.353142	0.592497	0.615561	1	-0.953993	-0.630104	-0.844494	0.122116	0.149271	0.712369	0.735623	0.720694	0.13583	-0.076538	0.475389	0.729825	0.486697	0.0299022	-0.585968	0.891952	0.420782	-0.324717	0.732719	-0.691561	-0.755974	0.549684
19	2'-C-Methylguanosine	0.651922	-0.349109	-0.868544	0.612436	-0.967399	0.269005	0.387922	-0.470127	0.503651	0.39707	-0.364386	0.437991	-0.531355	-0.739792	-0.419515	-0.675831	-0.726271	-0.953993	1	0.606559	0.936133	-0.293821	-0.336137	-0.759971	-0.753054	-0.787844	-0.272962	-0.0986608	-0.627931	-0.715041	-0.430368	0.0906385	0.647336	-0.932532	-0.625424	0.231809	-0.710078	0.497372	0.580928	-0.679291
20	2',3'-Dideoxythymidine triphosphate	0.566402	-0.802153	-0.440829	0.405309	-0.543618	-0.159812	0.355844	0.2904	0.251032	0.102734	-0.666672	0.313891	0.327353	0.020709	-0.680379	0.12762	0.0507899	-0.630104	0.606559	1	0.580053	-0.703615	-0.206782	-0.170837	0.0402106	-0.0558505	0.173773	0.218626	0.185382	-0.0210244	0.19976	0.525937	0.91904	-0.375438	-0.156126	0.537146	-0.386004	0.675433	0.603242	-0.354613
21	3'-Deoxythymidine-5'-monophosphate	0.557224	-0.531517	-0.804583	0.482004	-0.984256	0.482897	0.0625383	-0.457223	0.352595	0.539271	-0.571128	0.48111	-0.492357	-0.61157	-0.590531	-0.54812	-0.76968	-0.844494	0.936133	0.580053	1	-0.411521	-0.3548	-0.53746	-0.647313	-0.699827	-0.214768	-0.130043	-0.648961	-0.560824	-0.192807	-0.000464846	0.586744	-0.870291	-0.549207	0.428822	-0.423857	0.272673	0.55538	-0.875569
22	Xanthine	-0.302376	0.772393	0.400752	0.211585	0.369118	-0.375453	0.256934	-0.0702783	0.0402748	-0.562359	0.927068	-0.724397	-0.381303	-0.36861	0.718162	-0.22721	-0.10635	0.122116	-0.293821	-0.703615	-0.411521	1	0.546231	-0.0536809	-0.326347	-0.109757	0.0667425	0.192944	-0.0916114	-0.30618	-0.512192	-0.765979	-0.784224	0.0933121	0.374265	-0.260325	0.0160135	0.00357306	0.0190474	0.37404
23	Cytosine-5-carboxylic acid	-0.682444	0.0646654	0.359686	0.519989	0.443941	-0.597174	0.0967284	0.626017	-0.608617	-0.881828	0.527642	-0.924697	0.313517	-0.00704746	0.570254	0.389954	0.194651	0.149271	-0.336137	-0.206782	-0.3548	0.546231	1	0.407514	0.167894	0.485928	0.867313	0.902741	0.448406	0.347218	0.260626	-0.506337	-0.307596	0.455579	0.802948	0.178657	0.297316	0.281139	0.0807618	0.119829
24	5-Chloro-2'-deoxyuridine	-0.559284	-0.288474	0.773534	-0.408721	0.667855	-0.162298	-0.59658	0.699709	-0.62134	-0.314492	-0.133288	-0.428424	0.707046	0.817003	-0.0787956	0.908907	0.62903	0.712369	-0.759971	-0.170837	-0.53746	-0.0536809	0.407514	1	0.836322	0.871145	0.582259	0.336806	0.695503	0.869708	0.822953	-0.154495	-0.349093	0.806177	0.797575	0.410726	0.926848	-0.368421	-0.181611	0.185284
25	dCMP	-0.407386	-0.279513	0.654381	-0.525293	0.725562	-0.289593	-0.359343	0.750654	-0.513108	-0.265795	-0.211227	-0.160959	0.920392	0.977238	-0.0797462	0.942689	0.892697	0.735623	-0.753054	0.0402106	-0.647313	-0.326347	0.167894	0.836322	1	0.941508	0.445404	0.225532	0.866375	0.936908	0.795883	0.375382	-0.029822	0.870588	0.568741	0.125523	0.643662	-0.214383	-0.352135	0.456479
26	Cytidine 2',3'-cyclic phosphate	-0.623437	-0.211964	0.681392	-0.298193	0.79829	-0.433879	-0.305885	0.859042	-0.69102	-0.521332	-0.00471657	-0.440024	0.915158	0.858836	0.149597	0.955534	0.845301	0.720694	-0.787844	-0.0558505	-0.699827	-0.109757	0.485928	0.871145	0.941508	1	0.685207	0.500283	0.904447	0.957742	0.800345	0.175206	-0.131767	0.937139	0.755693	0.134758	0.671775	-0.120379	-0.330458	0.440176
27	Guanosine triphosphate adenosine	-0.609445	-0.395332	0.276216	0.451938	0.350605	-0.523571	-0.0467677	0.83517	-0.722242	-0.736226	0.0711934	-0.703633	0.639477	0.272199	0.209357	0.660799	0.353849	0.13583	-0.272962	0.173773	-0.214768	0.0667425	0.867313	0.582259	0.445404	0.685207	1	0.9542	0.642879	0.623408	0.636826	-0.173081	0.0636707	0.518891	0.795322	0.424845	0.397491	0.327389	0.125628	-0.0420052
28	Guanosine tetraphosphate adenosine	-0.495264	-0.284032	0.136855	0.668056	0.234541	-0.640232	0.219133	0.754499	-0.568762	-0.821305	0.222169	-0.748557	0.4929	0.0333862	0.312496	0.460621	0.238235	-0.076538	-0.0986608	0.218626	-0.130043	0.192944	0.902741	0.336806	0.225532	0.500283	0.9542	1	0.543099	0.393679	0.39252	-0.204168	0.122508	0.340951	0.705144	0.344285	0.132585	0.541361	0.247936	-0.0236769
29	5-Methylcytosine	-0.317191	-0.221446	0.660494	-0.127599	0.715166	-0.719486	0.086431	0.945222	-0.3833	-0.652795	0.049939	-0.477085	0.94488	0.78403	0.0674878	0.910743	0.937573	0.475389	-0.627931	0.185382	-0.648961	-0.0916114	0.448406	0.695503	0.866375	0.904447	0.642879	0.543099	1	0.777545	0.59368	0.268026	0.039995	0.780363	0.740354	0.196103	0.383072	0.244795	-0.039247	0.580417
30	CCL2	-0.643457	-0.342727	0.532633	-0.381256	0.673297	-0.176147	-0.510045	0.740178	-0.774211	-0.292325	-0.216156	-0.232725	0.877017	0.870108	0.029659	0.917346	0.726283	0.729825	-0.715041	-0.0210244	-0.560824	-0.30618	0.347218	0.869708	0.936908	0.957742	0.623408	0.393679	0.777545	1	0.915642	0.262363	-0.0393981	0.888788	0.607549	0.146557	0.731915	-0.277805	-0.433674	0.244598
31	G-CSF	-0.512493	-0.649999	0.302244	-0.245834	0.340859	0.047688	-0.630413	0.649485	-0.752228	-0.0848444	-0.517841	-0.0843946	0.775103	0.742662	-0.260002	0.835464	0.472348	0.486697	-0.430368	0.19976	-0.192807	-0.512192	0.260626	0.822953	0.795883	0.800345	0.636826	0.39252	0.59368	0.915642	1	0.221305	0.155274	0.643194	0.502489	0.426122	0.735557	-0.251863	-0.228343	-0.149162
32	IFN-G	0.249819	-0.302638	-0.31197	-0.255518	-0.0436887	0.0121067	0.149064	0.105113	0.0514322	0.2893	-0.478631	0.634689	0.452427	0.381297	-0.260909	0.16096	0.390875	0.0299022	0.0906385	0.525937	-0.000464846	-0.765979	-0.506337	-0.154495	0.375382	0.175206	-0.173081	-0.204168	0.268026	0.262363	0.221305	1	0.715558	0.0932558	-0.43347	-0.284767	-0.328953	0.152677	-0.289207	0.191626
33	IL-6	0.458799	-0.690051	-0.668692	0.365921	-0.578477	0.00451341	0.320167	0.106004	0.147652	0.23627	-0.652568	0.509715	0.243433	-0.0656184	-0.514107	-0.036815	-0.0493869	-0.585968	0.647336	0.91904	0.586744	-0.784224	-0.307596	-0.349093	-0.029822	-0.131767	0.0636707	0.122508	0.039995	-0.0393981	0.155274	0.715558	1	-0.38202	-0.407726	0.222754	-0.518574	0.569893	0.309329	-0.368331
34	TNF-A	-0.743563	0.110193	0.740657	-0.448616	0.932994	-0.352056	-0.358318	0.671707	-0.698538	-0.489955	0.22266	-0.442495	0.750861	0.801754	0.392303	0.817067	0.799713	0.891952	-0.932532	-0.375438	-0.870291	0.0933121	0.455579	0.806177	0.870588	0.937139	0.518891	0.340951	0.780363	0.888788	0.643194	0.0932558	-0.38202	1	0.676693	-0.154707	0.681028	-0.330036	-0.574309	0.587759
35	GM-CSF	-0.536694	-0.0929812	0.778037	0.0892711	0.661163	-0.617603	-0.107571	0.831265	-0.499269	-0.785309	0.298375	-0.868874	0.598938	0.475254	0.217369	0.77013	0.566222	0.420782	-0.625424	-0.156126	-0.549207	0.374265	0.802948	0.797575	0.568741	0.755693	0.795322	0.705144	0.740354	0.607549	0.502489	-0.43347	-0.407726	0.676693	1	0.430188	0.638208	0.0976282	0.142136	0.303786
36	IL-1B	0.22536	-0.771121	0.123518	0.274189	-0.298466	-0.0574711	-0.163959	0.410606	0.0068244	-0.0506845	-0.521977	-0.197079	0.239693	0.137158	-0.691125	0.384979	-0.02493	-0.324717	0.231809	0.537146	0.428822	-0.260325	0.178657	0.410726	0.125523	0.134758	0.424845	0.344285	0.196103	0.146557	0.426122	-0.284767	0.222754	-0.154707	0.430188	1	0.344043	0.256244	0.743389	-0.5134
37	CXCL2	-0.60293	-0.182199	0.679119	-0.501782	0.549394	0.159668	-0.818864	0.396422	-0.624716	-0.0801962	-0.139776	-0.311806	0.418508	0.659641	-0.064072	0.693285	0.348885	0.732719	-0.710078	-0.386004	-0.423857	0.0160135	0.297316	0.926848	0.643662	0.671775	0.397491	0.132585	0.383072	0.731915	0.735557	-0.328953	-0.518574	0.681028	0.638208	0.344043	1	-0.642776	-0.291871	-0.000619583
38	IL-17	0.399316	-0.244016	-0.268955	0.782252	-0.287447	-0.691149	0.861332	0.368995	0.316125	-0.497483	0.0939154	-0.264874	0.159071	-0.315999	-0.0507971	-0.0506117	0.0667765	-0.691561	0.497372	0.675433	0.272673	0.00357306	0.281139	-0.368421	-0.214383	-0.120379	0.327389	0.541361	0.244795	-0.277805	-0.251863	0.152677	0.569893	-0.330036	0.0976282	0.256244	-0.642776	1	0.682451	0.0343166
39	G	0.625788	-0.423811	-0.119154	0.593078	-0.525639	-0.307258	0.471862	0.148877	0.529122	-0.149108	-0.17484	-0.19534	-0.124113	-0.340188	-0.515713	-0.0986241	-0.216944	-0.755974	0.580928	0.603242	0.55538	0.0190474	0.0807618	-0.181611	-0.352135	-0.330458	0.125628	0.247936	-0.039247	-0.433674	-0.228343	-0.289207	0.309329	-0.574309	0.142136	0.743389	-0.291871	0.682451	1	-0.338207
40	Neutrophil Elastase	-0.13934	0.599605	0.643233	-0.380587	0.794844	-0.630336	0.349876	0.339027	0.0784315	-0.49166	0.595208	-0.321086	0.379634	0.447964	0.49103	0.326503	0.757808	0.549684	-0.679291	-0.354613	-0.875569	0.37404	0.119829	0.185284	0.456479	0.440176	-0.0420052	-0.0236769	0.580417	0.244598	-0.149162	0.191626	-0.368331	0.587759	0.303786	-0.5134	-0.000619583	0.0343166	-0.338207	1

## Sheet: Pvalue Sepsis
	Inosine 2',3'-cyclic phosphate	3',5'-Dideoxythymidine	3'-Deoxythymidine	Deoxyuridine	Isopropylphenyladenosine	NADHX	Adenosine 2'-phosphate	5'-Methylthioadenosine	2'-O-Methylcytidine	Diguanosine hexaphosphate	Nicotinic acid ribonucleoside	Diguanosine pentaphosphate	Uridine	Adenosine monophosphate	Cytidine	Cytidine-5'-diphosphocholine	N-Ethylguanidine	N2-Methylguanine	2'-C-Methylguanosine	2',3'-Dideoxythymidine triphosphate	3'-Deoxythymidine-5'-monophosphate	Xanthine	Cytosine-5-carboxylic acid	5-Chloro-2'-deoxyuridine	dCMP	Cytidine 2',3'-cyclic phosphate	Guanosine triphosphate adenosine	Guanosine tetraphosphate adenosine	5-Methylcytosine	CCL2	G-CSF	IFN-G	IL-6	TNF-A	GM-CSF	IL-1B	CXCL2	IL-17	G	Neutrophil Elastase
Inosine 2',3'-cyclic phosphate		0.43	0.26	0.66	0.86	0.68	0.31	0.92	0.16	0.5	0.26		0.56	0.45	0.12	0.82	0.57	0.43	0.78	0.63		0.48	0.34	0.53	0.66	0.66	0.53	0.39	0.88	0.18	1	0.94	0.49	0.9	0.44	0.93	0.9	0.24	0.45	0.26
3',5'-Dideoxythymidine	0.43		0.58	0.9	0.72	0.3	0.52	0.86	0.053	0.63	0.98	0.22	0.31		0.68	0.12	0.4		0.91	0.12	0.77	0.28		0.68	0.48	0.81	0.7	0.26	0.3	0.94	0.16	0.16	0.39	0.078	0.61	0.31	0.18	0.8	0.15	0.97
3'-Deoxythymidine	0.26	0.58		0.98	0.75		0.79	0.21	0.64	0.34	0.98	0.34	0.066	0.34	0.16	0.24	0.28	0.36	0.41	0.79	0.084	0.093	0.58		0.22	0.15	0.24	0.33	0.68	0.44	0.94	0.95	0.69	0.74	0.78	0.88	0.92	0.54	0.14	0.21
Deoxyuridine	0.66	0.9	0.98		0.51	0.78		0.33	0.56	0.2	0.51	0.71	0.39	0.7	0.93	0.94	0.33	0.66	0.86	0.92	0.64	0.51	0.8	0.46	0.41	0.13	0.45	0.35	0.68	0.64	0.93	0.87	0.5	0.86	0.54	0.6	0.74	0.8	0.67	0.22
Isopropylphenyladenosine	0.86	0.72	0.75	0.51		0.7	0.38	0.93	0.49	0.16	0.62	0.73	0.2	0.71	0.64	0.12	0.56	0.6	0.8	0.86	0.43	0.84	0.41	0.77	0.71	0.79	0.18	0.89		0.61	0.54	0.75	0.23	0.63	0.13	0.97	0.46	0.51	0.92	0.96
NADHX	0.68	0.3		0.78	0.7		0.35	0.24	0.92	0.22	0.99	0.68	0.22	0.15	0.17	0.36	0.062	0.19	0.46	0.85	0.48	0.11	0.39		0.066	0.25	0.13	0.59	0.97	0.79	0.92	0.83	1	0.64	0.78	0.97	0.96	0.88	0.11	0.35
Adenosine 2'-phosphate	0.31	0.52	0.79		0.38	0.35		0.24	0.97	0.24	0.37	0.78	0.71	0.24	0.94	0.75		0.24	0.54	0.76	0.4	0.5	0.6	0.28	0.084	0.23	0.33	0.61	0.69	0.84	0.89	0.89	0.36	0.79	0.28	0.76	0.7	0.73	0.98	0.52
5'-Methylthioadenosine	0.92	0.86	0.21	0.33	0.93	0.24	0.24		0.39	0.17	0.14	0.56	0.57	0.57	0.95	0.54	0.065	0.53		0.21	0.68	0.64	0.91	0.05		0.1	0.11		0.88	0.84	0.24	0.29	0.27	0.46	0.31	0.3	0.19	0.63	0.85	0.48
2'-O-Methylcytidine	0.16	0.053	0.64	0.56	0.49	0.92	0.97	0.39		0.1	0.88		0.63	0.2	0.61	0.29	0.99	0.2	0.74	0.18	0.36	0.99		0.48	0.94	0.52	0.15		0.22	0.65	0.23	0.28	0.44	0.23	0.57	0.45	0.23	0.87	0.64	0.36
Diguanosine hexaphosphate	0.5	0.63	0.34	0.2	0.16	0.22	0.24	0.17	0.1		0.96	0.14	0.77	1	0.32	0.62	0.23	0.95	0.63	0.66	0.67	0.44	0.45	0.081	0.26	0.22		0.11	0.18	0.72	0.47	0.65	0.36	0.67	0.31	0.83	0.39	0.95	0.81	0.18
Nicotinic acid ribonucleoside	0.26	0.98	0.98	0.51	0.62	0.99	0.37	0.14	0.88	0.96		0.49	0.85	0.61	0.1	0.47	0.3	0.52		0.28	0.55	0.61	0.6	0.73	0.23	0.54	0.9	0.43	0.68	0.32	0.3	0.29	0.25	0.43	0.35	0.28	0.25	0.26	0.25	0.67
Diguanosine pentaphosphate		0.22	0.34	0.71	0.73	0.68	0.78	0.56		0.14	0.49		1	0.38	0.21	0.55	0.87	0.37	0.96	0.46	0.096	0.52	0.14	0.36	0.93	0.39	0.22	0.11	0.49	0.23	0.67	0.71	0.98	0.66	0.89	0.85	0.69	0.37	0.79	0.13
Uridine	0.56	0.31	0.066	0.39	0.2	0.22	0.71	0.57	0.63	0.77	0.85	1		0.25	0.54		0.6	0.24	0.42	0.9	0.18	0.34	0.18	0.32	0.47	0.55	0.97	0.9	0.16	0.75	0.71	0.85	0.38	0.62	0.44	0.81	0.62	0.71	0.19	0.79
Adenosine monophosphate	0.45		0.34	0.7	0.71	0.15	0.24	0.57	0.2	1	0.61	0.38	0.25		0.75		0.13		0.64	0.35	0.89	0.18		0.31	0.16	0.36	0.95	0.72	0.31	0.91	0.37	0.33	0.65	0.18	0.84	0.49	0.43	0.86	0.24	0.69
Cytidine	0.12	0.68	0.16	0.93	0.64	0.17	0.94	0.95	0.61	0.32	0.1	0.21	0.54	0.75		0.95	0.85	0.85	0.51	0.48	0.18	0.089	0.94	0.28	0.91	0.56	0.38	0.89	0.79	0.18	0.44	0.38	0.37	0.39	0.53	0.43	0.42	0.2		0.16
Cytidine-5'-diphosphocholine	0.82	0.12	0.24	0.94	0.12	0.36	0.75	0.54	0.29	0.62	0.47	0.55			0.95		0.44		0.48	0.76	0.59	0.26		0.43	0.38	0.32	0.71	0.95		0.69	0.42	0.51	0.38	0.3	0.41	0.76	0.42	0.64	0.36	0.7
N-Ethylguanidine	0.57	0.4	0.28	0.33	0.56	0.062		0.065	0.99	0.23	0.3	0.87	0.6	0.13	0.85	0.44		0.14	0.16	0.88	0.81	0.45	0.38	0.058		0.24	0.15	0.46	0.82	0.64	0.64	0.77	0.36	0.99	0.24	0.74	0.53	0.52	0.69	0.65
N2-Methylguanine	0.43		0.36	0.66	0.6	0.19	0.24	0.53	0.2	0.95	0.52	0.37	0.24		0.85		0.14		0.6	0.4	0.9	0.19		0.33	0.17	0.32	0.99	0.77	0.24	0.89	0.38	0.36	0.65	0.19	0.81	0.52	0.45	0.84	0.3	0.68
2'-C-Methylguanosine	0.78	0.91	0.41	0.86	0.8	0.46	0.54		0.74	0.63		0.96	0.42	0.64	0.51	0.48	0.16	0.6		0.1	0.9	0.81	0.7	0.27	0.075	0.49	0.36	0.2	0.93	0.33	0.12	0.11	0.21	0.25	0.26	0.069	0.12	0.23	0.62	0.81
2',3'-Dideoxythymidine triphosphate	0.63	0.12	0.79	0.92	0.86	0.85	0.76	0.21	0.18	0.66	0.28	0.46	0.9	0.35	0.48	0.76	0.88	0.4	0.1		0.62	0.37	0.37	0.71	0.68	0.85	0.46	0.089	0.68	0.5			0.21		0.37			0.36	0.24	0.78
3'-Deoxythymidine-5'-monophosphate		0.77	0.084	0.64	0.43	0.48	0.4	0.68	0.36	0.67	0.55	0.096	0.18	0.89	0.18	0.59	0.81	0.9	0.9	0.62		0.29	0.8	0.35	0.95	0.4	0.65	0.36	0.61	0.17	0.86	0.96	0.34	0.89	0.29	0.91	0.76	0.21	0.32	0.23
Xanthine	0.48	0.28	0.093	0.51	0.84	0.11	0.5	0.64	0.99	0.44	0.61	0.52	0.34	0.18	0.089	0.26	0.45	0.19	0.81	0.37	0.29		0.46	0.14	0.5	0.092	0.59	0.77	0.53	0.086	0.21	0.17	0.28	0.11	0.38	0.22	0.26	0.1	0.057
Cytosine-5-carboxylic acid	0.34		0.58	0.8	0.41	0.39	0.6	0.91		0.45	0.6	0.14	0.18		0.94		0.38		0.7	0.37	0.8	0.46		0.71	0.4	0.78	0.58	0.39	0.14	0.84	0.34	0.37	0.5	0.22	0.66	0.62	0.35	0.98	0.33	0.82
5-Chloro-2'-deoxyuridine	0.53	0.68		0.46	0.77		0.28	0.05	0.48	0.081	0.73	0.36	0.32	0.31	0.28	0.43	0.058	0.33	0.27	0.71	0.35	0.14	0.71			0.062	0.053	0.16	0.9	0.66	0.76	0.86	0.77	0.95	0.67	0.81	0.7	0.83	0.35	0.17
dCMP	0.66	0.48	0.22	0.41	0.71	0.066	0.084		0.94	0.26	0.23	0.93	0.47	0.16	0.91	0.38		0.17	0.075	0.68	0.95	0.5	0.4			0.22	0.15	0.35	0.91	0.61	0.52	0.62	0.34	0.85	0.26	0.56	0.44	0.49	0.75	0.68
Cytidine 2',3'-cyclic phosphate	0.66	0.81	0.15	0.13	0.79	0.25	0.23	0.1	0.52	0.22	0.54	0.39	0.55	0.36	0.56	0.32	0.24	0.32	0.49	0.85	0.4	0.092	0.78	0.062	0.22		0.35	0.14	0.66	0.26	0.89	0.81	0.94	0.66	0.9	0.76	0.99	0.39	0.65
Guanosine triphosphate adenosine	0.53	0.7	0.24	0.45	0.18	0.13	0.33	0.11	0.15		0.9	0.22	0.97	0.95	0.38	0.71	0.15	0.99	0.36	0.46	0.65	0.59	0.58	0.053	0.15	0.35		0.12	0.18	0.93	0.28	0.41	0.25	0.46	0.19	0.49	0.24	0.71	0.77	0.39
Guanosine tetraphosphate adenosine	0.39	0.26	0.33	0.35	0.89	0.59	0.61			0.11	0.43	0.11	0.9	0.72	0.89	0.95	0.46	0.77	0.2	0.089	0.36	0.77	0.39	0.16	0.35	0.14	0.12		0.64	0.76	0.19	0.22	0.36	0.28	0.5	0.32	0.17	0.99	0.64	0.29
5-Methylcytosine	0.88	0.3	0.68	0.68		0.97	0.69	0.88	0.22	0.18	0.68	0.49	0.16	0.31	0.79		0.82	0.24	0.93	0.68	0.61	0.53	0.14	0.9	0.91	0.66	0.18	0.64		0.54	0.25	0.38	0.14	0.26	0.11	0.59	0.22	0.42	0.62	0.92
CCL2	0.18	0.94	0.44	0.64	0.61	0.79	0.84	0.84	0.65	0.72	0.32	0.23	0.75	0.91	0.18	0.69	0.64	0.89	0.33	0.5	0.17	0.086	0.84	0.66	0.61	0.26	0.93	0.76	0.54		0.19	0.19	0.11	0.21	0.096	0.16	0.2		0.32
G-CSF	1	0.16	0.94	0.93	0.54	0.92	0.89	0.24	0.23	0.47	0.3	0.67	0.71	0.37	0.44	0.42	0.64	0.38	0.12		0.86	0.21	0.34	0.76	0.52	0.89	0.28	0.19	0.25	0.19					0.06			0.094	0.18	0.55
IFN-G	0.94	0.16	0.95	0.87	0.75	0.83	0.89	0.29	0.28	0.65	0.29	0.71	0.85	0.33	0.38	0.51	0.77	0.36	0.11		0.96	0.17	0.37	0.86	0.62	0.81	0.41	0.22	0.38	0.19			0.058		0.13			0.11	0.17	0.46
IL-6	0.49	0.39	0.69	0.5	0.23	1	0.36	0.27	0.44	0.36	0.25	0.98	0.38	0.65	0.37	0.38	0.36	0.65	0.21	0.21	0.34	0.28	0.5	0.77	0.34	0.94	0.25	0.36	0.14	0.11		0.058		0.06		0.14			0.17	0.56
TNF-A	0.9	0.078	0.74	0.86	0.63	0.64	0.79	0.46	0.23	0.67	0.43	0.66	0.62	0.18	0.39	0.3	0.99	0.19	0.25		0.89	0.11	0.22	0.95	0.85	0.66	0.46	0.28	0.26	0.21			0.06		0.13			0.13	0.13	0.43
GM-CSF	0.44	0.61	0.78	0.54	0.13	0.78	0.28	0.31	0.57	0.31	0.35	0.89	0.44	0.84	0.53	0.41	0.24	0.81	0.26	0.37	0.29	0.38	0.66	0.67	0.26	0.9	0.19	0.5	0.11	0.096	0.06	0.13		0.13		0.21			0.34	0.56
IL-1B	0.93	0.31	0.88	0.6	0.97	0.97	0.76	0.3	0.45	0.83	0.28	0.85	0.81	0.49	0.43	0.76	0.74	0.52	0.069		0.91	0.22	0.62	0.81	0.56	0.76	0.49	0.32	0.59	0.16			0.14		0.21			0.1	0.32	0.37
CXCL2	0.9	0.18	0.92	0.74	0.46	0.96	0.7	0.19	0.23	0.39	0.25	0.69	0.62	0.43	0.42	0.42	0.53	0.45	0.12		0.76	0.26	0.35	0.7	0.44	0.99	0.24	0.17	0.22	0.2								0.096	0.16	0.63
IL-17	0.24	0.8	0.54	0.8	0.51	0.88	0.73	0.63	0.87	0.95	0.26	0.37	0.71	0.86	0.2	0.64	0.52	0.84	0.23	0.36	0.21	0.1	0.98	0.83	0.49	0.39	0.71	0.99	0.42		0.094	0.11		0.13		0.1	0.096		0.27	0.083
G	0.45	0.15	0.14	0.67	0.92	0.11	0.98	0.85	0.64	0.81	0.25	0.79	0.19	0.24		0.36	0.69	0.3	0.62	0.24	0.32	0.057	0.33	0.35	0.75	0.65	0.77	0.64	0.62	0.32	0.18	0.17	0.17	0.13	0.34	0.32	0.16	0.27		0.38
Neutrophil Elastase	0.26	0.97	0.21	0.22	0.96	0.35	0.52	0.48	0.36	0.18	0.67	0.13	0.79	0.69	0.16	0.7	0.65	0.68	0.81	0.78	0.23		0.82	0.17	0.68		0.39	0.29	0.92		0.55	0.46	0.56	0.43	0.56	0.37	0.63	0.083	0.38

## Sheet: Adjusted Pvalue Sepsis
	Inosine 2',3'-cyclic phosphate	3',5'-Dideoxythymidine	3'-Deoxythymidine	Deoxyuridine	Isopropylphenyladenosine	NADHX	Adenosine 2'-phosphate	5'-Methylthioadenosine	2'-O-Methylcytidine	Diguanosine hexaphosphate	Nicotinic acid ribonucleoside	Diguanosine pentaphosphate	Uridine	Adenosine monophosphate	Cytidine	Cytidine-5'-diphosphocholine	N-Ethylguanidine	N2-Methylguanine	2'-C-Methylguanosine	2',3'-Dideoxythymidine triphosphate	3'-Deoxythymidine-5'-monophosphate	Xanthine	Cytosine-5-carboxylic acid	5-Chloro-2'-deoxyuridine	dCMP	Cytidine 2',3'-cyclic phosphate	Guanosine triphosphate adenosine	Guanosine tetraphosphate adenosine	5-Methylcytosine	CCL2	G-CSF	IFN-G	IL-6	TNF-A	GM-CSF	IL-1B	CXCL2	IL-17	G	Neutrophil Elastase
Inosine 2',3'-cyclic phosphate		0.43…	0.26…	0.664	0.86	0.68	0.31	0.92	0.16	0.5	0.2611	12	0.56000000000000005	0.4514	0.12	0.82	0.56999999999999995	0.4318	0.78	0.63	21	0.48	0.34	0.5324	0.6625	0.6626	0.5327	0.39	0.88	0.18	1	0.94	0.49	0.934	0.44	0.93	0.937	0.24	0.4539	0.264
3',5'-Dideoxythymidine	0.911613		0.94913	0.988112	0.957065	0.888823	0.932437	0.984749	0.888823	0.94913	0.994784	0.888823	0.888823		0.94913	0.888823	0.897143		0.988476	0.888823	0.970571	0.888823		0.94913	0.926557	0.971587	0.94913	0.888823	0.888823	0.988476	0.888823	0.888823	0.888823	0.888823	0.94913	0.888823	0.888823	0.971587	0.888823	0.993196
3'-Deoxythymidine	0.888823	0.94913		0.994784	0.970571		0.97067	0.888823	0.94913	0.888823	0.994784	0.888823	0.888823	0.888823	0.888823	0.888823	0.888823	0.888823	0.905203	0.97067	0.888823	0.888823	0.94913		0.888823	0.888823	0.888823	0.888823	0.94913	0.911613	0.988476	0.988476	0.94913	0.970571	0.97067	0.988112	0.988476	0.937371	0.888823	0.888823
Deoxyuridine	0.94913	0.988112	0.994784		0.932437	0.97067		0.888823	0.945376	0.888823	0.932437	0.94913	0.888823	0.94913	0.988476	0.988476	0.888823	0.94913	0.984749	0.988476	0.94913	0.932437	0.971587	0.911613	0.905203	0.888823	0.911613	0.888823	0.94913	0.94913	0.988476	0.988112	0.929605	0.984749	0.937371	0.94913	0.970571	0.971587	0.94913	0.888823
Isopropylphenyladenosine	0.984749	0.957065	0.970571	0.932437		0.94913	0.888823	0.988476	0.926867	0.888823	0.94913	0.964911	0.888823	0.94913	0.94913	0.888823	0.945376	0.94913	0.971587	0.984749	0.911613	0.984749	0.905203	0.970571	0.94913	0.97067	0.888823	0.988112		0.94913	0.937371	0.970571	0.888823	0.94913	0.888823	0.993196	0.911613	0.932437	0.988476	0.991579
NADHX	0.94913	0.888823		0.97067	0.94913		0.888823	0.888823	0.988476	0.888823	0.994929	0.94913	0.888823	0.888823	0.888823	0.888823	0.888823	0.888823	0.911613	0.984749	0.926557	0.888823	0.888823		0.888823	0.888823	0.888823	0.94913	0.993196	0.97067	0.988476	0.984749	1	0.94913	0.97067	0.993196	0.991579	0.988112	0.888823	0.888823
Adenosine 2'-phosphate	0.888823	0.932437	0.97067		0.888823	0.888823		0.888823	0.993196	0.888823	0.888823	0.97067	0.94913	0.888823	0.988476	0.970571		0.888823	0.937371	0.970571	0.897143	0.929605	0.94913	0.888823	0.888823	0.888823	0.888823	0.94913	0.94913	0.984749	0.988112	0.988112	0.888823	0.97067	0.888823	0.970571	0.94913	0.964911	0.994784	0.932437
5'-Methylthioadenosine	0.988476	0.984749	0.888823	0.888823	0.988476	0.888823	0.888823		0.888823	0.888823	0.888823	0.945376	0.94913	0.94913	0.988476	0.937371	0.888823	0.937371		0.888823	0.94913	0.94913	0.988476	0.888823		0.888823	0.888823		0.988112	0.984749	0.888823	0.888823	0.888823	0.911613	0.888823	0.888823	0.888823	0.94913	0.984749	0.926557
2'-O-Methylcytidine	0.888823	0.888823	0.94913	0.945376	0.926867	0.988476	0.993196	0.888823		0.888823	0.988112		0.94913	0.888823	0.94913	0.888823	0.994929	0.888823	0.970571	0.888823	0.888823	0.994929		0.926557	0.988476	0.932437	0.888823		0.888823	0.94913	0.888823	0.888823	0.911613	0.888823	0.94913	0.911613	0.888823	0.988112	0.94913	0.888823
Diguanosine hexaphosphate	0.929605	0.94913	0.888823	0.888823	0.888823	0.888823	0.888823	0.888823	0.888823		0.991579	0.888823	0.970571	1	0.888823	0.94913	0.888823	0.988476	0.94913	0.94913	0.94913	0.911613	0.911613	0.888823	0.888823	0.888823		0.888823	0.888823	0.957065	0.923658	0.94913	0.888823	0.94913	0.888823	0.984749	0.888823	0.988476	0.971587	0.888823
Nicotinic acid ribonucleoside	0.888823	0.994784	0.994784	0.932437	0.94913	0.994929	0.888823	0.888823	0.988112	0.991579		0.926867	0.984749	0.94913	0.888823	0.923658	0.888823	0.932437		0.888823	0.945376	0.94913	0.94913	0.964911	0.888823	0.937371	0.988112	0.911613	0.94913	0.888823	0.888823	0.888823	0.888823	0.911613	0.888823	0.888823	0.888823	0.888823	0.888823	0.94913
Diguanosine pentaphosphate		0.888823	0.888823	0.94913	0.964911	0.94913	0.97067	0.945376		0.888823	0.926867		1	0.888823	0.888823	0.945376	0.988112	0.888823	0.991579	0.911613	0.888823	0.932437	0.888823	0.888823	0.988476	0.888823	0.888823	0.888823	0.926867	0.888823	0.94913	0.94913	0.994784	0.94913	0.988112	0.984749	0.94913	0.888823	0.97067	0.888823
Uridine	0.945376	0.888823	0.888823	0.888823	0.888823	0.888823	0.94913	0.94913	0.94913	0.970571	0.984749	1		0.888823	0.937371		0.94913	0.888823	0.911613	0.988112	0.888823	0.888823	0.888823	0.888823	0.923658	0.945376	0.993196	0.988112	0.888823	0.970571	0.94913	0.984749	0.888823	0.94913	0.911613	0.971587	0.94913	0.94913	0.888823	0.97067
Adenosine monophosphate	0.911613		0.888823	0.94913	0.94913	0.888823	0.888823	0.94913	0.888823	1	0.94913	0.888823	0.888823		0.970571		0.888823		0.94913	0.888823	0.988112	0.888823		0.888823	0.888823	0.888823	0.988476	0.957065	0.888823	0.988476	0.888823	0.888823	0.94913	0.888823	0.984749	0.926867	0.911613	0.984749	0.888823	0.94913
Cytidine	0.888823	0.94913	0.888823	0.988476	0.94913	0.888823	0.988476	0.988476	0.94913	0.888823	0.888823	0.888823	0.937371	0.970571		0.988476	0.984749	0.984749	0.932437	0.926557	0.888823	0.888823	0.988476	0.888823	0.988476	0.945376	0.888823	0.988112	0.97067	0.888823	0.911613	0.888823	0.888823	0.888823	0.937371	0.911613	0.911613	0.888823		0.888823
Cytidine-5'-diphosphocholine	0.979425	0.888823	0.888823	0.988476	0.888823	0.888823	0.970571	0.937371	0.888823	0.94913	0.923658	0.945376			0.988476		0.911613		0.926557	0.970571	0.94913	0.888823		0.911613	0.888823	0.888823	0.94913	0.988476		0.94913	0.911613	0.932437	0.888823	0.888823	0.905203	0.970571	0.911613	0.94913	0.888823	0.94913
N-Ethylguanidine	0.94913	0.897143	0.888823	0.888823	0.945376	0.888823		0.888823	0.994929	0.888823	0.888823	0.988112	0.94913	0.888823	0.984749	0.911613		0.888823	0.888823	0.988112	0.971587	0.911613	0.888823	0.888823		0.888823	0.888823	0.911613	0.979425	0.94913	0.94913	0.970571	0.888823	0.994929	0.888823	0.970571	0.937371	0.932437	0.94913	0.94913
N2-Methylguanine	0.911613		0.888823	0.94913	0.94913	0.888823	0.888823	0.937371	0.888823	0.988476	0.932437	0.888823	0.888823		0.984749		0.888823		0.94913	0.897143	0.988112	0.888823		0.888823	0.888823	0.888823	0.994929	0.970571	0.888823	0.988112	0.888823	0.888823	0.94913	0.888823	0.971587	0.932437	0.911613	0.984749	0.888823	0.94913
2'-C-Methylguanosine	0.97067	0.988476	0.905203	0.984749	0.971587	0.911613	0.937371		0.970571	0.94913		0.991579	0.911613	0.94913	0.932437	0.926557	0.888823	0.94913		0.888823	0.988112	0.971587	0.94913	0.888823	0.888823	0.926867	0.888823	0.888823	0.988476	0.888823	0.888823	0.888823	0.888823	0.888823	0.888823	0.888823	0.888823	0.888823	0.94913	0.971587
2',3'-Dideoxythymidine triphosphate	0.94913	0.888823	0.97067	0.988476	0.984749	0.984749	0.970571	0.888823	0.888823	0.94913	0.888823	0.911613	0.988112	0.888823	0.926557	0.970571	0.988112	0.897143	0.888823		0.94913	0.888823	0.888823	0.94913	0.94913	0.984749	0.911613	0.888823	0.94913	0.929605			0.888823		0.888823			0.888823	0.888823	0.97067
3'-Deoxythymidine-5'-monophosphate		0.970571	0.888823	0.94913	0.911613	0.926557	0.897143	0.94913	0.888823	0.94913	0.945376	0.888823	0.888823	0.988112	0.888823	0.94913	0.971587	0.988112	0.988112	0.94913		0.888823	0.971587	0.888823	0.988476	0.897143	0.94913	0.888823	0.94913	0.888823	0.984749	0.991579	0.888823	0.988112	0.888823	0.988476	0.970571	0.888823	0.888823	0.888823
Xanthine	0.926557	0.888823	0.888823	0.932437	0.984749	0.888823	0.929605	0.94913	0.994929	0.911613	0.94913	0.932437	0.888823	0.888823	0.888823	0.888823	0.911613	0.888823	0.971587	0.888823	0.888823		0.911613	0.888823	0.929605	0.888823	0.94913	0.970571	0.937371	0.888823	0.888823	0.888823	0.888823	0.888823	0.888823	0.888823	0.888823	0.888823	0.888823
Cytosine-5-carboxylic acid	0.888823		0.94913	0.971587	0.905203	0.888823	0.94913	0.988476		0.911613	0.94913	0.888823	0.888823		0.988476		0.888823		0.94913	0.888823	0.971587	0.911613		0.94913	0.897143	0.97067	0.94913	0.888823	0.888823	0.984749	0.888823	0.888823	0.929605	0.888823	0.94913	0.94913	0.888823	0.994784	0.888823	0.979425
5-Chloro-2'-deoxyuridine	0.937371	0.94913		0.911613	0.970571		0.888823	0.888823	0.926557	0.888823	0.964911	0.888823	0.888823	0.888823	0.888823	0.911613	0.888823	0.888823	0.888823	0.94913	0.888823	0.888823	0.94913			0.888823	0.888823	0.888823	0.988112	0.94913	0.970571	0.984749	0.970571	0.988476	0.94913	0.971587	0.94913	0.984749	0.888823	0.888823
dCMP	0.94913	0.926557	0.888823	0.905203	0.94913	0.888823	0.888823		0.988476	0.888823	0.888823	0.988476	0.923658	0.888823	0.988476	0.888823		0.888823	0.888823	0.94913	0.988476	0.929605	0.897143			0.888823	0.888823	0.888823	0.988476	0.94913	0.932437	0.94913	0.888823	0.984749	0.888823	0.945376	0.911613	0.926867	0.970571	0.94913
Cytidine 2',3'-cyclic phosphate	0.94913	0.971587	0.888823	0.888823	0.97067	0.888823	0.888823	0.888823	0.932437	0.888823	0.937371	0.888823	0.945376	0.888823	0.945376	0.888823	0.888823	0.888823	0.926867	0.984749	0.897143	0.888823	0.97067	0.888823	0.888823		0.888823	0.888823	0.94913	0.888823	0.988112	0.971587	0.988476	0.94913	0.988112	0.970571	0.994929	0.888823	0.94913
Guanosine triphosphate adenosine	0.937371	0.94913	0.888823	0.911613	0.888823	0.888823	0.888823	0.888823	0.888823		0.988112	0.888823	0.993196	0.988476	0.888823	0.94913	0.888823	0.994929	0.888823	0.911613	0.94913	0.94913	0.94913	0.888823	0.888823	0.888823		0.888823	0.888823	0.988476	0.888823	0.905203	0.888823	0.911613	0.888823	0.926867	0.888823	0.94913	0.970571	0.888823
Guanosine tetraphosphate adenosine	0.888823	0.888823	0.888823	0.888823	0.988112	0.94913	0.94913			0.888823	0.911613	0.888823	0.988112	0.957065	0.988112	0.988476	0.911613	0.970571	0.888823	0.888823	0.888823	0.970571	0.888823	0.888823	0.888823	0.888823	0.888823		0.94913	0.970571	0.888823	0.888823	0.888823	0.888823	0.929605	0.888823	0.888823	0.994929	0.94913	0.888823
5-Methylcytosine	0.988112	0.888823	0.94913	0.94913		0.993196	0.94913	0.988112	0.888823	0.888823	0.94913	0.926867	0.888823	0.888823	0.97067		0.979425	0.888823	0.988476	0.94913	0.94913	0.937371	0.888823	0.988112	0.988476	0.94913	0.888823	0.94913		0.937371	0.888823	0.888823	0.888823	0.888823	0.888823	0.94913	0.888823	0.911613	0.94913	0.988476
CCL2	0.888823	0.988476	0.911613	0.94913	0.94913	0.97067	0.984749	0.984749	0.94913	0.957065	0.888823	0.888823	0.970571	0.988476	0.888823	0.94913	0.94913	0.988112	0.888823	0.929605	0.888823	0.888823	0.984749	0.94913	0.94913	0.888823	0.988476	0.970571	0.937371		0.888823	0.888823	0.888823	0.888823	0.888823	0.888823	0.888823		0.888823
G-CSF	1	0.888823	0.988476	0.988476	0.937371	0.988476	0.988112	0.888823	0.888823	0.923658	0.888823	0.94913	0.94913	0.888823	0.911613	0.911613	0.94913	0.888823	0.888823		0.984749	0.888823	0.888823	0.970571	0.932437	0.988112	0.888823	0.888823	0.888823	0.888823					0.888823			0.888823	0.888823	0.945376
IFN-G	0.988476	0.888823	0.988476	0.988112	0.970571	0.984749	0.988112	0.888823	0.888823	0.94913	0.888823	0.94913	0.984749	0.888823	0.888823	0.932437	0.970571	0.888823	0.888823		0.991579	0.888823	0.888823	0.984749	0.94913	0.971587	0.905203	0.888823	0.888823	0.888823			0.888823		0.888823			0.888823	0.888823	0.911613
IL-6	0.926867	0.888823	0.94913	0.929605	0.888823	1	0.888823	0.888823	0.911613	0.888823	0.888823	0.994784	0.888823	0.94913	0.888823	0.888823	0.888823	0.94913	0.888823	0.888823	0.888823	0.888823	0.929605	0.970571	0.888823	0.988476	0.888823	0.888823	0.888823	0.888823		0.888823		0.888823		0.888823			0.888823	0.945376
TNF-A	0.988112	0.888823	0.970571	0.984749	0.94913	0.94913	0.97067	0.911613	0.888823	0.94913	0.911613	0.94913	0.94913	0.888823	0.888823	0.888823	0.994929	0.888823	0.888823		0.988112	0.888823	0.888823	0.988476	0.984749	0.94913	0.911613	0.888823	0.888823	0.888823			0.888823		0.888823			0.888823	0.888823	0.911613
GM-CSF	0.911613	0.94913	0.97067	0.937371	0.888823	0.97067	0.888823	0.888823	0.94913	0.888823	0.888823	0.988112	0.911613	0.984749	0.937371	0.905203	0.888823	0.971587	0.888823	0.888823	0.888823	0.888823	0.94913	0.94913	0.888823	0.988112	0.888823	0.929605	0.888823	0.888823	0.888823	0.888823		0.888823		0.888823			0.888823	0.945376
IL-1B	0.988476	0.888823	0.988112	0.94913	0.993196	0.993196	0.970571	0.888823	0.911613	0.984749	0.888823	0.984749	0.971587	0.926867	0.911613	0.970571	0.970571	0.932437	0.888823		0.988476	0.888823	0.94913	0.971587	0.945376	0.970571	0.926867	0.888823	0.94913	0.888823			0.888823		0.888823			0.888823	0.888823	0.888823
CXCL2	0.988112	0.888823	0.988476	0.970571	0.911613	0.991579	0.94913	0.888823	0.888823	0.888823	0.888823	0.94913	0.94913	0.911613	0.911613	0.911613	0.937371	0.911613	0.888823		0.970571	0.888823	0.888823	0.94913	0.911613	0.994929	0.888823	0.888823	0.888823	0.888823								0.888823	0.888823	0.94913
IL-17	0.888823	0.971587	0.937371	0.971587	0.932437	0.988112	0.964911	0.94913	0.988112	0.988476	0.888823	0.888823	0.94913	0.984749	0.888823	0.94913	0.932437	0.984749	0.888823	0.888823	0.888823	0.888823	0.994784	0.984749	0.926867	0.888823	0.94913	0.994929	0.911613		0.888823	0.888823		0.888823		0.888823	0.888823		0.888823	0.888823
G	0.911613	0.888823	0.888823	0.94913	0.988476	0.888823	0.994784	0.984749	0.94913	0.971587	0.888823	0.97067	0.888823	0.888823		0.888823	0.94913	0.888823	0.94913	0.888823	0.888823	0.888823	0.888823	0.888823	0.970571	0.94913	0.970571	0.94913	0.94913	0.888823	0.888823	0.888823	0.888823	0.888823	0.888823	0.888823	0.888823	0.888823		0.888823
Neutrophil Elastase	0.888823	0.993196	0.888823	0.888823	0.991579	0.888823	0.932437	0.926557	0.888823	0.888823	0.94913	0.888823	0.97067	0.94913	0.888823	0.94913	0.94913	0.94913	0.971587	0.97067	0.888823		0.979425	0.888823	0.94913		0.888823	0.888823	0.988476		0.945376	0.911613	0.945376	0.911613	0.945376	0.888823	0.94913	0.888823	0.888823

## Sheet: Pvalue T2DSepsis
	Inosine 2',3'-cyclic phosphate	3',5'-Dideoxythymidine	3'-Deoxythymidine	Deoxyuridine	Isopropylphenyladenosine	NADHX	Adenosine 2'-phosphate	5'-Methylthioadenosine	2'-O-Methylcytidine	Diguanosine hexaphosphate	Nicotinic acid ribonucleoside	Diguanosine pentaphosphate	Uridine	Adenosine monophosphate	Cytidine	Cytidine-5'-diphosphocholine	N-Ethylguanidine	N2-Methylguanine	2'-C-Methylguanosine	2',3'-Dideoxythymidine triphosphate	3'-Deoxythymidine-5'-monophosphate	Xanthine	Cytosine-5-carboxylic acid	5-Chloro-2'-deoxyuridine	dCMP	Cytidine 2',3'-cyclic phosphate	Guanosine triphosphate adenosine	Guanosine tetraphosphate adenosine	5-Methylcytosine	CCL2	G-CSF	IFN-G	IL-6	TNF-A	GM-CSF	IL-1B	CXCL2	IL-17	G	Neutrophil Elastase
Inosine 2',3'-cyclic phosphate		0.72	0.49	0.89	0.17	0.9	0.34	0.49		0.38	0.49	0.29	0.53	0.59	0.16	0.4	0.67	0.15	0.16	0.24	0.25	0.56	0.14	0.25	0.42	0.19	0.2	0.32	0.54	0.17	0.3	0.63	0.36	0.09	0.27	0.67	0.21	0.43	0.18	0.79
3',5'-Dideoxythymidine	0.72		0.64	0.71	0.42	0.8	0.66	0.45	0.74	0.71		0.65	0.38	0.61	0.077	0.42	0.95	0.55	0.5	0.055	0.28	0.072	0.9	0.58	0.59	0.69	0.44	0.59	0.67	0.51	0.16	0.56	0.13	0.84	0.86	0.073	0.73	0.64	0.4	0.21
3'-Deoxythymidine	0.49	0.64		0.34		0.38	0.69	0.25	0.7	0.33	0.49	0.22	0.34	0.14	0.73	0.13	0.11	0.11		0.38	0.054	0.43	0.48	0.071	0.16	0.14	0.6	0.8	0.15	0.28	0.56	0.55	0.15	0.092	0.068	0.82	0.14	0.61	0.82	0.17
Deoxyuridine	0.89	0.71	0.34		0.36	0.46	0.23	0.8	0.97	0.38	0.73	0.45	0.73	0.15	0.78	0.58	0.42	0.086	0.2	0.43	0.33	0.69	0.29	0.42	0.28	0.57	0.37	0.15	0.81	0.46	0.64	0.63	0.48	0.37	0.87	0.6	0.31	0.066	0.21	0.46
Isopropylphenyladenosine	0.17	0.42		0.36		0.34	0.76	0.25	0.35	0.23	0.31	0.27	0.23	0.14	0.27	0.15	0.061			0.26		0.47	0.38	0.15	0.1	0.057	0.5	0.65	0.11	0.14	0.51	0.93	0.23		0.15	0.57	0.26	0.58	0.28	0.059
NADHX	0.9	0.8	0.38	0.46	0.34		0.14	0.1	0.98		0.3	0.12	0.31	0.74	0.5	0.41	0.19	1	0.61	0.76	0.33	0.46	0.21	0.76	0.58	0.39	0.29	0.17	0.11	0.74	0.93	0.98	0.99	0.49	0.19	0.91	0.76	0.13	0.55	0.18
Adenosine 2'-phosphate	0.34	0.66	0.69	0.23	0.76	0.14		0.88	0.25	0.39	0.42	0.72	0.87	0.41	0.71	0.55	0.91	0.23	0.45	0.49	0.91	0.62	0.86	0.21	0.48	0.56	0.93	0.68	0.87	0.3	0.18	0.78	0.54	0.49	0.84	0.76			0.34	0.5
5'-Methylthioadenosine	0.49	0.45	0.25	0.8	0.25	0.1	0.88		0.35	0.1	1	0.21		0.18	0.96		0.071	0.57	0.35	0.58	0.36	0.89	0.18	0.12	0.086			0.083		0.092	0.16	0.84	0.84	0.14		0.42	0.44	0.47	0.78	0.51
2'-O-Methylcytidine		0.74	0.7	0.97	0.35	0.98	0.25	0.35		0.52	0.99	0.49	0.32	0.46	0.46	0.26	0.66	0.25	0.31	0.63	0.49	0.94	0.2	0.19	0.3	0.13	0.11	0.24	0.45	0.071	0.084	0.92	0.78	0.12	0.31	0.99	0.18	0.54	0.28	0.88
Diguanosine hexaphosphate	0.38	0.71	0.33	0.38	0.23		0.39	0.1	0.52		0.17		0.38	0.84	0.23	0.39	0.34	0.79	0.44	0.85	0.27	0.25		0.54	0.61	0.29	0.095		0.16	0.57	0.87	0.58	0.65	0.32	0.064	0.92	0.88	0.32	0.78	0.32
Nicotinic acid ribonucleoside	0.49		0.49	0.73	0.31	0.3	0.42	1	0.99	0.17		0.15	0.66	0.58		0.72	0.89	0.7	0.48	0.15	0.24		0.28	0.8	0.69	0.99	0.89	0.67	0.93	0.68	0.29	0.34	0.16	0.67	0.57	0.29	0.79	0.86	0.74	0.21
Diguanosine pentaphosphate	0.29	0.65	0.22	0.45	0.27	0.12	0.72	0.21	0.49		0.15		0.64	0.95	0.27	0.45	0.58	0.71	0.39	0.54	0.33	0.1		0.4	0.76	0.38	0.12	0.087	0.34	0.66	0.87	0.18	0.3	0.38		0.71	0.55	0.61	0.71	0.53
Uridine	0.53	0.38	0.34	0.73	0.23	0.31	0.87		0.32	0.38	0.66	0.64			0.86			0.36	0.28	0.53	0.32	0.46	0.55	0.12			0.17	0.32			0.07	0.37	0.64	0.085	0.21	0.65	0.41	0.76	0.81	0.46
Adenosine monophosphate	0.59	0.61	0.14	0.15	0.14	0.74	0.41	0.18	0.46	0.84	0.58	0.95			0.7			0.089	0.093	0.97	0.2	0.47	0.99				0.6	0.95	0.065		0.091	0.46	0.9	0.055	0.34	0.8	0.15	0.54	0.51	0.37
Cytidine	0.16	0.077	0.73	0.78	0.27	0.5	0.71	0.96	0.46	0.23		0.27	0.86	0.7		0.82	0.89	0.49	0.41	0.14	0.22	0.11	0.24	0.88	0.88	0.78	0.69	0.55	0.9	0.96	0.62	0.62	0.3	0.44	0.68	0.13	0.9	0.92	0.3	0.32
Cytidine-5'-diphosphocholine	0.4	0.42	0.13	0.58	0.15	0.41	0.55		0.26	0.39	0.72	0.45			0.82			0.22	0.14	0.81	0.26	0.67	0.44				0.15	0.36				0.76	0.94		0.073	0.45	0.13	0.92	0.85	0.53
N-Ethylguanidine	0.67	0.95	0.11	0.42	0.061	0.19	0.91	0.071	0.66	0.34	0.89	0.58			0.89			0.19	0.1	0.92	0.073	0.84	0.71	0.18			0.49	0.65		0.1	0.34	0.44	0.93	0.056	0.24	0.96	0.5	0.9	0.68	0.081
N2-Methylguanine	0.15	0.55	0.11	0.086		1	0.23	0.57	0.25	0.79	0.7	0.71	0.36	0.089	0.49	0.22	0.19			0.18		0.82	0.78	0.11	0.096	0.11	0.8	0.89	0.34	0.1	0.33	0.96	0.22		0.41	0.53	0.098	0.13	0.082	0.26
2'-C-Methylguanosine	0.16	0.5		0.2		0.61	0.45	0.35	0.31	0.44	0.48	0.39	0.28	0.093	0.41	0.14	0.1			0.2		0.57	0.51	0.08	0.084	0.063	0.6	0.85	0.18	0.11	0.39	0.86	0.16		0.18	0.66	0.11	0.32	0.23	0.14
2',3'-Dideoxythymidine triphosphate	0.24	0.055	0.38	0.43	0.26	0.76	0.49	0.58	0.63	0.85	0.15	0.54	0.53	0.97	0.14	0.81	0.92	0.18	0.2		0.23	0.12	0.69	0.75	0.94	0.92	0.74	0.68	0.73	0.97	0.7	0.28		0.46	0.77	0.27	0.45	0.14	0.2	0.49
3'-Deoxythymidine-5'-monophosphate	0.25	0.28	0.054	0.33		0.33	0.91	0.36	0.49	0.27	0.24	0.33	0.32	0.2	0.22	0.26	0.073			0.23		0.42	0.49	0.27	0.16	0.12	0.68	0.81	0.16	0.25	0.71	1	0.22		0.26	0.4	0.4	0.6	0.25
Xanthine	0.56	0.072	0.43	0.69	0.47	0.46	0.62	0.89	0.94	0.25		0.1	0.46	0.47	0.11	0.67	0.84	0.82	0.57	0.12	0.42		0.26	0.92	0.53	0.84	0.9	0.71	0.86	0.56	0.3	0.076	0.065	0.86	0.46	0.62	0.98	0.99	0.97	0.47
Cytosine-5-carboxylic acid	0.14	0.9	0.48	0.29	0.38	0.21	0.86	0.18	0.2		0.28		0.55	0.99	0.24	0.44	0.71	0.78	0.51	0.69	0.49	0.26		0.42	0.75	0.33			0.37	0.5	0.62	0.31	0.55	0.36	0.054	0.73	0.57	0.59	0.88	0.82
5-Chloro-2'-deoxyuridine	0.25	0.58	0.071	0.42	0.15	0.76	0.21	0.12	0.19	0.54	0.8	0.4	0.12		0.88		0.18	0.11	0.08	0.75	0.27	0.92	0.42				0.23	0.51	0.12			0.77	0.5	0.053	0.057	0.42		0.47	0.73	0.73
dCMP	0.42	0.59	0.16	0.28	0.1	0.58	0.48	0.086	0.3	0.61	0.69	0.76			0.88			0.096	0.084	0.94	0.16	0.53	0.75				0.38	0.67			0.058	0.46	0.96		0.24	0.81	0.17	0.68	0.49	0.36
Cytidine 2',3'-cyclic phosphate	0.19	0.69	0.14	0.57	0.057	0.39	0.56		0.13	0.29	0.99	0.38			0.78			0.11	0.063	0.92	0.12	0.84	0.33				0.13	0.31			0.056	0.74	0.8		0.082	0.8	0.14	0.82	0.52	0.38
Guanosine triphosphate adenosine	0.2	0.44	0.6	0.37	0.5	0.29	0.93		0.11	0.095	0.89	0.12	0.17	0.6	0.69	0.15	0.49	0.8	0.6	0.74	0.68	0.9		0.23	0.38	0.13			0.17	0.19	0.17	0.74	0.9	0.29	0.059	0.4	0.44	0.53	0.81	0.94
Guanosine tetraphosphate adenosine	0.32	0.59	0.8	0.15	0.65	0.17	0.68	0.083	0.24		0.67	0.087	0.32	0.95	0.55	0.36	0.65	0.89	0.85	0.68	0.81	0.71		0.51	0.67	0.31			0.27	0.44	0.44	0.7	0.82	0.51	0.12	0.5	0.8	0.27	0.64	0.96
5-Methylcytosine	0.54	0.67	0.15	0.81	0.11	0.11	0.87		0.45	0.16	0.93	0.34		0.065	0.9			0.34	0.18	0.73	0.16	0.86	0.37	0.12			0.17	0.27		0.069	0.21	0.61	0.94	0.067	0.092	0.71	0.45	0.64	0.94	0.23
CCL2	0.17	0.51	0.28	0.46	0.14	0.74	0.3	0.092	0.071	0.57	0.68	0.66			0.96		0.1	0.1	0.11	0.97	0.25	0.56	0.5				0.19	0.44	0.069			0.62	0.94		0.2	0.78	0.098	0.59	0.39	0.64
G-CSF	0.3	0.16	0.56	0.64	0.51	0.93	0.18	0.16	0.084	0.87	0.29	0.87	0.07	0.091	0.62		0.34	0.33	0.39	0.7	0.71	0.3	0.62		0.058	0.056	0.17	0.44	0.21			0.67	0.77	0.17	0.31	0.4	0.096	0.63	0.66	0.78
IFN-G	0.63	0.56	0.55	0.63	0.93	0.98	0.78	0.84	0.92	0.58	0.34	0.18	0.37	0.46	0.62	0.76	0.44	0.96	0.86	0.28	1	0.076	0.31	0.77	0.46	0.74	0.74	0.7	0.61	0.62	0.67		0.11	0.86	0.39	0.58	0.52	0.77	0.58	0.72
IL-6	0.36	0.13	0.15	0.48	0.23	0.99	0.54	0.84	0.78	0.65	0.16	0.3	0.64	0.9	0.3	0.94	0.93	0.22	0.16		0.22	0.065	0.55	0.5	0.96	0.8	0.9	0.82	0.94	0.94	0.77	0.11		0.45	0.42	0.67	0.29	0.24	0.55	0.47
TNF-A	0.09	0.84	0.092	0.37		0.49	0.49	0.14	0.12	0.32	0.67	0.38	0.085	0.055	0.44		0.056			0.46		0.86	0.36	0.053			0.29	0.51	0.067		0.17	0.86	0.45		0.14	0.77	0.14	0.52	0.23	0.22
GM-CSF	0.27	0.86	0.068	0.87	0.15	0.19	0.84		0.31	0.064	0.57		0.21	0.34	0.68	0.073	0.24	0.41	0.18	0.77	0.26	0.46	0.054	0.057	0.24	0.082	0.059	0.12	0.092	0.2	0.31	0.39	0.42	0.14		0.39	0.17	0.85	0.79	0.56
IL-1B	0.67	0.073	0.82	0.6	0.57	0.91	0.76	0.42	0.99	0.92	0.29	0.71	0.65	0.8	0.13	0.45	0.96	0.53	0.66	0.27	0.4	0.62	0.73	0.42	0.81	0.8	0.4	0.5	0.71	0.78	0.4	0.58	0.67	0.77	0.39		0.5	0.62	0.09	0.3
CXCL2	0.21	0.73	0.14	0.31	0.26	0.76		0.44	0.18	0.88	0.79	0.55	0.41	0.15	0.9	0.13	0.5	0.098	0.11	0.45	0.4	0.98	0.57		0.17	0.14	0.44	0.8	0.45	0.098	0.096	0.52	0.29	0.14	0.17	0.5		0.17	0.57	1
IL-17	0.43	0.64	0.61	0.066	0.58	0.13		0.47	0.54	0.32	0.86	0.61	0.76	0.54	0.92	0.92	0.9	0.13	0.32	0.14	0.6	0.99	0.59	0.47	0.68	0.82	0.53	0.27	0.64	0.59	0.63	0.77	0.24	0.52	0.85	0.62	0.17		0.14	0.95
G	0.18	0.4	0.82	0.21	0.28	0.55	0.34	0.78	0.28	0.78	0.74	0.71	0.81	0.51	0.3	0.85	0.68	0.082	0.23	0.2	0.25	0.97	0.88	0.73	0.49	0.52	0.81	0.64	0.94	0.39	0.66	0.58	0.55	0.23	0.79	0.09	0.57	0.14		0.51
Neutrophil Elastase	0.79	0.21	0.17	0.46	0.059	0.18	0.5	0.51	0.88	0.32	0.21	0.53	0.46	0.37	0.32	0.53	0.081	0.26	0.14	0.49		0.47	0.82	0.73	0.36	0.38	0.94	0.96	0.23	0.64	0.78	0.72	0.47	0.22	0.56	0.3	1	0.95	0.51

## Sheet: Adjusted Pvalue T2DSepsis
	Inosine 2',3'-cyclic phosphate	3',5'-Dideoxythymidine	3'-Deoxythymidine	Deoxyuridine	Isopropylphenyladenosine	NADHX	Adenosine 2'-phosphate	5'-Methylthioadenosine	2'-O-Methylcytidine	Diguanosine hexaphosphate	Nicotinic acid ribonucleoside	Diguanosine pentaphosphate	Uridine	Adenosine monophosphate	Cytidine	Cytidine-5'-diphosphocholine	N-Ethylguanidine	N2-Methylguanine	2'-C-Methylguanosine	2',3'-Dideoxythymidine triphosphate	3'-Deoxythymidine-5'-monophosphate	Xanthine	Cytosine-5-carboxylic acid	5-Chloro-2'-deoxyuridine	dCMP	Cytidine 2',3'-cyclic phosphate	Guanosine triphosphate adenosine	Guanosine tetraphosphate adenosine	5-Methylcytosine	CCL2	G-CSF	IFN-G	IL-6	TNF-A	GM-CSF	IL-1B	CXCL2	IL-17	G	Neutrophil Elastase
Inosine 2',3'-cyclic phosphate		0.72	0.493	0.89	0.175	0.9	0.34	0.498	9	0.38	0.4911	0.28999999999999998	0.53	0.59	0.1615	0.4	0.6717	0.15	0.1619	0.24	0.2521	0.56000000000000005	0.14000000000000001	0.2524	0.42	0.19	0.2	0.32	0.54	0.173	0.3	0.63	0.36	0.09	0.27	0.6736	0.21	0.43	0.18	0.79
3',5'-Dideoxythymidine	0.930936		0.915426	0.925152	0.880502	0.944082	0.92192	0.880502	0.931601	0.925152		0.920165	0.880502	0.907416	0.842449	0.880502	0.982857	0.892707	0.880502	0.842449	0.861584	0.842449	0.969014	0.892707	0.899048	0.925152	0.880502	0.899048	0.92192	0.880502	0.842449	0.892707	0.842449	0.958408	0.962081	0.842449	0.930936	0.915426	0.880502	0.857669
3'-Deoxythymidine	0.880502	0.915426		0.861584		0.880502	0.925152	0.861584	0.925152	0.861584	0.880502	0.857669	0.861584	0.842449	0.930936	0.842449	0.842449	0.842449		0.880502	0.842449	0.880502	0.880502	0.842449	0.842449	0.842449	0.904272	0.944082	0.842449	0.861584	0.892707	0.892707	0.842449	0.842449	0.842449	0.946577	0.842449	0.907416	0.946577	0.842449
Deoxyuridine	0.969014	0.925152	0.861584		0.880502	0.880502	0.857669	0.944082	0.988681	0.880502	0.930936	0.880502	0.930936	0.842449	0.940649	0.892707	0.880502	0.842449	0.857669	0.880502	0.861584	0.925152	0.861584	0.880502	0.861584	0.892707	0.880502	0.842449	0.946146	0.880502	0.915426	0.915426	0.880502	0.880502	0.965419	0.904272	0.861584	0.842449	0.857669	0.880502
Isopropylphenyladenosine	0.842449	0.880502		0.880502		0.861584	0.939587	0.861584	0.877231	0.857669	0.861584	0.861584	0.857669	0.842449	0.861584	0.842449	0.842449			0.861584		0.880502	0.880502	0.842449	0.842449	0.842449	0.880502	0.920165	0.842449	0.842449	0.880502	0.978349	0.857669		0.842449	0.892707	0.861584	0.892707	0.861584	0.842449
NADHX	0.969014	0.944082	0.880502	0.880502	0.861584		0.842449	0.842449	0.994454		0.861584	0.842449	0.861584	0.931601	0.880502	0.880502	0.85718	1	0.907416	0.939587	0.861584	0.880502	0.857669	0.939587	0.892707	0.880502	0.861584	0.842449	0.842449	0.931601	0.978349	0.994454	0.995789	0.880502	0.85718	0.975202	0.939587	0.842449	0.892707	0.842449
Adenosine 2'-phosphate	0.861584	0.92192	0.925152	0.857669	0.939587	0.842449		0.967157	0.861584	0.880502	0.880502	0.930936	0.965419	0.880502	0.925152	0.892707	0.975202	0.857669	0.880502	0.880502	0.975202	0.908541	0.962081	0.857669	0.880502	0.892707	0.978349	0.922761	0.965419	0.861584	0.842449	0.940649	0.892707	0.880502	0.958408	0.939587			0.861584	0.880502
5'-Methylthioadenosine	0.880502	0.880502	0.861584	0.944082	0.861584	0.842449	0.967157		0.877231	0.842449	1	0.857669		0.842449	0.984322		0.842449	0.892707	0.877231	0.892707	0.880502	0.969014	0.842449	0.842449	0.842449			0.842449		0.842449	0.842449	0.958408	0.958408	0.842449		0.880502	0.880502	0.880502	0.940649	0.880502
2'-O-Methylcytidine		0.931601	0.925152	0.988681	0.877231	0.994454	0.861584	0.877231		0.888845	0.995789	0.880502	0.861584	0.880502	0.880502	0.861584	0.92192	0.861584	0.861584	0.915426	0.880502	0.978396	0.857669	0.85718	0.861584	0.842449	0.842449	0.861584	0.880502	0.842449	0.842449	0.975285	0.940649	0.842449	0.861584	0.995789	0.842449	0.892707	0.861584	0.967157
Diguanosine hexaphosphate	0.880502	0.925152	0.861584	0.880502	0.857669		0.880502	0.842449	0.888845		0.842449		0.880502	0.958408	0.857669	0.880502	0.861584	0.944082	0.880502	0.962081	0.861584	0.861584		0.892707	0.907416	0.861584	0.842449		0.842449	0.892707	0.965419	0.892707	0.920165	0.861584	0.842449	0.975285	0.967157	0.861584	0.940649	0.861584
Nicotinic acid ribonucleoside	0.880502		0.880502	0.930936	0.861584	0.861584	0.880502	1	0.995789	0.842449		0.842449	0.92192	0.892707		0.930936	0.969014	0.925152	0.880502	0.842449	0.861584		0.861584	0.944082	0.925152	0.995789	0.969014	0.92192	0.978349	0.922761	0.861584	0.861584	0.842449	0.92192	0.892707	0.861584	0.944082	0.962081	0.931601	0.857669
Diguanosine pentaphosphate	0.861584	0.920165	0.857669	0.880502	0.861584	0.842449	0.930936	0.857669	0.880502		0.842449		0.915426	0.982857	0.861584	0.880502	0.892707	0.925152	0.880502	0.892707	0.861584	0.842449		0.880502	0.939587	0.880502	0.842449	0.842449	0.861584	0.92192	0.965419	0.842449	0.861584	0.880502		0.925152	0.892707	0.907416	0.925152	0.89154
Uridine	0.89154	0.880502	0.861584	0.930936	0.857669	0.861584	0.965419		0.861584	0.880502	0.92192	0.915426			0.962081			0.880502	0.861584	0.89154	0.861584	0.880502	0.892707	0.842449			0.842449	0.861584			0.842449	0.880502	0.915426	0.842449	0.857669	0.920165	0.880502	0.939587	0.946146	0.880502
Adenosine monophosphate	0.899048	0.907416	0.842449	0.842449	0.842449	0.931601	0.880502	0.842449	0.880502	0.958408	0.892707	0.982857			0.925152			0.842449	0.842449	0.988681	0.857669	0.880502	0.995789				0.904272	0.982857	0.842449		0.842449	0.880502	0.969014	0.842449	0.861584	0.944082	0.842449	0.892707	0.880502	0.880502
Cytidine	0.842449	0.842449	0.930936	0.940649	0.861584	0.880502	0.925152	0.984322	0.880502	0.857669		0.861584	0.962081	0.925152		0.946577	0.969014	0.880502	0.880502	0.842449	0.857669	0.842449	0.861584	0.967157	0.967157	0.940649	0.925152	0.892707	0.969014	0.984322	0.908541	0.908541	0.861584	0.880502	0.922761	0.842449	0.969014	0.975285	0.861584	0.861584
Cytidine-5'-diphosphocholine	0.880502	0.880502	0.842449	0.892707	0.842449	0.880502	0.892707		0.861584	0.880502	0.930936	0.880502			0.946577			0.857669	0.842449	0.946146	0.861584	0.92192	0.880502				0.842449	0.880502				0.939587	0.978396		0.842449	0.880502	0.842449	0.975285	0.962081	0.89154
N-Ethylguanidine	0.92192	0.982857	0.842449	0.880502	0.842449	0.85718	0.975202	0.842449	0.92192	0.861584	0.969014	0.892707			0.969014			0.85718	0.842449	0.975285	0.842449	0.958408	0.925152	0.842449			0.880502	0.920165		0.842449	0.861584	0.880502	0.978349	0.842449	0.861584	0.984322	0.880502	0.969014	0.922761	0.842449
N2-Methylguanine	0.842449	0.892707	0.842449	0.842449		1	0.857669	0.892707	0.861584	0.944082	0.925152	0.925152	0.880502	0.842449	0.880502	0.857669	0.85718			0.842449		0.946577	0.940649	0.842449	0.842449	0.842449	0.944082	0.969014	0.861584	0.842449	0.861584	0.984322	0.857669		0.880502	0.89154	0.842449	0.842449	0.842449	0.861584
2'-C-Methylguanosine	0.842449	0.880502		0.857669		0.907416	0.880502	0.877231	0.861584	0.880502	0.880502	0.880502	0.861584	0.842449	0.880502	0.842449	0.842449			0.857669		0.892707	0.880502	0.842449	0.842449	0.842449	0.904272	0.962081	0.842449	0.842449	0.880502	0.962081	0.842449		0.842449	0.92192	0.842449	0.861584	0.857669	0.842449
2',3'-Dideoxythymidine triphosphate	0.861584	0.842449	0.880502	0.880502	0.861584	0.939587	0.880502	0.892707	0.915426	0.962081	0.842449	0.892707	0.89154	0.988681	0.842449	0.946146	0.975285	0.842449	0.857669		0.857669	0.842449	0.925152	0.939587	0.978396	0.975285	0.931601	0.922761	0.930936	0.988681	0.925152	0.861584		0.880502	0.940649	0.861584	0.880502	0.842449	0.857669	0.880502
3'-Deoxythymidine-5'-monophosphate	0.861584	0.861584	0.842449	0.861584		0.861584	0.975202	0.880502	0.880502	0.861584	0.861584	0.861584	0.861584	0.857669	0.857669	0.861584	0.842449			0.857669		0.880502	0.880502	0.861584	0.842449	0.842449	0.922761	0.946146	0.842449	0.861584	0.925152	1	0.857669		0.861584	0.880502	0.880502	0.904272	0.861584
Xanthine	0.892707	0.842449	0.880502	0.925152	0.880502	0.880502	0.908541	0.969014	0.978396	0.861584		0.842449	0.880502	0.880502	0.842449	0.92192	0.958408	0.946577	0.892707	0.842449	0.880502		0.861584	0.975285	0.89154	0.958408	0.969014	0.925152	0.962081	0.892707	0.861584	0.842449	0.842449	0.962081	0.880502	0.908541	0.994454	0.995789	0.988681	0.880502
Cytosine-5-carboxylic acid	0.842449	0.969014	0.880502	0.861584	0.880502	0.857669	0.962081	0.842449	0.857669		0.861584		0.892707	0.995789	0.861584	0.880502	0.925152	0.940649	0.880502	0.925152	0.880502	0.861584		0.880502	0.939587	0.861584			0.880502	0.880502	0.908541	0.861584	0.892707	0.880502	0.842449	0.930936	0.892707	0.899048	0.967157	0.946577
5-Chloro-2'-deoxyuridine	0.861584	0.892707	0.842449	0.880502	0.842449	0.939587	0.857669	0.842449	0.85718	0.892707	0.944082	0.880502	0.842449		0.967157		0.842449	0.842449	0.842449	0.939587	0.861584	0.975285	0.880502				0.857669	0.880502	0.842449			0.940649	0.880502	0.842449	0.842449	0.880502		0.880502	0.930936	0.930936
dCMP	0.880502	0.899048	0.842449	0.861584	0.842449	0.892707	0.880502	0.842449	0.861584	0.907416	0.925152	0.939587			0.967157			0.842449	0.842449	0.978396	0.842449	0.89154	0.939587				0.880502	0.92192			0.842449	0.880502	0.984322		0.861584	0.946146	0.842449	0.922761	0.880502	0.880502
Cytidine 2',3'-cyclic phosphate	0.85718	0.925152	0.842449	0.892707	0.842449	0.880502	0.892707		0.842449	0.861584	0.995789	0.880502			0.940649			0.842449	0.842449	0.975285	0.842449	0.958408	0.861584				0.842449	0.861584			0.842449	0.931601	0.944082		0.842449	0.944082	0.842449	0.946577	0.888845	0.880502
Guanosine triphosphate adenosine	0.857669	0.880502	0.904272	0.880502	0.880502	0.861584	0.978349		0.842449	0.842449	0.969014	0.842449	0.842449	0.904272	0.925152	0.842449	0.880502	0.944082	0.904272	0.931601	0.922761	0.969014		0.857669	0.880502	0.842449			0.842449	0.85718	0.842449	0.931601	0.969014	0.861584	0.842449	0.880502	0.880502	0.89154	0.946146	0.978396
Guanosine tetraphosphate adenosine	0.861584	0.899048	0.944082	0.842449	0.920165	0.842449	0.922761	0.842449	0.861584		0.92192	0.842449	0.861584	0.982857	0.892707	0.880502	0.920165	0.969014	0.962081	0.922761	0.946146	0.925152		0.880502	0.92192	0.861584			0.861584	0.880502	0.880502	0.925152	0.946577	0.880502	0.842449	0.880502	0.944082	0.861584	0.915426	0.984322
5-Methylcytosine	0.892707	0.92192	0.842449	0.946146	0.842449	0.842449	0.965419		0.880502	0.842449	0.978349	0.861584		0.842449	0.969014			0.861584	0.842449	0.930936	0.842449	0.962081	0.880502	0.842449			0.842449	0.861584		0.842449	0.857669	0.907416	0.978396	0.842449	0.842449	0.925152	0.880502	0.915426	0.978396	0.857669
CCL2	0.842449	0.880502	0.861584	0.880502	0.842449	0.931601	0.861584	0.842449	0.842449	0.892707	0.922761	0.92192			0.984322		0.842449	0.842449	0.842449	0.988681	0.861584	0.892707	0.880502				0.85718	0.880502	0.842449			0.908541	0.978396		0.857669	0.940649	0.842449	0.899048	0.880502	0.915426
G-CSF	0.861584	0.842449	0.892707	0.915426	0.880502	0.978349	0.842449	0.842449	0.842449	0.965419	0.861584	0.965419	0.842449	0.842449	0.908541		0.861584	0.861584	0.880502	0.925152	0.925152	0.861584	0.908541		0.842449	0.842449	0.842449	0.880502	0.857669			0.92192	0.940649	0.842449	0.861584	0.880502	0.842449	0.915426	0.92192	0.940649
IFN-G	0.915426	0.892707	0.892707	0.915426	0.978349	0.994454	0.940649	0.958408	0.975285	0.892707	0.861584	0.842449	0.880502	0.880502	0.908541	0.939587	0.880502	0.984322	0.962081	0.861584	1	0.842449	0.861584	0.940649	0.880502	0.931601	0.931601	0.925152	0.907416	0.908541	0.92192		0.842449	0.962081	0.880502	0.892707	0.888845	0.940649	0.892707	0.930936
IL-6	0.880502	0.842449	0.842449	0.880502	0.857669	0.995789	0.892707	0.958408	0.940649	0.920165	0.842449	0.861584	0.915426	0.969014	0.861584	0.978396	0.978349	0.857669	0.842449		0.857669	0.842449	0.892707	0.880502	0.984322	0.944082	0.969014	0.946577	0.978396	0.978396	0.940649	0.842449		0.880502	0.880502	0.92192	0.861584	0.861584	0.892707	0.880502
TNF-A	0.842449	0.958408	0.842449	0.880502		0.880502	0.880502	0.842449	0.842449	0.861584	0.92192	0.880502	0.842449	0.842449	0.880502		0.842449			0.880502		0.962081	0.880502	0.842449			0.861584	0.880502	0.842449		0.842449	0.962081	0.880502		0.842449	0.940649	0.842449	0.888845	0.857669	0.857669
GM-CSF	0.861584	0.962081	0.842449	0.965419	0.842449	0.85718	0.958408		0.861584	0.842449	0.892707		0.857669	0.861584	0.922761	0.842449	0.861584	0.880502	0.842449	0.940649	0.861584	0.880502	0.842449	0.842449	0.861584	0.842449	0.842449	0.842449	0.842449	0.857669	0.861584	0.880502	0.880502	0.842449		0.880502	0.842449	0.962081	0.944082	0.892707
IL-1B	0.92192	0.842449	0.946577	0.904272	0.892707	0.975202	0.939587	0.880502	0.995789	0.975285	0.861584	0.925152	0.920165	0.944082	0.842449	0.880502	0.984322	0.89154	0.92192	0.861584	0.880502	0.908541	0.930936	0.880502	0.946146	0.944082	0.880502	0.880502	0.925152	0.940649	0.880502	0.892707	0.92192	0.940649	0.880502		0.880502	0.908541	0.842449	0.861584
CXCL2	0.857669	0.930936	0.842449	0.861584	0.861584	0.939587		0.880502	0.842449	0.967157	0.944082	0.892707	0.880502	0.842449	0.969014	0.842449	0.880502	0.842449	0.842449	0.880502	0.880502	0.994454	0.892707		0.842449	0.842449	0.880502	0.944082	0.880502	0.842449	0.842449	0.888845	0.861584	0.842449	0.842449	0.880502		0.842449	0.892707	1
IL-17	0.880502	0.915426	0.907416	0.842449	0.892707	0.842449		0.880502	0.892707	0.861584	0.962081	0.907416	0.939587	0.892707	0.975285	0.975285	0.969014	0.842449	0.861584	0.842449	0.904272	0.995789	0.899048	0.880502	0.922761	0.946577	0.89154	0.861584	0.915426	0.899048	0.915426	0.940649	0.861584	0.888845	0.962081	0.908541	0.842449		0.842449	0.982857
G	0.842449	0.880502	0.946577	0.857669	0.861584	0.892707	0.861584	0.940649	0.861584	0.940649	0.931601	0.925152	0.946146	0.880502	0.861584	0.962081	0.922761	0.842449	0.857669	0.857669	0.861584	0.988681	0.967157	0.930936	0.880502	0.888845	0.946146	0.915426	0.978396	0.880502	0.92192	0.892707	0.892707	0.857669	0.944082	0.842449	0.892707	0.842449		0.880502
Neutrophil Elastase	0.944082	0.857669	0.842449	0.880502	0.842449	0.842449	0.880502	0.880502	0.967157	0.861584	0.857669	0.89154	0.880502	0.880502	0.861584	0.89154	0.842449	0.861584	0.842449	0.880502		0.880502	0.946577	0.930936	0.880502	0.880502	0.978396	0.984322	0.857669	0.915426	0.940649	0.930936	0.880502	0.857669	0.892707	0.861584	1	0.982857	0.880502
