# Supplementary material for: Immuno-metabolic dysregulation in type 2 diabetes is associated with altered neutrophil functional plasticity, mitochondrial dysfunction, and compromised responses in sepsis
Source: J Transl Med. 2026 Jan 10;24:156. doi: 10.1186/s12967-026-07696-z (PMC12882159; doi:10.1186/s12967-026-07696-z)
Supplement: Supplementary file 8 — Supplementary Material 8 [file 12967_2026_7696_MOESM8_ESM.xlsx]

## Sheet: Sheet1
Experiment	Sample size	Observed effect sizes	Achieved power	Recommended sample sizes for future studies
Mitochondrial membrane potential	2	0.64	0.9	(d=0.5,n=86;d=0.6,n=60,d=0.7,n=44;d=0.8,n=34)/group
MMp-hyperglycaemia	2	0.166992	0.9	(d=0.5,n=86;d=0.6,n=60,d=0.7,n=44;d=0.8,n=34)/group
Sea horse t2d	2	8.78963	0.97	(d=0.5,n=86;d=0.6,n=60,d=0.7,n=44;d=0.8,n=34)/group
Sea horse infection	2	7.29809	0.929195	(d=0.5,n=86;d=0.6,n=60,d=0.7,n=44;d=0.8,n=34)/group
Western blot control vs AA1uM	2	9.33659	0.9	(d=0.5,n=86;d=0.6,n=60,d=0.7,n=44;d=0.8,n=34)/group
Western blot control vs AA10uM	2	47.741	0.9	(d=0.5,n=86;d=0.6,n=60,d=0.7,n=44;d=0.8,n=34)/group
